# Supplementary material for: Common gene expression signatures in Parkinson’s disease are driven by changes in cell composition
Source: Acta Neuropathol Commun. 2020 Apr 21;8:55. doi: 10.1186/s40478-020-00932-7 (PMC7175586; doi:10.1186/s40478-020-00932-7)
Supplement: Supplementary file 4 — Additional file 4. Complete results of the differential expression analyses. [file 40478_2020_932_MOESM4_ESM.xlsx]

## Sheet: DE - PW cohort
baseMean	log2FoldChange	lfcSE	stat	pvalue	padj	GeneSymbol	EnsemblID	Down-regulated score	Up-regulated score	Cohort
3054.19	-1.0645	0.185865	-5.72729	1.02048e-08	0.000153587	SLCO1A2	ENSG00000084453	5.10238e-09	1	PW
14.2705	3.90663	0.673555	5.80002	6.63061e-09	0.000153587	LGALS9B	ENSG00000170298	1	3.31531e-09	PW
53.7371	1.93041	0.345978	5.57958	2.41099e-08	0.000241911	C7orf61	ENSG00000185955	1	1.20549e-08	PW
99.7376	-1.10193	0.20004	-5.50853	3.61835e-08	0.00027229	ACSM5	ENSG00000183549	1.80918e-08	1	PW
857.009	-0.966023	0.178111	-5.42373	5.8369e-08	0.000351393	PDE7B	ENSG00000171408	2.91845e-08	1	PW
40.8	-3.12586	0.584063	-5.35193	8.7022e-08	0.000436575	RP11-326I11.4	ENSG00000271538	4.3511e-08	1	PW
495.904	-0.992662	0.197393	-5.02886	4.93406e-07	0.00194115	LHFPL3	ENSG00000187416	2.46703e-07	1	PW
390.225	-1.82154	0.362834	-5.0203	5.15903e-07	0.00194115	DNM1P47	ENSG00000259660	2.57951e-07	1	PW
78.43	1.76645	0.353482	4.99729	5.81423e-07	0.0019446	TJP3	ENSG00000105289	1	2.90712e-07	PW
25.5424	2.12102	0.429547	4.93781	7.90063e-07	0.00237817	CTD-2561B21.11	ENSG00000262873	1	3.95031e-07	PW
68.8864	1.15763	0.236166	4.90177	9.49749e-07	0.00259895	RP11-45M22.4	ENSG00000264187	1	4.74875e-07	PW
9.80778	4.18837	0.86545	4.83953	1.30149e-06	0.00279829	SAP25	ENSG00000205307	0.999999	6.50743e-07	PW
550.17	-0.882888	0.181807	-4.85618	1.19672e-06	0.00279829	AC004158.3	ENSG00000260664	5.9836e-07	0.999999	PW
77.9143	-1.33179	0.274394	-4.85358	1.21255e-06	0.00279829	CTC-203F4.2	ENSG00000270021	6.06275e-07	0.999999	PW
547.502	-1.25408	0.265082	-4.7309	2.23525e-06	0.00448556	FRG1B	ENSG00000149531	1.11763e-06	0.999999	PW
163.704	-1.46202	0.31714	-4.61	4.02669e-06	0.00606038	SMOC2	ENSG00000112562	2.01335e-06	0.999998	PW
608.852	-1.0692	0.230385	-4.64092	3.46865e-06	0.00606038	LGALS3	ENSG00000131981	1.73433e-06	0.999998	PW
997.126	-1.01913	0.219812	-4.63637	3.54574e-06	0.00606038	ARRDC4	ENSG00000140450	1.77287e-06	0.999998	PW
1735.27	-1.63996	0.354408	-4.62733	3.70407e-06	0.00606038	OPALIN	ENSG00000197430	1.85204e-06	0.999998	PW
11.5666	-2.89289	0.627033	-4.61362	3.95717e-06	0.00606038	HIST1H2BH	ENSG00000197459	1.97858e-06	0.999998	PW
49.6575	1.18012	0.259026	4.55598	5.2141e-06	0.00713407	HSP90AB2P	ENSG00000205940	0.999997	2.60705e-06	PW
13.5286	1.72375	0.377682	4.56401	5.01851e-06	0.00713407	RP11-807E13.2	ENSG00000267032	0.999997	2.50926e-06	PW
1761.11	-1.18195	0.264244	-4.47296	7.71454e-06	0.00928861	PRODH	ENSG00000100033	3.85727e-06	0.999996	PW
50.4021	-1.36686	0.305341	-4.4765	7.58775e-06	0.00928861	PLK4	ENSG00000142731	3.79387e-06	0.999996	PW
10465.3	-1.30833	0.292136	-4.4785	7.51693e-06	0.00928861	MOBP	ENSG00000168314	3.75846e-06	0.999996	PW
148.613	1.07896	0.242413	4.45092	8.5504e-06	0.00953243	MYBPH	ENSG00000133055	0.999996	4.2752e-06	PW
29.4985	1.93405	0.433906	4.4573	8.29987e-06	0.00953243	MICE	ENSG00000273340	0.999996	4.14993e-06	PW
118.907	0.900385	0.202676	4.4425	8.89208e-06	0.0095593	ENPP7P12	ENSG00000254527	0.999996	4.44604e-06	PW
110.423	0.837797	0.189252	4.42687	9.56083e-06	0.00992381	SPDYA	ENSG00000163806	0.999995	4.78041e-06	PW
1497.74	-1.06085	0.242239	-4.37936	1.19026e-05	0.0105377	PIK3IP1	ENSG00000100100	5.95131e-06	0.999994	PW
41.1371	2.41533	0.551144	4.38239	1.17386e-05	0.0105377	CKM	ENSG00000104879	0.999994	5.86932e-06	PW
4747.52	-1.43732	0.327254	-4.39207	1.12275e-05	0.0105377	TXNIP	ENSG00000117289	5.61376e-06	0.999994	PW
337.69	-1.25668	0.286522	-4.38598	1.15462e-05	0.0105377	DDX60	ENSG00000137628	5.77312e-06	0.999994	PW
18511.8	-1.43911	0.327097	-4.39964	1.08431e-05	0.0105377	SNORD3A	ENSG00000263934	5.42156e-06	0.999995	PW
954.937	-0.940449	0.215406	-4.36594	1.2658e-05	0.0108862	ARHGEF37	ENSG00000183111	6.329e-06	0.999994	PW
131.723	1.2978	0.298213	4.35192	1.34951e-05	0.0112838	TSHR	ENSG00000165409	0.999993	6.74757e-06	PW
69.5095	1.10738	0.256866	4.31111	1.6244e-05	0.0132152	C1orf111	ENSG00000171722	0.999992	8.12202e-06	PW
825.705	-0.447229	0.104061	-4.29776	1.72531e-05	0.0133163	TCTA	ENSG00000145022	8.62655e-06	0.999991	PW
41.7123	-1.57787	0.36677	-4.30207	1.69208e-05	0.0133163	SNORA38B	ENSG00000200394	8.46041e-06	0.999992	PW
4383	-0.810871	0.18949	-4.27923	1.87542e-05	0.014113	DAAM2	ENSG00000146122	9.3771e-06	0.999991	PW
63.025	-1.4145	0.332287	-4.25686	2.07321e-05	0.014698	ST6GALNAC1	ENSG00000070526	1.0366e-05	0.99999	PW
186.536	-0.977055	0.230269	-4.2431	2.20453e-05	0.014698	BCHE	ENSG00000114200	1.10226e-05	0.999989	PW
16.8352	-1.77686	0.419973	-4.23089	2.32773e-05	0.014698	NCAPH	ENSG00000121152	1.16387e-05	0.999988	PW
331.273	-1.04445	0.248012	-4.2113	2.5391e-05	0.014698	ID1	ENSG00000125968	1.26955e-05	0.999987	PW
189.258	-1.18084	0.279509	-4.2247	2.39264e-05	0.014698	FRMPD2	ENSG00000170324	1.19632e-05	0.999988	PW
339.857	-1.28364	0.302251	-4.24694	2.16715e-05	0.014698	KCNIP1	ENSG00000182132	1.08357e-05	0.999989	PW
248.78	-1.27131	0.298619	-4.2573	2.06914e-05	0.014698	SNORD94	ENSG00000208772	1.03457e-05	0.99999	PW
29.1191	-1.35594	0.320793	-4.22684	2.36992e-05	0.014698	COL6A4P2	ENSG00000228252	1.18496e-05	0.999988	PW
26.498	1.71855	0.407591	4.21636	2.48282e-05	0.014698	AP000343.2	ENSG00000236611	0.999988	1.24141e-05	PW
174.171	-0.794021	0.187616	-4.23217	2.31448e-05	0.014698	BDNF-AS	ENSG00000245573	1.15724e-05	0.999988	PW
47.4931	0.986093	0.234152	4.21134	2.53862e-05	0.014698	EAF1-AS1	ENSG00000249786	0.999987	1.26931e-05	PW
49.7662	1.12105	0.264314	4.24137	2.22157e-05	0.014698	RP11-755F10.3	ENSG00000254461	0.999989	1.11079e-05	PW
208.565	0.728528	0.173443	4.2004	2.66443e-05	0.0151325	RP11-539I5.1	ENSG00000225302	0.999987	1.33222e-05	PW
9878.77	-0.679372	0.162106	-4.1909	2.77852e-05	0.0154882	ZEB2	ENSG00000169554	1.38926e-05	0.999986	PW
10942.3	-0.588365	0.140874	-4.17653	2.95994e-05	0.0157238	TNR	ENSG00000116147	1.47997e-05	0.999985	PW
15.7308	-1.78022	0.426337	-4.17562	2.9718e-05	0.0157238	BUB1	ENSG00000169679	1.4859e-05	0.999985	PW
667.422	-0.793417	0.190147	-4.17264	3.01088e-05	0.0157238	HIST1H2BC	ENSG00000180596	1.50544e-05	0.999985	PW
42.7457	-1.27739	0.306238	-4.17122	3.02973e-05	0.0157238	SLC25A21-AS1	ENSG00000258708	1.51486e-05	0.999985	PW
193.304	0.696826	0.168335	4.13953	3.48019e-05	0.0161195	ALDH8A1	ENSG00000118514	0.999983	1.74009e-05	PW
115.861	1.26998	0.305819	4.1527	3.28571e-05	0.0161195	CCNA2	ENSG00000145386	0.999984	1.64285e-05	PW
118.779	-1.00948	0.244103	-4.13546	3.54239e-05	0.0161195	CYSLTR2	ENSG00000152207	1.7712e-05	0.999982	PW
482.179	-1.09535	0.264429	-4.14233	3.43801e-05	0.0161195	CD109	ENSG00000156535	1.719e-05	0.999983	PW
22.2456	-2.00725	0.483545	-4.15112	3.3085e-05	0.0161195	ALOX12B	ENSG00000179477	1.65425e-05	0.999983	PW
1740.95	-1.53583	0.370792	-4.14203	3.4425e-05	0.0161195	RELN	ENSG00000189056	1.72125e-05	0.999983	PW
219.039	-0.537055	0.129794	-4.13776	3.50714e-05	0.0161195	NIFK-AS1	ENSG00000236859	1.75357e-05	0.999982	PW
150.59	-1.33151	0.322315	-4.13109	3.61046e-05	0.0161195	CTD-2514K5.2	ENSG00000246731	1.80523e-05	0.999982	PW
82.3645	0.859676	0.207123	4.15055	3.31676e-05	0.0161195	CTD-2337I7.1	ENSG00000255345	0.999983	1.65838e-05	PW
46.9518	-1.49468	0.361985	-4.12912	3.6415e-05	0.0161195	MTRNR2L8	ENSG00000255823	1.82075e-05	0.999982	PW
78.5063	-1.29354	0.314116	-4.11803	3.82125e-05	0.0164319	LINC01003	ENSG00000261455	1.91063e-05	0.999981	PW
30.5846	1.42153	0.34496	4.12084	3.7749e-05	0.0164319	MIA	ENSG00000261857	0.999981	1.88745e-05	PW
29.7381	1.67882	0.408015	4.11461	3.87834e-05	0.0164425	TMPRSS6	ENSG00000187045	0.999981	1.93917e-05	PW
16.5598	-1.53011	0.372535	-4.10731	4.00299e-05	0.0167353	ABCF2P1	ENSG00000242159	2.0015e-05	0.99998	PW
429.209	-0.692235	0.168726	-4.10271	4.08334e-05	0.0168373	S100A16	ENSG00000188643	2.04167e-05	0.99998	PW
104.578	0.909485	0.221962	4.09748	4.17673e-05	0.0169897	FAM41C	ENSG00000230368	0.999979	2.08837e-05	PW
210.371	-0.736185	0.180016	-4.08956	4.3219e-05	0.0172761	DSC2	ENSG00000134755	2.16095e-05	0.999978	PW
32.7144	1.84565	0.451543	4.08742	4.36193e-05	0.0172761	TUBBP5	ENSG00000159247	0.999978	2.18096e-05	PW
37.9289	1.4283	0.349904	4.08197	4.46559e-05	0.017457	RP11-885B4.2	ENSG00000255669	0.999978	2.2328e-05	PW
204.285	1.13638	0.279077	4.0719	4.6631e-05	0.0177715	SYT10	ENSG00000110975	0.999977	2.33155e-05	PW
430.418	-0.487841	0.119808	-4.07185	4.66413e-05	0.0177715	ARL13B	ENSG00000169379	2.33206e-05	0.999977	PW
296.931	-0.965235	0.238229	-4.05172	5.08435e-05	0.0190612	LIMS2	ENSG00000072163	2.54217e-05	0.999975	PW
129.384	-0.616214	0.152164	-4.04966	5.12925e-05	0.0190612	SLC25A15	ENSG00000102743	2.56462e-05	0.999974	PW
357.751	0.636193	0.157669	4.03499	5.46055e-05	0.0200168	PLGLB1	ENSG00000183281	0.999973	2.73027e-05	PW
61.3019	-1.15866	0.287499	-4.03013	5.57449e-05	0.0200168	HSD17B8	ENSG00000204228	2.78725e-05	0.999972	PW
14.0412	-1.74364	0.432702	-4.02965	5.58589e-05	0.0200168	ZNF503-AS1	ENSG00000226051	2.79294e-05	0.999972	PW
124.117	1.09495	0.271916	4.02678	5.65452e-05	0.0200243	POM121L7	ENSG00000239511	0.999972	2.82726e-05	PW
76.6088	1.03623	0.257555	4.02332	5.73838e-05	0.020085	GPR35	ENSG00000178623	0.999971	2.86919e-05	PW
15.332	1.75514	0.438024	4.00695	6.15085e-05	0.0210394	CLDN6	ENSG00000184697	0.999969	3.07543e-05	PW
182.722	-0.915038	0.228256	-4.00882	6.10238e-05	0.0210394	AL513327.1	ENSG00000256142	3.05119e-05	0.999969	PW
1071.35	-0.671319	0.167801	-4.00068	6.31597e-05	0.0212989	CPNE6	ENSG00000100884	3.15798e-05	0.999968	PW
47.7195	0.903256	0.225885	3.99873	6.36822e-05	0.0212989	TMEM262	ENSG00000187066	0.999968	3.18411e-05	PW
11.4746	2.01969	0.509435	3.96457	7.35269e-05	0.0243212	RP11-430K21.2	ENSG00000224067	0.999963	3.67634e-05	PW
315.306	1.18411	0.299648	3.95166	7.76096e-05	0.0253927	SPR	ENSG00000116096	0.999961	3.88048e-05	PW
109.246	-0.753096	0.191178	-3.93924	8.17398e-05	0.0254477	ADAMTS6	ENSG00000049192	4.08699e-05	0.999959	PW
499.798	-0.704411	0.179077	-3.93356	8.36956e-05	0.0254477	MYOM1	ENSG00000101605	4.18478e-05	0.999958	PW
14.6824	3.31709	0.842949	3.9351	8.31609e-05	0.0254477	LGALS9C	ENSG00000171916	0.999958	4.15805e-05	PW
31.1393	-1.18299	0.300339	-3.93883	8.18795e-05	0.0254477	SOX18	ENSG00000203883	4.09397e-05	0.999959	PW
97.4326	-1.49049	0.3788	-3.93477	8.32776e-05	0.0254477	HOXD-AS1	ENSG00000224189	4.16388e-05	0.999958	PW
22.8101	1.3123	0.332521	3.94651	7.92971e-05	0.0254477	RP11-305L7.6	ENSG00000229694	0.99996	3.96485e-05	PW
201.918	0.63947	0.162084	3.9453	7.96999e-05	0.0254477	AC015849.16	ENSG00000266999	0.99996	3.98499e-05	PW
77.4794	1.09522	0.278914	3.92674	8.61038e-05	0.0259181	AC004692.4	ENSG00000228680	0.999957	4.30519e-05	PW
40.7715	-1.39088	0.354429	-3.92429	8.69844e-05	0.0259239	RP11-111F5.3	ENSG00000231212	4.34922e-05	0.999957	PW
1193.57	-0.540456	0.137833	-3.92108	8.81536e-05	0.0260148	DCHS1	ENSG00000166341	4.40768e-05	0.999956	PW
123.129	-1.34152	0.342434	-3.91759	8.94392e-05	0.026138	TMEM125	ENSG00000179178	4.47196e-05	0.999955	PW
9.35084	2.55346	0.652732	3.91195	9.15522e-05	0.0264982	IL9RP4	ENSG00000262081	0.999954	4.57761e-05	PW
70.3268	1.36398	0.348969	3.90861	9.28303e-05	0.0266122	AL031663.2	ENSG00000269549	0.999954	4.64152e-05	PW
2272.64	-0.938876	0.240745	-3.89987	9.62449e-05	0.0273308	AIF1L	ENSG00000126878	4.81225e-05	0.999952	PW
39.8978	1.05737	0.271478	3.89487	9.82515e-05	0.027384	RP11-140A10.3	ENSG00000235010	0.999951	4.91258e-05	PW
117.707	1.63652	0.420001	3.89647	9.76051e-05	0.027384	RP11-830F9.7	ENSG00000261226	0.999951	4.88026e-05	PW
103.063	-1.21497	0.31214	-3.8924	9.92589e-05	0.0274109	EPSTI1	ENSG00000133106	4.96294e-05	0.99995	PW
94.1505	-1.69716	0.436402	-3.88899	0.000100664	0.0275463	SNORA71D	ENSG00000200354	5.03322e-05	0.99995	PW
4987.92	-1.325	0.341311	-3.88209	0.000103562	0.0280839	CIRBP	ENSG00000099622	5.17809e-05	0.999948	PW
521.878	0.969179	0.249994	3.87681	0.000105834	0.0282385	DFNB31	ENSG00000095397	0.999947	5.29168e-05	PW
262.328	-1.17945	0.304263	-3.87641	0.000106008	0.0282385	TCN2	ENSG00000185339	5.30041e-05	0.999947	PW
63.9149	1.35262	0.349219	3.87328	0.000107382	0.0283537	MFAP1P1	ENSG00000232489	0.999946	5.36912e-05	PW
189.419	-0.941304	0.243493	-3.86583	0.000110712	0.0289785	IFI44	ENSG00000137965	5.53558e-05	0.999945	PW
984.782	-1.17938	0.305592	-3.85932	0.000113703	0.0295049	RN7SL5P	ENSG00000265735	5.68514e-05	0.999943	PW
255.413	-0.735408	0.190898	-3.85236	0.000116986	0.0300777	ZNF449	ENSG00000173275	5.84931e-05	0.999942	PW
89.8695	0.828594	0.215195	3.85043	0.000117909	0.0300777	RP11-669E14.4	ENSG00000262881	0.999941	5.89543e-05	PW
706.166	-0.580766	0.151349	-3.83726	0.000124415	0.0301553	MMP24-AS1	ENSG00000126005	6.22074e-05	0.999938	PW
98.8081	-0.767327	0.200003	-3.83657	0.000124764	0.0301553	CENPE	ENSG00000138778	6.23818e-05	0.999938	PW
212.168	-0.879427	0.229487	-3.83214	0.000127032	0.0301553	KIAA1524	ENSG00000163507	6.3516e-05	0.999936	PW
239.886	-0.764008	0.199078	-3.83774	0.000124174	0.0301553	SSSCA1	ENSG00000173465	6.20869e-05	0.999938	PW
175.672	-0.911958	0.237405	-3.84136	0.000122352	0.0301553	CYS1	ENSG00000205795	6.11762e-05	0.999939	PW
11.2913	1.54058	0.401337	3.83862	0.000123726	0.0301553	RN7SKP56	ENSG00000222445	0.999938	6.18632e-05	PW
16.1136	1.44685	0.377594	3.83176	0.000127229	0.0301553	RP11-452K12.7	ENSG00000231970	0.999936	6.36145e-05	PW
42.9376	0.972589	0.253046	3.84352	0.000121281	0.0301553	RP4-799P18.5	ENSG00000232166	0.999939	6.06403e-05	PW
20.9225	1.19235	0.310978	3.83421	0.000125971	0.0301553	GABARAPL3	ENSG00000238244	0.999937	6.29853e-05	PW
170.21	-0.817411	0.213435	-3.82979	0.000128251	0.03016	TRAM1L1	ENSG00000174599	6.41254e-05	0.999936	PW
132.218	0.794736	0.207939	3.82196	0.000132394	0.030893	C1orf226	ENSG00000239887	0.999934	6.6197e-05	PW
4275.39	-0.949906	0.249683	-3.80445	0.000142121	0.0329075	VWF	ENSG00000110799	7.10603e-05	0.999929	PW
1820.84	-1.08173	0.285199	-3.79289	0.000148904	0.0339721	F3	ENSG00000117525	7.44522e-05	0.999926	PW
289.74	1.46607	0.386543	3.79277	0.000148976	0.0339721	RP11-286B14.1	ENSG00000228971	0.999926	7.44878e-05	PW
37.6238	-2.1576	0.569478	-3.78873	0.00015142	0.0342699	MKI67	ENSG00000148773	7.571e-05	0.999924	PW
821.328	-0.736722	0.194604	-3.78575	0.000153249	0.0344249	IMPACT	ENSG00000154059	7.66244e-05	0.999923	PW
32.8302	-1.75335	0.463716	-3.78108	0.00015615	0.0348169	LINC00943	ENSG00000189238	7.80752e-05	0.999922	PW
54.9828	-1.18374	0.313564	-3.77512	0.000159931	0.0351866	PEX11G	ENSG00000104883	7.99657e-05	0.99992	PW
3395.75	-1.07958	0.285997	-3.77478	0.000160147	0.0351866	FADS2	ENSG00000134824	8.00733e-05	0.99992	PW
24.2906	-1.28638	0.341245	-3.76968	0.00016346	0.0353817	PSG8	ENSG00000124467	8.17299e-05	0.999918	PW
61.4141	1.61092	0.427121	3.77158	0.000162216	0.0353817	KB-1592A4.15	ENSG00000197210	0.999919	8.11081e-05	PW
79.7345	-1.04302	0.276809	-3.768	0.00016456	0.0353817	ZMYM6NB	ENSG00000243749	8.22802e-05	0.999918	PW
737.483	0.754931	0.201059	3.75478	0.000173496	0.0357698	P4HA2	ENSG00000072682	0.999913	8.67479e-05	PW
101.933	-1.17251	0.312006	-3.75796	0.000171305	0.0357698	SOD3	ENSG00000109610	8.56526e-05	0.999914	PW
336.778	-0.559605	0.148811	-3.76052	0.000169561	0.0357698	SGMS2	ENSG00000164023	8.47806e-05	0.999915	PW
17.0785	-1.76252	0.469136	-3.75694	0.000172004	0.0357698	HIST1H2BI	ENSG00000168242	8.60019e-05	0.999914	PW
2062.22	-0.626743	0.166761	-3.75832	0.000171055	0.0357698	C3orf70	ENSG00000187068	8.55276e-05	0.999914	PW
176.71	-0.972817	0.258996	-3.75611	0.000172577	0.0357698	HAR1A	ENSG00000225978	8.62885e-05	0.999914	PW
43.0424	-1.01998	0.271979	-3.75023	0.000176671	0.0361767	RP11-27I1.4	ENSG00000214654	8.83355e-05	0.999912	PW
176.334	-0.702857	0.187716	-3.74425	0.000180934	0.0367993	HERC2P4	ENSG00000230267	9.0467e-05	0.99991	PW
1161.49	-0.747682	0.199962	-3.73912	0.000184664	0.0373059	THSD7A	ENSG00000005108	9.23321e-05	0.999908	PW
201.381	0.752231	0.201298	3.7369	0.000186299	0.0373853	ITPK1-AS1	ENSG00000258730	0.999907	9.31497e-05	PW
342.487	-0.852999	0.228715	-3.72953	0.000191839	0.0377421	TSPAN15	ENSG00000099282	9.59195e-05	0.999904	PW
894.663	-0.676331	0.18127	-3.73107	0.00019067	0.0377421	APH1A	ENSG00000117362	9.53348e-05	0.999905	PW
44.6493	1.0148	0.27189	3.73238	0.000189682	0.0377421	PDLIM1P4	ENSG00000249274	0.999905	9.4841e-05	PW
292.791	-1.32916	0.356788	-3.72536	0.000195034	0.0381215	CMTM5	ENSG00000166091	9.7517e-05	0.999902	PW
197.208	-0.842865	0.226445	-3.72216	0.000197525	0.0383594	NEK3	ENSG00000136098	9.87627e-05	0.999901	PW
5310.02	0.928805	0.249738	3.71911	0.000199924	0.0385763	C1orf132	ENSG00000203709	0.9999	9.99619e-05	PW
18.2014	1.41322	0.381721	3.70222	0.000213723	0.0409763	MYOG	ENSG00000122180	0.999893	0.000106862	PW
629.224	0.981602	0.265565	3.69627	0.000218788	0.0414197	AC016831.7	ENSG00000233559	0.999891	0.000109394	PW
89.3491	0.647505	0.175147	3.69693	0.000218224	0.0414197	RP3-406A7.7	ENSG00000260418	0.999891	0.000109112	PW
59.364	0.750614	0.203189	3.69417	0.000220603	0.0414743	U51244.2	ENSG00000228481	0.99989	0.000110301	PW
1725.12	0.790395	0.214039	3.69276	0.000221832	0.0414743	RBM14	ENSG00000239306	0.999889	0.000110916	PW
147.858	-0.763031	0.20692	-3.68756	0.000226412	0.0416201	TMEM160	ENSG00000130748	0.000113206	0.999887	PW
306.237	1.03209	0.279948	3.6867	0.000227179	0.0416201	ACRC	ENSG00000147174	0.999886	0.00011359	PW
876.457	-0.76717	0.208016	-3.68803	0.000226	0.0416201	HIST2H2AC	ENSG00000184260	0.000113	0.999887	PW
94.7323	-0.792437	0.215008	-3.68562	0.000228142	0.0416201	RAB6C	ENSG00000222014	0.000114071	0.999886	PW
39.7056	1.55092	0.422001	3.67515	0.000237708	0.0428458	LINC00930	ENSG00000258647	0.999881	0.000118854	PW
21.3407	1.08891	0.296182	3.6765	0.000236454	0.0428458	RP11-204L24.2	ENSG00000265451	0.999882	0.000118227	PW
47.3372	0.782706	0.213398	3.66782	0.00024463	0.0433154	FIGF	ENSG00000165197	0.999878	0.000122315	PW
66.0506	0.704401	0.191903	3.67062	0.000241963	0.0433154	AC002400.1	ENSG00000261528	0.999879	0.000120982	PW
233.219	0.633162	0.172598	3.66841	0.000244061	0.0433154	AC079466.1	ENSG00000266976	0.999878	0.000122031	PW
1538.11	0.938764	0.256124	3.66527	0.000247075	0.0434925	JMJD6	ENSG00000070495	0.999876	0.000123538	PW
352.694	0.656946	0.179394	3.66203	0.000250221	0.0436463	SPTBN5	ENSG00000137877	0.999875	0.000125111	PW
152.258	1.41976	0.387764	3.66139	0.000250849	0.0436463	NUP210L	ENSG00000143552	0.999875	0.000125425	PW
706.966	0.985417	0.269396	3.65787	0.00025432	0.0439959	RP11-138A9.1	ENSG00000271204	0.999873	0.00012716	PW
10.5518	1.63183	0.446498	3.65473	0.000257453	0.0440318	AC011385.2	ENSG00000232129	0.999871	0.000128726	PW
95.3507	0.928295	0.253991	3.65483	0.000257352	0.0440318	RP4-569M23.4	ENSG00000273451	0.999871	0.000128676	PW
623.626	0.742273	0.20341	3.64914	0.00026312	0.0446322	C2orf88	ENSG00000187699	0.999868	0.00013156	PW
1641.35	-0.930802	0.25523	-3.64691	0.000265412	0.0446322	RN7SL4P	ENSG00000263740	0.000132706	0.999867	PW
16.9323	1.14604	0.31416	3.64794	0.000264355	0.0446322	RP11-214N9.1	ENSG00000271855	0.999868	0.000132177	PW
251.089	-1.16534	0.320566	-3.63527	0.000277689	0.0455248	SEMA3G	ENSG00000010319	0.000138845	0.999861	PW
1474.84	0.462185	0.127098	3.63645	0.000276418	0.0455248	KAT2A	ENSG00000108773	0.999862	0.000138209	PW
18.4859	1.7466	0.480539	3.63467	0.000278332	0.0455248	HSP90AA5P	ENSG00000205955	0.999861	0.000139166	PW
59.5566	0.81752	0.225006	3.63332	0.000279794	0.0455248	RP11-619F23.2	ENSG00000225652	0.99986	0.000139897	PW
147.394	0.67586	0.185803	3.6375	0.000275299	0.0455248	RP11-197N18.2	ENSG00000256028	0.999862	0.000137649	PW
66.9163	-0.978978	0.269423	-3.63361	0.000279485	0.0455248	KCNJ2-AS1	ENSG00000267365	0.000139743	0.99986	PW
11.9801	-1.48606	0.409932	-3.62513	0.000288817	0.0467402	RP11-678G14.3	ENSG00000268555	0.000144408	0.999856	PW
66.3432	-1.0066	0.277924	-3.62185	0.000292502	0.0470834	CCDC15	ENSG00000149548	0.000146251	0.999854	PW
30.5106	1.35173	0.373544	3.61868	0.000296112	0.0474109	AL118506.1	ENSG00000267848	0.999852	0.000148056	PW
33.6504	-1.47664	0.409193	-3.60867	0.000307773	0.047714	ARHGAP36	ENSG00000147256	0.000153887	0.999846	PW
1886.88	-0.843051	0.233527	-3.61008	0.000306104	0.047714	SCARA3	ENSG00000168077	0.000153052	0.999847	PW
81.0083	-0.856507	0.237334	-3.60887	0.000307528	0.047714	ZNF572	ENSG00000180938	0.000153764	0.999846	PW
75.5803	-1.04708	0.290274	-3.60723	0.000309482	0.047714	HIST1H4I	ENSG00000198339	0.000154741	0.999845	PW
14.8177	1.5189	0.420467	3.61242	0.000303358	0.047714	RP3-437I16.1	ENSG00000230523	0.999848	0.000151679	PW
212.992	0.825331	0.228796	3.60727	0.000309434	0.047714	AC007740.1	ENSG00000237750	0.999845	0.000154717	PW
375.91	-1.10178	0.305322	-3.60857	0.000307888	0.047714	CTSO	ENSG00000256043	0.000153944	0.999846	PW
28.8163	1.05984	0.293891	3.60622	0.000310686	0.047714	RP11-285J16.1	ENSG00000271993	0.999845	0.000155343	PW
129.407	-0.911345	0.252959	-3.60274	0.00031488	0.0481127	RP11-563J2.2	ENSG00000215244	0.00015744	0.999843	PW
1523.79	-0.611409	0.169882	-3.59901	0.00031943	0.0485614	HEG1	ENSG00000173706	0.000159715	0.99984	PW
323.361	-0.548991	0.152679	-3.59573	0.000323488	0.0486866	SPDL1	ENSG00000040275	0.000161744	0.999838	PW
139.652	-1.03064	0.286623	-3.59579	0.00032341	0.0486866	HEYL	ENSG00000163909	0.000161705	0.999838	PW
66.4841	-1.86084	0.517915	-3.59295	0.000326953	0.0487985	OLFM4	ENSG00000102837	0.000163476	0.999837	PW
43.7713	1.76396	0.491008	3.59254	0.000327474	0.0487985	TLR9	ENSG00000239732	0.999836	0.000163737	PW
260.945	-1.00046	0.278593	-3.59111	0.000329273	0.0488248	GPR17	ENSG00000144230	0.000164636	0.999835	PW
33.4406	-1.27997	0.356938	-3.58599	0.000335804	0.0492533	FMO4	ENSG00000076258	0.000167902	0.999832	PW
1201.89	-0.425846	0.11879	-3.58487	0.000337243	0.0492533	FCHO2	ENSG00000157107	0.000168621	0.999831	PW
531.495	-0.69469	0.193918	-3.58238	0.000340475	0.0492533	SNX22	ENSG00000157734	0.000170238	0.99983	PW
3256.91	-0.629068	0.17569	-3.58056	0.000342854	0.0492533	C4orf3	ENSG00000164096	0.000171427	0.999829	PW
1594.39	0.887662	0.247597	3.58511	0.000336933	0.0492533	HIBCH	ENSG00000198130	0.999832	0.000168467	PW
51.3281	0.8955	0.249993	3.5821	0.000340846	0.0492533	RP11-374A22.1	ENSG00000237321	0.99983	0.000170423	PW
19.6645	1.61736	0.451777	3.57998	0.000343616	0.0492533	RP11-707M1.9	ENSG00000255268	0.999828	0.000171808	PW
13.3573	-2.63067	0.735435	-3.57702	0.000347528	0.0495778	ALB	ENSG00000163631	0.000173764	0.999826	PW
805.664	-0.437446	0.122492	-3.57121	0.000355337	0.0497225	ZNF268	ENSG00000090612	0.000177668	0.999822	PW
54.5774	0.940018	0.263239	3.57097	0.000355663	0.0497225	GDPD3	ENSG00000102886	0.999822	0.000177832	PW
19.9186	-2.59845	0.72783	-3.57013	0.000356801	0.0497225	TOP2A	ENSG00000131747	0.0001784	0.999822	PW
22.5157	-1.48987	0.417235	-3.57083	0.000355852	0.0497225	RTP4	ENSG00000136514	0.000177926	0.999822	PW
41.8253	-0.935191	0.26181	-3.57202	0.000354241	0.0497225	RP11-553A21.3	ENSG00000231652	0.00017712	0.999823	PW
247.783	-1.02277	0.286765	-3.56656	0.000361698	0.0498382	GGT5	ENSG00000099998	0.000180849	0.999819	PW
99.3962	-0.722386	0.202581	-3.56591	0.000362598	0.0498382	THSD7B	ENSG00000144229	0.000181299	0.999819	PW
49.0544	0.838896	0.235204	3.56667	0.00036155	0.0498382	CTAGE7P	ENSG00000233122	0.999819	0.000180775	PW
47.0621	0.752352	0.211098	3.564	0.000365246	0.0499739	AC009505.2	ENSG00000235522	0.999817	0.000182623	PW
166.099	-0.916159	0.257275	-3.56101	0.000369435	0.0503184	RP11-710C12.1	ENSG00000271474	0.000184718	0.999815	PW
3034.1	-0.51929	0.145878	-3.55977	0.000371186	0.0503292	GAB2	ENSG00000033327	0.000185593	0.999814	PW
63.3234	1.02963	0.289371	3.55815	0.000373471	0.0504119	LINC00484	ENSG00000235641	0.999813	0.000186736	PW
259.344	1.29811	0.365521	3.55139	0.000383203	0.0514947	CTA-299D3.8	ENSG00000219016	0.999808	0.000191602	PW
349.279	0.544375	0.15344	3.5478	0.000388456	0.0519685	PRICKLE4	ENSG00000124593	0.999806	0.000194228	PW
3807.98	-0.710932	0.200718	-3.54194	0.000397188	0.0524376	FGF1	ENSG00000113578	0.000198594	0.999801	PW
1207.74	-0.569412	0.160761	-3.54198	0.000397138	0.0524376	KREMEN1	ENSG00000183762	0.000198569	0.999801	PW
95.3632	-1.12168	0.316606	-3.54282	0.000395875	0.0524376	RP11-250H24.4	ENSG00000235310	0.000197938	0.999802	PW
245.991	0.882438	0.249276	3.54001	0.000400119	0.0525938	RCC1	ENSG00000180198	0.9998	0.000200059	PW
518.212	-0.582375	0.164574	-3.53868	0.000402128	0.0526281	C22orf46	ENSG00000184208	0.000201064	0.999799	PW
46.3026	0.988113	0.279357	3.53709	0.000404558	0.0527169	C17orf53	ENSG00000125319	0.999798	0.000202279	PW
99.7049	0.844275	0.238875	3.53438	0.000408734	0.0530314	CTD-2622I13.3	ENSG00000268670	0.999796	0.000204367	PW
584.589	-0.593253	0.16844	-3.52204	0.000428238	0.0553236	UFSP2	ENSG00000109775	0.000214119	0.999786	PW
253.033	-0.849332	0.241378	-3.51868	0.000433707	0.0555532	RAB34	ENSG00000109113	0.000216853	0.999783	PW
258.991	-0.641021	0.182131	-3.51957	0.000432251	0.0555532	WDHD1	ENSG00000198554	0.000216126	0.999784	PW
17.2212	-1.56014	0.44359	-3.51707	0.000436333	0.0556528	HIST1H2AM	ENSG00000233224	0.000218166	0.999782	PW
745.81	-0.946824	0.26967	-3.51105	0.000446346	0.0564515	PLLP	ENSG00000102934	0.000223173	0.999777	PW
29.8188	1.21415	0.34571	3.51206	0.000444651	0.0564515	RP11-252A24.5	ENSG00000261170	0.999778	0.000222325	PW
305.924	-1.12218	0.320604	-3.50021	0.000464894	0.0579363	CD38	ENSG00000004468	0.000232447	0.999768	PW
2088.24	-0.476221	0.136054	-3.50024	0.000464843	0.0579363	CDK19	ENSG00000155111	0.000232421	0.999768	PW
17.6006	1.295	0.370032	3.4997	0.000465785	0.0579363	LARGE-IT1	ENSG00000232081	0.999767	0.000232892	PW
20.2072	1.60984	0.459939	3.50012	0.000465054	0.0579363	RP11-108M9.6	ENSG00000272426	0.999767	0.000232527	PW
139.674	-0.931874	0.266583	-3.49562	0.000472954	0.058586	CTD-2173L22.4	ENSG00000198416	0.000236477	0.999764	PW
10378.4	-0.509898	0.146062	-3.49097	0.000481279	0.0593728	CCDC88A	ENSG00000115355	0.000240639	0.999759	PW
25.9525	-2.26646	0.649459	-3.48977	0.000483437	0.0593956	RP4-610C12.3	ENSG00000225490	0.000241718	0.999758	PW
1451.09	-0.925664	0.265734	-3.48342	0.000495045	0.0602532	CTNNA3	ENSG00000183230	0.000247523	0.999752	PW
174.25	0.634539	0.182178	3.48307	0.000495698	0.0602532	AF131215.5	ENSG00000215346	0.999752	0.000247849	PW
569.898	-0.462547	0.132814	-3.48268	0.000496422	0.0602532	C15orf38	ENSG00000242498	0.000248211	0.999752	PW
1817.04	-0.739258	0.212365	-3.48107	0.000499414	0.060373	HMGN2	ENSG00000198830	0.000249707	0.99975	PW
102.44	0.962819	0.276725	3.47933	0.00050267	0.0605235	RP6-109B7.2	ENSG00000231010	0.999749	0.000251335	PW
59.8428	-0.919699	0.264595	-3.47588	0.000509177	0.0610627	RP11-111F5.4	ENSG00000204802	0.000254589	0.999745	PW
41.4365	-1.53882	0.443174	-3.47228	0.000516058	0.0613987	SNORA3	ENSG00000200983	0.000258029	0.999742	PW
388.701	-0.728175	0.209696	-3.47252	0.000515599	0.0613987	NOP14-AS1	ENSG00000249673	0.000257799	0.999742	PW
429.211	-0.749626	0.216384	-3.46434	0.000531544	0.0624368	LRRCC1	ENSG00000133739	0.000265772	0.999734	PW
351.242	-0.996059	0.287431	-3.46538	0.000529482	0.0624368	CD34	ENSG00000174059	0.000264741	0.999735	PW
17.2331	1.27314	0.367535	3.464	0.000532201	0.0624368	LINC00159	ENSG00000230323	0.999734	0.0002661	PW
44.0156	1.38772	0.400663	3.46356	0.000533081	0.0624368	LL22NC03-N64E9.1	ENSG00000271127	0.999733	0.00026654	PW
586.975	-0.743008	0.214615	-3.46205	0.000536078	0.0625445	PLAT	ENSG00000104368	0.000268039	0.999732	PW
21.9138	1.03366	0.298809	3.45925	0.000541686	0.0627127	AC103816.1	ENSG00000221185	0.999729	0.000270843	PW
171.612	0.728351	0.210502	3.46007	0.000540036	0.0627127	CTD-2050B12.2	ENSG00000261439	0.99973	0.000270018	PW
46.5537	0.999983	0.289174	3.45807	0.000544063	0.0627465	RP11-135J2.3	ENSG00000223842	0.999728	0.000272031	PW
271.688	-0.623034	0.180228	-3.45692	0.000546395	0.0627749	EMILIN2	ENSG00000132205	0.000273197	0.999727	PW
73.798	-0.762053	0.220533	-3.45551	0.000549259	0.0628641	TEC	ENSG00000135605	0.00027463	0.999725	PW
430.56	-0.627847	0.181877	-3.45204	0.000556363	0.063096	DNASE1L1	ENSG00000013563	0.000278182	0.999722	PW
17.3663	-1.62396	0.470395	-3.45234	0.00055575	0.063096	DSG1	ENSG00000134760	0.000277875	0.999722	PW
17.1014	1.19037	0.34489	3.45145	0.000557574	0.063096	RP11-539E19.2	ENSG00000235279	0.999721	0.000278787	PW
24.7693	1.01367	0.293783	3.45041	0.000559741	0.063104	CTD-2517M22.9	ENSG00000255456	0.99972	0.000279871	PW
15.577	1.45121	0.420893	3.44792	0.000564917	0.0634499	RP11-807E13.3	ENSG00000267656	0.999718	0.000282459	PW
5455.87	-0.683832	0.198559	-3.44397	0.000573239	0.0639076	2019-09-04	ENSG00000108387	0.000286619	0.999713	PW
244.286	-1.36709	0.39693	-3.44417	0.000572819	0.0639076	SNORA68	ENSG00000207166	0.000286409	0.999714	PW
382.44	-0.737273	0.214297	-3.44043	0.000580786	0.0642729	CHRNA7	ENSG00000175344	0.000290393	0.99971	PW
163.663	1.24766	0.362607	3.4408	0.000579988	0.0642729	MUC12	ENSG00000205277	0.99971	0.000289994	PW
40.169	1.01831	0.296196	3.43795	0.000586137	0.0646275	RP1-18D14.7	ENSG00000226252	0.999707	0.000293068	PW
1552.51	-0.936378	0.272583	-3.43521	0.000592099	0.0648101	GALNT15	ENSG00000131386	0.00029605	0.999704	PW
137.371	-0.725675	0.211245	-3.43522	0.000592065	0.0648101	B3GALT4	ENSG00000235863	0.000296032	0.999704	PW
10.833	1.35972	0.396111	3.43268	0.000597639	0.0649441	TATDN2P1	ENSG00000198414	0.999701	0.000298819	PW
44.1071	1.0134	0.295159	3.4334	0.000596053	0.0649441	RP1-309H15.2	ENSG00000228772	0.999702	0.000298026	PW
70.9822	1.36481	0.39777	3.43117	0.000600992	0.0650736	RP11-682N22.1	ENSG00000272377	0.9997	0.000300496	PW
2121.52	-0.590626	0.172399	-3.42593	0.000612702	0.0661037	SEMA5A	ENSG00000112902	0.000306351	0.999694	PW
16.5461	-1.71108	0.501286	-3.41338	0.000641618	0.0665978	SFTPA1	ENSG00000122852	0.000320809	0.999679	PW
179.605	-0.571969	0.16756	-3.41351	0.000641321	0.0665978	ELAC1	ENSG00000141642	0.000320661	0.999679	PW
29.0017	1.02425	0.30003	3.41382	0.000640578	0.0665978	LMO1	ENSG00000166407	0.99968	0.000320289	PW
1891.59	0.719081	0.210375	3.41809	0.000630613	0.0665978	TSHZ1	ENSG00000179981	0.999685	0.000315306	PW
25.1961	-1.1944	0.3495	-3.41744	0.000632121	0.0665978	PRSS55	ENSG00000184647	0.000316061	0.999684	PW
5480.89	-0.521492	0.152398	-3.42191	0.000621834	0.0665978	KIAA1598	ENSG00000187164	0.000310917	0.999689	PW
77503.5	-0.863966	0.252724	-3.41861	0.00062942	0.0665978	MBP	ENSG00000197971	0.00031471	0.999685	PW
1699.49	0.859226	0.251567	3.41549	0.000636674	0.0665978	MIR29A	ENSG00000226380	0.999682	0.000318337	PW
14.1616	1.90133	0.556212	3.41835	0.000630016	0.0665978	RP11-424E7.3	ENSG00000229926	0.999685	0.000315008	PW
36.1075	1.0574	0.309364	3.41796	0.000630914	0.0665978	CARS-AS1	ENSG00000247473	0.999685	0.000315457	PW
30.4325	0.912691	0.267268	3.41488	0.000638091	0.0665978	RP11-687M24.7	ENSG00000259290	0.999681	0.000319046	PW
361.375	-0.736738	0.216308	-3.40597	0.000659285	0.0670929	CECR1	ENSG00000093072	0.000329642	0.99967	PW
11.6227	-2.05373	0.602606	-3.40808	0.00065422	0.0670929	NKG7	ENSG00000105374	0.00032711	0.999673	PW
4526.4	0.99987	0.293434	3.40748	0.000655649	0.0670929	CRYAB	ENSG00000109846	0.999672	0.000327824	PW
50.9727	-0.98065	0.287789	-3.40754	0.000655522	0.0670929	ZNF730	ENSG00000183850	0.000327761	0.999672	PW
98.1131	-0.696606	0.204329	-3.40923	0.000651456	0.0670929	HIST1H2BF	ENSG00000197846	0.000325728	0.999674	PW
187.631	0.980389	0.287962	3.40458	0.000662648	0.0670929	AC063976.7	ENSG00000224431	0.999669	0.000331324	PW
10.7192	3.02165	0.887836	3.40339	0.000665558	0.0670929	RAC1P3	ENSG00000231404	0.999667	0.000332779	PW
314.122	0.626675	0.184124	3.40355	0.00066515	0.0670929	SH3GL1P1	ENSG00000266777	0.999667	0.000332575	PW
24.2412	-1.27399	0.374371	-3.40302	0.000666449	0.0670929	RP11-382B18.4	ENSG00000270173	0.000333225	0.999667	PW
35.8273	-1.32822	0.390494	-3.4014	0.000670428	0.0672685	GS1-18A18.2	ENSG00000228735	0.000335214	0.999665	PW
148.168	-0.852199	0.250719	-3.39902	0.000676286	0.0675458	ITGA4	ENSG00000115232	0.000338143	0.999662	PW
517.721	-0.721985	0.212499	-3.3976	0.000679802	0.0675458	CUEDC1	ENSG00000180891	0.000339901	0.99966	PW
323.018	0.68721	0.20239	3.39547	0.000685107	0.0675458	SPAG5-AS1	ENSG00000227543	0.999657	0.000342554	PW
176.268	-0.876306	0.2581	-3.39522	0.000685734	0.0675458	GOLGA8N	ENSG00000232653	0.000342867	0.999657	PW
340.501	0.422923	0.124568	3.39511	0.000686001	0.0675458	TPM3P9	ENSG00000241015	0.999657	0.000343001	PW
408.714	-0.922695	0.271864	-3.39396	0.0006889	0.0675458	AMACR	ENSG00000242110	0.00034445	0.999656	PW
5107.43	1.21801	0.35879	3.39476	0.000686884	0.0675458	SLC5A3	ENSG00000272962	0.999657	0.000343442	PW
147.514	-0.532842	0.157054	-3.39274	0.000691972	0.0675898	TMEM254-AS1	ENSG00000230091	0.000345986	0.999654	PW
52.0454	-1.23231	0.363298	-3.392	0.000693839	0.0675898	USP46-AS1	ENSG00000248866	0.00034692	0.999653	PW
103.588	1.04751	0.308937	3.39071	0.00069713	0.0676914	TBC1D3C	ENSG00000234972	0.999651	0.000348565	PW
1407.03	-0.861319	0.254117	-3.38947	0.000700291	0.0677796	NOTCH3	ENSG00000074181	0.000350146	0.99965	PW
4992.28	-0.440035	0.130037	-3.38392	0.000714583	0.0680686	ZC3H13	ENSG00000123200	0.000357292	0.999643	PW
2406.84	-0.687782	0.203206	-3.38466	0.00071267	0.0680686	SLC44A2	ENSG00000129353	0.000356335	0.999644	PW
41.5144	-0.849188	0.250897	-3.38461	0.000712789	0.0680686	ZDHHC12	ENSG00000160446	0.000356395	0.999644	PW
818.484	-0.705391	0.208329	-3.38595	0.000709316	0.0680686	VWA1	ENSG00000179403	0.000354658	0.999645	PW
124.25	0.665456	0.19648	3.38689	0.000706895	0.0680686	RP11-214K3.21	ENSG00000269997	0.999647	0.000353448	PW
246.297	-0.555352	0.164309	-3.37992	0.000725058	0.0688485	CDCA7L	ENSG00000164649	0.000362529	0.999637	PW
64.4467	-1.34764	0.398933	-3.37812	0.000729826	0.0690833	SNORA53	ENSG00000212443	0.000364913	0.999635	PW
80.7569	1.05383	0.31211	3.37646	0.000734255	0.0692386	ATP2A1	ENSG00000196296	0.999633	0.000367127	PW
70.0579	0.736698	0.21823	3.37578	0.000736067	0.0692386	RP11-41O4.1	ENSG00000266258	0.999632	0.000368034	PW
1273.12	0.349223	0.103492	3.3744	0.000739755	0.0693687	NXF1	ENSG00000162231	0.99963	0.000369877	PW
6262.83	-0.663963	0.197013	-3.37015	0.000751262	0.0695808	H3F3B	ENSG00000132475	0.000375631	0.999624	PW
13935.2	-0.699404	0.207506	-3.37053	0.000750233	0.0695808	ACTG1	ENSG00000184009	0.000375116	0.999625	PW
11.9096	-1.71323	0.507989	-3.37257	0.000744697	0.0695808	RP11-12A2.3	ENSG00000238099	0.000372349	0.999628	PW
339.799	-0.477432	0.141632	-3.37093	0.000749145	0.0695808	RP11-983P16.4	ENSG00000257337	0.000374572	0.999625	PW
35.5574	1.28871	0.382518	3.36902	0.00075435	0.0696525	UPK1B	ENSG00000114638	0.999623	0.000377175	PW
441.036	-0.620016	0.18421	-3.36582	0.000763172	0.0696704	EML3	ENSG00000149499	0.000381586	0.999618	PW
183.866	-0.847932	0.251978	-3.3651	0.000765155	0.0696704	NLRP3	ENSG00000162711	0.000382577	0.999617	PW
1206.43	-0.581861	0.17291	-3.3651	0.000765154	0.0696704	ASPHD1	ENSG00000174939	0.000382577	0.999617	PW
13.4094	-1.48133	0.440406	-3.36355	0.000769458	0.0696704	FOXE1	ENSG00000178919	0.000384729	0.999615	PW
368.731	0.603092	0.179353	3.3626	0.000772129	0.0696704	SIRT7	ENSG00000187531	0.999614	0.000386065	PW
17.0612	1.39327	0.414384	3.36226	0.000773061	0.0696704	AC093495.4	ENSG00000228242	0.999613	0.000386531	PW
181.758	0.745956	0.221849	3.36245	0.000772539	0.0696704	AL031666.2	ENSG00000267882	0.999614	0.000386269	PW
248.296	0.472201	0.140375	3.36386	0.000768602	0.0696704	SPACA6P-AS	ENSG00000269959	0.999616	0.000384301	PW
26.0552	1.17872	0.350763	3.36045	0.00077817	0.0699215	RP11-675F6.4	ENSG00000254100	0.999611	0.000389085	PW
282.383	-0.809928	0.241235	-3.35743	0.000786706	0.0704781	RBM43	ENSG00000184898	0.000393353	0.999607	PW
784.116	0.303583	0.0905329	3.35329	0.000798578	0.0713294	PRRT1	ENSG00000204314	0.999601	0.000399289	PW
321.735	-0.60179	0.179567	-3.35134	0.000804212	0.0716201	RP11-673C5.1	ENSG00000259781	0.000402106	0.999598	PW
25.068	0.869847	0.259784	3.34835	0.000812952	0.0721848	SPINK7	ENSG00000145879	0.999594	0.000406476	PW
552.961	-0.604439	0.180576	-3.34728	0.000816075	0.072249	DAP	ENSG00000112977	0.000408038	0.999592	PW
465.285	-0.660033	0.197385	-3.34389	0.000826134	0.0729251	DHFRL1	ENSG00000178700	0.000413067	0.999587	PW
1138.05	-0.564627	0.169015	-3.34069	0.000835708	0.0733401	RMDN1	ENSG00000176623	0.000417854	0.999582	PW
56.7048	1.04384	0.312389	3.34147	0.000833371	0.0733401	LRRC37A9P	ENSG00000266972	0.999583	0.000416685	PW
1850.54	-0.640219	0.191983	-3.33478	0.000853684	0.0738412	MED29	ENSG00000063322	0.000426842	0.999573	PW
826.825	0.64868	0.194485	3.33538	0.00085183	0.0738412	ESYT3	ENSG00000158220	0.999574	0.000425915	PW
41.0083	0.775031	0.23237	3.33533	0.000851995	0.0738412	ZNF812	ENSG00000224689	0.999574	0.000425998	PW
42.3031	0.909091	0.272379	3.3376	0.00084506	0.0738412	LINC00520	ENSG00000258791	0.999577	0.00042253	PW
12.8627	-2.12949	0.638378	-3.33579	0.000850573	0.0738412	RP11-2L8.2	ENSG00000270321	0.000425286	0.999575	PW
32.8681	0.885844	0.265836	3.3323	0.000861326	0.0742574	RP11-23I7.1	ENSG00000228153	0.999569	0.000430663	PW
86.2897	0.765258	0.229696	3.33162	0.00086343	0.0742574	AC005519.4	ENSG00000258559	0.999568	0.000431715	PW
1274.53	-0.455069	0.136816	-3.32613	0.000880601	0.0755185	AC013394.2	ENSG00000272888	0.000440301	0.99956	PW
159.001	-0.88561	0.26662	-3.32162	0.00089496	0.0758851	TRIM67	ENSG00000119283	0.00044748	0.999553	PW
130.199	-0.942572	0.283675	-3.32271	0.000891468	0.0758851	RFC3	ENSG00000133119	0.000445734	0.999554	PW
222.532	0.619598	0.186419	3.3237	0.000888332	0.0758851	ZNF750	ENSG00000141579	0.999556	0.000444166	PW
236.618	-0.755678	0.227482	-3.32192	0.000894015	0.0758851	FREM1	ENSG00000164946	0.000447008	0.999553	PW
2805.2	-0.906069	0.273032	-3.31855	0.000904863	0.0759504	PAQR6	ENSG00000160781	0.000452432	0.999548	PW
149.15	0.71905	0.216695	3.31825	0.000905824	0.0759504	CCDC151	ENSG00000198003	0.999547	0.000452912	PW
391.621	-1.22238	0.368307	-3.31892	0.000903656	0.0759504	SNORD10	ENSG00000238917	0.000451828	0.999548	PW
130.873	-0.650164	0.195906	-3.31876	0.000904189	0.0759504	LPP-AS2	ENSG00000270959	0.000452094	0.999548	PW
347.936	-0.706128	0.212856	-3.3174	0.000908606	0.075972	KIAA1407	ENSG00000163617	0.000454303	0.999546	PW
395.937	-0.657359	0.198341	-3.31429	0.000918754	0.0761983	SRBD1	ENSG00000068784	0.000459377	0.999541	PW
154.547	-0.888712	0.268253	-3.31296	0.000923154	0.0761983	PRTG	ENSG00000166450	0.000461577	0.999538	PW
1396.9	-0.314901	0.0950648	-3.31249	0.00092469	0.0761983	RASA3	ENSG00000185989	0.000462345	0.999538	PW
42.6127	1.03186	0.311598	3.31151	0.000927924	0.0761983	RP11-453E2.2	ENSG00000234855	0.999536	0.000463962	PW
11.5825	1.64565	0.496629	3.31363	0.000920926	0.0761983	AC108448.2	ENSG00000236710	0.99954	0.000460463	PW
241.376	0.734823	0.221725	3.31412	0.000919335	0.0761983	ABCA17P	ENSG00000238098	0.99954	0.000459667	PW
109.714	1.04741	0.316372	3.31068	0.000930693	0.0761983	RP11-446H18.1	ENSG00000241218	0.999535	0.000465347	PW
17.3616	1.54578	0.466943	3.31042	0.000931563	0.0761983	HSPA8P11	ENSG00000248159	0.999534	0.000465782	PW
142.295	0.768422	0.232313	3.30771	0.000940635	0.0767319	POLE2	ENSG00000100479	0.99953	0.000470318	PW
665.971	-0.517698	0.156697	-3.30381	0.000953816	0.0774023	PATZ1	ENSG00000100105	0.000476908	0.999523	PW
6867.79	-0.909128	0.27518	-3.30375	0.000953997	0.0774023	TUBB2B	ENSG00000137285	0.000476998	0.999523	PW
104.25	-0.855357	0.259143	-3.30071	0.000964406	0.0776192	TBX2	ENSG00000121068	0.000482203	0.999518	PW
345.406	-0.580056	0.175727	-3.3009	0.000963748	0.0776192	DPH6	ENSG00000134146	0.000481874	0.999518	PW
33.3907	0.80846	0.244889	3.30133	0.000962283	0.0776192	RP3-377H17.2	ENSG00000255608	0.999519	0.000481142	PW
1057.77	0.604459	0.183355	3.29666	0.000978408	0.0777915	ABCD4	ENSG00000119688	0.999511	0.000489204	PW
1915.77	-0.48605	0.147432	-3.29678	0.000978007	0.0777915	CENPB	ENSG00000125817	0.000489003	0.999511	PW
11221.8	-0.70308	0.21329	-3.29636	0.000979468	0.0777915	NAT8L	ENSG00000185818	0.000489734	0.99951	PW
40.024	-0.826588	0.250632	-3.29801	0.000973735	0.0777915	DENND1C	ENSG00000205744	0.000486867	0.999513	PW
137.651	0.596869	0.180993	3.29775	0.000974635	0.0777915	RP11-441F2.2	ENSG00000260198	0.999513	0.000487317	PW
549.467	-0.608042	0.184688	-3.29226	0.00099384	0.0780413	PPDPF	ENSG00000125534	0.00049692	0.999503	PW
305.297	-0.762496	0.231498	-3.29374	0.000988623	0.0780413	MASP1	ENSG00000127241	0.000494312	0.999506	PW
38.1584	1.15547	0.351173	3.29031	0.00100076	0.0780413	METTL21C	ENSG00000139780	0.9995	0.000500381	PW
23.2142	-1.31845	0.400466	-3.29228	0.000993799	0.0780413	NLRP14	ENSG00000158077	0.0004969	0.999503	PW
1645.73	-0.723943	0.220013	-3.29046	0.00100025	0.0780413	IGFBP7	ENSG00000163453	0.000500124	0.9995	PW
430.712	-0.770235	0.233858	-3.29361	0.000989109	0.0780413	MN1	ENSG00000169184	0.000494554	0.999505	PW
15.8064	1.15577	0.351137	3.29149	0.000996578	0.0780413	RP11-986G18.1	ENSG00000256902	0.999502	0.000498289	PW
610.428	-1.04482	0.317822	-3.28743	0.00101106	0.0781139	COL9A3	ENSG00000092758	0.00050553	0.999494	PW
962.075	-0.387919	0.117979	-3.28804	0.00100889	0.0781139	MDC1	ENSG00000137337	0.000504445	0.999496	PW
11.1979	1.46635	0.446197	3.28634	0.001015	0.0781139	FOXN4	ENSG00000139445	0.999492	0.0005075	PW
404.232	-0.5227	0.159094	-3.28549	0.00101807	0.0781139	IL17RC	ENSG00000163702	0.000509033	0.999491	PW
216.64	0.620246	0.188641	3.28796	0.00100915	0.0781139	MLKL	ENSG00000168404	0.999495	0.000504575	PW
145.41	0.849068	0.258411	3.28573	0.00101718	0.0781139	AC006019.4	ENSG00000233363	0.999491	0.00050859	PW
72.3635	0.839932	0.255688	3.28499	0.00101986	0.0781139	RP11-259K5.1	ENSG00000271653	0.99949	0.000509929	PW
16.8357	-1.41783	0.43177	-3.28375	0.00102435	0.0782417	FBXL21	ENSG00000164616	0.000512176	0.999488	PW
678.724	0.576317	0.175541	3.2831	0.00102673	0.0782417	SNRNP48	ENSG00000168566	0.999487	0.000513363	PW
377.016	0.469743	0.143125	3.28204	0.00103059	0.0783382	LINC00263	ENSG00000235823	0.999485	0.000515297	PW
334.234	-0.560688	0.170996	-3.27896	0.00104191	0.0784558	CACNG4	ENSG00000075461	0.000520955	0.999479	PW
611.683	0.723256	0.220527	3.27967	0.0010393	0.0784558	OPRM1	ENSG00000112038	0.99948	0.000519649	PW
1221.56	-0.5424	0.165483	-3.27769	0.00104662	0.0784558	C7orf50	ENSG00000146540	0.00052331	0.999477	PW
304.83	0.600156	0.183087	3.27798	0.00104554	0.0784558	ZNF852	ENSG00000178917	0.999477	0.00052277	PW
1542.46	-0.694271	0.211838	-3.27737	0.00104778	0.0784558	SULF2	ENSG00000196562	0.00052389	0.999476	PW
18.8386	1.25998	0.384226	3.27926	0.00104079	0.0784558	SYF2P2	ENSG00000233148	0.99948	0.000520395	PW
515.364	-0.68772	0.20997	-3.27533	0.00105537	0.0788283	PRTFDC1	ENSG00000099256	0.000527687	0.999472	PW
969.151	-0.457567	0.139785	-3.27337	0.00106273	0.0788455	TDRD3	ENSG00000083544	0.000531366	0.999469	PW
24.9626	1.31273	0.401056	3.27318	0.00106346	0.0788455	C1orf172	ENSG00000175707	0.999468	0.000531731	PW
496.515	-0.53952	0.164802	-3.27375	0.00106132	0.0788455	ZNF517	ENSG00000197363	0.000530661	0.999469	PW
56.4238	-0.785152	0.239944	-3.27223	0.00106704	0.0789163	EXOC3L1	ENSG00000179044	0.000533519	0.999466	PW
33.5501	-1.61467	0.493715	-3.27045	0.00107377	0.0792195	SLC2A3P2	ENSG00000185031	0.000536885	0.999463	PW
4764.37	-0.417268	0.127701	-3.26754	0.00108486	0.0796656	TPR	ENSG00000047410	0.000542431	0.999458	PW
674.046	-0.674673	0.206525	-3.26679	0.00108776	0.0796656	SNX8	ENSG00000106266	0.000543878	0.999456	PW
1869.45	0.490756	0.150224	3.26684	0.00108755	0.0796656	ARL17A	ENSG00000185829	0.999456	0.000543777	PW
2080.45	-0.781259	0.239235	-3.26565	0.00109212	0.0797911	TARBP1	ENSG00000059588	0.00054606	0.999454	PW
32.7179	-1.30884	0.400952	-3.26434	0.00109721	0.0798032	KAZALD1	ENSG00000107821	0.000548604	0.999451	PW
40.0811	0.843228	0.258323	3.26424	0.00109759	0.0798032	RP11-109D24.1	ENSG00000260600	0.999451	0.000548794	PW
81.7116	1.10714	0.339371	3.26234	0.00110497	0.0800736	CCDC36	ENSG00000173421	0.999448	0.000552485	PW
30.9515	-1.26087	0.386544	-3.26191	0.00110663	0.0800736	TPBGL	ENSG00000261594	0.000553314	0.999447	PW
123.422	1.27698	0.391879	3.2586	0.00111962	0.0808192	CTD-2589H19.6	ENSG00000271781	0.99944	0.000559808	PW
30.3662	1.01014	0.310143	3.25701	0.00112592	0.0810799	RP11-504G3.4	ENSG00000256282	0.999437	0.000562961	PW
127.69	1.17266	0.360279	3.25487	0.00113443	0.0814977	AC026740.1	ENSG00000268885	0.999433	0.000567216	PW
192.184	-0.669574	0.205812	-3.25333	0.00114061	0.0817468	ANKRD62	ENSG00000181626	0.000570307	0.99943	PW
12.0576	-2.29265	0.705584	-3.2493	0.00115689	0.0823234	CPXM1	ENSG00000088882	0.000578446	0.999422	PW
1903.41	-0.685013	0.210816	-3.24934	0.00115675	0.0823234	WLS	ENSG00000116729	0.000578374	0.999422	PW
828.459	-0.540572	0.1664	-3.24864	0.0011596	0.0823234	LUZP2	ENSG00000187398	0.0005798	0.99942	PW
9.60544	2.031	0.624955	3.24983	0.00115475	0.0823234	NMNAT1P1	ENSG00000259167	0.999423	0.000577375	PW
1564.18	-0.472284	0.145593	-3.24388	0.00117915	0.0828345	SNX29	ENSG00000048471	0.000589576	0.99941	PW
206.623	-0.507431	0.156444	-3.24354	0.00118056	0.0828345	ENKD1	ENSG00000124074	0.00059028	0.99941	PW
78.1983	-0.916936	0.28266	-3.24395	0.00117883	0.0828345	TAC3	ENSG00000166863	0.000589417	0.999411	PW
26.9438	1.15591	0.356275	3.24442	0.00117689	0.0828345	RP11-446E9.1	ENSG00000236814	0.999412	0.000588444	PW
14.2053	-1.99682	0.615517	-3.24413	0.00117809	0.0828345	FAM86HP	ENSG00000253540	0.000589047	0.999411	PW
12.1911	-1.5255	0.470421	-3.24283	0.00118347	0.0828457	AP000255.6	ENSG00000273091	0.000591736	0.999408	PW
1992.4	-0.377881	0.116604	-3.24072	0.00119229	0.0832694	GNB2	ENSG00000172354	0.000596145	0.999404	PW
466.008	0.563305	0.173883	3.23956	0.00119713	0.0834137	MYCBP	ENSG00000214114	0.999401	0.000598563	PW
2279.39	0.909102	0.280746	3.23816	0.00120302	0.0834382	AHSA1	ENSG00000100591	0.999398	0.000601511	PW
237.606	0.925954	0.285915	3.23857	0.00120132	0.0834382	HECW1-IT1	ENSG00000181211	0.999399	0.000600661	PW
288.398	-0.721655	0.222926	-3.2372	0.00120708	0.0835268	C1orf233	ENSG00000228594	0.000603538	0.999396	PW
231.466	-0.531522	0.164345	-3.23419	0.0012199	0.0842205	NKX2-2	ENSG00000125820	0.000609949	0.99939	PW
34.8015	-1.2471	0.385876	-3.23187	0.00122981	0.0843523	KDM4D	ENSG00000186280	0.000614907	0.999385	PW
23.566	1.07219	0.331766	3.23178	0.00123021	0.0843523	RP4-738P15.1	ENSG00000230725	0.999385	0.000615107	PW
183.102	0.407728	0.126159	3.23185	0.0012299	0.0843523	RP11-80H5.9	ENSG00000235100	0.999385	0.000614948	PW
68.4937	0.805268	0.249322	3.22983	0.00123864	0.084737	STH	ENSG00000256762	0.999381	0.00061932	PW
2295.85	-0.53803	0.166688	-3.22776	0.00124763	0.0849251	TBC1D16	ENSG00000167291	0.000623817	0.999376	PW
140.874	1.01453	0.314264	3.22827	0.00124543	0.0849251	RP4-569M23.2	ENSG00000231119	0.999377	0.000622713	PW
238.928	-0.700472	0.217049	-3.22725	0.00124985	0.0849251	LINC01114	ENSG00000234177	0.000624927	0.999375	PW
972.968	0.493385	0.152915	3.22654	0.00125297	0.0849451	SH3PXD2B	ENSG00000174705	0.999374	0.000626485	PW
33.5008	0.908233	0.281758	3.22345	0.00126655	0.0854807	RP5-1007G16.1	ENSG00000231163	0.999367	0.000633274	PW
310.46	0.449633	0.139484	3.22354	0.00126615	0.0854807	RP11-273G15.2	ENSG00000247317	0.999367	0.000633075	PW
6456.79	-0.390969	0.121347	-3.22191	0.00127341	0.0857517	CBX7	ENSG00000100307	0.000636706	0.999363	PW
223.804	-0.438926	0.136415	-3.21757	0.00129284	0.0863812	AIM1	ENSG00000112297	0.000646418	0.999354	PW
2277.71	-0.724165	0.22498	-3.2188	0.00128727	0.0863812	PDGFRA	ENSG00000134853	0.000643636	0.999356	PW
381.514	-0.758395	0.235727	-3.21726	0.0012942	0.0863812	TGFA	ENSG00000163235	0.000647098	0.999353	PW
259.234	0.622216	0.1934	3.21725	0.00129424	0.0863812	RP11-958J22.1	ENSG00000254746	0.999353	0.00064712	PW
551.945	-0.875773	0.272334	-3.2158	0.00130081	0.0866276	ACP2	ENSG00000134575	0.000650405	0.99935	PW
4976.6	-0.469648	0.146112	-3.2143	0.00130763	0.0868896	ZKSCAN1	ENSG00000106261	0.000653815	0.999346	PW
109.839	-1.091	0.339561	-3.21296	0.00131373	0.0871026	IQGAP3	ENSG00000183856	0.000656865	0.999343	PW
582.897	0.495173	0.154216	3.21091	0.00132317	0.0871525	RAD52	ENSG00000002016	0.999338	0.000661584	PW
1478.07	-0.744046	0.231711	-3.2111	0.00132227	0.0871525	ENHO	ENSG00000168913	0.000661137	0.999339	PW
310.997	-0.741335	0.230793	-3.21212	0.00131757	0.0871525	PTP4A3	ENSG00000184489	0.000658785	0.999341	PW
45.4308	1.35082	0.420822	3.20995	0.0013276	0.0872534	PTPN2P2	ENSG00000224117	0.999336	0.0006638	PW
1614.5	-0.397582	0.123886	-3.20927	0.00133074	0.0872691	OBSCN	ENSG00000154358	0.000665368	0.999335	PW
496.568	0.628997	0.196306	3.20416	0.00135456	0.088079	SESN2	ENSG00000130766	0.999323	0.00067728	PW
2180.35	-0.712725	0.222442	-3.2041	0.00135486	0.088079	TMBIM1	ENSG00000135926	0.000677431	0.999323	PW
22.7452	1.56678	0.489086	3.20349	0.00135772	0.088079	LCN10	ENSG00000187922	0.999321	0.000678859	PW
1112.64	-0.688393	0.214825	-3.20444	0.00135328	0.088079	ZNF536	ENSG00000198597	0.000676639	0.999323	PW
168.289	0.456939	0.142557	3.2053	0.00134921	0.088079	RP11-114G22.1	ENSG00000256995	0.999325	0.000674604	PW
343.712	-0.595635	0.186003	-3.20229	0.00136338	0.088199	EFEMP2	ENSG00000172638	0.00068169	0.999318	PW
104.382	-1.36875	0.427485	-3.20186	0.00136543	0.088199	SNORA71B	ENSG00000235408	0.000682714	0.999317	PW
101.488	0.630114	0.197149	3.19613	0.00139284	0.0885835	FAM83D	ENSG00000101447	0.999304	0.000696418	PW
61.4569	-0.801822	0.251097	-3.19327	0.00140669	0.0885835	GALNT12	ENSG00000119514	0.000703347	0.999297	PW
46.9661	1.31571	0.411505	3.19732	0.00138713	0.0885835	SLC22A7	ENSG00000137204	0.999306	0.000693564	PW
343.231	0.588657	0.184014	3.19898	0.00137915	0.0885835	ZNF473	ENSG00000142528	0.99931	0.000689575	PW
40.9366	0.786624	0.24611	3.19623	0.00139237	0.0885835	KCTD14	ENSG00000151364	0.999304	0.000696186	PW
2359.01	-0.458719	0.143505	-3.19654	0.00139087	0.0885835	NEK7	ENSG00000151414	0.000695436	0.999305	PW
66.4307	-0.759481	0.237561	-3.197	0.00138864	0.0885835	FAM86C2P	ENSG00000160172	0.000694322	0.999306	PW
38.7488	-1.09118	0.341568	-3.19464	0.00140007	0.0885835	FAM86JP	ENSG00000171084	0.000700035	0.9993	PW
61.785	0.997221	0.311931	3.19693	0.00138901	0.0885835	RDM1	ENSG00000187456	0.999305	0.000694504	PW
17.819	-1.86736	0.584349	-3.19563	0.00139525	0.0885835	ALG1L	ENSG00000189366	0.000697627	0.999302	PW
200.12	0.614163	0.192265	3.19435	0.00140146	0.0885835	LARGE-AS1	ENSG00000224973	0.999299	0.000700728	PW
84.0179	0.856901	0.268341	3.19333	0.00140643	0.0885835	RP11-754B17.1	ENSG00000255158	0.999297	0.000703213	PW
206.084	-0.868582	0.272093	-3.19222	0.00141183	0.0887212	FUCA1	ENSG00000179163	0.000705914	0.999294	PW
132.519	-0.866872	0.271611	-3.19159	0.00141492	0.0887303	NT5C	ENSG00000125458	0.000707461	0.999293	PW
353.905	-0.478617	0.150077	-3.18915	0.00142694	0.089298	ZNF883	ENSG00000228623	0.00071347	0.999287	PW
113.705	0.497539	0.156321	3.1828	0.00145858	0.0910886	RP11-727A23.5	ENSG00000247137	0.999271	0.00072929	PW
246.164	-0.913067	0.287012	-3.18129	0.00146621	0.0911445	PRKCQ	ENSG00000065675	0.000733107	0.999267	PW
1299.76	-0.870949	0.273812	-3.18083	0.00146856	0.0911445	ZNF710	ENSG00000140548	0.000734279	0.999266	PW
1191.12	0.726228	0.228265	3.18151	0.0014651	0.0911445	SGK494	ENSG00000167524	0.999267	0.000732551	PW
150.212	0.517964	0.162885	3.17994	0.00147306	0.0912361	RP11-227G15.9	ENSG00000264083	0.999263	0.000736532	PW
381.939	-0.520861	0.16384	-3.17909	0.0014774	0.0913166	KIF20B	ENSG00000138182	0.0007387	0.999261	PW
25.3013	-1.89014	0.594877	-3.17737	0.00148617	0.0915316	SELP	ENSG00000174175	0.000743085	0.999257	PW
259.675	0.57272	0.180258	3.17722	0.00148696	0.0915316	RP5-1057J7.6	ENSG00000261326	0.999257	0.000743479	PW
252.294	-0.600822	0.189148	-3.17645	0.00149087	0.0915434	DERA	ENSG00000023697	0.000745436	0.999255	PW
404.181	-0.453708	0.142856	-3.176	0.00149323	0.0915434	CTBS	ENSG00000117151	0.000746617	0.999253	PW
13.9326	-1.65692	0.522007	-3.17414	0.0015028	0.0919429	TMEM37	ENSG00000171227	0.000751402	0.999249	PW
22.5042	-2.23428	0.704104	-3.17322	0.00150759	0.0920484	HIST1H1B	ENSG00000184357	0.000753793	0.999246	PW
744.002	0.987622	0.311392	3.17164	0.00151582	0.0923639	ZSCAN31	ENSG00000235109	0.999242	0.000757911	PW
41.2426	1.13293	0.357459	3.1694	0.00152757	0.0928914	RP11-298I3.1	ENSG00000257285	0.999236	0.000763783	PW
654.849	-0.816935	0.257863	-3.16809	0.00153443	0.0929486	GDF1	ENSG00000130283	0.000767213	0.999233	PW
1276.27	0.90644	0.28612	3.16804	0.00153468	0.0929486	RP11-138A9.2	ENSG00000273319	0.999233	0.000767341	PW
962.223	-0.667984	0.210908	-3.16718	0.00153925	0.0930381	ACAA2	ENSG00000167315	0.000769625	0.99923	PW
585.761	-0.765417	0.241728	-3.16644	0.00154319	0.0930896	ENOSF1	ENSG00000132199	0.000771597	0.999228	PW
544.485	0.379367	0.119839	3.16563	0.00154748	0.0931613	TRHDE-AS1	ENSG00000236333	0.999226	0.000773739	PW
308.052	-0.618721	0.195508	-3.16468	0.00155252	0.0932781	IFT52	ENSG00000101052	0.000776258	0.999224	PW
94.7032	-0.689925	0.218231	-3.16145	0.00156987	0.0935287	PMS2P4	ENSG00000067601	0.000784937	0.999215	PW
248.906	0.601163	0.190134	3.16178	0.00156806	0.0935287	ACTR3C	ENSG00000106526	0.999216	0.000784031	PW
482.594	-0.430265	0.136184	-3.15943	0.00158077	0.0935287	PCDHB14	ENSG00000120327	0.000790385	0.99921	PW
11057.2	1.15377	0.364735	3.16332	0.00155983	0.0935287	HSPH1	ENSG00000120694	0.99922	0.000779914	PW
619.482	0.620066	0.196103	3.16194	0.00156722	0.0935287	BANP	ENSG00000172530	0.999216	0.000783612	PW
75.0454	-0.63523	0.201067	-3.15929	0.00158155	0.0935287	RP11-277L2.3	ENSG00000233368	0.000790773	0.999209	PW
12.2486	1.19459	0.377929	3.16089	0.00157287	0.0935287	RP5-944M2.2	ENSG00000256927	0.999214	0.000786434	PW
20.7129	1.35939	0.430191	3.15996	0.0015779	0.0935287	RP11-127I20.7	ENSG00000266994	0.999211	0.000788951	PW
459.496	-0.616294	0.195183	-3.15752	0.00159115	0.0936801	TNFRSF1B	ENSG00000028137	0.000795576	0.999204	PW
1193.75	-0.577903	0.183049	-3.1571	0.00159344	0.0936801	CSPG4	ENSG00000173546	0.000796721	0.999203	PW
122.771	0.976591	0.309226	3.15818	0.00158758	0.0936801	NOS2P3	ENSG00000230528	0.999206	0.000793792	PW
9.49014	1.40345	0.444727	3.15576	0.00160079	0.0939288	RP11-148K1.12	ENSG00000244151	0.9992	0.000800397	PW
13.4455	-1.32519	0.420037	-3.15493	0.00160535	0.0940129	AP001055.1	ENSG00000267913	0.000802675	0.999197	PW
116.992	-0.704628	0.223472	-3.1531	0.00161549	0.0940578	KANK3	ENSG00000186994	0.000807746	0.999192	PW
1949.16	-0.838036	0.265766	-3.15329	0.00161443	0.0940578	COL5A2	ENSG00000204262	0.000807213	0.999193	PW
250.445	0.904502	0.286822	3.15353	0.00161307	0.0940578	MC1R	ENSG00000258839	0.999193	0.000806536	PW
604.683	-0.687251	0.218039	-3.15196	0.00162179	0.0942425	ADIRF	ENSG00000148671	0.000810897	0.999189	PW
27.6992	1.4159	0.449444	3.15034	0.0016308	0.094583	RP11-365O16.6	ENSG00000237101	0.999185	0.000815398	PW
1018.33	-0.812315	0.257972	-3.14885	0.00163916	0.094703	SEMA3B	ENSG00000012171	0.000819578	0.99918	PW
808.845	-0.473403	0.150325	-3.14921	0.00163714	0.094703	SPATA7	ENSG00000042317	0.00081857	0.999181	PW
499.844	-0.697697	0.221724	-3.14669	0.00165131	0.0948618	VRK2	ENSG00000028116	0.000825657	0.999174	PW
2303.84	-0.892532	0.283612	-3.14702	0.00164946	0.0948618	IDH2	ENSG00000182054	0.000824732	0.999175	PW
13.035	-1.14096	0.362591	-3.14668	0.00165136	0.0948618	CTD-2132N18.4	ENSG00000270010	0.00082568	0.999174	PW
631.949	-0.692827	0.220299	-3.14494	0.00166119	0.095245	FOLH1	ENSG00000086205	0.000830597	0.999169	PW
207.835	-0.510476	0.162406	-3.14321	0.00167104	0.0956273	B3GNT7	ENSG00000156966	0.00083552	0.999164	PW
84.4557	-0.765523	0.243642	-3.14199	0.00167803	0.0958451	ANO1	ENSG00000131620	0.000839015	0.999161	PW
231.132	-0.551917	0.175744	-3.14047	0.00168676	0.0961615	KLF11	ENSG00000172059	0.000843382	0.999157	PW
36.9339	0.988575	0.314956	3.13877	0.00169657	0.0965378	RP11-345J13.1	ENSG00000226080	0.999152	0.000848286	PW
72.9398	0.830934	0.264792	3.13806	0.00170071	0.0965904	ANKDD1B	ENSG00000189045	0.99915	0.000850353	PW
27.0618	0.896893	0.28597	3.13632	0.00171083	0.0969825	AC092839.3	ENSG00000228108	0.999145	0.000855416	PW
33.2703	0.89613	0.285948	3.13389	0.00172506	0.0974332	PROC	ENSG00000115718	0.999137	0.000862529	PW
29.5669	-0.845791	0.269888	-3.13386	0.00172526	0.0974332	LINC01152	ENSG00000256124	0.000862628	0.999137	PW
285.823	-0.812854	0.25958	-3.13142	0.00173964	0.0974785	RBP1	ENSG00000114115	0.000869819	0.99913	PW
274.389	0.375205	0.119836	3.13098	0.00174225	0.0974785	NMNAT3	ENSG00000163864	0.999129	0.000871125	PW
1375.75	-0.836526	0.267101	-3.13188	0.00173693	0.0974785	DLX6-AS1	ENSG00000231764	0.000868463	0.999132	PW
85.4704	0.712134	0.227409	3.13151	0.00173907	0.0974785	RP11-210N13.1	ENSG00000257896	0.99913	0.000869535	PW
688.486	-1.05877	0.338019	-3.13227	0.00173458	0.0974785	RP11-617F23.1	ENSG00000259291	0.000867289	0.999133	PW
345.699	0.572709	0.183039	3.12889	0.00175469	0.09763	MST1	ENSG00000173531	0.999123	0.000877343	PW
60.3232	-0.999694	0.319501	-3.12892	0.00175449	0.09763	AC005592.2	ENSG00000231185	0.000877247	0.999123	PW
15.9372	1.08474	0.346582	3.12981	0.00174917	0.09763	RP11-382A20.7	ENSG00000260608	0.999125	0.000874585	PW
449.729	0.482814	0.154339	3.12826	0.00175842	0.0976574	HHLA1	ENSG00000132297	0.999121	0.000879212	PW
595.458	-0.391056	0.125205	-3.12334	0.00178812	0.0991239	DTD2	ENSG00000129480	0.000894061	0.999106	PW
254.665	0.571314	0.183077	3.12062	0.00180469	0.0998583	AP001442.2	ENSG00000233783	0.999098	0.000902344	PW
845.036	0.353121	0.113196	3.11955	0.00181125	0.100038	SMG9	ENSG00000105771	0.999094	0.000905627	PW
55.5557	0.797386	0.25596	3.11528	0.00183771	0.101313	RP11-799B12.4	ENSG00000265750	0.999081	0.000918855	PW
984.451	-0.59855	0.192224	-3.11381	0.00184687	0.101632	CD99	ENSG00000002586	0.000923436	0.999077	PW
40.6254	2.47803	0.796407	3.11151	0.00186132	0.102054	NPC1L1	ENSG00000015520	0.999069	0.000930659	PW
538.639	0.295066	0.0948226	3.11177	0.00185968	0.102054	MITD1	ENSG00000158411	0.99907	0.000929839	PW
99.0515	-1.28321	0.412622	-3.10989	0.00187158	0.102059	MXRA5	ENSG00000101825	0.000935789	0.999064	PW
229.492	-0.807225	0.259526	-3.11038	0.00186844	0.102059	CD97	ENSG00000123146	0.000934222	0.999066	PW
304.275	-0.892143	0.286793	-3.11076	0.00186609	0.102059	THEMIS2	ENSG00000130775	0.000933044	0.999067	PW
1319.38	-0.86678	0.278857	-3.10833	0.00188147	0.102359	SREBF1	ENSG00000072310	0.000940733	0.999059	PW
246.343	-0.40535	0.130432	-3.10775	0.0018852	0.102359	CMAHP	ENSG00000168405	0.000942601	0.999057	PW
439.457	-0.883476	0.284312	-3.10742	0.0018873	0.102359	LACC1	ENSG00000179630	0.000943648	0.999056	PW
1961.09	-0.537506	0.173051	-3.10606	0.00189597	0.102645	PLXND1	ENSG00000004399	0.000947983	0.999052	PW
329.292	-0.431031	0.13881	-3.10519	0.00190157	0.102764	PVRL2	ENSG00000130202	0.000950787	0.999049	PW
47.9411	1.30406	0.42011	3.10408	0.00190872	0.102895	WNT8A	ENSG00000061492	0.999046	0.000954362	PW
60.6283	0.767715	0.247386	3.10331	0.0019137	0.102895	GNRH1	ENSG00000147437	0.999043	0.000956851	PW
879.978	-0.34442	0.110988	-3.10322	0.00191426	0.102895	WBP1	ENSG00000239779	0.000957129	0.999043	PW
8871.19	-0.323512	0.104279	-3.10237	0.00191978	0.103007	PCM1	ENSG00000078674	0.000959888	0.99904	PW
351.082	-0.694183	0.223843	-3.10121	0.00192735	0.10323	SLC25A13	ENSG00000004864	0.000963673	0.999036	PW
1431.19	-0.396189	0.127814	-3.09972	0.00193704	0.103565	GTPBP1	ENSG00000100226	0.00096852	0.999031	PW
93.5623	1.27369	0.411146	3.0979	0.00194895	0.103693	SLC10A1	ENSG00000100652	0.999026	0.000974476	PW
601.73	0.502298	0.162148	3.09778	0.00194978	0.103693	PPFIBP2	ENSG00000166387	0.999025	0.00097489	PW
21.9686	0.96181	0.310402	3.0986	0.00194439	0.103693	RP11-493L12.5	ENSG00000257924	0.999028	0.000972197	PW
100.326	0.713392	0.23041	3.09618	0.00196029	0.104068	GHRLOS	ENSG00000240288	0.99902	0.000980143	PW
3668.36	-0.753885	0.243623	-3.09448	0.00197158	0.104299	HLA-E	ENSG00000204592	0.000985788	0.999014	PW
10.1272	-2.30028	0.743229	-3.09498	0.00196828	0.104299	AL121756.1	ENSG00000263856	0.000984142	0.999016	PW
15.0523	1.85292	0.599756	3.08945	0.00200526	0.105895	RP11-386M24.3	ENSG00000258676	0.998997	0.00100263	PW
196.269	0.815779	0.264197	3.08777	0.00201666	0.106068	ARSJ	ENSG00000180801	0.998992	0.00100833	PW
10.7895	1.31866	0.42711	3.08741	0.00201911	0.106068	SCARNA24	ENSG00000252274	0.99899	0.00100956	PW
151.021	0.776622	0.251481	3.0882	0.00201373	0.106068	EFTUD1P1	ENSG00000259404	0.998993	0.00100686	PW
2099.66	-0.365129	0.118385	-3.08425	0.00204066	0.107014	ATF7IP	ENSG00000171681	0.00102033	0.99898	PW
634.486	-0.454072	0.147278	-3.08311	0.00204853	0.107122	ITFG3	ENSG00000167930	0.00102426	0.998976	PW
58.8444	0.783652	0.254192	3.08291	0.00204985	0.107122	RP11-235E17.6	ENSG00000262903	0.998975	0.00102492	PW
58.4222	-0.817196	0.265145	-3.08207	0.00205567	0.10724	CTD-3025N20.3	ENSG00000272010	0.00102783	0.998972	PW
337.616	0.896972	0.291078	3.08155	0.00205926	0.107242	SEMA3D	ENSG00000153993	0.99897	0.00102963	PW
916.72	-0.58589	0.190172	-3.08084	0.00206416	0.107311	PLEKHO2	ENSG00000241839	0.00103208	0.998968	PW
7287.84	-0.762909	0.247747	-3.07939	0.00207424	0.107591	SLC6A1	ENSG00000157103	0.00103712	0.998963	PW
106.807	0.824318	0.267719	3.07904	0.0020767	0.107591	CACNA1C-AS4	ENSG00000256025	0.998962	0.00103835	PW
140.276	0.727669	0.236498	3.07685	0.00209198	0.107629	RP5-1101C3.1	ENSG00000240499	0.998954	0.00104599	PW
32.1216	1.15012	0.373652	3.07805	0.00208361	0.107629	RP11-64B16.4	ENSG00000256609	0.998958	0.00104181	PW
163.642	0.801616	0.260566	3.07644	0.0020949	0.107629	CTD-2555A7.2	ENSG00000256982	0.998953	0.00104745	PW
81.7607	0.613319	0.199364	3.07638	0.0020953	0.107629	RP11-624J12.1	ENSG00000258803	0.998952	0.00104765	PW
14.1873	-1.34544	0.437151	-3.07774	0.0020858	0.107629	RP11-323I15.5	ENSG00000259336	0.0010429	0.998957	PW
361.106	-0.78684	0.255896	-3.07484	0.00210613	0.108001	SNORA12	ENSG00000212464	0.00105306	0.998947	PW
141.681	1.20282	0.391436	3.07283	0.00212037	0.108179	PRLR	ENSG00000113494	0.99894	0.00106019	PW
666.492	0.734599	0.239034	3.0732	0.00211776	0.108179	DEDD2	ENSG00000160570	0.998941	0.00105888	PW
89.3897	-0.889217	0.289304	-3.07364	0.00211462	0.108179	ALDH1L1-AS2	ENSG00000246022	0.00105731	0.998943	PW
29.996	0.794842	0.258835	3.07085	0.00213449	0.108531	AGAP1-IT1	ENSG00000235529	0.998933	0.00106725	PW
9.58299	1.5324	0.498937	3.07133	0.00213107	0.108531	RP1-149A16.17	ENSG00000241954	0.998934	0.00106553	PW
263.947	-0.527822	0.172057	-3.06772	0.00215699	0.109342	PCDHB15	ENSG00000113248	0.0010785	0.998922	PW
50.2539	3.46817	1.13057	3.06762	0.0021577	0.109342	RP11-311C24.1	ENSG00000260772	0.998921	0.00107885	PW
30.7265	0.817466	0.266573	3.06658	0.00216524	0.109539	RP11-95O2.5	ENSG00000267707	0.998917	0.00108262	PW
39.8258	0.957902	0.312433	3.06595	0.00216982	0.109587	RP11-755F10.1	ENSG00000255320	0.998915	0.00108491	PW
1565.81	-0.35464	0.115691	-3.06541	0.00217375	0.109602	FBXW4	ENSG00000107829	0.00108688	0.998913	PW
449.787	-0.640305	0.209	-3.06366	0.00218649	0.110036	ARHGAP19	ENSG00000213390	0.00109324	0.998907	PW
60.9427	0.980867	0.320235	3.06296	0.0021916	0.110036	RP11-317B7.2	ENSG00000249006	0.998904	0.0010958	PW
96.6125	0.644961	0.210584	3.06272	0.00219333	0.110036	RP11-428C6.2	ENSG00000259968	0.998903	0.00109666	PW
722.679	-0.736122	0.240641	-3.05901	0.0022207	0.111224	ZNF469	ENSG00000225614	0.00111035	0.99889	PW
59.5831	-0.693623	0.226858	-3.05752	0.00223178	0.111593	RP4-562J12.2	ENSG00000203650	0.00111589	0.998884	PW
126.804	1.38549	0.453475	3.05528	0.00224848	0.111769	NGFR	ENSG00000064300	0.998876	0.00112424	PW
986.697	-0.44482	0.145611	-3.05485	0.00225176	0.111769	CARF	ENSG00000138380	0.00112588	0.998874	PW
91.344	-1.15922	0.379281	-3.05637	0.00224036	0.111769	LINC00898	ENSG00000205634	0.00112018	0.99888	PW
80.7593	0.833344	0.272799	3.05479	0.00225219	0.111769	AC007563.1	ENSG00000236295	0.998874	0.00112609	PW
9.62568	1.47999	0.484517	3.05457	0.00225387	0.111769	BLZF2P	ENSG00000258565	0.998873	0.00112694	PW
602.59	-0.776042	0.254157	-3.05339	0.00226269	0.112022	ASB13	ENSG00000196372	0.00113134	0.998869	PW
856.291	-0.492101	0.16124	-3.05198	0.00227336	0.112365	TAB1	ENSG00000100324	0.00113668	0.998863	PW
42.0011	0.877008	0.287462	3.05087	0.00228181	0.11237	NXPE1	ENSG00000095110	0.998859	0.00114091	PW
932.111	-1.63699	0.537299	-3.0467	0.00231366	0.11237	RBM3	ENSG00000102317	0.00115683	0.998843	PW
1239.07	-0.574195	0.188471	-3.04659	0.00231452	0.11237	GIPC1	ENSG00000123159	0.00115726	0.998843	PW
561.479	-0.533744	0.175114	-3.04798	0.00230382	0.11237	CTDSP1	ENSG00000144579	0.00115191	0.998848	PW
386.829	-0.790637	0.259381	-3.04817	0.00230237	0.11237	ADHFE1	ENSG00000147576	0.00115118	0.998849	PW
403.926	-0.613214	0.201082	-3.04957	0.00229167	0.11237	FANCM	ENSG00000187790	0.00114584	0.998854	PW
25.3648	-1.00787	0.330611	-3.0485	0.00229985	0.11237	RP11-75L1.2	ENSG00000213443	0.00114992	0.99885	PW
53.0842	0.658801	0.21619	3.04732	0.00230889	0.11237	AC009499.2	ENSG00000237790	0.998846	0.00115444	PW
152.143	0.756098	0.248171	3.04668	0.00231381	0.11237	RP6-109B7.3	ENSG00000241990	0.998843	0.00115691	PW
129.277	0.513183	0.168441	3.04667	0.00231393	0.11237	AACSP1	ENSG00000250420	0.998843	0.00115697	PW
19.261	1.00554	0.329945	3.0476	0.00230677	0.11237	RP11-362L22.1	ENSG00000258620	0.998847	0.00115338	PW
28.0399	1.05328	0.34582	3.04574	0.00232111	0.112509	AC019118.4	ENSG00000226649	0.998839	0.00116056	PW
638.603	-0.61886	0.203252	-3.04479	0.00232842	0.112681	TSPAN9	ENSG00000011105	0.00116421	0.998836	PW
16.9088	-1.13941	0.374338	-3.04381	0.00233605	0.112869	RP11-256L11.1	ENSG00000256560	0.00116803	0.998832	PW
1542.94	-0.543866	0.178729	-3.04297	0.00234258	0.113003	TENC1	ENSG00000111077	0.00117129	0.998829	PW
3245.47	-0.657995	0.216319	-3.04178	0.00235181	0.11301	RNF141	ENSG00000110315	0.0011759	0.998824	PW
37.8956	1.04317	0.343095	3.04047	0.00236212	0.11301	DCSTAMP	ENSG00000164935	0.998819	0.00118106	PW
28.2997	-1.07545	0.353744	-3.04019	0.00236426	0.11301	RP1-265C24.5	ENSG00000219392	0.00118213	0.998818	PW
9.15981	1.39875	0.460104	3.04007	0.00236524	0.11301	MARK2P9	ENSG00000232709	0.998817	0.00118262	PW
18.5921	-1.04392	0.3433	-3.04083	0.00235926	0.11301	MEI4	ENSG00000269964	0.00117963	0.99882	PW
17.4782	1.1557	0.379948	3.04174	0.00235217	0.11301	RP4-769N13.7	ENSG00000270050	0.998824	0.00117608	PW
1473.12	-0.349779	0.11514	-3.03785	0.00238271	0.113484	PKN1	ENSG00000123143	0.00119135	0.998809	PW
17.3938	-1.84673	0.607853	-3.03812	0.00238061	0.113484	RP5-1021I20.1	ENSG00000259065	0.00119031	0.99881	PW
680.887	0.547697	0.180343	3.03697	0.00238968	0.113636	FAM227A	ENSG00000184949	0.998805	0.00119484	PW
426.51	-0.871733	0.287162	-3.03569	0.00239989	0.113942	HMGB3	ENSG00000029993	0.00119994	0.9988	PW
246.256	0.583623	0.192441	3.03273	0.00242353	0.114343	KCNG1	ENSG00000026559	0.998788	0.00121176	PW
2350.2	0.519905	0.17146	3.03222	0.00242766	0.114343	LINC-PINT	ENSG00000231721	0.998786	0.00121383	PW
206.185	0.608614	0.200723	3.03212	0.00242846	0.114343	RP4-777D9.2	ENSG00000232712	0.998786	0.00121423	PW
16.4156	0.9774	0.322228	3.03326	0.00241927	0.114343	RP11-932A10.1	ENSG00000259008	0.99879	0.00120963	PW
17.5392	1.95922	0.646228	3.03178	0.00243114	0.114343	RP11-114H24.2	ENSG00000260776	0.998784	0.00121557	PW
27.1646	-1.92438	0.634372	-3.03351	0.00241725	0.114343	RP11-760D2.11	ENSG00000261275	0.00120862	0.998791	PW
343.907	-0.85031	0.280673	-3.02954	0.00244928	0.114438	PDE3A	ENSG00000172572	0.00122464	0.998775	PW
18.6538	-1.14018	0.376212	-3.03067	0.00244011	0.114438	APCDD1L	ENSG00000198768	0.00122005	0.99878	PW
84.2524	-0.791595	0.26131	-3.02933	0.00245099	0.114438	CDPF1	ENSG00000205643	0.0012255	0.998775	PW
54.3521	0.673639	0.222362	3.02948	0.00244978	0.114438	LINC01134	ENSG00000236423	0.998775	0.00122489	PW
48.1206	0.597016	0.197088	3.02918	0.00245216	0.114438	RP11-214K3.22	ENSG00000270048	0.998774	0.00122608	PW
31.2811	1.04601	0.345381	3.02857	0.00245714	0.114493	RP3-468K18.6	ENSG00000270890	0.998771	0.00122857	PW
13.7525	-1.30805	0.432295	-3.02583	0.00247948	0.115355	AP002414.1	ENSG00000212712	0.00123974	0.99876	PW
380.262	-0.657034	0.217365	-3.02272	0.00250518	0.115509	CCDC88C	ENSG00000015133	0.00125259	0.998747	PW
191.73	-0.796541	0.263398	-3.0241	0.00249373	0.115509	CDHR5	ENSG00000099834	0.00124687	0.998753	PW
112.281	1.03582	0.342922	3.02056	0.00252311	0.115509	PDYN	ENSG00000101327	0.998738	0.00126156	PW
1994.81	-0.729869	0.241655	-3.0203	0.00252525	0.115509	MAG	ENSG00000105695	0.00126263	0.998737	PW
371.711	-0.666406	0.220368	-3.02406	0.00249406	0.115509	SLC40A1	ENSG00000138449	0.00124703	0.998753	PW
198.887	-0.856025	0.283587	-3.01856	0.00253975	0.115509	MYH15	ENSG00000144821	0.00126988	0.99873	PW
394.296	-0.549277	0.181742	-3.02229	0.0025087	0.115509	EOGT	ENSG00000163378	0.00125435	0.998746	PW
318.709	1.08327	0.358865	3.0186	0.00253944	0.115509	GEM	ENSG00000164949	0.99873	0.00126972	PW
463.74	-0.637187	0.21082	-3.02242	0.00250765	0.115509	POLR2G	ENSG00000168002	0.00125383	0.998746	PW
50.9507	-1.0158	0.336409	-3.01954	0.00253156	0.115509	PRKCDBP	ENSG00000170955	0.00126578	0.998734	PW
43.6019	-0.788343	0.26125	-3.01758	0.00254802	0.115509	ZNF860	ENSG00000197385	0.00127401	0.998726	PW
2082.22	-0.966189	0.320182	-3.01762	0.00254767	0.115509	HLA-A	ENSG00000206503	0.00127383	0.998726	PW
19.7004	1.30791	0.432795	3.02201	0.002511	0.115509	HIGD1C	ENSG00000214511	0.998744	0.0012555	PW
98.6023	0.577567	0.191168	3.02125	0.00251735	0.115509	RP3-323N1.2	ENSG00000230322	0.998741	0.00125867	PW
5821.84	-0.738309	0.244471	-3.02003	0.00252753	0.115509	RN7SL3	ENSG00000266037	0.00126376	0.998736	PW
13.9107	1.64885	0.546334	3.01803	0.00254421	0.115509	AL035252.1	ENSG00000268302	0.998728	0.00127211	PW
29.9244	0.72959	0.241741	3.01806	0.002544	0.115509	RP11-755B10.4	ENSG00000272146	0.998728	0.001272	PW
101.43	0.548785	0.18197	3.01581	0.00256296	0.116011	AF131215.3	ENSG00000254936	0.998719	0.00128148	PW
67.3661	1.06042	0.351923	3.01321	0.002585	0.116833	RP11-259P1.1	ENSG00000224192	0.998708	0.0012925	PW
1222.16	-0.348955	0.115964	-3.00917	0.00261964	0.117692	KIF16B	ENSG00000089177	0.00130982	0.99869	PW
366.404	-0.530463	0.176245	-3.00981	0.0026141	0.117692	SOX11	ENSG00000176887	0.00130705	0.998693	PW
255.135	0.873034	0.290051	3.00993	0.00261304	0.117692	AC093390.1	ENSG00000232057	0.998693	0.00130652	PW
24.2985	1.36677	0.454151	3.00951	0.00261668	0.117692	RP11-1220K2.2	ENSG00000257743	0.998692	0.00130834	PW
484.774	-0.837313	0.278371	-3.0079	0.00263057	0.118007	RGS20	ENSG00000147509	0.00131528	0.998685	PW
531.385	-0.406643	0.135269	-3.00617	0.00264559	0.118504	DGCR6L	ENSG00000128185	0.0013228	0.998677	PW
1979.78	-0.696304	0.231724	-3.00489	0.0026568	0.118726	EEF1B2	ENSG00000114942	0.0013284	0.998672	PW
91.1919	0.831066	0.276624	3.00432	0.00266176	0.118726	CTC-260F20.3	ENSG00000258674	0.998669	0.00133088	PW
609.444	0.663123	0.220728	3.00425	0.00266236	0.118726	RP11-798G7.8	ENSG00000266918	0.998669	0.00133118	PW
90.4049	1.96859	0.655383	3.00373	0.00266689	0.118752	SNORD3B-2	ENSG00000262074	0.998667	0.00133345	PW
1109.58	-0.477441	0.159084	-3.00118	0.00268935	0.119047	DYSF	ENSG00000135636	0.00134468	0.998655	PW
566.173	0.490457	0.163367	3.00219	0.00268046	0.119047	GOLGA6L20	ENSG00000196648	0.99866	0.00134023	PW
34.032	0.81569	0.27178	3.00129	0.0026884	0.119047	HLA-J	ENSG00000204622	0.998656	0.0013442	PW
163.274	0.407171	0.135649	3.00166	0.00268513	0.119047	RP11-282O18.3	ENSG00000235423	0.998657	0.00134256	PW
410.543	0.471149	0.157058	2.99984	0.00270119	0.119396	TRIM16	ENSG00000221926	0.998649	0.00135059	PW
149.137	0.510623	0.170298	2.9984	0.00271402	0.119787	CPN2	ENSG00000178772	0.998643	0.00135701	PW
332.856	-0.612	0.204153	-2.99775	0.00271979	0.119866	ETAA1	ENSG00000143971	0.00135989	0.99864	PW
1561.86	0.308239	0.10296	2.99378	0.00275541	0.120204	SH3YL1	ENSG00000035115	0.998622	0.00137771	PW
394.111	-0.66093	0.220582	-2.9963	0.00273275	0.120204	TMEM128	ENSG00000132406	0.00136638	0.998634	PW
56.1293	0.890252	0.297311	2.99435	0.00275031	0.120204	SEC14L4	ENSG00000133488	0.998625	0.00137516	PW
174.994	-1.26408	0.422119	-2.9946	0.00274805	0.120204	VIP	ENSG00000146469	0.00137403	0.998626	PW
468.3	-0.480089	0.160285	-2.99522	0.00274248	0.120204	CNTROB	ENSG00000170037	0.00137124	0.998629	PW
22.6246	0.955302	0.319094	2.9938	0.00275529	0.120204	MIR421	ENSG00000202566	0.998622	0.00137765	PW
26.8039	1.04001	0.347185	2.99556	0.00273944	0.120204	RP11-256I23.2	ENSG00000269068	0.99863	0.00136972	PW
1149.61	-0.37612	0.125684	-2.99259	0.00276623	0.120337	PAPD4	ENSG00000164329	0.00138312	0.998617	PW
59.8938	0.657828	0.219821	2.99256	0.00276646	0.120337	AP001065.2	ENSG00000230061	0.998617	0.00138323	PW
28.4937	-0.98223	0.32828	-2.99205	0.00277114	0.120367	C9orf170	ENSG00000204446	0.00138557	0.998614	PW
134.633	-0.804145	0.269019	-2.98918	0.00279726	0.120631	PRDM1	ENSG00000057657	0.00139863	0.998601	PW
494.582	-0.523273	0.175027	-2.98968	0.00279273	0.120631	TP53INP1	ENSG00000164938	0.00139636	0.998604	PW
3836.18	-0.858459	0.287169	-2.98939	0.00279538	0.120631	GOLGA8A	ENSG00000175265	0.00139769	0.998602	PW
28.8889	0.766565	0.256333	2.99051	0.00278515	0.120631	RP5-997D24.3	ENSG00000225632	0.998607	0.00139258	PW
17.0438	-2.45445	0.820998	-2.98959	0.00279355	0.120631	AC067959.1	ENSG00000233005	0.00139678	0.998603	PW
44.9177	-0.99608	0.333364	-2.98797	0.00280837	0.120764	CYP11A1	ENSG00000140459	0.00140418	0.998596	PW
22.0926	1.03419	0.346098	2.98815	0.00280675	0.120764	KB-1572G7.3	ENSG00000211683	0.998597	0.00140337	PW
563.349	-0.563536	0.188709	-2.98626	0.00282411	0.120872	PEX16	ENSG00000121680	0.00141205	0.998588	PW
81.3464	-0.739048	0.247579	-2.9851	0.00283489	0.120872	NMI	ENSG00000123609	0.00141744	0.998583	PW
233.43	-0.413924	0.138713	-2.98403	0.00284479	0.120872	SCRN2	ENSG00000141295	0.0014224	0.998578	PW
209.869	0.920367	0.3085	2.98336	0.00285104	0.120872	CCDC78	ENSG00000162004	0.998574	0.00142552	PW
663.039	0.345749	0.115871	2.98391	0.00284587	0.120872	TYW5	ENSG00000162971	0.998577	0.00142293	PW
145.638	0.834712	0.279751	2.98376	0.00284728	0.120872	ADORA2A-AS1	ENSG00000178803	0.998576	0.00142364	PW
178.923	-0.805919	0.27003	-2.98455	0.00283991	0.120872	MAP10	ENSG00000212916	0.00141996	0.99858	PW
23.3151	-1.04798	0.351077	-2.98506	0.00283524	0.120872	LINC01119	ENSG00000239332	0.00141762	0.998582	PW
131.254	-0.532332	0.178383	-2.98421	0.00284316	0.120872	CTD-2037K23.2	ENSG00000245556	0.00142158	0.998578	PW
269.074	0.817008	0.273535	2.98685	0.00281869	0.120872	SLC7A11-AS1	ENSG00000250033	0.998591	0.00140935	PW
6297.12	-0.619764	0.208059	-2.97879	0.00289393	0.120898	PYGB	ENSG00000100994	0.00144697	0.998553	PW
112.604	0.687771	0.231215	2.9746	0.0029337	0.120898	AOC2	ENSG00000131480	0.998533	0.00146685	PW
841.364	0.635896	0.213389	2.97998	0.00288266	0.120898	JDP2	ENSG00000140044	0.998559	0.00144133	PW
455.858	-0.536685	0.180442	-2.97428	0.00293681	0.120898	ZNF287	ENSG00000141040	0.00146841	0.998532	PW
538.106	-0.505869	0.170075	-2.97439	0.0029357	0.120898	TMEM209	ENSG00000146842	0.00146785	0.998532	PW
215.217	1.23346	0.414379	2.97665	0.00291419	0.120898	CLEC18A	ENSG00000157322	0.998543	0.0014571	PW
44.7269	-0.806165	0.270847	-2.97646	0.00291597	0.120898	HTR6	ENSG00000158748	0.00145799	0.998542	PW
9489.26	-0.543717	0.182667	-2.97654	0.00291517	0.120898	BSG	ENSG00000172270	0.00145759	0.998542	PW
77.7435	1.1379	0.382715	2.97324	0.00294675	0.120898	C17orf66	ENSG00000172653	0.998527	0.00147338	PW
1208.52	-0.516312	0.173537	-2.97524	0.00292763	0.120898	CTNNBIP1	ENSG00000178585	0.00146381	0.998536	PW
39.2867	-0.856946	0.288233	-2.9731	0.00294804	0.120898	RFX8	ENSG00000196460	0.00147402	0.998526	PW
16.1743	1.05734	0.354771	2.98034	0.00287932	0.120898	RNU6-1010P	ENSG00000199627	0.99856	0.00143966	PW
3604.91	-1.39046	0.46764	-2.97337	0.00294553	0.120898	RNU4-2	ENSG00000202538	0.00147277	0.998527	PW
9.7385	1.47832	0.496693	2.97633	0.00291722	0.120898	RP11-222A5.1	ENSG00000224718	0.998541	0.00145861	PW
14.549	1.1097	0.372218	2.98131	0.00287018	0.120898	HNRNPA1P35	ENSG00000225695	0.998565	0.00143509	PW
66.9121	0.654802	0.219849	2.97842	0.00289735	0.120898	RP11-44M6.1	ENSG00000225807	0.998551	0.00144867	PW
687.697	0.489782	0.164293	2.98115	0.00287165	0.120898	ARL17B	ENSG00000228696	0.998564	0.00143582	PW
38.4073	1.39709	0.469131	2.97804	0.002901	0.120898	SMAD1-AS2	ENSG00000250582	0.99855	0.0014505	PW
20.981	0.845544	0.284083	2.9764	0.00291653	0.120898	HNRNPA1P72	ENSG00000254713	0.998542	0.00145826	PW
42.9731	0.853521	0.286917	2.9748	0.00293182	0.120898	CTD-2012K14.6	ENSG00000261386	0.998534	0.00146591	PW
9.90904	1.51599	0.50912	2.97768	0.00290443	0.120898	RP11-407N8.4	ENSG00000271596	0.998548	0.00145221	PW
74.948	-0.733345	0.246262	-2.97791	0.00290222	0.120898	RP11-326I11.3	ENSG00000271646	0.00145111	0.998549	PW
58.6036	0.648952	0.217614	2.98212	0.00286262	0.120898	RP11-71H17.9	ENSG00000272947	0.998569	0.00143131	PW
15.7918	-1.13569	0.381432	-2.97745	0.00290661	0.120898	RP11-6J24.6	ENSG00000273061	0.0014533	0.998547	PW
25.1551	-1.24329	0.418286	-2.97235	0.00295531	0.121031	ARG1	ENSG00000118520	0.00147765	0.998522	PW
69.5699	1.26499	0.425787	2.97096	0.00296872	0.12125	PROKR2	ENSG00000101292	0.998516	0.00148436	PW
386.134	-0.650466	0.218915	-2.97132	0.00296521	0.12125	LPPR1	ENSG00000148123	0.00148261	0.998517	PW
14.2466	1.09632	0.36913	2.97001	0.00297788	0.12146	MICALCL	ENSG00000133808	0.998511	0.00148894	PW
34.3025	0.874602	0.294562	2.96916	0.00298614	0.121632	RP11-529H20.6	ENSG00000261372	0.998507	0.00149307	PW
3933.8	-0.356676	0.120152	-2.96854	0.00299221	0.121714	KDM3B	ENSG00000120733	0.0014961	0.998504	PW
900.576	-0.661061	0.222817	-2.96683	0.00300882	0.121907	TMEM129	ENSG00000168936	0.00150441	0.998496	PW
526.471	0.354968	0.119692	2.96569	0.00302005	0.121907	ALG12	ENSG00000182858	0.99849	0.00151003	PW
608.704	0.744566	0.25107	2.96557	0.00302125	0.121907	SMTN	ENSG00000183963	0.998489	0.00151062	PW
137.937	0.735911	0.248075	2.96648	0.00301228	0.121907	CTC-425O23.2	ENSG00000205041	0.998494	0.00150614	PW
64.1276	1.03514	0.348812	2.96762	0.00300116	0.121907	CLDN9	ENSG00000213937	0.998499	0.00150058	PW
41.5394	0.857731	0.289175	2.96613	0.00301577	0.121907	CTC-273B12.10	ENSG00000269814	0.998492	0.00150788	PW
1602.44	-1.06229	0.358468	-2.96341	0.00304247	0.122319	FAM21A	ENSG00000099290	0.00152124	0.998479	PW
45.985	0.651222	0.219763	2.96329	0.00304365	0.122319	UPK1A-AS1	ENSG00000226510	0.998478	0.00152183	PW
28.6664	0.746732	0.251947	2.96385	0.00303819	0.122319	RP11-669E14.6	ENSG00000262372	0.998481	0.00151909	PW
27.8369	1.09438	0.369368	2.96285	0.00304801	0.122331	RP11-402G3.3	ENSG00000230601	0.998476	0.00152401	PW
150.158	0.799174	0.269843	2.96163	0.00306019	0.122604	C16orf71	ENSG00000166246	0.99847	0.00153009	PW
3459.2	0.399882	0.135052	2.96094	0.00306704	0.122604	BAIAP2	ENSG00000175866	0.998466	0.00153352	PW
25.1876	-0.932802	0.315025	-2.96105	0.00306595	0.122604	CTD-2210P24.4	ENSG00000205106	0.00153298	0.998467	PW
56.5929	-1.42228	0.480443	-2.96036	0.00307282	0.122672	WI2-81516E3.1	ENSG00000205632	0.00153641	0.998464	PW
136.013	-0.832317	0.281221	-2.95966	0.00307979	0.122788	HSPA12B	ENSG00000132622	0.0015399	0.99846	PW
2993.52	0.253107	0.0855574	2.95833	0.00309313	0.12282	MARK3	ENSG00000075413	0.998453	0.00154657	PW
158.866	0.566305	0.191477	2.95756	0.00310087	0.12282	CLDN15	ENSG00000106404	0.99845	0.00155043	PW
1396.97	-0.477546	0.161533	-2.95633	0.00311324	0.12282	FUBP3	ENSG00000107164	0.00155662	0.998443	PW
3838.53	0.89621	0.303148	2.95634	0.00311315	0.12282	STIP1	ENSG00000168439	0.998443	0.00155658	PW
50.2361	0.876134	0.29634	2.95652	0.00311137	0.12282	REP15	ENSG00000174236	0.998444	0.00155568	PW
102.167	-0.955635	0.323193	-2.95685	0.00310797	0.12282	TMSB4XP8	ENSG00000187653	0.00155398	0.998446	PW
99.7745	-1.25924	0.425861	-2.95692	0.00310726	0.12282	HES5	ENSG00000197921	0.00155363	0.998446	PW
103.92	0.578799	0.195766	2.95659	0.00311065	0.12282	RP5-890E16.2	ENSG00000263412	0.998445	0.00155532	PW
15.6711	-1.92482	0.651503	-2.95443	0.00313243	0.123415	RP11-157J24.2	ENSG00000272279	0.00156622	0.998434	PW
22.6511	1.55323	0.525867	2.95365	0.00314039	0.123567	C14orf183	ENSG00000168260	0.99843	0.0015702	PW
28.6428	-1.05225	0.356352	-2.95285	0.00314855	0.123727	RP11-431D12.1	ENSG00000253839	0.00157428	0.998426	PW
24.1699	1.56208	0.529187	2.95185	0.00315879	0.123806	MUC3A	ENSG00000169894	0.998421	0.00157939	PW
26.52	0.812674	0.275289	2.95208	0.00315645	0.123806	RP11-619L12.4	ENSG00000253447	0.998422	0.00157823	PW
7141.93	-0.604949	0.204989	-2.95113	0.00316611	0.123931	BCAS1	ENSG00000064787	0.00158305	0.998417	PW
681.335	0.62125	0.210584	2.95012	0.00317645	0.124014	PLOD3	ENSG00000106397	0.998412	0.00158823	PW
181.755	-0.8399	0.284682	-2.95031	0.00317457	0.124014	EMILIN3	ENSG00000183798	0.00158728	0.998413	PW
9.88769	1.39359	0.472518	2.94929	0.00318509	0.12419	RNU6-589P	ENSG00000252294	0.998407	0.00159254	PW
7002.81	-0.402459	0.136494	-2.94856	0.00319262	0.124234	EPB41L2	ENSG00000079819	0.00159631	0.998404	PW
26.3494	0.989427	0.335607	2.94817	0.00319662	0.124234	MMP19	ENSG00000123342	0.998402	0.00159831	PW
164.318	1.72645	0.585638	2.94798	0.00319861	0.124234	RP11-358D14.2	ENSG00000226390	0.998401	0.0015993	PW
64.2503	1.13736	0.386019	2.94639	0.00321505	0.124712	ADAM7	ENSG00000069206	0.998392	0.00160753	PW
269.747	-0.865412	0.293803	-2.94555	0.00322379	0.12489	DLX1	ENSG00000144355	0.0016119	0.998388	PW
209.609	-0.914777	0.310998	-2.94143	0.00326701	0.12547	LY75	ENSG00000054219	0.00163351	0.998366	PW
850.244	-0.325927	0.110779	-2.94213	0.00325966	0.12547	GTF2IRD2B	ENSG00000174428	0.00162983	0.99837	PW
37.8925	-1.14278	0.388447	-2.94193	0.00326174	0.12547	CD248	ENSG00000174807	0.00163087	0.998369	PW
24.9453	0.923949	0.314067	2.94188	0.00326225	0.12547	NDUFS5P1	ENSG00000218424	0.998369	0.00163112	PW
218.928	0.469151	0.159495	2.94148	0.0032665	0.12547	PABPC1P11	ENSG00000228810	0.998367	0.00163325	PW
23.0984	-1.00495	0.341394	-2.94365	0.00324365	0.12547	RP5-1041C10.3	ENSG00000237788	0.00162182	0.998378	PW
81.7172	0.585166	0.198945	2.94134	0.00326795	0.12547	RP11-114F10.3	ENSG00000257438	0.998366	0.00163397	PW
205.926	0.42574	0.14478	2.94061	0.00327569	0.125607	ESR1	ENSG00000091831	0.998362	0.00163785	PW
145.028	-0.82313	0.279979	-2.93997	0.00328243	0.125646	TRAPPC6A	ENSG00000007255	0.00164122	0.998359	PW
1372.89	0.495299	0.168499	2.93948	0.00328765	0.125646	ZBED6	ENSG00000257315	0.998356	0.00164383	PW
36.5689	0.893044	0.303826	2.93933	0.00328924	0.125646	RP11-68I18.10	ENSG00000261168	0.998355	0.00164462	PW
784.381	-0.324818	0.110553	-2.93811	0.00330215	0.125661	MAD1L1	ENSG00000002822	0.00165107	0.998349	PW
142.011	0.840269	0.28597	2.93831	0.00330011	0.125661	CHAC1	ENSG00000128965	0.99835	0.00165005	PW
17.8512	1.24157	0.422518	2.93851	0.00329793	0.125661	AC092664.1	ENSG00000233370	0.998351	0.00164896	PW
27.6949	-1.43159	0.487401	-2.93718	0.0033121	0.125881	DSG3	ENSG00000134757	0.00165605	0.998344	PW
781.537	-0.422333	0.143829	-2.93635	0.00332103	0.125886	TET1	ENSG00000138336	0.00166051	0.998339	PW
40.0391	0.937233	0.319222	2.93599	0.0033248	0.125886	RP11-341G23.4	ENSG00000257681	0.998338	0.0016624	PW
42.3499	0.810459	0.276002	2.93643	0.00332018	0.125886	RP11-347I19.8	ENSG00000272849	0.99834	0.00166009	PW
429.43	-0.471215	0.16058	-2.93446	0.00334126	0.125934	MICALL1	ENSG00000100139	0.00167063	0.998329	PW
65.4794	-0.893209	0.304516	-2.93321	0.00335478	0.125934	TCF19	ENSG00000137310	0.00167739	0.998323	PW
31.719	-0.961264	0.327837	-2.93214	0.00336639	0.125934	MYL3	ENSG00000160808	0.00168319	0.998317	PW
99.7892	-0.622811	0.212383	-2.93249	0.00336251	0.125934	HIST1H2BE	ENSG00000197697	0.00168126	0.998319	PW
15140.2	2.37681	0.810511	2.93248	0.00336271	0.125934	HSPA1A	ENSG00000204389	0.998319	0.00168135	PW
154.901	0.795754	0.271365	2.93241	0.00336345	0.125934	RBM22P2	ENSG00000213411	0.998318	0.00168173	PW
691.64	-3.33694	1.13776	-2.9329	0.00335816	0.125934	RP11-958N24.2	ENSG00000227827	0.00167908	0.998321	PW
14.7459	1.24495	0.424608	2.932	0.0033679	0.125934	RP4-730D4.1	ENSG00000229892	0.998316	0.00168395	PW
93.0223	-0.945521	0.32232	-2.93349	0.0033518	0.125934	RP11-111F5.2	ENSG00000231995	0.0016759	0.998324	PW
229.674	1.08332	0.369177	2.93442	0.00334175	0.125934	AC139100.2	ENSG00000267270	0.998329	0.00167088	PW
17.3655	0.913825	0.311781	2.93099	0.00337884	0.126187	RP11-780O17.1	ENSG00000250865	0.998311	0.00168942	PW
518.28	-0.373623	0.127573	-2.92871	0.0034037	0.126228	LIMA1	ENSG00000050405	0.00170185	0.998298	PW
391.163	0.629424	0.214939	2.92838	0.00340731	0.126228	ADAMTS2	ENSG00000087116	0.998296	0.00170365	PW
533.974	-0.494142	0.168766	-2.92798	0.00341176	0.126228	TRIOBP	ENSG00000100106	0.00170588	0.998294	PW
1152.6	0.58494	0.199737	2.92854	0.00340554	0.126228	PAPD5	ENSG00000121274	0.998297	0.00170277	PW
1388.19	-0.604311	0.206434	-2.92739	0.00341824	0.126228	FKBP9	ENSG00000122642	0.00170912	0.998291	PW
51.9511	0.95038	0.324688	2.92705	0.00342189	0.126228	FGFR4	ENSG00000160867	0.998289	0.00171095	PW
598.24	-0.604272	0.20625	-2.9298	0.00339175	0.126228	SUCLG2	ENSG00000172340	0.00169587	0.998304	PW
309.106	-0.498701	0.170339	-2.9277	0.00341478	0.126228	RAD54B	ENSG00000197275	0.00170739	0.998293	PW
14.6152	0.97649	0.333255	2.93016	0.00338789	0.126228	RP3-417O22.3	ENSG00000224384	0.998306	0.00169395	PW
11.5649	1.63425	0.558285	2.92727	0.00341951	0.126228	RP11-206F17.2	ENSG00000231841	0.99829	0.00170975	PW
23.9734	1.22731	0.419528	2.92544	0.00343969	0.126528	CNTD2	ENSG00000105219	0.99828	0.00171984	PW
1565.8	-0.618578	0.211511	-2.92456	0.00344942	0.126528	VPS4B	ENSG00000119541	0.00172471	0.998275	PW
109.72	0.72194	0.246867	2.92442	0.00345104	0.126528	RP11-397O4.1	ENSG00000229206	0.998274	0.00172552	PW
10.7551	1.18882	0.406469	2.92475	0.00344731	0.126528	RP13-346H10.2	ENSG00000237926	0.998276	0.00172366	PW
402.087	-0.478222	0.163519	-2.92457	0.00344936	0.126528	RP11-345P4.9	ENSG00000272106	0.00172468	0.998275	PW
34.4525	-0.927688	0.317379	-2.92296	0.00346718	0.12687	INHA	ENSG00000123999	0.00173359	0.998266	PW
35.2626	0.772866	0.264425	2.92282	0.00346879	0.12687	AC019198.1	ENSG00000264849	0.998266	0.00173439	PW
1438.57	0.644856	0.220874	2.91957	0.00350517	0.127109	IFRD1	ENSG00000006652	0.998247	0.00175259	PW
1286.87	-0.586283	0.200804	-2.91968	0.00350391	0.127109	SUMF2	ENSG00000129103	0.00175196	0.998248	PW
285.53	-0.6065	0.207675	-2.92043	0.00349554	0.127109	PRR5L	ENSG00000135362	0.00174777	0.998252	PW
1449.39	-0.460065	0.157567	-2.9198	0.00350259	0.127109	IL17D	ENSG00000172458	0.00175129	0.998249	PW
862.081	-0.319823	0.109558	-2.91922	0.0035091	0.127109	DENND6A	ENSG00000174839	0.00175455	0.998245	PW
239.234	-0.561033	0.192093	-2.92063	0.00349329	0.127109	HIST2H2AB	ENSG00000184270	0.00174664	0.998253	PW
52.3078	0.767967	0.262876	2.9214	0.00348464	0.127109	TCP10	ENSG00000203690	0.998258	0.00174232	PW
274.35	0.388911	0.133199	2.91978	0.00350282	0.127109	AC009502.4	ENSG00000227308	0.998249	0.00175141	PW
1212.62	-0.764097	0.261982	-2.9166	0.0035387	0.127436	LAMB1	ENSG00000091136	0.00176935	0.998231	PW
92.2327	-0.677056	0.232143	-2.91655	0.00353929	0.127436	C21orf67	ENSG00000183250	0.00176964	0.99823	PW
18.6759	1.36294	0.467102	2.91787	0.00352434	0.127436	SNX18P13	ENSG00000230965	0.998238	0.00176217	PW
10.5336	-1.76393	0.604574	-2.91764	0.00352686	0.127436	HIST1H3F	ENSG00000256316	0.00176343	0.998237	PW
515.661	0.537179	0.184166	2.91682	0.00353616	0.127436	RP11-449P15.2	ENSG00000273151	0.998232	0.00176808	PW
85.5993	0.762745	0.26162	2.91547	0.00355153	0.127628	AC007292.3	ENSG00000269318	0.998224	0.00177576	PW
65.0763	0.608321	0.208663	2.91533	0.00355313	0.127628	RP1-256G22.2	ENSG00000270174	0.998223	0.00177656	PW
29.755	-1.18627	0.40699	-2.91473	0.00355994	0.127721	LINC00467	ENSG00000153363	0.00177997	0.99822	PW
597.752	-0.540159	0.185443	-2.91281	0.00358193	0.128357	VWA5A	ENSG00000110002	0.00179096	0.998209	PW
480.444	0.941811	0.323417	2.91207	0.00359046	0.128509	MAMDC4	ENSG00000177943	0.998205	0.00179523	PW
6565.38	-0.655747	0.225219	-2.9116	0.00359582	0.128548	A2M	ENSG00000175899	0.00179791	0.998202	PW
26.8828	-0.886921	0.304689	-2.91091	0.00360382	0.128682	EXO1	ENSG00000174371	0.00180191	0.998198	PW
13.6736	1.48633	0.510844	2.90955	0.00361947	0.129087	LRRC3-AS1	ENSG00000229356	0.99819	0.00180973	PW
810.778	-0.319776	0.109965	-2.90798	0.00363767	0.129339	ANAPC2	ENSG00000176248	0.00181884	0.998181	PW
18.4442	0.90518	0.31125	2.90821	0.00363509	0.129339	RP13-401N8.1	ENSG00000226465	0.998182	0.00181754	PW
17558.3	-1.02541	0.352638	-2.90783	0.00363942	0.129339	hsa-mir-6723	ENSG00000237973	0.00181971	0.99818	PW
14.0381	1.2913	0.444186	2.90712	0.0036477	0.129447	RPL17P50	ENSG00000213700	0.998176	0.00182385	PW
11.1436	1.22635	0.421885	2.90684	0.00365106	0.129447	RP11-395N3.1	ENSG00000261379	0.998174	0.00182553	PW
1579.36	-0.501915	0.172722	-2.90591	0.00366183	0.129676	LINC00461	ENSG00000245526	0.00183092	0.998169	PW
3653.77	-0.305338	0.105091	-2.90545	0.00366722	0.129714	TRIP11	ENSG00000100815	0.00183361	0.998166	PW
71.8867	-1.09195	0.376021	-2.90397	0.00368467	0.130179	CHRFAM7A	ENSG00000166664	0.00184233	0.998158	PW
24.3689	-1.41855	0.48879	-2.90217	0.00370585	0.130773	LINC01107	ENSG00000225493	0.00185292	0.998147	PW
69.8879	0.792451	0.273193	2.9007	0.00372326	0.130942	MYRFL	ENSG00000166268	0.998138	0.00186163	PW
705.591	0.388863	0.13406	2.90067	0.00372368	0.130942	SLC26A11	ENSG00000181045	0.998138	0.00186184	PW
147.708	0.724463	0.249731	2.90097	0.00372013	0.130942	DSCAM-IT1	ENSG00000233756	0.99814	0.00186006	PW
66.128	0.690712	0.238307	2.89841	0.00375064	0.131736	FAM71C	ENSG00000180219	0.998125	0.00187532	PW
1515.12	-0.404498	0.139615	-2.89725	0.00376449	0.131915	SMIM7	ENSG00000214046	0.00188225	0.998118	PW
17.3089	1.05996	0.365815	2.89754	0.00376105	0.131915	PTTG2	ENSG00000250254	0.998119	0.00188053	PW
103.487	-0.852933	0.294541	-2.8958	0.00378194	0.132372	TCTEX1D1	ENSG00000152760	0.00189097	0.998109	PW
199.084	-0.812877	0.28085	-2.89434	0.00379952	0.132687	ENKUR	ENSG00000151023	0.00189976	0.9981	PW
134.857	0.763146	0.263673	2.89429	0.00380022	0.132687	SLFNL1	ENSG00000171790	0.9981	0.00190011	PW
154.819	0.40423	0.139681	2.89396	0.00380416	0.132687	CTD-2521M24.9	ENSG00000269640	0.998098	0.00190208	PW
979.907	-0.526248	0.181889	-2.89324	0.00381288	0.132711	EDEM1	ENSG00000134109	0.00190644	0.998094	PW
15.7607	0.981608	0.339284	2.89318	0.00381367	0.132711	RP11-783K16.13	ENSG00000257086	0.998093	0.00190684	PW
17.3675	0.98704	0.341364	2.89146	0.00383461	0.132715	CHRNA3	ENSG00000080644	0.998083	0.00191731	PW
109.56	0.94461	0.32673	2.8911	0.00383896	0.132715	STAB2	ENSG00000136011	0.998081	0.00191948	PW
285.282	0.414087	0.143266	2.89033	0.00384839	0.132715	HCN3	ENSG00000143630	0.998076	0.0019242	PW
277.768	-0.50112	0.173403	-2.88992	0.00385346	0.132715	XXYLT1	ENSG00000173950	0.00192673	0.998073	PW
656.696	-0.365673	0.126532	-2.88997	0.00385279	0.132715	TMEM201	ENSG00000188807	0.0019264	0.998074	PW
271.497	-0.35793	0.123852	-2.88999	0.00385254	0.132715	PCDHB11	ENSG00000197479	0.00192627	0.998074	PW
1318.07	-0.652641	0.225822	-2.89007	0.00385158	0.132715	LEPROT	ENSG00000213625	0.00192579	0.998074	PW
12.8349	1.01876	0.35237	2.89117	0.00383816	0.132715	AC053503.11	ENSG00000227432	0.998081	0.00191908	PW
842.142	-0.688505	0.238058	-2.89218	0.0038258	0.132715	SCARNA12	ENSG00000238795	0.0019129	0.998087	PW
300.674	-0.778767	0.269589	-2.88872	0.00386816	0.132917	C1RL	ENSG00000139178	0.00193408	0.998066	PW
104.602	0.508623	0.176062	2.88889	0.00386601	0.132917	RP11-744K17.9	ENSG00000266795	0.998067	0.00193301	PW
75.8375	-0.721886	0.249962	-2.88799	0.00387717	0.133075	C16orf86	ENSG00000159761	0.00193859	0.998061	PW
300.784	0.298854	0.103583	2.88517	0.00391206	0.133683	WDR4	ENSG00000160193	0.998044	0.00195603	PW
60.1565	-0.824033	0.285722	-2.88404	0.00392608	0.133683	CLDN1	ENSG00000163347	0.00196304	0.998037	PW
437.34	-0.733381	0.25432	-2.88369	0.0039304	0.133683	ALDH1A3	ENSG00000184254	0.0019652	0.998035	PW
498.959	-0.599447	0.207738	-2.88559	0.00390679	0.133683	GSAP	ENSG00000186088	0.0019534	0.998047	PW
17.7853	0.982947	0.340818	2.88408	0.00392559	0.133683	VHLL	ENSG00000189030	0.998037	0.0019628	PW
205.326	0.675826	0.234308	2.88434	0.00392229	0.133683	PCA3	ENSG00000225937	0.998039	0.00196115	PW
102.962	0.635911	0.220486	2.88414	0.00392489	0.133683	AF064858.8	ENSG00000235888	0.998038	0.00196245	PW
12.3317	1.05121	0.364426	2.88458	0.00391938	0.133683	RN7SL636P	ENSG00000244376	0.99804	0.00195969	PW
304.059	0.534836	0.185535	2.88268	0.00394313	0.133964	ACTA2-AS1	ENSG00000180139	0.998028	0.00197156	PW
725.432	0.36004	0.124938	2.88175	0.00395477	0.134208	IGFL4	ENSG00000204869	0.998023	0.00197739	PW
139.856	-0.448114	0.155526	-2.88128	0.00396061	0.134255	ZNF491	ENSG00000177599	0.00198031	0.99802	PW
77.8622	-0.687571	0.238742	-2.87998	0.00397701	0.134508	BMF	ENSG00000104081	0.00198851	0.998011	PW
70.1247	0.675376	0.234499	2.88008	0.00397575	0.134508	CTA-134P22.2	ENSG00000225670	0.998012	0.00198787	PW
64.8674	0.481363	0.167164	2.87959	0.00398199	0.134525	BARX2	ENSG00000043039	0.998009	0.00199099	PW
259.631	0.485877	0.168846	2.87764	0.00400659	0.13519	C9orf96	ENSG00000198870	0.997997	0.0020033	PW
74.5104	-1.15132	0.400134	-2.87732	0.00401065	0.13519	FAM225B	ENSG00000225684	0.00200532	0.997995	PW
878.031	-0.581547	0.202167	-2.87656	0.00402031	0.135213	RBMS3	ENSG00000144642	0.00201016	0.99799	PW
155.224	-0.757648	0.263376	-2.87668	0.00401881	0.135213	GIMAP7	ENSG00000179144	0.00200941	0.997991	PW
1134.26	-0.50127	0.174303	-2.87586	0.00402933	0.135304	H6PD	ENSG00000049239	0.00201466	0.997985	PW
281.808	-0.420461	0.146232	-2.87529	0.00403652	0.135304	CCDC22	ENSG00000101997	0.00201826	0.997982	PW
81.385	0.871837	0.303216	2.8753	0.00403648	0.135304	PRDX3P4	ENSG00000239926	0.997982	0.00201824	PW
248.591	-0.779094	0.271327	-2.87142	0.00408634	0.135794	GYG2	ENSG00000056998	0.00204317	0.997957	PW
77.0472	-0.952128	0.33174	-2.8701	0.00410339	0.135794	TSPAN32	ENSG00000064201	0.00205169	0.997948	PW
806.482	0.679211	0.236662	2.86996	0.00410526	0.135794	GSDMB	ENSG00000073605	0.997947	0.00205263	PW
1495.4	0.548203	0.190927	2.87127	0.00408828	0.135794	CEBPG	ENSG00000153879	0.997956	0.00204414	PW
1916.15	-0.722855	0.251677	-2.87215	0.00407688	0.135794	AGL	ENSG00000162688	0.00203844	0.997962	PW
117.083	0.896861	0.312432	2.87058	0.00409721	0.135794	CCDC154	ENSG00000197599	0.997951	0.00204861	PW
26.9275	0.864157	0.300916	2.87176	0.00408198	0.135794	AL353662.2	ENSG00000203512	0.997959	0.00204099	PW
1035.24	-0.578684	0.201481	-2.87215	0.00407688	0.135794	C6orf48	ENSG00000204387	0.00203844	0.997962	PW
63.5559	0.660514	0.230043	2.87126	0.00408837	0.135794	AL157830.1	ENSG00000216088	0.997956	0.00204419	PW
15.9876	-1.07115	0.372776	-2.87345	0.00406016	0.135794	ST7-AS1	ENSG00000227199	0.00203008	0.99797	PW
230.514	0.698822	0.243445	2.87055	0.00409759	0.135794	RP11-334C17.5	ENSG00000262580	0.997951	0.0020488	PW
251.424	0.8522	0.296693	2.87233	0.00407459	0.135794	RP11-13K12.5	ENSG00000267466	0.997963	0.00203729	PW
141.526	-0.736623	0.256701	-2.86957	0.00411027	0.13581	TRPC3	ENSG00000138741	0.00205513	0.997945	PW
575.453	-0.359795	0.125418	-2.86878	0.00412061	0.136003	DAB1	ENSG00000173406	0.0020603	0.99794	PW
487.454	-0.466763	0.162766	-2.86769	0.00413475	0.13632	NOC3L	ENSG00000173145	0.00206738	0.997933	PW
50.2823	1.07869	0.3762	2.86733	0.0041395	0.136327	CEL	ENSG00000170835	0.99793	0.00206975	PW
1669.6	1.60607	0.560289	2.8665	0.00415038	0.136536	HSPB1	ENSG00000106211	0.997925	0.00207519	PW
20.9482	-1.16647	0.407145	-2.865	0.00417004	0.137033	ANG	ENSG00000214274	0.00208502	0.997915	PW
430.205	0.382063	0.133388	2.8643	0.00417934	0.137189	SERPINA10	ENSG00000140093	0.99791	0.00208967	PW
160.352	-0.621619	0.217072	-2.86366	0.00418775	0.137315	PARP12	ENSG00000059378	0.00209388	0.997906	PW
16.1682	1.04744	0.365938	2.86235	0.00420508	0.137734	RP11-247L20.3	ENSG00000258857	0.997897	0.00210254	PW
70.8004	0.553549	0.19347	2.86116	0.00422098	0.138053	TTLL11-IT1	ENSG00000237548	0.99789	0.00211049	PW
21.2723	1.06459	0.372115	2.86093	0.00422402	0.138053	OVCH1-AS1	ENSG00000257599	0.997888	0.00211201	PW
432.845	-0.617702	0.216014	-2.85955	0.00424242	0.138504	GNG11	ENSG00000127920	0.00212121	0.997879	PW
80.3449	-1.31067	0.458572	-2.85816	0.00426108	0.138837	CNGA3	ENSG00000144191	0.00213054	0.997869	PW
97.5998	0.676463	0.236683	2.8581	0.00426182	0.138837	SLC22A14	ENSG00000144671	0.997869	0.00213091	PW
43.3916	-1.00281	0.350951	-2.85741	0.00427111	0.138989	RP11-464F9.1	ENSG00000242288	0.00213556	0.997864	PW
47.5913	-1.48579	0.520287	-2.85571	0.00429404	0.138995	MPO	ENSG00000005381	0.00214702	0.997853	PW
146.143	1.10613	0.387337	2.85573	0.00429382	0.138995	MSH4	ENSG00000057468	0.997853	0.00214691	PW
62.497	0.64471	0.225672	2.85684	0.0042788	0.138995	GNMT	ENSG00000124713	0.997861	0.0021394	PW
101.649	-0.69774	0.244358	-2.8554	0.00429828	0.138995	FAM163A	ENSG00000143340	0.00214914	0.997851	PW
35.8004	0.810541	0.283868	2.85534	0.00429902	0.138995	RP4-753D4.2	ENSG00000227599	0.99785	0.00214951	PW
16.0857	1.08117	0.378583	2.85583	0.00429242	0.138995	CTB-58E17.3	ENSG00000266040	0.997854	0.00214621	PW
46.8592	0.670606	0.2349	2.85486	0.0043056	0.139059	RP11-486O12.2	ENSG00000247373	0.997847	0.0021528	PW
104.587	-1.57394	0.551467	-2.85409	0.004316	0.139245	RP11-262H14.3	ENSG00000234665	0.002158	0.997842	PW
21.8159	0.88518	0.310224	2.85336	0.00432602	0.139419	TCP10L2	ENSG00000166984	0.997837	0.00216301	PW
369.904	0.591555	0.207407	2.85214	0.00434253	0.139802	CPT1B	ENSG00000205560	0.997829	0.00217126	PW
224.004	0.881032	0.309098	2.85033	0.00436733	0.14045	RAB39A	ENSG00000179331	0.997816	0.00218366	PW
185.989	-0.629719	0.221029	-2.84903	0.00438525	0.140549	PROM1	ENSG00000007062	0.00219263	0.997807	PW
29.1804	0.986118	0.346158	2.84875	0.00438908	0.140549	NHLH1	ENSG00000171786	0.997805	0.00219454	PW
304.302	-0.435133	0.152733	-2.84898	0.00438602	0.140549	ERI2	ENSG00000196678	0.00219301	0.997807	PW
151.184	-1.13542	0.398469	-2.84946	0.00437929	0.140549	SNORA79	ENSG00000222489	0.00218965	0.99781	PW
59.664	1.41595	0.497295	2.84731	0.004409	0.140887	FGF10	ENSG00000070193	0.997795	0.0022045	PW
60.0639	0.558759	0.196226	2.84753	0.00440606	0.140887	MYLK-AS1	ENSG00000239523	0.997797	0.00220303	PW
360.45	-0.495558	0.174073	-2.84684	0.0044155	0.140945	ZNF627	ENSG00000198551	0.00220775	0.997792	PW
159.443	-1.21643	0.427529	-2.84524	0.00443773	0.141351	TNFSF10	ENSG00000121858	0.00221886	0.997781	PW
805.676	0.5585	0.196284	2.84537	0.00443605	0.141351	SETD5-AS1	ENSG00000206573	0.997782	0.00221803	PW
45.6975	0.719911	0.253052	2.84492	0.0044423	0.141351	RP11-1275H24.2	ENSG00000272953	0.997779	0.00222115	PW
2239.4	-0.869206	0.305681	-2.8435	0.00446205	0.141801	TP53INP2	ENSG00000078804	0.00223102	0.997769	PW
22.0093	0.849442	0.298759	2.84323	0.00446588	0.141801	C7orf71	ENSG00000222004	0.997767	0.00223294	PW
197.262	-0.824004	0.289891	-2.84246	0.00447668	0.141994	CLEC14A	ENSG00000176435	0.00223834	0.997762	PW
56.6499	-0.941861	0.331402	-2.84205	0.00448249	0.142029	ZFHX4-AS1	ENSG00000253661	0.00224124	0.997759	PW
23.772	-1.46356	0.515221	-2.84064	0.00450233	0.142358	FOXL1	ENSG00000176678	0.00225116	0.997749	PW
26.7559	1.0402	0.366155	2.84087	0.00449912	0.142358	RPL7L1P2	ENSG00000231490	0.99775	0.00224956	PW
11.0729	-1.60345	0.564549	-2.84024	0.00450802	0.142388	RP11-318K12.1	ENSG00000228991	0.00225401	0.997746	PW
1063.16	0.35996	0.126862	2.83741	0.00454817	0.142748	LRRC37B	ENSG00000185158	0.997726	0.00227408	PW
46.63	-2.01628	0.710619	-2.83736	0.00454883	0.142748	KRT5	ENSG00000186081	0.00227441	0.997726	PW
631.658	-0.441595	0.15565	-2.8371	0.0045526	0.142748	NELFE	ENSG00000204356	0.0022763	0.997724	PW
31.021	0.732708	0.258182	2.83796	0.00454033	0.142748	XXyac-YM21GA2.7	ENSG00000214888	0.99773	0.00227017	PW
114.479	1.87478	0.660574	2.8381	0.00453826	0.142748	ANKRD20A11P	ENSG00000215559	0.997731	0.00226913	PW
46.9518	0.899003	0.316776	2.83798	0.00454006	0.142748	RP3-415N12.1	ENSG00000220506	0.99773	0.00227003	PW
24.1445	0.820141	0.289073	2.83714	0.00455192	0.142748	RP11-235C23.5	ENSG00000228317	0.997724	0.00227596	PW
295.808	0.511942	0.180476	2.83663	0.00455928	0.142808	2019-09-14	ENSG00000154997	0.99772	0.00227964	PW
239.801	0.644529	0.227327	2.83525	0.004579	0.143171	STARD13-AS	ENSG00000236581	0.997711	0.0022895	PW
265.033	0.321657	0.113453	2.83515	0.00458035	0.143171	CTD-3138B18.5	ENSG00000268516	0.99771	0.00229018	PW
1764.97	-0.478317	0.168795	-2.83372	0.0046009	0.143358	ABCD3	ENSG00000117528	0.00230045	0.9977	PW
51.1301	0.728958	0.257482	2.83111	0.00463873	0.143358	NAPSA	ENSG00000131400	0.997681	0.00231937	PW
90.8295	0.895377	0.316124	2.83236	0.00462064	0.143358	LRRC46	ENSG00000141294	0.99769	0.00231032	PW
355.826	-0.621095	0.219249	-2.83283	0.00461376	0.143358	TMEM132E	ENSG00000181291	0.00230688	0.997693	PW
31.2379	0.781199	0.275874	2.83173	0.00462974	0.143358	AC091167.3	ENSG00000214433	0.997685	0.00231487	PW
17.673	0.990184	0.349682	2.83167	0.00463056	0.143358	AC009480.3	ENSG00000223911	0.997685	0.00231528	PW
27.8207	0.943622	0.333186	2.83212	0.00462404	0.143358	AF064858.7	ENSG00000232837	0.997688	0.00231202	PW
15.3334	1.158	0.408677	2.83354	0.00460352	0.143358	RP11-11M20.2	ENSG00000235018	0.997698	0.00230176	PW
31.132	0.863162	0.304883	2.83113	0.00463843	0.143358	RP11-73E6.2	ENSG00000237088	0.997681	0.00231921	PW
47.5413	-0.931034	0.328844	-2.83123	0.00463694	0.143358	RP11-614F17.2	ENSG00000251676	0.00231847	0.997682	PW
57.663	0.857808	0.302808	2.83284	0.00461365	0.143358	CTB-171A8.1	ENSG00000266903	0.997693	0.00230682	PW
164.633	-0.511874	0.180893	-2.8297	0.00465912	0.14384	AC007551.3	ENSG00000228878	0.00232956	0.99767	PW
2479.51	0.591788	0.209525	2.82443	0.00473651	0.143972	CLK1	ENSG00000013441	0.997632	0.00236826	PW
86.5213	-0.589926	0.208641	-2.82747	0.00469175	0.143972	METTL24	ENSG00000053328	0.00234587	0.997654	PW
809.245	-0.508412	0.180004	-2.82444	0.00473632	0.143972	SEC23IP	ENSG00000107651	0.00236816	0.997632	PW
1101.26	-0.499823	0.177017	-2.82359	0.0047489	0.143972	ATG2A	ENSG00000110046	0.00237445	0.997626	PW
113.612	-0.538998	0.190646	-2.82723	0.00469531	0.143972	ZNF414	ENSG00000133250	0.00234766	0.997652	PW
7186.87	-0.510239	0.1807	-2.82368	0.00474753	0.143972	RPS6	ENSG00000137154	0.00237377	0.997626	PW
673.48	-0.373289	0.132173	-2.82424	0.00473931	0.143972	NUP54	ENSG00000138750	0.00236965	0.99763	PW
131.851	-0.535107	0.189268	-2.82724	0.00469509	0.143972	C19orf48	ENSG00000167747	0.00234755	0.997652	PW
123.306	-0.537996	0.190257	-2.82772	0.00468801	0.143972	RP11-262H14.4	ENSG00000170161	0.002344	0.997656	PW
213.333	-0.50176	0.177705	-2.82355	0.00474949	0.143972	ORAI3	ENSG00000175938	0.00237474	0.997625	PW
1227.65	-0.447981	0.158444	-2.82738	0.00469301	0.143972	MAN1B1	ENSG00000177239	0.00234651	0.997653	PW
1016.82	-0.7049	0.249539	-2.82481	0.00473088	0.143972	NT5DC1	ENSG00000178425	0.00236544	0.997635	PW
56.2386	-0.738217	0.261218	-2.82606	0.00471246	0.143972	SAMD13	ENSG00000203943	0.00235623	0.997644	PW
32.6113	0.808983	0.286393	2.82473	0.00473204	0.143972	NCOA7-AS1	ENSG00000232131	0.997634	0.00236602	PW
54.9009	0.912177	0.322922	2.82476	0.00473165	0.143972	RAI1-AS1	ENSG00000237328	0.997634	0.00236582	PW
103.366	-0.639878	0.226508	-2.82497	0.00472847	0.143972	RP5-1063M23.1	ENSG00000250770	0.00236424	0.997636	PW
82.8442	0.520237	0.184154	2.82501	0.00472786	0.143972	RP5-902P8.12	ENSG00000260179	0.997636	0.00236393	PW
18.9751	0.952708	0.337055	2.82657	0.00470499	0.143972	RP11-281O15.8	ENSG00000272431	0.997648	0.0023525	PW
1347.8	-0.456715	0.161823	-2.82231	0.00476795	0.144362	DPY19L4	ENSG00000156162	0.00238398	0.997616	PW
70.5351	-0.615513	0.218134	-2.82172	0.00477672	0.144362	ANKRD55	ENSG00000164512	0.00238836	0.997612	PW
53.6478	0.61214	0.216936	2.82176	0.00477613	0.144362	STARD13-IT1	ENSG00000230300	0.997612	0.00238806	PW
20.4968	1.36719	0.484828	2.81995	0.00480305	0.144514	FSCN3	ENSG00000106328	0.997598	0.00240153	PW
45.7173	-0.785614	0.278652	-2.81934	0.0048123	0.144514	GOLGA8J	ENSG00000179938	0.00240615	0.997594	PW
1005.98	-0.460844	0.163451	-2.81946	0.00481039	0.144514	C8orf33	ENSG00000182307	0.00240519	0.997595	PW
13.1887	1.42412	0.505163	2.81913	0.00481537	0.144514	ANKRD20A18P	ENSG00000249493	0.997592	0.00240769	PW
79.9403	0.839017	0.297467	2.82054	0.0047943	0.144514	RP11-513O17.2	ENSG00000253301	0.997603	0.00239715	PW
33.6112	0.683293	0.242248	2.82063	0.00479291	0.144514	RP11-56B16.2	ENSG00000259556	0.997604	0.00239645	PW
44.3103	0.76561	0.271567	2.81923	0.00481385	0.144514	RP11-29B2.5	ENSG00000269942	0.997593	0.00240693	PW
1998.35	0.85848	0.304811	2.81643	0.00485602	0.144581	MKNK2	ENSG00000099875	0.997572	0.00242801	PW
641.099	-0.49062	0.174108	-2.81791	0.00483374	0.144581	TEK	ENSG00000120156	0.00241687	0.997583	PW
24.6318	1.13651	0.403495	2.81667	0.00485246	0.144581	THRSP	ENSG00000151365	0.997574	0.00242623	PW
346.59	-0.470072	0.166818	-2.81788	0.00483416	0.144581	CIB1	ENSG00000185043	0.00241708	0.997583	PW
311.863	-0.463442	0.164528	-2.81679	0.00485062	0.144581	RP4-758J18.2	ENSG00000224870	0.00242531	0.997575	PW
15.2335	1.09812	0.389664	2.81813	0.00483045	0.144581	RPL36AP33	ENSG00000235619	0.997585	0.00241523	PW
26.8831	0.87045	0.308988	2.8171	0.00484597	0.144581	RP11-318C2.1	ENSG00000255159	0.997577	0.00242298	PW
69.5133	-0.823115	0.292204	-2.81692	0.00484869	0.144581	RP11-397A16.2	ENSG00000267325	0.00242435	0.997576	PW
200.695	-0.947501	0.336515	-2.81562	0.00486825	0.144802	F5	ENSG00000198734	0.00243413	0.997566	PW
1414.55	0.392166	0.139303	2.8152	0.00487475	0.144852	ZCCHC2	ENSG00000141664	0.997563	0.00243738	PW
67.3389	0.925711	0.328955	2.8141	0.00489145	0.145205	MST1L	ENSG00000186715	0.997554	0.00244572	PW
311.54	-0.462173	0.164263	-2.81362	0.00489877	0.145255	PCDHB16	ENSG00000196963	0.00244939	0.997551	PW
32.4785	-0.896373	0.318614	-2.81335	0.00490279	0.145255	RP3-467N11.1	ENSG00000260000	0.0024514	0.997549	PW
275.359	-0.475372	0.169001	-2.81284	0.00491061	0.145343	AP5S1	ENSG00000125843	0.0024553	0.997545	PW
63.1471	0.791972	0.281589	2.81251	0.00491563	0.145349	CTD-2165H16.4	ENSG00000261360	0.997542	0.00245781	PW
151.156	-1.00644	0.357945	-2.81172	0.00492773	0.145564	LYZ	ENSG00000090382	0.00246387	0.997536	PW
9.44501	1.49127	0.530517	2.81098	0.00493902	0.145754	RP1-202O8.3	ENSG00000271746	0.99753	0.00246951	PW
20.6691	1.09439	0.389385	2.81056	0.00494555	0.145804	RP11-620J15.2	ENSG00000245651	0.997527	0.00247278	PW
13.0002	1.09745	0.39059	2.80973	0.00495832	0.146037	WDR38	ENSG00000136918	0.997521	0.00247916	PW
63.0843	-1.27182	0.452797	-2.80882	0.00497233	0.146164	SNORA52	ENSG00000199785	0.00248616	0.997514	PW
13.7325	1.02312	0.364234	2.80897	0.00496999	0.146164	CTC-264O10.1	ENSG00000253469	0.997515	0.002485	PW
606.278	-0.819717	0.291917	-2.80805	0.00498431	0.146373	LYRM9	ENSG00000232859	0.00249216	0.997508	PW
93.2677	1.24497	0.44343	2.8076	0.00499124	0.146434	CLEC18C	ENSG00000157335	0.997504	0.00249562	PW
11.5739	1.18157	0.420907	2.80719	0.00499758	0.146477	RP11-350N15.4	ENSG00000255201	0.997501	0.00249879	PW
20.1646	-1.04088	0.370835	-2.80686	0.00500264	0.146483	NUF2	ENSG00000143228	0.00250132	0.997499	PW
12.6646	1.09888	0.391571	2.80633	0.00501099	0.146585	AC092038.1	ENSG00000221506	0.997495	0.00250549	PW
56.4477	0.855132	0.304916	2.80448	0.00503975	0.147098	SH2D7	ENSG00000183476	0.99748	0.00251988	PW
1619.78	-0.360382	0.128505	-2.80443	0.00504063	0.147098	NELFB	ENSG00000188986	0.00252031	0.99748	PW
13.8446	1.15904	0.413312	2.80426	0.00504321	0.147098	RP11-297A16.2	ENSG00000230534	0.997478	0.0025216	PW
102.532	-1.05549	0.376453	-2.80378	0.00505078	0.147159	ENPEP	ENSG00000138792	0.00252539	0.997475	PW
161.304	0.50997	0.181921	2.80325	0.00505901	0.147159	RP11-212D3.4	ENSG00000226854	0.99747	0.0025295	PW
13.4271	1.74103	0.62109	2.80319	0.00505995	0.147159	RP11-434D2.10	ENSG00000264981	0.99747	0.00252998	PW
1045.01	-0.640371	0.228561	-2.80175	0.00508258	0.147248	PLTP	ENSG00000100979	0.00254129	0.997459	PW
2554.48	-0.370739	0.13231	-2.80204	0.005078	0.147248	ZBTB47	ENSG00000114853	0.002539	0.997461	PW
408.112	0.585144	0.208802	2.80239	0.00507251	0.147248	TRAF2	ENSG00000127191	0.997464	0.00253625	PW
83.2005	0.512938	0.183052	2.80215	0.00507631	0.147248	LDHAL6A	ENSG00000166800	0.997462	0.00253816	PW
17.6996	0.949304	0.338881	2.80129	0.00508981	0.147316	KLK14	ENSG00000129437	0.997455	0.00254491	PW
251.133	0.859056	0.306709	2.80088	0.00509628	0.147361	NFKB2	ENSG00000077150	0.997452	0.00254814	PW
4686.78	0.833125	0.297808	2.79753	0.00514956	0.14861	FKBP4	ENSG00000004478	0.997425	0.00257478	PW
1253.6	-0.611858	0.218717	-2.79748	0.00515026	0.14861	HGSNAT	ENSG00000165102	0.00257513	0.997425	PW
41.4353	-0.639998	0.228822	-2.79692	0.00515921	0.14861	LINC01135	ENSG00000234807	0.0025796	0.99742	PW
149.521	-0.479928	0.171574	-2.79721	0.00515456	0.14861	RP11-286E11.1	ENSG00000245293	0.00257728	0.997423	PW
184.459	0.549278	0.196433	2.79627	0.00516961	0.148767	RASGRP4	ENSG00000171777	0.997415	0.00258481	PW
21.3654	1.05108	0.376044	2.79509	0.00518846	0.149167	RP11-478B9.3	ENSG00000257331	0.997406	0.00259423	PW
804.872	-0.735325	0.263216	-2.79362	0.00521222	0.149309	MBTPS2	ENSG00000012174	0.00260611	0.997394	PW
11.3321	1.02013	0.365237	2.79307	0.005221	0.149309	CABP5	ENSG00000105507	0.99739	0.0026105	PW
2111.18	-0.597378	0.213887	-2.79296	0.00522281	0.149309	NRSN2	ENSG00000125841	0.0026114	0.997389	PW
905.203	-0.482614	0.172798	-2.79294	0.00522316	0.149309	RHOC	ENSG00000155366	0.00261158	0.997388	PW
726.506	-0.505452	0.180891	-2.79424	0.00520224	0.149309	CYB5D2	ENSG00000167740	0.00260112	0.997399	PW
98.8047	0.584117	0.209097	2.79352	0.0052138	0.149309	RP11-129B22.1	ENSG00000241111	0.997393	0.0026069	PW
921.215	-0.527406	0.188904	-2.79193	0.00523952	0.149611	COBLL1	ENSG00000082438	0.00261976	0.99738	PW
28.2306	0.853475	0.305975	2.78936	0.00528117	0.149611	LAMB4	ENSG00000091128	0.997359	0.00264059	PW
476.297	0.545389	0.195511	2.78956	0.00527804	0.149611	HSD17B7	ENSG00000132196	0.997361	0.00263902	PW
110.245	1.08045	0.387283	2.78982	0.00527373	0.149611	IP6K3	ENSG00000161896	0.997363	0.00263687	PW
38.2043	-1.1953	0.428485	-2.78959	0.00527749	0.149611	ROR2	ENSG00000169071	0.00263874	0.997361	PW
307.299	-0.42007	0.150604	-2.78922	0.00528344	0.149611	ZNF217	ENSG00000171940	0.00264172	0.997358	PW
298.267	-0.539713	0.193455	-2.78987	0.005273	0.149611	NDUFA4L2	ENSG00000185633	0.0026365	0.997364	PW
21.5627	0.875415	0.313781	2.78989	0.00527257	0.149611	RSU1P3	ENSG00000213659	0.997364	0.00263629	PW
11.1973	1.16495	0.417364	2.79122	0.00525096	0.149611	CTB-77H17.1	ENSG00000253947	0.997375	0.00262548	PW
9.88687	1.2451	0.446185	2.79054	0.00526196	0.149611	RP11-386M24.9	ENSG00000271763	0.997369	0.00263098	PW
12.6121	-1.19971	0.430272	-2.78826	0.00529926	0.149918	CCDC67	ENSG00000165325	0.00264963	0.99735	PW
2033.5	-0.420936	0.151008	-2.78751	0.00531148	0.150058	CCDC50	ENSG00000152492	0.00265574	0.997344	PW
74.0088	0.661558	0.237343	2.78735	0.00531417	0.150058	RP1-251M9.3	ENSG00000228027	0.997343	0.00265709	PW
510.67	-0.484924	0.173997	-2.78696	0.00532045	0.150095	MGAT4C	ENSG00000182050	0.00266023	0.99734	PW
238.845	-0.521754	0.187269	-2.78613	0.00533423	0.150202	HAUS4	ENSG00000092036	0.00266711	0.997333	PW
426.168	-0.419128	0.150427	-2.78625	0.00533215	0.150202	C20orf27	ENSG00000101220	0.00266608	0.997334	PW
2705.01	0.30276	0.108736	2.78434	0.00536363	0.150717	SAFB2	ENSG00000130254	0.997318	0.00268182	PW
2320.96	-0.429046	0.154106	-2.78411	0.00536755	0.150717	RGS12	ENSG00000159788	0.00268377	0.997316	PW
354.201	-0.550635	0.197776	-2.78414	0.00536697	0.150717	ANKRD35	ENSG00000198483	0.00268348	0.997317	PW
68.549	-1.31636	0.472895	-2.78362	0.00537563	0.150803	SNORA10	ENSG00000206811	0.00268781	0.997312	PW
722.092	-0.337315	0.121227	-2.7825	0.0053942	0.150902	MAP3K1	ENSG00000095015	0.0026971	0.997303	PW
1075.41	-0.359997	0.129358	-2.78296	0.00538648	0.150902	RBMXL1	ENSG00000213516	0.00269324	0.997307	PW
40.9274	-1.13079	0.406362	-2.78273	0.00539042	0.150902	ECSCR	ENSG00000249751	0.00269521	0.997305	PW
12.5042	1.15308	0.414506	2.78182	0.00540553	0.151079	RP11-234O6.2	ENSG00000249568	0.997297	0.00270276	PW
1031.52	-0.475444	0.170931	-2.7815	0.00541084	0.151087	CHD1L	ENSG00000131778	0.00270542	0.997295	PW
583.575	-0.311691	0.112085	-2.78085	0.00542161	0.151199	KIF27	ENSG00000165115	0.0027108	0.997289	PW
10.6709	1.2133	0.436337	2.78066	0.0054249	0.151199	RP11-242C24.2	ENSG00000255991	0.997288	0.00271245	PW
116.144	0.859656	0.309225	2.78004	0.00543523	0.151347	LSMEM1	ENSG00000181016	0.997282	0.00271761	PW
597.004	-0.821862	0.295715	-2.77924	0.00544866	0.151422	SLC32A1	ENSG00000101438	0.00272433	0.997276	PW
8129.74	-0.353569	0.127266	-2.7782	0.00546613	0.151422	TJP1	ENSG00000104067	0.00273306	0.997267	PW
454.726	-0.539036	0.194057	-2.77772	0.00547419	0.151422	NENF	ENSG00000117691	0.0027371	0.997263	PW
653.207	-0.863778	0.311027	-2.77718	0.00548322	0.151422	PAMR1	ENSG00000149090	0.00274161	0.997258	PW
2296.77	-0.57657	0.207547	-2.77801	0.00546923	0.151422	CNTNAP4	ENSG00000152910	0.00273462	0.997265	PW
114.544	-0.785268	0.282679	-2.77795	0.00547034	0.151422	PIFO	ENSG00000173947	0.00273517	0.997265	PW
10.3764	1.19081	0.428584	2.77848	0.00546142	0.151422	ORM2	ENSG00000228278	0.997269	0.00273071	PW
30.261	0.944694	0.340016	2.77838	0.00546309	0.151422	RP11-844P9.3	ENSG00000251667	0.997268	0.00273155	PW
17.1693	1.38761	0.4996	2.77745	0.00547871	0.151422	RP11-661A12.9	ENSG00000255050	0.997261	0.00273935	PW
455.004	-0.44838	0.161527	-2.77589	0.00550512	0.151818	NMRAL1	ENSG00000153406	0.00275256	0.997247	PW
518.991	0.366851	0.132164	2.77574	0.00550764	0.151818	SLC39A12-AS1	ENSG00000226083	0.997246	0.00275382	PW
1667.7	0.371819	0.133989	2.775	0.00552013	0.151842	ZBTB40	ENSG00000184677	0.99724	0.00276006	PW
9.52107	1.46098	0.526519	2.7748	0.00552364	0.151842	POLR2CP	ENSG00000228600	0.997238	0.00276182	PW
39.3298	0.768774	0.277009	2.77527	0.00551553	0.151842	RP11-114N19.3	ENSG00000258999	0.997242	0.00275776	PW
219.019	0.445763	0.160679	2.77425	0.00553296	0.151959	AC004019.13	ENSG00000236754	0.997234	0.00276648	PW
92.9601	-1.22134	0.440334	-2.77366	0.00554294	0.152095	ADAMTS5	ENSG00000154736	0.00277147	0.997229	PW
82.3825	1.16186	0.419134	2.77205	0.00557042	0.15271	MIR4516	ENSG00000265867	0.997215	0.00278521	PW
7526.42	-0.497194	0.179407	-2.77132	0.00558289	0.15285	RPL13A	ENSG00000142541	0.00279144	0.997209	PW
636.882	-0.454143	0.163882	-2.77116	0.0055857	0.15285	MFSD8	ENSG00000164073	0.00279285	0.997207	PW
17.7597	-0.876853	0.316467	-2.77076	0.00559257	0.152899	CEACAMP5	ENSG00000231561	0.00279629	0.997204	PW
152.614	-0.480906	0.173646	-2.76945	0.00561504	0.153374	KMO	ENSG00000117009	0.00280752	0.997192	PW
176.554	0.38881	0.140429	2.76873	0.0056275	0.153575	SCARNA15	ENSG00000252690	0.997186	0.00281375	PW
77.5574	0.579847	0.209556	2.76703	0.005657	0.15424	LINC01004	ENSG00000228393	0.997172	0.0028285	PW
1743.9	-0.527419	0.190651	-2.76641	0.00566779	0.154395	ABCA1	ENSG00000165029	0.0028339	0.997166	PW
21.3891	-1.11298	0.402378	-2.76601	0.00567463	0.154441	RP11-48B3.4	ENSG00000260317	0.00283732	0.997163	PW
567.075	-0.409479	0.148108	-2.76474	0.00569688	0.154767	HMGXB4	ENSG00000100281	0.00284844	0.997152	PW
1055.13	-0.796827	0.28821	-2.76475	0.00569665	0.154767	COL4A2	ENSG00000134871	0.00284832	0.997152	PW
11.4655	-1.46377	0.529703	-2.76337	0.00572072	0.155275	RP1-35C21.2	ENSG00000227579	0.00286036	0.99714	PW
274.376	0.434516	0.157309	2.76217	0.00574177	0.155285	PSPN	ENSG00000125650	0.997129	0.00287089	PW
956.483	0.685546	0.248217	2.76188	0.00574689	0.155285	CCDC117	ENSG00000159873	0.997127	0.00287344	PW
74.0351	0.76539	0.277039	2.76275	0.00573168	0.155285	SYNE4	ENSG00000181392	0.997134	0.00286584	PW
64.9659	0.865102	0.313226	2.76191	0.00574648	0.155285	RPL5P27	ENSG00000228195	0.997127	0.00287324	PW
444.358	0.41294	0.149489	2.76234	0.00573891	0.155285	STRC	ENSG00000242866	0.997131	0.00286946	PW
228.491	-0.901536	0.326527	-2.76099	0.00576273	0.155573	TTC12	ENSG00000149292	0.00288136	0.997119	PW
295.83	-0.714623	0.2589	-2.76023	0.00577614	0.155789	MBNL3	ENSG00000076770	0.00288807	0.997112	PW
2124	-0.316664	0.114736	-2.75995	0.00578108	0.155789	MYO9B	ENSG00000099331	0.00289054	0.997109	PW
425.586	-0.547497	0.198481	-2.75843	0.0058079	0.155814	PPCS	ENSG00000127125	0.00290395	0.997096	PW
2953.72	-0.435641	0.157881	-2.75929	0.00579263	0.155814	RBM8A	ENSG00000131795	0.00289631	0.997104	PW
51.2365	1.00606	0.364572	2.75956	0.00578792	0.155814	SERPINF2	ENSG00000167711	0.997106	0.00289396	PW
20.3584	-0.855678	0.31018	-2.75865	0.00580412	0.155814	AC226150.4	ENSG00000255748	0.00290206	0.997098	PW
22.9974	1.14392	0.414647	2.75877	0.00580189	0.155814	RP11-533E19.7	ENSG00000272906	0.997099	0.00290094	PW
18.3509	1.28662	0.466665	2.75704	0.00583267	0.156339	CDC42P3	ENSG00000253971	0.997084	0.00291634	PW
63.3488	-0.72809	0.264319	-2.75458	0.0058767	0.156375	CARD10	ENSG00000100065	0.00293835	0.997062	PW
1093.43	0.34774	0.12629	2.75351	0.00589601	0.156375	DFNA5	ENSG00000105928	0.997052	0.002948	PW
52.6967	1.00089	0.36344	2.75392	0.00588862	0.156375	GPR6	ENSG00000146360	0.997056	0.00294431	PW
2203.45	-0.324732	0.117937	-2.75345	0.00589712	0.156375	TRAPPC9	ENSG00000167632	0.00294856	0.997051	PW
1680.49	-0.439072	0.159348	-2.75542	0.00586165	0.156375	AFAP1	ENSG00000196526	0.00293083	0.997069	PW
11644.1	-0.761965	0.276599	-2.75477	0.00587337	0.156375	TMSB4X	ENSG00000205542	0.00293669	0.997063	PW
174.937	0.418142	0.15188	2.7531	0.00590342	0.156375	ST7-AS2	ENSG00000226367	0.997048	0.00295171	PW
63.2211	0.855312	0.310299	2.75641	0.00584398	0.156375	RP4-782G3.1	ENSG00000237096	0.997078	0.00292199	PW
196.004	0.664386	0.241146	2.75512	0.00586706	0.156375	CELF2-AS2	ENSG00000237986	0.997066	0.00293353	PW
44.5457	0.75222	0.273102	2.75435	0.00588087	0.156375	RP11-656D10.3	ENSG00000238287	0.99706	0.00294043	PW
32.6173	-0.652353	0.236749	-2.75546	0.0058609	0.156375	RP11-163E9.2	ENSG00000239969	0.00293045	0.99707	PW
9.60902	1.56843	0.56936	2.75473	0.00587401	0.156375	CTD-2256P15.1	ENSG00000248968	0.997063	0.00293701	PW
12.4224	1.16679	0.423839	2.75292	0.00590671	0.156375	NDUFB8P1	ENSG00000258972	0.997047	0.00295335	PW
14.9642	1.11075	0.403028	2.75603	0.00585084	0.156375	RP11-602M11.4	ENSG00000260639	0.997075	0.00292542	PW
144.269	-0.558438	0.202928	-2.7519	0.00592497	0.15672	SFR1	ENSG00000156384	0.00296249	0.997038	PW
3378.63	1.23232	0.448082	2.75022	0.00595547	0.156975	CHORDC1	ENSG00000110172	0.997022	0.00297773	PW
1130.13	-0.397703	0.144601	-2.75034	0.00595339	0.156975	SPAG16	ENSG00000144451	0.00297669	0.997023	PW
198.057	-0.631944	0.229731	-2.7508	0.00594493	0.156975	SAPCD2	ENSG00000186193	0.00297247	0.997028	PW
9.46244	1.18182	0.429705	2.75032	0.00595379	0.156975	RN7SL89P	ENSG00000243383	0.997023	0.0029769	PW
163.834	0.626578	0.227865	2.74978	0.00596355	0.156994	PROX2	ENSG00000119608	0.997018	0.00298177	PW
703.716	-0.571706	0.20794	-2.74937	0.00597091	0.156994	2019-09-10	ENSG00000186522	0.00298546	0.997015	PW
105.379	-0.431467	0.156936	-2.74932	0.00597184	0.156994	RP11-110G21.1	ENSG00000228801	0.00298592	0.997014	PW
43.7623	0.675384	0.245701	2.7488	0.0059813	0.157106	DNAJA1P5	ENSG00000162699	0.997009	0.00299065	PW
676.711	-0.41956	0.152682	-2.74793	0.00599727	0.157306	ABCA10	ENSG00000154263	0.00299864	0.997001	PW
513.951	-0.296687	0.107983	-2.74753	0.00600462	0.157306	ZNF75D	ENSG00000186376	0.00300231	0.996998	PW
249.725	-0.687719	0.250301	-2.74756	0.00600399	0.157306	ABCA11P	ENSG00000251595	0.00300199	0.996998	PW
173.651	-0.761471	0.277178	-2.74723	0.00601016	0.157315	EDNRA	ENSG00000151617	0.00300508	0.996995	PW
2257.74	-0.503693	0.1834	-2.74641	0.00602508	0.157431	SLC48A1	ENSG00000211584	0.00301254	0.996987	PW
13.6863	1.44506	0.526121	2.74663	0.00602103	0.157431	RP11-192H23.6	ENSG00000265287	0.996989	0.00301051	PW
4371.93	-0.630141	0.229564	-2.74495	0.0060521	0.157454	RASSF2	ENSG00000101265	0.00302605	0.996974	PW
1873.92	-0.323314	0.117755	-2.74566	0.00603902	0.157454	SLC25A16	ENSG00000122912	0.00301951	0.99698	PW
567.396	-0.310494	0.1131	-2.7453	0.00604558	0.157454	ARSG	ENSG00000141337	0.00302279	0.996977	PW
215.543	1.11143	0.404833	2.7454	0.00604365	0.157454	MUC6	ENSG00000184956	0.996978	0.00302182	PW
2182.67	-0.556621	0.202762	-2.74519	0.00604761	0.157454	GATS	ENSG00000239521	0.0030238	0.996976	PW
621.533	-0.37598	0.137047	-2.74344	0.00608001	0.157569	IFT88	ENSG00000032742	0.00304	0.99696	PW
36.2129	-0.915601	0.333874	-2.74236	0.00609998	0.157569	KIRREL2	ENSG00000126259	0.00304999	0.99695	PW
152.68	0.455341	0.165932	2.74414	0.00606693	0.157569	PRDM7	ENSG00000126856	0.996967	0.00303346	PW
1524.57	-0.445373	0.162316	-2.74387	0.006072	0.157569	SNX6	ENSG00000129515	0.003036	0.996964	PW
64.7605	0.628593	0.229236	2.74212	0.00610441	0.157569	LYG1	ENSG00000144214	0.996948	0.00305221	PW
2463.83	-0.561019	0.20451	-2.74323	0.00608372	0.157569	RPLP2	ENSG00000177600	0.00304186	0.996958	PW
2436.99	-0.277332	0.101147	-2.74188	0.00610887	0.157569	NHLRC2	ENSG00000196865	0.00305444	0.996946	PW
374.114	0.950671	0.346677	2.74224	0.00610219	0.157569	EIF3CL	ENSG00000205609	0.996949	0.0030511	PW
26.6465	-1.53584	0.559984	-2.74265	0.00609465	0.157569	CTA-929C8.8	ENSG00000230051	0.00304733	0.996953	PW
23.218	1.07187	0.390733	2.74323	0.00608382	0.157569	LPCAT2BP	ENSG00000233228	0.996958	0.00304191	PW
659.937	-0.435757	0.158956	-2.74138	0.00611819	0.157674	ADAM15	ENSG00000143537	0.0030591	0.996941	PW
47.8574	0.881961	0.321875	2.74008	0.00614251	0.158087	RP4-791M13.4	ENSG00000255148	0.996929	0.00307126	PW
54.8138	-0.581087	0.212079	-2.73996	0.00614472	0.158087	FAM181A-AS1	ENSG00000258584	0.00307236	0.996928	PW
19.1397	0.926301	0.338234	2.73864	0.00616941	0.158452	AC093611.1	ENSG00000238827	0.996915	0.0030847	PW
18.5222	0.857864	0.313227	2.73879	0.00616657	0.158452	RP11-74E22.3	ENSG00000262050	0.996917	0.00308328	PW
31.2127	0.629856	0.230041	2.73801	0.0061812	0.158619	RP1-102K2.6	ENSG00000232530	0.996909	0.0030906	PW
869.16	0.362532	0.132525	2.73557	0.00622719	0.159392	FBXO10	ENSG00000147912	0.996886	0.00311359	PW
418.927	-0.551588	0.201631	-2.73564	0.00622594	0.159392	SLC45A1	ENSG00000162426	0.00311297	0.996887	PW
22.1855	-0.911851	0.333267	-2.7361	0.00621729	0.159392	LINC00870	ENSG00000243083	0.00310864	0.996891	PW
3269.1	-0.544541	0.199108	-2.7349	0.00623987	0.159581	EFR3B	ENSG00000084710	0.00311994	0.99688	PW
17.2077	1.52344	0.557105	2.73457	0.00624616	0.159606	ESPNL	ENSG00000144488	0.996877	0.00312308	PW
10.6393	1.56884	0.573886	2.73371	0.00626253	0.159888	RP11-65J3.14	ENSG00000261334	0.996869	0.00313127	PW
3570.06	-0.465778	0.170401	-2.73343	0.00626786	0.159889	AHI1	ENSG00000135541	0.00313393	0.996866	PW
140.258	0.844656	0.309184	2.73189	0.0062972	0.160501	DNASE1L2	ENSG00000167968	0.996851	0.0031486	PW
34.3938	1.25313	0.458761	2.73155	0.00630379	0.160533	AC135048.1	ENSG00000268863	0.996848	0.0031519	PW
596.668	0.356469	0.130555	2.73042	0.00632542	0.160948	BCO2	ENSG00000197580	0.996837	0.00316271	PW
280.008	-0.892407	0.32695	-2.72949	0.00634326	0.161096	CXCL12	ENSG00000107562	0.00317163	0.996828	PW
24.0423	-0.858468	0.314545	-2.72923	0.0063482	0.161096	ATP6V1B1	ENSG00000116039	0.0031741	0.996826	PW
22.2997	0.803767	0.294457	2.72966	0.00633999	0.161096	RNY1P2	ENSG00000201690	0.99683	0.00317	PW
35.3373	0.714641	0.261869	2.729	0.00635264	0.161096	RP11-85O21.5	ENSG00000234921	0.996824	0.00317632	PW
2420.14	-0.518611	0.190133	-2.72762	0.00637921	0.161634	ANKRD28	ENSG00000206560	0.00318961	0.99681	PW
509.602	-0.4628	0.169711	-2.72698	0.00639164	0.161704	THEM6	ENSG00000130193	0.00319582	0.996804	PW
24.2635	1.00194	0.367424	2.72693	0.00639273	0.161704	PGA5	ENSG00000256713	0.996804	0.00319636	PW
187.988	-0.413392	0.151646	-2.72604	0.00641002	0.162005	ZNF823	ENSG00000197933	0.00320501	0.996795	PW
10.6894	1.17882	0.432568	2.72517	0.00642681	0.162276	RP11-359G22.2	ENSG00000230400	0.996787	0.00321341	PW
55.0698	0.623928	0.22897	2.72493	0.00643152	0.162276	LRRD1	ENSG00000240720	0.996784	0.00321576	PW
553.741	-0.529996	0.194588	-2.72369	0.00645571	0.162708	RNF31	ENSG00000092098	0.00322785	0.996772	PW
119.196	0.555667	0.204047	2.72322	0.00646486	0.162708	C20orf144	ENSG00000149609	0.996768	0.00323243	PW
40.0711	0.809413	0.297216	2.72332	0.00646298	0.162708	AC092839.4	ENSG00000234943	0.996769	0.00323149	PW
752.65	0.554593	0.203681	2.72286	0.00647204	0.162753	ENGASE	ENSG00000167280	0.996764	0.00323602	PW
29.5959	1.01908	0.374314	2.72252	0.0064787	0.162784	CBX3P4	ENSG00000256030	0.996761	0.00323935	PW
106.643	0.730679	0.268411	2.72224	0.00648413	0.162785	CELSR1	ENSG00000075275	0.996758	0.00324207	PW
913.68	-0.384538	0.141328	-2.7209	0.00651048	0.163128	TMEM164	ENSG00000157600	0.00325524	0.996745	PW
79.4638	0.64299	0.236331	2.72072	0.00651407	0.163128	RP13-20L14.1	ENSG00000260011	0.996743	0.00325703	PW
27.0517	-0.834907	0.306842	-2.72097	0.00650916	0.163128	DOCK9-AS2	ENSG00000260992	0.00325458	0.996745	PW
10.5061	-1.13469	0.417102	-2.72042	0.00651985	0.163137	RN7SL494P	ENSG00000241175	0.00325993	0.99674	PW
133.713	-0.660366	0.242857	-2.71916	0.00654487	0.163627	PRKCQ-AS1	ENSG00000237943	0.00327243	0.996728	PW
1099.55	-0.296863	0.109189	-2.71881	0.00655172	0.163662	ESCO1	ENSG00000141446	0.00327586	0.996724	PW
241.495	0.417128	0.153499	2.71746	0.00657845	0.163933	B3GNT4	ENSG00000176383	0.996711	0.00328922	PW
91.9077	0.497462	0.183046	2.71768	0.00657404	0.163933	RP11-343N15.1	ENSG00000230806	0.996713	0.00328702	PW
140.805	0.584372	0.215045	2.71744	0.00657888	0.163933	AF131215.4	ENSG00000254556	0.996711	0.00328944	PW
1443.37	0.324405	0.119411	2.7167	0.00659366	0.16394	PCBP1-AS1	ENSG00000179818	0.996703	0.00329683	PW
29.3725	0.830885	0.305881	2.71637	0.00660019	0.16394	AC004383.3	ENSG00000226107	0.9967	0.00330009	PW
26.3854	0.778171	0.286406	2.71702	0.00658719	0.16394	PRICKLE2-AS2	ENSG00000241101	0.996706	0.00329359	PW
126.396	-0.683604	0.251664	-2.71633	0.00660097	0.16394	AC005330.2	ENSG00000267372	0.00330048	0.9967	PW
3717.05	-0.828448	0.305132	-2.71504	0.00662669	0.164308	AGT	ENSG00000135744	0.00331334	0.996687	PW
85.0724	0.599868	0.220922	2.71529	0.00662173	0.164308	HNRNPCP7	ENSG00000228653	0.996689	0.00331086	PW
3809.26	-0.450537	0.16603	-2.71359	0.00665594	0.164511	NDST1	ENSG00000070614	0.00332797	0.996672	PW
1019.48	-0.441457	0.162656	-2.71406	0.00664641	0.164511	ANO8	ENSG00000074855	0.0033232	0.996677	PW
1135.12	-0.692823	0.25532	-2.71355	0.00665673	0.164511	GALNT13	ENSG00000144278	0.00332837	0.996672	PW
3525.21	-0.570287	0.21011	-2.71423	0.00664297	0.164511	RPS9	ENSG00000170889	0.00332148	0.996679	PW
374.993	-0.875578	0.322752	-2.71285	0.00667067	0.16472	SLC38A3	ENSG00000188338	0.00333533	0.996665	PW
3934.68	0.689272	0.254136	2.71221	0.00668355	0.164768	DNAJA4	ENSG00000140403	0.996658	0.00334177	PW
36.1976	-0.768753	0.283429	-2.71233	0.00668128	0.164768	RP1-104O17.1	ENSG00000224849	0.00334064	0.996659	PW
168.738	-0.536587	0.197901	-2.71139	0.0067002	0.165043	LINC00092	ENSG00000225194	0.0033501	0.99665	PW
76.7121	1.12937	0.416766	2.70985	0.00673136	0.16506	HGFAC	ENSG00000109758	0.996634	0.00336568	PW
1373.6	-0.922001	0.340234	-2.7099	0.00673032	0.16506	ABCG2	ENSG00000118777	0.00336516	0.996635	PW
1195.07	-0.308381	0.113801	-2.70983	0.00673176	0.16506	AGO4	ENSG00000134698	0.00336588	0.996634	PW
64.7937	0.677667	0.250087	2.70972	0.00673399	0.16506	C10orf111	ENSG00000176236	0.996633	0.00336699	PW
69.397	0.539358	0.198998	2.71036	0.00672096	0.16506	AC113612.1	ENSG00000234047	0.99664	0.00336048	PW
9.39249	2.41786	0.892056	2.71044	0.00671943	0.16506	RP11-96O20.4	ENSG00000260170	0.99664	0.00335971	PW
18.0821	0.963686	0.35571	2.70919	0.00674475	0.16506	RP11-640N20.6	ENSG00000264164	0.996628	0.00337238	PW
16.6215	1.03033	0.380278	2.70941	0.0067403	0.16506	RP11-367H1.1	ENSG00000273113	0.99663	0.00337015	PW
116.021	0.499451	0.184376	2.70886	0.00675143	0.165089	RP11-274H2.2	ENSG00000243415	0.996624	0.00337572	PW
1449.23	-0.331607	0.122452	-2.70805	0.00676796	0.165359	ARHGAP1	ENSG00000175220	0.00338398	0.996616	PW
394.293	-0.35211	0.130064	-2.7072	0.00678531	0.165648	SEPSECS	ENSG00000109618	0.00339265	0.996607	PW
9299.57	-0.434177	0.160431	-2.70631	0.00680361	0.165713	RPL3	ENSG00000100316	0.00340181	0.996598	PW
35.3124	-1.19835	0.442895	-2.70573	0.00681547	0.165713	TRIM29	ENSG00000137699	0.00340773	0.996592	PW
834.758	-0.433405	0.160171	-2.7059	0.00681205	0.165713	GUCD1	ENSG00000138867	0.00340602	0.996594	PW
2278.58	-0.330851	0.122274	-2.70581	0.00681378	0.165713	ZNF462	ENSG00000148143	0.00340689	0.996593	PW
1437.81	-0.486339	0.179692	-2.70651	0.00679938	0.165713	EMC10	ENSG00000161671	0.00339969	0.9966	PW
52.571	0.727071	0.26875	2.70538	0.00682262	0.165753	RP11-212F11.1	ENSG00000249848	0.996589	0.00341131	PW
148.064	0.404186	0.149426	2.70493	0.00683194	0.165845	RP11-1277A3.1	ENSG00000247679	0.996584	0.00341597	PW
188.617	0.461081	0.170591	2.70285	0.00687479	0.166653	EMC3-AS1	ENSG00000180385	0.996563	0.00343739	PW
656.995	0.309713	0.114598	2.7026	0.00687994	0.166653	LHFPL5	ENSG00000197753	0.99656	0.00343997	PW
10.1447	1.27742	0.472679	2.70251	0.00688181	0.166653	C16orf90	ENSG00000215131	0.996559	0.0034409	PW
1387.62	-0.401775	0.14871	-2.70173	0.006898	0.166663	SOX8	ENSG00000005513	0.003449	0.996551	PW
12159.5	-0.561556	0.207856	-2.70165	0.00689956	0.166663	CNP	ENSG00000173786	0.00344978	0.99655	PW
56.2296	-0.586069	0.216911	-2.70189	0.00689475	0.166663	RP11-324H6.5	ENSG00000235618	0.00344738	0.996553	PW
31.4326	0.734401	0.271857	2.70142	0.00690438	0.166663	RP11-351O2.1	ENSG00000255945	0.996548	0.00345219	PW
1048.11	-0.693504	0.256778	-2.7008	0.00691739	0.166781	CD9	ENSG00000010278	0.00345869	0.996541	PW
617.419	-0.501387	0.18567	-2.70042	0.00692511	0.166781	AMPD3	ENSG00000133805	0.00346256	0.996537	PW
262.227	-0.342522	0.126842	-2.70039	0.00692589	0.166781	ZNF682	ENSG00000197124	0.00346294	0.996537	PW
137.749	0.559242	0.207129	2.69997	0.00693447	0.166854	AC005943.5	ENSG00000267161	0.996533	0.00346724	PW
314.972	-0.450728	0.166974	-2.69938	0.0069468	0.167017	TMEM86A	ENSG00000151117	0.0034734	0.996527	PW
185.162	0.687659	0.254796	2.69886	0.00695774	0.167147	CDH26	ENSG00000124215	0.996521	0.00347887	PW
110.503	-0.469716	0.174098	-2.698	0.00697584	0.167448	NHLRC1	ENSG00000187566	0.00348792	0.996512	PW
250.772	0.376247	0.139529	2.69656	0.00700608	0.16804	CTD-2008P7.1	ENSG00000260777	0.996497	0.00350304	PW
1607.52	-0.670488	0.2487	-2.69597	0.00701838	0.168201	PPP1R2	ENSG00000184203	0.00350919	0.996491	PW
3732.2	-0.604072	0.224195	-2.6944	0.00705147	0.168457	TFRC	ENSG00000072274	0.00352574	0.996474	PW
116.381	-0.970485	0.360154	-2.69464	0.00704644	0.168457	EYA4	ENSG00000112319	0.00352322	0.996477	PW
4532.64	1.71445	0.636144	2.69507	0.00703735	0.168457	DNAJB1	ENSG00000132002	0.996481	0.00351867	PW
412.157	-0.392225	0.145566	-2.69449	0.00704956	0.168457	PEX10	ENSG00000157911	0.00352478	0.996475	PW
10.0246	1.17468	0.4361	2.6936	0.00706853	0.168731	RNU6-653P	ENSG00000199944	0.996466	0.00353427	PW
16052.7	-0.571584	0.212392	-2.69117	0.00712012	0.169357	ITM2C	ENSG00000135916	0.00356006	0.99644	PW
185.869	-0.435861	0.16191	-2.69199	0.00710272	0.169357	ZSCAN9	ENSG00000137185	0.00355136	0.996449	PW
4657.02	-0.599842	0.222869	-2.69146	0.00711404	0.169357	TTYH1	ENSG00000167614	0.00355702	0.996443	PW
79.3968	0.57595	0.213986	2.69153	0.00711242	0.169357	LINC00575	ENSG00000231782	0.996444	0.00355621	PW
39.2739	0.935358	0.347582	2.69104	0.0071229	0.169357	RP11-690G19.4	ENSG00000265460	0.996439	0.00356145	PW
974.924	-0.431955	0.160576	-2.69003	0.00714465	0.169473	LMNA	ENSG00000160789	0.00357232	0.996428	PW
12.9544	1.33145	0.494949	2.69007	0.00714362	0.169473	RP11-231E4.3	ENSG00000264340	0.996428	0.00357181	PW
179.895	0.603613	0.224378	2.69016	0.0071418	0.169473	RP11-661A12.14	ENSG00000271912	0.996429	0.0035709	PW
1619.3	-0.31726	0.117964	-2.68946	0.00715681	0.169628	FBXL4	ENSG00000112234	0.0035784	0.996422	PW
20149.7	-0.392466	0.145942	-2.68919	0.00716255	0.16963	FTH1	ENSG00000167996	0.00358128	0.996419	PW
3472.01	-0.454279	0.168954	-2.68878	0.00717139	0.169706	ZCCHC24	ENSG00000165424	0.00358569	0.996414	PW
18.7965	-1.33234	0.495744	-2.68756	0.00719758	0.170151	HOXD1	ENSG00000128645	0.00359879	0.996401	PW
14581.4	2.02397	0.753141	2.68738	0.00720156	0.170151	HSPA1B	ENSG00000204388	0.996399	0.00360078	PW
50.9091	0.609248	0.226729	2.68712	0.00720714	0.170151	ERI3-IT1	ENSG00000233602	0.996396	0.00360357	PW
363.307	-0.919687	0.3424	-2.686	0.00723128	0.170587	FREM3	ENSG00000183090	0.00361564	0.996384	PW
66.2744	0.704503	0.262319	2.68567	0.00723842	0.170621	RP11-397C12.1	ENSG00000227466	0.996381	0.00361921	PW
44.1914	0.994986	0.370581	2.68493	0.00725447	0.170866	NMUR2	ENSG00000132911	0.996373	0.00362724	PW
44764.1	0.863648	0.321759	2.68415	0.00727147	0.170999	HSP90AA1	ENSG00000080824	0.996364	0.00363573	PW
1796.36	-0.652802	0.243206	-2.68415	0.00727135	0.170999	NOTCH2NL	ENSG00000213240	0.00363567	0.996364	PW
87.4455	0.573724	0.213769	2.68385	0.00727792	0.171017	MEX3A	ENSG00000254726	0.996361	0.00363896	PW
155.953	-0.75703	0.282122	-2.68334	0.00728906	0.171145	BMS1P10	ENSG00000237238	0.00364453	0.996355	PW
291.745	-0.419618	0.156403	-2.68293	0.00729797	0.171221	RMI1	ENSG00000178966	0.00364899	0.996351	PW
813.379	-0.336707	0.125627	-2.68022	0.00735748	0.171547	TXN2	ENSG00000100348	0.00367874	0.996321	PW
40.6753	-0.633106	0.236129	-2.68118	0.00733625	0.171547	RAD51AP1	ENSG00000111247	0.00366812	0.996332	PW
115.941	0.607427	0.226578	2.68088	0.00734297	0.171547	GAS2L3	ENSG00000139354	0.996329	0.00367149	PW
2978.78	-0.659311	0.245964	-2.68052	0.00735084	0.171547	FADS1	ENSG00000149485	0.00367542	0.996325	PW
31.1324	-0.749684	0.279687	-2.68044	0.00735255	0.171547	GLYATL2	ENSG00000156689	0.00367628	0.996324	PW
1843.25	-0.51337	0.191502	-2.68076	0.00734548	0.171547	LINC00086	ENSG00000178947	0.00367274	0.996327	PW
63.1536	0.69626	0.259731	2.68069	0.00734698	0.171547	AL353671.2	ENSG00000203543	0.996327	0.00367349	PW
14.991	1.07059	0.399249	2.6815	0.00732921	0.171547	AC018641.7	ENSG00000226468	0.996335	0.0036646	PW
33.8466	0.689284	0.257202	2.67993	0.00736368	0.171559	RP11-45M22.5	ENSG00000266498	0.996318	0.00368184	PW
509.876	-0.39445	0.147282	-2.67821	0.00740177	0.171699	ANP32B	ENSG00000136938	0.00370089	0.996299	PW
518.29	-0.45991	0.171745	-2.67786	0.00740942	0.171699	DIRC2	ENSG00000138463	0.00370471	0.996295	PW
152.192	-0.65156	0.243314	-2.67785	0.00740961	0.171699	TMEM173	ENSG00000184584	0.00370481	0.996295	PW
79.9069	0.502355	0.18756	2.67837	0.00739824	0.171699	RP11-536I6.1	ENSG00000251576	0.996301	0.00369912	PW
11.1572	1.11606	0.416669	2.67853	0.00739469	0.171699	KB-1517D11.2	ENSG00000253468	0.996303	0.00369735	PW
152.796	0.503228	0.187895	2.67823	0.00740114	0.171699	RP11-90D4.3	ENSG00000256101	0.996299	0.00370057	PW
23.2113	0.824856	0.307997	2.67813	0.00740339	0.171699	AF038458.5	ENSG00000267388	0.996298	0.0037017	PW
2073.49	0.386416	0.144376	2.67645	0.00744064	0.172285	ERVW-1	ENSG00000242950	0.99628	0.00372032	PW
599.347	-0.632169	0.236291	-2.67538	0.00746437	0.172702	HMGB2	ENSG00000164104	0.00373219	0.996268	PW
38.5311	0.74103	0.27704	2.67482	0.00747704	0.172782	CYCSP8	ENSG00000232503	0.996261	0.00373852	PW
53.7393	0.643932	0.240748	2.67471	0.00747933	0.172782	RP11-47G4.2	ENSG00000265484	0.99626	0.00373967	PW
877.106	-0.504119	0.188565	-2.67345	0.00750753	0.172814	BCKDHB	ENSG00000083123	0.00375377	0.996246	PW
1870.1	-0.419326	0.156846	-2.67349	0.0075067	0.172814	PQLC1	ENSG00000122490	0.00375335	0.996247	PW
27.3712	0.783938	0.29324	2.67337	0.00750941	0.172814	CTRL	ENSG00000141086	0.996245	0.00375471	PW
50.323	0.630911	0.235985	2.67352	0.0075059	0.172814	SNORD115-22	ENSG00000201326	0.996247	0.00375295	PW
17.518	3.26452	1.22096	2.67372	0.00750151	0.172814	FAM203B	ENSG00000230567	0.996249	0.00375075	PW
81.1311	0.745089	0.278806	2.67243	0.00753037	0.173164	RPL19P12	ENSG00000224415	0.996235	0.00376519	PW
213.517	-0.5242	0.196284	-2.67062	0.00757118	0.173704	ARAP3	ENSG00000120318	0.00378559	0.996214	PW
1674.26	-0.319956	0.119794	-2.67089	0.00756514	0.173704	CCNG2	ENSG00000138764	0.00378257	0.996217	PW
29.5474	0.902575	0.337963	2.67064	0.00757077	0.173704	TSACC	ENSG00000163467	0.996215	0.00378538	PW
271.806	-0.360815	0.135147	-2.66979	0.00758976	0.173733	TMEM198B	ENSG00000182796	0.00379488	0.996205	PW
539.237	-0.478263	0.179136	-2.66983	0.00758902	0.173733	TRIM59	ENSG00000213186	0.00379451	0.996205	PW
1299.86	-0.826703	0.309649	-2.66981	0.00758941	0.173733	SCARNA5	ENSG00000252010	0.00379471	0.996205	PW
429.233	-0.625895	0.234523	-2.6688	0.00761238	0.174064	CYP7B1	ENSG00000172817	0.00380619	0.996194	PW
24.2549	1.10751	0.415007	2.66865	0.00761579	0.174064	MMP23B	ENSG00000189409	0.996192	0.00380789	PW
24.2399	0.989244	0.370819	2.66773	0.00763653	0.174406	RP11-359H18.2	ENSG00000268455	0.996182	0.00381827	PW
49.2969	-0.578564	0.216922	-2.66715	0.00764974	0.174575	AC004538.3	ENSG00000230333	0.00382487	0.996175	PW
33.9309	-0.790305	0.296357	-2.66673	0.00765931	0.174661	C7orf31	ENSG00000153790	0.00382966	0.99617	PW
65.2448	1.0093	0.378585	2.66599	0.00767625	0.174915	CYP39A1	ENSG00000146233	0.996162	0.00383812	PW
776.323	-0.443345	0.166386	-2.66455	0.00770918	0.175362	FN3KRP	ENSG00000141560	0.00385459	0.996145	PW
10.7369	1.39936	0.525215	2.66437	0.00771333	0.175362	CTD-2192J16.11	ENSG00000230310	0.996143	0.00385667	PW
31.7942	0.808335	0.303347	2.66472	0.00770526	0.175362	ITPR1-AS1	ENSG00000231249	0.996147	0.00385263	PW
539.382	0.601071	0.225637	2.66388	0.00772444	0.175482	CSPG4P11	ENSG00000259726	0.996138	0.00386222	PW
659.373	-0.427017	0.160362	-2.66283	0.00774862	0.175898	IFT27	ENSG00000100360	0.00387431	0.996126	PW
93.9335	-0.790403	0.296892	-2.66226	0.00776174	0.175931	IKBKGP1	ENSG00000224882	0.00388087	0.996119	PW
52.1473	0.934285	0.35091	2.66246	0.00775716	0.175931	PLAC4	ENSG00000225745	0.996121	0.00387858	PW
14.8471	1.08195	0.406489	2.66169	0.00777487	0.175963	IGLV1-50	ENSG00000211645	0.996113	0.00388744	PW
16.5955	1.00443	0.377335	2.66191	0.00776993	0.175963	RN7SKP166	ENSG00000222744	0.996115	0.00388497	PW
2075.23	-0.44465	0.16709	-2.66114	0.00778762	0.175987	HDAC11	ENSG00000163517	0.00389381	0.996106	PW
864.279	-0.895659	0.336562	-2.6612	0.00778632	0.175987	SNORA48	ENSG00000209582	0.00389316	0.996107	PW
3193.94	-0.389629	0.146439	-2.66069	0.00779804	0.176091	OTUD7B	ENSG00000163113	0.00389902	0.996101	PW
36.3223	0.891659	0.335257	2.65963	0.00782264	0.176514	RP11-84A19.4	ENSG00000269967	0.996089	0.00391132	PW
147.437	-0.481233	0.180974	-2.65913	0.00783429	0.176551	MOSPD3	ENSG00000106330	0.00391714	0.996083	PW
215.35	0.606777	0.228193	2.65905	0.00783604	0.176551	PRICKLE2-AS3	ENSG00000226017	0.996082	0.00391802	PW
24.5132	-1.21442	0.456827	-2.65838	0.00785171	0.176772	AC025811.3	ENSG00000270947	0.00392585	0.996074	PW
248.776	-0.543651	0.204614	-2.65696	0.00788478	0.177052	SARS2	ENSG00000104835	0.00394239	0.996058	PW
29.3502	-0.960427	0.361478	-2.65695	0.00788519	0.177052	NPR1	ENSG00000169418	0.0039426	0.996057	PW
65.1876	0.731861	0.275398	2.65747	0.00787294	0.177052	HNRNPA1P14	ENSG00000227638	0.996064	0.00393647	PW
60.3421	0.621812	0.234062	2.65661	0.00789295	0.177052	AC139712.4	ENSG00000236837	0.996054	0.00394648	PW
18.4928	1.08647	0.408971	2.65659	0.00789357	0.177052	RNGTTP1	ENSG00000237731	0.996053	0.00394678	PW
164.628	0.418284	0.157518	2.65547	0.00791976	0.177413	ASPRV1	ENSG00000244617	0.99604	0.00395988	PW
129.181	0.38342	0.144393	2.6554	0.00792143	0.177413	RP11-309L24.9	ENSG00000272899	0.996039	0.00396071	PW
154.774	0.452857	0.17065	2.65372	0.00796101	0.177507	NT5C1A	ENSG00000116981	0.996019	0.00398051	PW
27.2311	-0.921263	0.347229	-2.65319	0.00797356	0.177507	ZMYND15	ENSG00000141497	0.00398678	0.996013	PW
13065.6	-0.319289	0.120345	-2.65312	0.0079751	0.177507	CBX6	ENSG00000183741	0.00398755	0.996012	PW
348.315	-0.451642	0.17024	-2.65297	0.00797871	0.177507	ZNF624	ENSG00000197566	0.00398936	0.996011	PW
10.1835	1.20011	0.452287	2.65343	0.00796781	0.177507	RNU1-91P	ENSG00000201616	0.996016	0.00398391	PW
20.4687	-0.794989	0.299632	-2.65321	0.00797296	0.177507	LINC00237	ENSG00000225127	0.00398648	0.996014	PW
653.046	-0.55093	0.207522	-2.6548	0.00793546	0.177507	PCDHGC4	ENSG00000242419	0.00396773	0.996032	PW
13.5867	1.04865	0.395155	2.65377	0.00795988	0.177507	CTC-498M16.3	ENSG00000250306	0.99602	0.00397994	PW
63.5464	0.603477	0.227377	2.65408	0.00795242	0.177507	RP11-358L22.2	ENSG00000261776	0.996024	0.00397621	PW
118.635	-0.591018	0.222861	-2.65196	0.0080025	0.177642	MDK	ENSG00000110492	0.00400125	0.995999	PW
10.8106	1.11319	0.419747	2.65204	0.00800077	0.177642	CSRP3	ENSG00000129170	0.996	0.00400039	PW
47.6363	0.6059	0.228455	2.65216	0.00799775	0.177642	RP11-1069G10.1	ENSG00000259370	0.996001	0.00399887	PW
202.904	-0.607456	0.229134	-2.65109	0.00802316	0.177839	TRPT1	ENSG00000149743	0.00401158	0.995988	PW
784.4	-0.356574	0.134499	-2.65113	0.00802239	0.177839	UEVLD	ENSG00000151116	0.00401119	0.995989	PW
16.7477	1.07911	0.407195	2.65011	0.00804664	0.178228	AP000302.58	ENSG00000231355	0.995977	0.00402332	PW
43.5932	0.604992	0.228326	2.64969	0.00805662	0.178318	RP11-24C3.2	ENSG00000244380	0.995972	0.00402831	PW
2953.89	-0.279353	0.105447	-2.64923	0.00806751	0.178394	SPG11	ENSG00000104133	0.00403375	0.995966	PW
337.514	-0.409085	0.154454	-2.64859	0.00808284	0.178394	PIGL	ENSG00000108474	0.00404142	0.995959	PW
166.277	-0.610811	0.23059	-2.6489	0.00807545	0.178394	INHBB	ENSG00000163083	0.00403773	0.995962	PW
139.936	0.41231	0.155674	2.64855	0.00808378	0.178394	AP000487.5	ENSG00000246889	0.995958	0.00404189	PW
29.0734	1.55097	0.585723	2.64796	0.0080979	0.178575	HSPE1-MOB4	ENSG00000270757	0.995951	0.00404895	PW
770.197	-0.335171	0.126712	-2.64513	0.00816586	0.178683	MPPED2	ENSG00000066382	0.00408293	0.995917	PW
2158.32	-0.333348	0.126161	-2.64225	0.00823583	0.178683	CDK16	ENSG00000102225	0.00411791	0.995882	PW
217.524	-0.801458	0.30277	-2.64709	0.00811884	0.178683	CRISPLD1	ENSG00000121005	0.00405942	0.995941	PW
1332.61	0.41637	0.157446	2.64453	0.00818033	0.178683	ZFHX2	ENSG00000136367	0.99591	0.00409016	PW
417.889	-0.450734	0.170524	-2.64324	0.00821177	0.178683	XPA	ENSG00000136936	0.00410588	0.995894	PW
97.252	1.01526	0.383864	2.64484	0.00817305	0.178683	CLEC18B	ENSG00000140839	0.995913	0.00408652	PW
561.742	-0.333705	0.126288	-2.64241	0.00823177	0.178683	DAK	ENSG00000149476	0.00411588	0.995884	PW
54.9535	-1.9431	0.734439	-2.6457	0.00815231	0.178683	WFIKKN2	ENSG00000173714	0.00407616	0.995924	PW
698.283	-0.344118	0.13025	-2.64197	0.00824254	0.178683	BET1L	ENSG00000177951	0.00412127	0.995879	PW
1325.01	0.305097	0.115476	2.64208	0.00823996	0.178683	ZNF605	ENSG00000196458	0.99588	0.00411998	PW
57.502	0.703289	0.266248	2.64148	0.00825452	0.178683	ACOT6	ENSG00000205669	0.995873	0.00412726	PW
781.271	-0.998813	0.377588	-2.64525	0.00816313	0.178683	SNORA54	ENSG00000207008	0.00408157	0.995918	PW
12.2947	1.0228	0.386415	2.64689	0.00812367	0.178683	AL133260.1	ENSG00000221469	0.995938	0.00406184	PW
385.299	0.410547	0.155204	2.64521	0.00816398	0.178683	AC009948.5	ENSG00000223960	0.995918	0.00408199	PW
29.5444	0.701609	0.265591	2.6417	0.00824923	0.178683	RP11-328K22.1	ENSG00000224500	0.995875	0.00412461	PW
96.6482	0.590406	0.22321	2.64507	0.00816741	0.178683	RP11-494K3.2	ENSG00000229657	0.995916	0.00408371	PW
10.1624	1.11223	0.420189	2.64698	0.00812132	0.178683	RP11-522M21.3	ENSG00000231612	0.995939	0.00406066	PW
89.0816	0.541798	0.204961	2.64342	0.00820721	0.178683	FAM53B-AS1	ENSG00000233334	0.995896	0.0041036	PW
36.7635	-2.14657	0.811968	-2.64366	0.00820148	0.178683	RP11-111F5.8	ENSG00000233651	0.00410074	0.995899	PW
709.017	0.714918	0.270603	2.64194	0.00824326	0.178683	MRPS6	ENSG00000243927	0.995878	0.00412163	PW
32.7966	0.852961	0.322716	2.64307	0.00821581	0.178683	MIR3150A	ENSG00000245080	0.995892	0.0041079	PW
43.8602	0.674633	0.255152	2.64405	0.00819212	0.178683	RP11-478C1.8	ENSG00000249077	0.995904	0.00409606	PW
16.3267	0.854378	0.323168	2.64376	0.00819906	0.178683	CTC-436K13.1	ENSG00000253673	0.9959	0.00409953	PW
19.9646	0.856607	0.323701	2.64629	0.00813804	0.178683	SLC35G6	ENSG00000259224	0.995931	0.00406902	PW
47.4803	0.577324	0.21857	2.64137	0.00825713	0.178683	CTD-3099C6.11	ENSG00000268970	0.995871	0.00412856	PW
27.4935	0.718211	0.271739	2.64302	0.00821702	0.178683	RP11-313P13.5	ENSG00000272843	0.995891	0.00410851	PW
223.25	-0.446676	0.169218	-2.63965	0.00829909	0.179333	AGBL3	ENSG00000146856	0.00414954	0.99585	PW
103.307	0.586672	0.222246	2.63974	0.00829694	0.179333	KCND3-AS1	ENSG00000237556	0.995852	0.00414847	PW
3383.98	-0.510967	0.193614	-2.63911	0.0083125	0.179494	DDX42	ENSG00000198231	0.00415625	0.995844	PW
271.476	-0.632611	0.239759	-2.63853	0.00832653	0.179668	FAHD2CP	ENSG00000231584	0.00416326	0.995837	PW
120.677	0.567349	0.215077	2.63789	0.00834245	0.179883	RP11-887P2.5	ENSG00000258274	0.995829	0.00417123	PW
89.1306	-0.929154	0.352357	-2.63697	0.00836505	0.180241	RNASE4	ENSG00000258818	0.00418253	0.995817	PW
107.113	0.52938	0.200773	2.63671	0.00837145	0.18025	RP11-173M1.8	ENSG00000264469	0.995814	0.00418572	PW
10.8118	-1.51968	0.576834	-2.63452	0.00842573	0.180386	CD48	ENSG00000117091	0.00421287	0.995787	PW
364.463	-0.458571	0.174001	-2.63546	0.00840238	0.180386	FPGS	ENSG00000136877	0.00420119	0.995799	PW
1026.84	-0.577911	0.219242	-2.63595	0.0083902	0.180386	SLFN5	ENSG00000166750	0.0041951	0.995805	PW
18.3375	1.30633	0.495676	2.63545	0.00840263	0.180386	OR2L8	ENSG00000196936	0.995799	0.00420132	PW
133.508	0.472083	0.179173	2.6348	0.0084188	0.180386	SOS1-IT1	ENSG00000229692	0.995791	0.0042094	PW
15.3942	2.0396	0.773956	2.6353	0.00840636	0.180386	NPIPB7	ENSG00000233232	0.995797	0.00420318	PW
83.2812	0.717163	0.272196	2.63473	0.00842035	0.180386	DSCAM-AS1	ENSG00000235123	0.99579	0.00421018	PW
57.9325	-0.655632	0.248853	-2.63462	0.00842324	0.180386	AF186192.5	ENSG00000255085	0.00421162	0.995788	PW
61.0358	1.36815	0.519479	2.6337	0.00844591	0.180608	BTN2A3P	ENSG00000124549	0.995777	0.00422296	PW
226.841	-0.901148	0.342171	-2.63362	0.00844808	0.180608	GMPR	ENSG00000137198	0.00422404	0.995776	PW
24416	-0.331153	0.125778	-2.63282	0.0084678	0.180772	NCS1	ENSG00000107130	0.0042339	0.995766	PW
805.918	-0.713046	0.270814	-2.63297	0.00846419	0.180772	S100A13	ENSG00000189171	0.0042321	0.995768	PW
30.8277	0.650277	0.247031	2.63237	0.00847904	0.180884	RP11-6I2.3	ENSG00000254288	0.99576	0.00423952	PW
178.885	-0.511867	0.194482	-2.63195	0.00848952	0.18098	FES	ENSG00000182511	0.00424476	0.995755	PW
222.413	-0.704254	0.267621	-2.63153	0.00850005	0.181076	PRDX4	ENSG00000123131	0.00425002	0.99575	PW
620.178	0.320429	0.121835	2.63003	0.00853778	0.181296	ZCCHC8	ENSG00000033030	0.995731	0.00426889	PW
72.6839	1.16249	0.441974	2.63023	0.00853268	0.181296	CCL2	ENSG00000108691	0.995734	0.00426634	PW
190.614	-1.04855	0.398702	-2.62992	0.00854053	0.181296	RARRES3	ENSG00000133321	0.00427026	0.99573	PW
335.128	0.63161	0.240076	2.63088	0.00851651	0.181296	GNB1L	ENSG00000185838	0.995742	0.00425826	PW
12.5843	0.945862	0.359647	2.62998	0.00853907	0.181296	SC22CB-1D7.1	ENSG00000230741	0.99573	0.00426953	PW
85.7738	-0.920819	0.350351	-2.62827	0.00858194	0.182047	RAMP2	ENSG00000131477	0.00429097	0.995709	PW
1003.49	-0.276215	0.105105	-2.628	0.00858882	0.182065	ZNF687	ENSG00000143373	0.00429441	0.995706	PW
265.626	0.394466	0.15013	2.62751	0.00860131	0.182201	CEP72	ENSG00000112877	0.995699	0.00430066	PW
2419.8	-0.31893	0.121427	-2.62653	0.00862607	0.18237	TAF1	ENSG00000147133	0.00431303	0.995687	PW
1087.5	-0.63629	0.242233	-2.62677	0.00861986	0.18237	FAM167A	ENSG00000154319	0.00430993	0.99569	PW
22.8965	0.761764	0.290033	2.62647	0.00862745	0.18237	AC023157.1	ENSG00000266482	0.995686	0.00431372	PW
11.5015	0.981488	0.373797	2.62572	0.00864651	0.182645	RP11-293A21.2	ENSG00000248340	0.995677	0.00432326	PW
273.975	-0.61652	0.23484	-2.62528	0.0086578	0.182651	PALMD	ENSG00000099260	0.0043289	0.995671	PW
958.106	-0.707299	0.269423	-2.62523	0.00865894	0.182651	LGALS3BP	ENSG00000108679	0.00432947	0.995671	PW
60.9494	-0.640047	0.24394	-2.62379	0.00869572	0.183298	RN7SL396P	ENSG00000244642	0.00434786	0.995652	PW
1647.6	-0.321083	0.122404	-2.62314	0.00871224	0.18339	FBXW5	ENSG00000159069	0.00435612	0.995644	PW
9.6234	-1.52743	0.582443	-2.62245	0.0087299	0.18339	RP11-285G1.2	ENSG00000234504	0.00436495	0.995635	PW
588.905	0.472511	0.180174	2.62253	0.00872803	0.18339	HLA-L	ENSG00000243753	0.995636	0.00436401	PW
184.258	0.673472	0.256812	2.62243	0.00873054	0.18339	RP11-490G2.2	ENSG00000259946	0.995635	0.00436527	PW
49.6679	-0.81992	0.312608	-2.62284	0.00871998	0.18339	RP6-201G10.2	ENSG00000260118	0.00435999	0.99564	PW
93.498	-0.631036	0.240663	-2.62207	0.00873966	0.183405	CLEC11A	ENSG00000105472	0.00436983	0.99563	PW
320.864	-0.521491	0.198896	-2.62193	0.00874346	0.183405	ALKBH7	ENSG00000125652	0.00437173	0.995628	PW
1441.99	-0.50581	0.192986	-2.62096	0.00876822	0.183508	COPE	ENSG00000105669	0.00438411	0.995616	PW
1574.61	-0.358223	0.136654	-2.62139	0.00875715	0.183508	RCOR3	ENSG00000117625	0.00437857	0.995621	PW
2493.72	-0.407761	0.155594	-2.62067	0.0087756	0.183508	RBMX	ENSG00000147274	0.0043878	0.995612	PW
56.1278	0.799526	0.305099	2.62055	0.00877885	0.183508	SRP68P3	ENSG00000237911	0.995611	0.00438943	PW
17.4822	0.834278	0.318346	2.62067	0.00877583	0.183508	RP11-674E16.1	ENSG00000241307	0.995612	0.00438792	PW
12.4814	1.09923	0.419512	2.62027	0.00878603	0.183531	ATP2B2-IT2	ENSG00000224771	0.995607	0.00439302	PW
17.7583	-1.31053	0.500336	-2.6193	0.00881104	0.183926	SNORD118	ENSG00000200463	0.00440552	0.995594	PW
25.593	-0.940552	0.359142	-2.61888	0.00882179	0.184023	CCNB3	ENSG00000147082	0.0044109	0.995589	PW
2020.52	0.323336	0.123478	2.61856	0.00883015	0.18403	PTOV1	ENSG00000104960	0.995585	0.00441507	PW
60.8635	-0.511508	0.195351	-2.6184	0.00883437	0.18403	IQCD	ENSG00000166578	0.00441718	0.995583	PW
213.574	0.357525	0.136566	2.61797	0.00884537	0.184132	PYCR1	ENSG00000183010	0.995577	0.00442268	PW
1396.63	-0.373498	0.142942	-2.61294	0.00897683	0.184526	POLI	ENSG00000101751	0.00448841	0.995512	PW
46.4127	-0.747486	0.285809	-2.61533	0.00891401	0.184526	MTMR8	ENSG00000102043	0.00445701	0.995543	PW
11.5197	-1.4636	0.560127	-2.61298	0.0089757	0.184526	TFPI2	ENSG00000105825	0.00448785	0.995512	PW
359.718	-0.662497	0.25338	-2.61463	0.00893229	0.184526	LFNG	ENSG00000106003	0.00446615	0.995534	PW
3963.69	-0.541105	0.206943	-2.61476	0.00892914	0.184526	RPS12	ENSG00000112306	0.00446457	0.995535	PW
1639.73	-0.292427	0.111774	-2.61625	0.00889017	0.184526	FBXO30	ENSG00000118496	0.00444509	0.995555	PW
186.934	-0.455657	0.174371	-2.61315	0.00897119	0.184526	CMTM3	ENSG00000140931	0.00448559	0.995514	PW
1198.69	-0.416609	0.159451	-2.61276	0.00898131	0.184526	TRPC1	ENSG00000144935	0.00449066	0.995509	PW
183.495	-0.437249	0.167341	-2.61293	0.00897696	0.184526	ZNF214	ENSG00000149050	0.00448848	0.995512	PW
11091.9	-0.42873	0.163959	-2.61486	0.00892636	0.184526	PRKCA	ENSG00000154229	0.00446318	0.995537	PW
110.539	-0.469687	0.179598	-2.61522	0.00891701	0.184526	ZNF843	ENSG00000176723	0.00445851	0.995541	PW
163.772	0.442647	0.169437	2.61246	0.00898941	0.184526	ZNF239	ENSG00000196793	0.995505	0.00449471	PW
479.44	-0.384383	0.14689	-2.61682	0.00887539	0.184526	IPP	ENSG00000197429	0.00443769	0.995562	PW
3420.7	-0.567391	0.217008	-2.61461	0.00893292	0.184526	LPAR1	ENSG00000198121	0.00446646	0.995534	PW
137.692	0.60171	0.229947	2.61673	0.00887761	0.184526	AC009061.1	ENSG00000203401	0.995561	0.0044388	PW
69.161	-1.04089	0.398322	-2.6132	0.00896995	0.184526	ZNF33BP1	ENSG00000225192	0.00448498	0.995515	PW
106.429	0.802855	0.307194	2.61351	0.00896182	0.184526	RP6-109B7.4	ENSG00000235159	0.995519	0.00448091	PW
14.1029	-1.13672	0.435137	-2.61232	0.00899304	0.184526	RP1-279N11.1	ENSG00000235447	0.00449652	0.995503	PW
4738.34	-0.699537	0.267465	-2.61544	0.00891138	0.184526	SNHG3	ENSG00000242125	0.00445569	0.995544	PW
20.6789	0.869062	0.332555	2.61329	0.00896755	0.184526	NDUFA3P2	ENSG00000254856	0.995516	0.00448378	PW
13.3928	1.23438	0.471969	2.61538	0.00891278	0.184526	AC098848.1	ENSG00000264804	0.995544	0.00445639	PW
111.141	0.510247	0.195389	2.61144	0.00901619	0.184623	TAS2R3	ENSG00000127362	0.995492	0.0045081	PW
16.7811	-1.23721	0.473747	-2.61154	0.00901348	0.184623	KRT81	ENSG00000205426	0.00450674	0.995493	PW
38.9405	1.07613	0.412062	2.61158	0.00901255	0.184623	RP11-3B7.1	ENSG00000225399	0.995494	0.00450627	PW
212.306	-0.383115	0.146818	-2.60945	0.0090688	0.184695	ABHD11	ENSG00000106077	0.0045344	0.995466	PW
10.5638	1.53878	0.589522	2.61021	0.00904871	0.184695	C20orf173	ENSG00000125975	0.995476	0.00452435	PW
339.253	-0.555329	0.212811	-2.6095	0.00906758	0.184695	ANKMY1	ENSG00000144504	0.00453379	0.995466	PW
1569.47	-0.306036	0.117219	-2.61081	0.00903289	0.184695	EIF5B	ENSG00000158417	0.00451644	0.995484	PW
542.042	0.406526	0.155786	2.60952	0.00906704	0.184695	ERV3-1	ENSG00000213462	0.995466	0.00453352	PW
26.692	0.825778	0.316323	2.61056	0.00903949	0.184695	SETP5	ENSG00000233998	0.99548	0.00451975	PW
51.6269	0.691467	0.264824	2.61105	0.00902655	0.184695	RP11-19P22.5	ENSG00000265788	0.995487	0.00451327	PW
147.93	0.527676	0.202196	2.60973	0.00906146	0.184695	RP5-1074L1.4	ENSG00000273373	0.995469	0.00453073	PW
11.0601	1.42923	0.547929	2.60841	0.00909626	0.18513	GAPDHP52	ENSG00000235076	0.995452	0.00454813	PW
114.341	-0.635043	0.243607	-2.60683	0.00913852	0.185647	TRIM21	ENSG00000132109	0.00456926	0.995431	PW
447.946	-0.521911	0.200201	-2.60693	0.00913572	0.185647	TTC8	ENSG00000165533	0.00456786	0.995432	PW
166.624	0.70508	0.270481	2.60677	0.00914018	0.185647	AC099684.1	ENSG00000228133	0.99543	0.00457009	PW
976.513	-0.913989	0.350754	-2.60579	0.00916632	0.185967	CBLN4	ENSG00000054803	0.00458316	0.995417	PW
747.974	-0.603389	0.231564	-2.60571	0.00916832	0.185967	UACA	ENSG00000137831	0.00458416	0.995416	PW
2520.78	0.505251	0.193999	2.6044	0.00920365	0.186558	CLMN	ENSG00000165959	0.995398	0.00460182	PW
1637.41	-0.615793	0.236505	-2.60372	0.00922184	0.186801	PDPR	ENSG00000090857	0.00461092	0.995389	PW
50.4613	0.644338	0.247556	2.60279	0.00924679	0.187181	RP11-593F23.1	ENSG00000259422	0.995377	0.0046234	PW
65.0852	0.736143	0.283226	2.59914	0.00934587	0.189059	RP11-554D20.1	ENSG00000259591	0.995327	0.00467294	PW
154.562	0.99384	0.382532	2.59806	0.00937527	0.189527	RP13-895J2.2	ENSG00000256943	0.995312	0.00468764	PW
806.704	-0.275168	0.10594	-2.59739	0.00939351	0.189768	SLC35E3	ENSG00000175782	0.00469675	0.995303	PW
32.8278	0.640525	0.246746	2.59589	0.00943471	0.189963	C10orf95	ENSG00000120055	0.995283	0.00471735	PW
95.921	1.50767	0.580763	2.59601	0.00943131	0.189963	SNX31	ENSG00000174226	0.995284	0.00471565	PW
17.9946	1.03306	0.397926	2.59612	0.00942837	0.189963	MAGI2-AS2	ENSG00000226978	0.995286	0.00471418	PW
44.9316	1.0296	0.396621	2.59592	0.00943374	0.189963	RP11-14I17.1	ENSG00000251203	0.995283	0.00471687	PW
19.4842	0.781918	0.301108	2.59681	0.00940946	0.189963	RP11-686D22.5	ENSG00000267711	0.995295	0.00470473	PW
36.2152	0.67602	0.260446	2.59563	0.00944177	0.189978	GS1-393G12.12	ENSG00000254690	0.995279	0.00472089	PW
455.083	-0.923753	0.355965	-2.59507	0.00945727	0.190095	IGFBP4	ENSG00000141753	0.00472864	0.995271	PW
310.046	0.586866	0.226156	2.59496	0.00946025	0.190095	ERVH48-1	ENSG00000233056	0.99527	0.00473012	PW
1151.53	-0.426712	0.164463	-2.59457	0.0094708	0.190181	2019-03-02	ENSG00000099785	0.0047354	0.995265	PW
429.345	-0.682408	0.263037	-2.59434	0.00947727	0.190184	RP11-73M18.2	ENSG00000256500	0.00473864	0.995261	PW
96.5043	0.488405	0.18832	2.59349	0.00950071	0.1904	RP11-264I13.2	ENSG00000236199	0.99525	0.00475036	PW
11.769	-1.05048	0.405015	-2.59369	0.00949514	0.1904	RN7SL151P	ENSG00000244230	0.00474757	0.995252	PW
33.9947	-0.917503	0.354067	-2.59133	0.00956062	0.191473	GPR149	ENSG00000174948	0.00478031	0.99522	PW
18.4042	0.795893	0.307197	2.59082	0.00957467	0.191627	RP5-944M2.1	ENSG00000256494	0.995213	0.00478734	PW
584.363	-0.559813	0.216123	-2.59025	0.00959067	0.19182	F8	ENSG00000185010	0.00479534	0.995205	PW
79.882	0.430633	0.166283	2.58977	0.00960409	0.191961	RP11-667K14.5	ENSG00000262810	0.995198	0.00480205	PW
393.431	-0.285619	0.110302	-2.58944	0.0096133	0.192017	TCEANC2	ENSG00000116205	0.00480665	0.995193	PW
14.5689	0.864606	0.333928	2.5892	0.00962003	0.192024	RP11-321L2.1	ENSG00000231460	0.99519	0.00481001	PW
217.866	-0.72267	0.279138	-2.58894	0.0096273	0.192042	GLIPR2	ENSG00000122694	0.00481365	0.995186	PW
9.78343	1.20407	0.465214	2.5882	0.00964778	0.192323	AC034229.1	ENSG00000196193	0.995176	0.00482389	PW
1863.47	0.443821	0.171591	2.58651	0.00969538	0.192447	CDK18	ENSG00000117266	0.995152	0.00484769	PW
15.2742	-1.64078	0.634236	-2.58702	0.0096811	0.192447	IGJ	ENSG00000132465	0.00484055	0.995159	PW
623.333	-0.409602	0.158339	-2.58687	0.00968521	0.192447	C4orf21	ENSG00000138658	0.0048426	0.995157	PW
928.401	-0.377011	0.145703	-2.58753	0.00966655	0.192447	CASKIN2	ENSG00000177303	0.00483327	0.995167	PW
43.0157	0.784979	0.303495	2.58646	0.00969661	0.192447	C2CD4D	ENSG00000225556	0.995152	0.00484831	PW
45.5876	-0.953922	0.368824	-2.58639	0.00969876	0.192447	LINC00391	ENSG00000238230	0.00484938	0.995151	PW
84.3222	0.687683	0.265813	2.58709	0.00967904	0.192447	CTD-2530H12.8	ENSG00000255434	0.99516	0.00483952	PW
31.0781	-1.31103	0.507055	-2.58558	0.00972144	0.192643	MAGEC3	ENSG00000165509	0.00486072	0.995139	PW
40.0246	0.863874	0.334087	2.58578	0.00971602	0.192643	RPS3AP22	ENSG00000240083	0.995142	0.00485801	PW
503.863	-0.496374	0.192104	-2.58388	0.00976964	0.192721	TASP1	ENSG00000089123	0.00488482	0.995115	PW
43.2251	-1.0568	0.409179	-2.58275	0.00980175	0.192721	TLR8	ENSG00000101916	0.00490087	0.995099	PW
514.32	-0.329543	0.127507	-2.58451	0.00975164	0.192721	WDR31	ENSG00000148225	0.00487582	0.995124	PW
2334.47	0.372002	0.144003	2.5833	0.00978605	0.192721	OTUD4	ENSG00000164164	0.995107	0.00489303	PW
345.018	0.358138	0.138609	2.5838	0.00977183	0.192721	ZNF202	ENSG00000166261	0.995114	0.00488591	PW
620.942	0.38506	0.149077	2.58295	0.00979586	0.192721	EIF1AD	ENSG00000175376	0.995102	0.00489793	PW
798.878	-0.879574	0.340386	-2.58405	0.0097647	0.192721	LPL	ENSG00000175445	0.00488235	0.995118	PW
851.96	-0.446523	0.172769	-2.58451	0.00975181	0.192721	FAM229B	ENSG00000203778	0.0048759	0.995124	PW
47.2278	0.72969	0.282496	2.58301	0.00979434	0.192721	NCLP1	ENSG00000213212	0.995103	0.00489717	PW
155.58	0.478607	0.185249	2.58358	0.009778	0.192721	PKMP3	ENSG00000220563	0.995111	0.004889	PW
10.736	1.1734	0.454071	2.58417	0.00976127	0.192721	RP11-3B12.5	ENSG00000224899	0.995119	0.00488064	PW
11.3929	1.0646	0.412198	2.58273	0.0098022	0.192721	RP11-332H14.1	ENSG00000272861	0.995099	0.0049011	PW
20.1184	0.988119	0.382692	2.58202	0.00982241	0.192866	RP11-689B22.2	ENSG00000257221	0.995089	0.0049112	PW
10.6751	-1.251	0.484473	-2.58218	0.0098177	0.192866	RP1-178F15.5	ENSG00000271853	0.00490885	0.995091	PW
1749.73	0.283729	0.109935	2.58088	0.00985492	0.192885	CSMD2	ENSG00000121904	0.995073	0.00492746	PW
340.748	0.529781	0.205341	2.58	0.00988001	0.192885	IRAK2	ENSG00000134070	0.99506	0.00494001	PW
104.369	-1.13232	0.438873	-2.58006	0.00987838	0.192885	PRSS35	ENSG00000146250	0.00493919	0.995061	PW
915.818	-0.385557	0.149402	-2.58067	0.00986084	0.192885	LAMTOR1	ENSG00000149357	0.00493042	0.99507	PW
421.631	-0.720388	0.279243	-2.57978	0.00988621	0.192885	SLC35B2	ENSG00000157593	0.00494311	0.995057	PW
334.775	0.308875	0.119693	2.58057	0.00986367	0.192885	FAM195A	ENSG00000172366	0.995068	0.00493184	PW
37.7334	1.30013	0.503975	2.57974	0.00988742	0.192885	BPIFB5P	ENSG00000233146	0.995056	0.00494371	PW
26.4767	-0.777863	0.301452	-2.58039	0.00986881	0.192885	RP11-159F24.6	ENSG00000248554	0.0049344	0.995066	PW
12.256	1.37832	0.534286	2.57975	0.00988728	0.192885	CTD-2649C14.1	ENSG00000260395	0.995056	0.00494364	PW
53.7014	0.51349	0.199016	2.58015	0.00987581	0.192885	RP11-7K24.3	ENSG00000261068	0.995062	0.00493791	PW
25.1895	0.93378	0.362041	2.57921	0.00990267	0.193057	AC005162.5	ENSG00000233517	0.995049	0.00495133	PW
12898.8	-0.34923	0.135438	-2.57853	0.00992205	0.193217	ABCA2	ENSG00000107331	0.00496102	0.995039	PW
1163.58	0.280536	0.1088	2.57846	0.00992428	0.193217	ZDHHC14	ENSG00000175048	0.995038	0.00496214	PW
368.508	0.803045	0.311469	2.57825	0.00993015	0.193217	MAFF	ENSG00000185022	0.995035	0.00496507	PW
925.445	0.486048	0.188558	2.57771	0.00994564	0.193356	GPR63	ENSG00000112218	0.995027	0.00497282	PW
1592.35	-0.470769	0.182641	-2.57756	0.0099501	0.193356	NPAS3	ENSG00000151322	0.00497505	0.995025	PW
1299.68	-0.390534	0.151604	-2.57601	0.00999474	0.193723	SZRD1	ENSG00000055070	0.00499737	0.995003	PW
11.592	1.76826	0.686266	2.57664	0.00997652	0.193723	ASB17	ENSG00000154007	0.995012	0.00498826	PW
11257	-0.664905	0.258106	-2.5761	0.00999229	0.193723	AHCYL1	ENSG00000168710	0.00499615	0.995004	PW
279.499	-0.867775	0.336812	-2.57643	0.00998253	0.193723	CYP4F11	ENSG00000171903	0.00499126	0.995009	PW
1512.11	-0.663586	0.257692	-2.57512	0.0100207	0.193869	TSNAX	ENSG00000116918	0.00501033	0.99499	PW
877.043	-0.530404	0.206135	-2.57309	0.0100796	0.193869	GPR75	ENSG00000119737	0.00503978	0.99496	PW
209.613	-0.495933	0.192644	-2.57435	0.0100429	0.193869	SLC35D2	ENSG00000130958	0.00502146	0.994979	PW
23.7246	0.972693	0.378023	2.57311	0.010079	0.193869	ADAMDEC1	ENSG00000134028	0.994961	0.00503949	PW
5784.18	-0.274727	0.106693	-2.57493	0.0100261	0.193869	BDP1	ENSG00000145734	0.00501305	0.994987	PW
237.994	-0.831904	0.323102	-2.57474	0.0100315	0.193869	F8A1	ENSG00000197932	0.00501576	0.994984	PW
10.1549	-1.97009	0.765521	-2.57354	0.0100665	0.193869	ANKRD20A9P	ENSG00000206192	0.00503326	0.994967	PW
238.201	-1.98875	0.772894	-2.57313	0.0100784	0.193869	C10orf105	ENSG00000214688	0.00503922	0.994961	PW
133.022	0.61735	0.23987	2.57368	0.0100623	0.193869	MYT1L-AS1	ENSG00000225619	0.994969	0.00503116	PW
64.1557	-0.618912	0.240455	-2.57392	0.0100553	0.193869	C21orf119	ENSG00000256073	0.00502767	0.994972	PW
21.3342	0.770356	0.299243	2.57435	0.0100428	0.193869	RP11-625H11.1	ENSG00000259458	0.994979	0.00502141	PW
43.0389	-0.863985	0.335543	-2.57489	0.0100273	0.193869	CTD-3193K9.3	ENSG00000267765	0.00501366	0.994986	PW
232.032	-0.537557	0.208964	-2.57248	0.0100972	0.193961	FAM69C	ENSG00000187773	0.00504861	0.994951	PW
17.8069	1.77189	0.688766	2.57256	0.010095	0.193961	CYP4F29P	ENSG00000228314	0.994952	0.00504752	PW
24.9235	1.07322	0.417307	2.57177	0.010118	0.194115	RP6-74O6.3	ENSG00000229952	0.994941	0.00505901	PW
148.56	-1.35838	0.528188	-2.57177	0.0101181	0.194115	AC012379.1	ENSG00000235883	0.00505907	0.994941	PW
15.7798	0.938773	0.365101	2.57127	0.0101326	0.194268	RP11-718I15.1	ENSG00000267743	0.994934	0.00506629	PW
11.6472	1.1624	0.45215	2.57084	0.0101453	0.194389	CTB-174D11.2	ENSG00000248965	0.994927	0.00507266	PW
1183.27	-0.513029	0.19963	-2.5699	0.0101727	0.194475	COTL1	ENSG00000103187	0.00508637	0.994914	PW
1846.59	-0.495701	0.192895	-2.5698	0.0101757	0.194475	CLPX	ENSG00000166855	0.00508784	0.994912	PW
481.455	-0.623126	0.242463	-2.56998	0.0101703	0.194475	THSD4	ENSG00000187720	0.00508517	0.994915	PW
17.2234	-1.15299	0.4486	-2.5702	0.010164	0.194475	AC125634.1	ENSG00000223602	0.00508201	0.994918	PW
212.13	-0.440345	0.171427	-2.56871	0.0102078	0.194841	STAT5A	ENSG00000126561	0.00510389	0.994896	PW
5507.47	-0.482667	0.18789	-2.56889	0.0102026	0.194841	SFXN5	ENSG00000144040	0.00510131	0.994899	PW
1108.07	0.487427	0.189807	2.56802	0.0102282	0.195107	LHX2	ENSG00000106689	0.994886	0.0051141	PW
860.359	-0.649566	0.252995	-2.5675	0.0102435	0.195151	HERC6	ENSG00000138642	0.00512174	0.994878	PW
30.1415	0.889355	0.346365	2.56768	0.010238	0.195151	CTD-2044J15.1	ENSG00000248677	0.994881	0.00511902	PW
19.1204	0.922346	0.359285	2.56717	0.0102533	0.195215	TREML1	ENSG00000161911	0.994873	0.00512665	PW
36.7708	0.672164	0.261947	2.56603	0.0102869	0.195731	ARHGAP26-AS1	ENSG00000226272	0.994857	0.00514345	PW
98.161	0.879045	0.342703	2.56503	0.0103166	0.195914	ADCY10	ENSG00000143199	0.994842	0.00515829	PW
1997.48	-0.298121	0.116229	-2.56495	0.010319	0.195914	KIAA1429	ENSG00000164944	0.00515951	0.99484	PW
22.0597	0.784152	0.305728	2.56487	0.0103216	0.195914	RP11-174M13.2	ENSG00000256137	0.994839	0.0051608	PW
172.185	-0.589969	0.230022	-2.56483	0.0103226	0.195914	RP1-39G22.7	ENSG00000259943	0.00516128	0.994839	PW
1299.97	-0.272287	0.106227	-2.56324	0.01037	0.196195	WDR60	ENSG00000126870	0.00518498	0.994815	PW
420.221	-0.715191	0.278972	-2.56367	0.0103573	0.196195	ZNF136	ENSG00000196646	0.00517866	0.994821	PW
96.7414	0.79103	0.3086	2.56329	0.0103686	0.196195	RP11-474D14.2	ENSG00000226318	0.994816	0.00518431	PW
28.7027	0.736653	0.287328	2.5638	0.0103533	0.196195	RP11-133N21.10	ENSG00000257964	0.994823	0.00517663	PW
72.1127	0.551032	0.214923	2.56386	0.0103516	0.196195	RP11-143J12.2	ENSG00000266053	0.994824	0.00517579	PW
2966.64	-0.458346	0.178874	-2.5624	0.0103951	0.196424	RPL27A	ENSG00000166441	0.00519755	0.994802	PW
251.112	-0.658997	0.257167	-2.56253	0.0103913	0.196424	OPLAH	ENSG00000178814	0.00519565	0.994804	PW
3084	-0.981449	0.383088	-2.56194	0.0104089	0.196456	GAD1	ENSG00000128683	0.00520444	0.994796	PW
54.1029	0.684348	0.267124	2.56191	0.0104099	0.196456	CLSTN2-AS1	ENSG00000250433	0.994795	0.00520494	PW
152.29	0.675418	0.26371	2.56121	0.0104308	0.196522	EGF	ENSG00000138798	0.994785	0.00521538	PW
1323.64	-0.525556	0.205204	-2.56114	0.0104329	0.196522	PARP14	ENSG00000173193	0.00521646	0.994784	PW
168.292	-0.368747	0.14397	-2.56128	0.0104288	0.196522	ZKSCAN4	ENSG00000187626	0.00521438	0.994786	PW
957.348	-0.331621	0.129507	-2.56064	0.0104478	0.196679	UBAC2	ENSG00000134882	0.00522391	0.994776	PW
24.8299	1.2421	0.485202	2.55997	0.0104683	0.196695	GCSAM	ENSG00000174500	0.994766	0.00523413	PW
8.97337	1.61451	0.630607	2.56025	0.0104597	0.196695	AP001468.1	ENSG00000235878	0.99477	0.00522986	PW
26.0238	0.835736	0.326463	2.55997	0.010468	0.196695	CTD-2547L24.3	ENSG00000258875	0.994766	0.00523402	PW
344.408	-0.714195	0.279014	-2.55971	0.0104758	0.196714	FIBIN	ENSG00000176971	0.00523792	0.994762	PW
1094.82	-0.424046	0.165738	-2.55852	0.0105118	0.197267	MPZL1	ENSG00000197965	0.0052559	0.994744	PW
126.214	-0.599003	0.234181	-2.55787	0.0105316	0.197516	AL021068.1	ENSG00000213062	0.00526581	0.994734	PW
9.31784	-1.09996	0.430072	-2.55761	0.0105395	0.197541	CTD-2193P3.2	ENSG00000249772	0.00526977	0.99473	PW
1844.2	-0.306622	0.119978	-2.55564	0.0105991	0.198164	CCSER1	ENSG00000184305	0.00529957	0.9947	PW
16.4695	0.983872	0.384914	2.55608	0.0105858	0.198164	MIR648	ENSG00000207780	0.994707	0.0052929	PW
37.7909	0.733198	0.286874	2.55582	0.0105939	0.198164	AC078942.1	ENSG00000225365	0.994703	0.00529694	PW
30.4192	0.661035	0.258654	2.55567	0.0105984	0.198164	RP11-88I21.2	ENSG00000244215	0.994701	0.00529919	PW
438.039	-0.437262	0.171154	-2.55478	0.0106254	0.198532	TNFAIP2	ENSG00000185215	0.0053127	0.994687	PW
1441.61	-0.520675	0.203908	-2.55348	0.0106653	0.198645	DARS	ENSG00000115866	0.00533263	0.994667	PW
330.478	-0.431794	0.169136	-2.55294	0.0106819	0.198645	ZFP37	ENSG00000136866	0.00534097	0.994659	PW
147.836	-0.669237	0.262162	-2.55276	0.0106872	0.198645	HINT2	ENSG00000137133	0.00534358	0.994656	PW
6657.35	-0.418455	0.16393	-2.55264	0.0106909	0.198645	BAALC	ENSG00000164929	0.00534543	0.994655	PW
2795.91	-0.485643	0.190133	-2.55423	0.0106424	0.198645	HOPX	ENSG00000171476	0.00532118	0.994679	PW
142.797	0.869142	0.340453	2.5529	0.0106831	0.198645	TNFRSF10D	ENSG00000173530	0.994658	0.00534157	PW
228.198	0.67287	0.263451	2.55406	0.0106474	0.198645	KIAA1875	ENSG00000179698	0.994676	0.00532368	PW
1344.72	0.341351	0.133674	2.55361	0.0106613	0.198645	DPY19L2P1	ENSG00000189212	0.994669	0.00533066	PW
11.6542	0.973703	0.381298	2.55365	0.0106599	0.198645	SNORD103A	ENSG00000200154	0.99467	0.00532997	PW
34.7805	0.657904	0.257789	2.5521	0.0107077	0.198835	AC010975.1	ENSG00000229385	0.994646	0.00535383	PW
256.193	-0.638263	0.250131	-2.55171	0.0107195	0.198932	RSAD2	ENSG00000134321	0.00535975	0.99464	PW
49.0575	-0.525023	0.205862	-2.55037	0.0107609	0.199577	RP11-210M15.2	ENSG00000259495	0.00538043	0.99462	PW
181.631	-0.407389	0.15983	-2.54888	0.0108068	0.199601	PHF7	ENSG00000010318	0.00540341	0.994597	PW
557.027	-0.289194	0.113421	-2.54974	0.0107804	0.199601	RNPEPL1	ENSG00000142327	0.0053902	0.99461	PW
444.655	0.557661	0.218807	2.54864	0.0108143	0.199601	PRR26	ENSG00000180525	0.994593	0.00540717	PW
1578.84	-0.492075	0.193092	-2.5484	0.0108219	0.199601	OLIG1	ENSG00000184221	0.00541093	0.994589	PW
25.4736	-0.927961	0.364108	-2.54858	0.0108161	0.199601	HNRNPA1P48	ENSG00000224578	0.00540807	0.994592	PW
15.6454	0.860684	0.337594	2.54947	0.0107888	0.199601	RP11-444D13.1	ENSG00000227554	0.994606	0.00539438	PW
9.35174	1.34646	0.528321	2.54857	0.0108165	0.199601	DDX39BP2	ENSG00000238024	0.994592	0.00540824	PW
24.9338	-0.956386	0.375044	-2.55006	0.0107704	0.199601	AP000783.1	ENSG00000254667	0.00538519	0.994615	PW
49.1968	0.680124	0.266823	2.54897	0.0108041	0.199601	RP11-421M1.8	ENSG00000272097	0.994598	0.00540205	PW
74.5422	-0.571401	0.224345	-2.54697	0.0108664	0.200299	USP18	ENSG00000184979	0.00543318	0.994567	PW
12.6841	1.09522	0.430201	2.54583	0.010902	0.200699	RP11-29H23.7	ENSG00000271267	0.994549	0.00545099	PW
14.5067	0.839433	0.329705	2.54601	0.0108962	0.200699	RP4-539M6.21	ENSG00000272689	0.994552	0.00544809	PW
41.8474	0.768969	0.302074	2.54563	0.0109081	0.200699	AP000254.8	ENSG00000273271	0.994546	0.00545403	PW
6822.68	-0.590249	0.231914	-2.54512	0.010924	0.200748	ERMN	ENSG00000136541	0.00546202	0.994538	PW
4865.91	-0.389498	0.153028	-2.54527	0.0109192	0.200748	RPL13	ENSG00000167526	0.00545961	0.99454	PW
406.808	-0.279666	0.109941	-2.54377	0.0109662	0.2014	TRDMT1	ENSG00000107614	0.00548311	0.994517	PW
20.8046	0.877076	0.34486	2.54328	0.0109817	0.201561	RP11-40C11.2	ENSG00000231132	0.994509	0.00549085	PW
2802.74	-0.257155	0.101129	-2.54283	0.0109958	0.201697	MGRN1	ENSG00000102858	0.00549792	0.994502	PW
348.387	-0.677149	0.26632	-2.54262	0.0110026	0.201699	ZNF208	ENSG00000160321	0.00550131	0.994499	PW
549.334	-0.340455	0.13393	-2.54203	0.0110212	0.201916	HMGCL	ENSG00000117305	0.00551058	0.994489	PW
777.319	-0.520037	0.204682	-2.5407	0.0110629	0.202391	HEY1	ENSG00000164683	0.00553146	0.994469	PW
199.259	-0.662274	0.26065	-2.54086	0.011058	0.202391	POU3F1	ENSG00000185668	0.00552902	0.994471	PW
24.8449	-1.52133	0.598817	-2.54057	0.0110673	0.202391	RP11-149P24.1	ENSG00000253248	0.00553363	0.994466	PW
1042.96	0.369809	0.145602	2.53986	0.0110898	0.202679	PCID2	ENSG00000126226	0.994455	0.00554488	PW
1430.63	0.759317	0.299057	2.53904	0.0111158	0.203032	P4HA1	ENSG00000122884	0.994442	0.00555791	PW
46.9367	-0.776994	0.306101	-2.53836	0.0111373	0.203301	AK8	ENSG00000165695	0.00556864	0.994431	PW
21.6649	-0.760209	0.299555	-2.5378	0.0111553	0.203418	RN7SL563P	ENSG00000239211	0.00557763	0.994422	PW
72.0174	0.431624	0.170082	2.53774	0.0111572	0.203418	CTD-2621I17.6	ENSG00000267522	0.994421	0.0055786	PW
29.1398	-1.37309	0.54124	-2.53694	0.0111825	0.203757	AC005592.1	ENSG00000236714	0.00559127	0.994409	PW
349.228	-0.688429	0.271486	-2.53578	0.0112197	0.203991	CAPG	ENSG00000042493	0.00560984	0.99439	PW
60.6744	0.503339	0.198518	2.53548	0.0112293	0.203991	C11orf70	ENSG00000137691	0.994385	0.00561465	PW
29.6616	1.50557	0.59379	2.53552	0.011228	0.203991	NPIPB15	ENSG00000196436	0.994386	0.005614	PW
107.046	0.620463	0.244634	2.53629	0.0112033	0.203991	C17orf67	ENSG00000214226	0.994398	0.00560163	PW
9.86781	1.62065	0.639136	2.53569	0.0112228	0.203991	LA16c-380H5.3	ENSG00000270097	0.994389	0.00561138	PW
70.2524	0.685208	0.270279	2.53519	0.0112388	0.20404	ARPP21-AS1	ENSG00000230830	0.994381	0.00561938	PW
325.711	-0.401349	0.158378	-2.53413	0.0112728	0.204535	DBR1	ENSG00000138231	0.00563641	0.994364	PW
64.5648	0.693875	0.273841	2.53386	0.0112813	0.204565	RP11-530N7.3	ENSG00000263316	0.994359	0.00564064	PW
276.703	-0.347739	0.137268	-2.53328	0.0113	0.204782	ZNF18	ENSG00000154957	0.00565002	0.99435	PW
180.017	-0.718452	0.28366	-2.53279	0.0113157	0.204943	HEY2	ENSG00000135547	0.00565787	0.994342	PW
30.4699	0.804485	0.317658	2.53255	0.0113236	0.204961	CTD-2632K10.1	ENSG00000259281	0.994338	0.00566178	PW
1408.44	-0.295442	0.11674	-2.53077	0.0113813	0.205759	ZNF395	ENSG00000186918	0.00569064	0.994309	PW
10.8466	1.11811	0.441807	2.53078	0.011381	0.205759	PPIAP30	ENSG00000206448	0.994309	0.00569052	PW
5402.49	0.424067	0.167617	2.52997	0.0114073	0.205954	DNAJB2	ENSG00000135924	0.994296	0.00570366	PW
350.116	0.831163	0.328548	2.5298	0.0114126	0.205954	C9orf84	ENSG00000165181	0.994294	0.00570632	PW
207.478	-0.462806	0.182938	-2.52985	0.0114113	0.205954	CCDC71	ENSG00000177352	0.00570563	0.994294	PW
291.639	0.532064	0.21034	2.52954	0.0114211	0.205984	LHX4	ENSG00000121454	0.994289	0.00571056	PW
19.429	-0.931798	0.368428	-2.52912	0.011435	0.206111	MS4A4E	ENSG00000214787	0.00571751	0.994282	PW
79.3168	0.60013	0.237373	2.52821	0.0114645	0.206149	TDRD1	ENSG00000095627	0.994268	0.00573225	PW
499.95	0.337395	0.133437	2.52849	0.0114554	0.206149	C1QTNF6	ENSG00000133466	0.994272	0.00572768	PW
649.206	0.536091	0.212019	2.5285	0.011455	0.206149	THAP2	ENSG00000173451	0.994272	0.00572752	PW
95.9686	0.423575	0.167535	2.52828	0.0114622	0.206149	RP11-651P23.5	ENSG00000242791	0.994269	0.00573109	PW
662.939	-0.296666	0.117385	-2.52729	0.0114947	0.206568	CAPN5	ENSG00000149260	0.00574735	0.994253	PW
999.837	-0.598892	0.236998	-2.52699	0.0115046	0.206623	SPCS1	ENSG00000114902	0.00575231	0.994248	PW
683.65	0.59692	0.236256	2.52658	0.011518	0.206709	SPAG5	ENSG00000076382	0.994241	0.005759	PW
135.47	0.609585	0.241284	2.52642	0.0115231	0.206709	RAD54L	ENSG00000085999	0.994238	0.00576157	PW
180.334	-0.523391	0.207239	-2.52555	0.0115517	0.207099	DMGDH	ENSG00000132837	0.00577586	0.994224	PW
2855.95	-0.415701	0.164634	-2.525	0.0115697	0.207297	WSB1	ENSG00000109046	0.00578484	0.994215	PW
879.816	-0.374949	0.148518	-2.5246	0.0115829	0.20741	SRGAP2B	ENSG00000196369	0.00579144	0.994209	PW
562.68	0.393924	0.156064	2.52412	0.0115989	0.207573	STARD10	ENSG00000214530	0.994201	0.00579944	PW
205.774	-1.0109	0.400625	-2.52331	0.0116255	0.207783	GPIHBP1	ENSG00000182851	0.00581273	0.994187	PW
164.8	0.564507	0.223732	2.52314	0.0116313	0.207783	CARD9	ENSG00000187796	0.994184	0.00581567	PW
40.101	-0.756925	0.299983	-2.52322	0.0116285	0.207783	AC068057.1	ENSG00000228528	0.00581424	0.994186	PW
278.12	-0.465449	0.184698	-2.52005	0.0117338	0.207812	DNAH5	ENSG00000039139	0.00586689	0.994133	PW
1731.29	-0.287353	0.11402	-2.5202	0.0117288	0.207812	CDC14B	ENSG00000081377	0.00586438	0.994136	PW
1510.47	-0.418278	0.165921	-2.52094	0.0117041	0.207812	ETFB	ENSG00000105379	0.00585205	0.994148	PW
207.05	-0.423776	0.168177	-2.51982	0.0117414	0.207812	EEFSEC	ENSG00000132394	0.00587069	0.994129	PW
41.8719	-0.890104	0.353307	-2.51935	0.0117572	0.207812	TACR3	ENSG00000169836	0.00587861	0.994121	PW
15.3233	1.11721	0.443187	2.52086	0.0117069	0.207812	RPL13AP3	ENSG00000177350	0.994147	0.00585344	PW
223.831	-0.398529	0.158102	-2.5207	0.0117121	0.207812	C14orf80	ENSG00000185347	0.00585605	0.994144	PW
277.17	0.327703	0.130053	2.51976	0.0117434	0.207812	AC002472.13	ENSG00000187905	0.994128	0.00587171	PW
521.043	0.318042	0.126219	2.51975	0.0117437	0.207812	C3orf62	ENSG00000188315	0.994128	0.00587183	PW
849.804	-0.431331	0.171198	-2.51948	0.0117527	0.207812	TRAF3IP1	ENSG00000204104	0.00587635	0.994124	PW
14.5787	-0.961646	0.381345	-2.52172	0.0116781	0.207812	MIR635	ENSG00000207561	0.00583907	0.994161	PW
28.6687	-0.781602	0.309955	-2.52166	0.0116802	0.207812	RP11-135J2.4	ENSG00000228063	0.00584008	0.99416	PW
25.1542	-1.12689	0.446817	-2.52204	0.0116678	0.207812	AC013460.1	ENSG00000229727	0.0058339	0.994166	PW
101.612	0.516713	0.204847	2.52244	0.0116544	0.207812	RP4-719C8.1	ENSG00000238194	0.994173	0.00582722	PW
30.1778	0.636066	0.25238	2.52027	0.0117265	0.207812	RP11-379F4.1	ENSG00000243675	0.994137	0.00586323	PW
54.6616	0.563622	0.223697	2.51958	0.0117496	0.207812	RN7SKP96	ENSG00000252757	0.994125	0.00587479	PW
266.966	0.540208	0.214272	2.52113	0.011698	0.207812	ZNF559-ZNF177	ENSG00000270011	0.994151	0.005849	PW
89.0354	0.675977	0.26808	2.52155	0.0116839	0.207812	RP11-154H23.3	ENSG00000270562	0.994158	0.00584194	PW
558.873	-0.429848	0.170665	-2.51867	0.0117799	0.207922	HNMT	ENSG00000150540	0.00588993	0.99411	PW
20.7187	-1.38802	0.551119	-2.51854	0.0117842	0.207922	RP11-157L3.4	ENSG00000235938	0.00589209	0.994108	PW
245.423	0.786935	0.312415	2.51888	0.011773	0.207922	RP11-446H18.5	ENSG00000239828	0.994113	0.00588652	PW
3222.6	-0.397587	0.157976	-2.51676	0.011844	0.20796	SNX1	ENSG00000028528	0.00592198	0.994078	PW
1896.48	-0.442187	0.175735	-2.51621	0.0118623	0.20796	RPS5	ENSG00000083845	0.00593116	0.994069	PW
125.105	-0.512856	0.203774	-2.51679	0.0118428	0.20796	TRADD	ENSG00000102871	0.00592141	0.994079	PW
3283.5	-0.460523	0.182907	-2.5178	0.011809	0.20796	CADM4	ENSG00000105767	0.00590452	0.994095	PW
1444.31	-1.71009	0.67923	-2.5177	0.0118125	0.20796	VGF	ENSG00000128564	0.00590626	0.994094	PW
896.269	-0.358654	0.142457	-2.51763	0.0118147	0.20796	SLC25A26	ENSG00000144741	0.00590734	0.994093	PW
1226.17	0.317387	0.126129	2.51638	0.0118568	0.20796	NUDT9	ENSG00000170502	0.994072	0.00592838	PW
2143.94	-0.271646	0.107943	-2.51656	0.0118508	0.20796	ZNF721	ENSG00000182903	0.00592539	0.994075	PW
473.36	0.363328	0.144394	2.51623	0.0118618	0.20796	RP11-443A13.5	ENSG00000236467	0.994069	0.00593089	PW
1975.43	-0.500378	0.198806	-2.51692	0.0118387	0.20796	CHURC1	ENSG00000258289	0.00591935	0.994081	PW
199.069	0.878293	0.348922	2.51716	0.0118305	0.20796	RP11-927P21.1	ENSG00000265218	0.994085	0.00591526	PW
155.656	-0.786606	0.312644	-2.51598	0.0118701	0.207976	SNORD15B	ENSG00000207445	0.00593505	0.994065	PW
394.931	-0.461704	0.183532	-2.51566	0.0118811	0.208047	PLD2	ENSG00000129219	0.00594054	0.994059	PW
3573.75	-0.393138	0.156328	-2.51482	0.0119092	0.208115	PHLDB1	ENSG00000019144	0.00595462	0.994045	PW
6693.66	0.422331	0.167943	2.51472	0.0119126	0.208115	KIAA0930	ENSG00000100364	0.994044	0.0059563	PW
30.3559	-0.747946	0.29742	-2.51478	0.0119105	0.208115	RP11-361K17.2	ENSG00000229841	0.00595527	0.994045	PW
44.4307	0.939757	0.373616	2.5153	0.0118931	0.208115	RP1-167G20.1	ENSG00000248150	0.994053	0.00594656	PW
16.2508	-1.01224	0.402642	-2.51401	0.0119368	0.208416	DLGAP5	ENSG00000126787	0.00596838	0.994032	PW
148.685	0.483418	0.192308	2.51377	0.0119448	0.208435	SNHG10	ENSG00000247092	0.994028	0.00597239	PW
208.546	-0.492977	0.196166	-2.51306	0.0119688	0.208732	APRT	ENSG00000198931	0.00598438	0.994016	PW
974.474	-0.310545	0.123593	-2.51265	0.0119828	0.208857	KIF26B	ENSG00000162849	0.00599142	0.994009	PW
17.1644	1.43118	0.569827	2.5116	0.0120186	0.209358	CCIN	ENSG00000185972	0.993991	0.00600929	PW
25.6397	0.786578	0.313323	2.51043	0.0120583	0.209807	HMGB4	ENSG00000176256	0.993971	0.00602913	PW
320.654	0.36385	0.144934	2.51045	0.0120577	0.209807	DYNLL1-AS1	ENSG00000248008	0.993971	0.00602884	PW
156.772	0.400568	0.159609	2.50968	0.0120841	0.210136	RP11-447M4.1	ENSG00000260670	0.993958	0.00604207	PW
455.922	-0.524505	0.209043	-2.50908	0.0121048	0.210343	TMEM141	ENSG00000244187	0.00605239	0.993948	PW
24.3157	0.744375	0.296691	2.50892	0.0121101	0.210343	RP11-573J24.1	ENSG00000253583	0.993945	0.00605503	PW
270.385	0.378819	0.151066	2.50764	0.0121541	0.210864	NME9	ENSG00000181322	0.993923	0.00607704	PW
166.292	-0.374238	0.149231	-2.50778	0.0121493	0.210864	ENO4	ENSG00000188316	0.00607465	0.993925	PW
337.304	0.356799	0.142329	2.50686	0.0121809	0.211208	RP4-568F9.6	ENSG00000230010	0.99391	0.00609045	PW
41.6319	-0.685417	0.273476	-2.50631	0.0121998	0.211415	ITGB2-AS1	ENSG00000227039	0.00609992	0.9939	PW
175.146	0.651774	0.26011	2.50576	0.0122188	0.211622	SLC22A8	ENSG00000149452	0.993891	0.00610942	PW
5002.42	-0.414739	0.165571	-2.5049	0.0122487	0.211895	C6orf62	ENSG00000112308	0.00612435	0.993876	PW
10.6653	-1.6824	0.67161	-2.50503	0.0122441	0.211895	LINC00323	ENSG00000226496	0.00612203	0.993878	PW
38.5957	-1.07844	0.430798	-2.50336	0.0123021	0.212125	SLC27A6	ENSG00000113396	0.00615107	0.993849	PW
140.168	-0.574847	0.229734	-2.50223	0.0123415	0.212125	XRCC4	ENSG00000152422	0.00617075	0.993829	PW
521.417	-0.378799	0.151371	-2.50246	0.0123332	0.212125	ELP6	ENSG00000163832	0.00616662	0.993833	PW
429.724	0.794812	0.317567	2.50282	0.0123209	0.212125	DACH1	ENSG00000165659	0.99384	0.00616047	PW
126.973	-0.589815	0.235667	-2.50275	0.0123234	0.212125	MIR31HG	ENSG00000171889	0.0061617	0.993838	PW
129.127	0.577721	0.23091	2.50193	0.0123518	0.212125	AC005481.5	ENSG00000222012	0.993824	0.00617592	PW
20.6107	-0.947261	0.378475	-2.50284	0.0123202	0.212125	HCG22	ENSG00000228789	0.00616011	0.99384	PW
11.5391	0.956869	0.38246	2.50188	0.0123536	0.212125	CTB-118N6.1	ENSG00000239528	0.993823	0.0061768	PW
31.6357	0.624218	0.249433	2.50254	0.0123304	0.212125	THOC7-AS1	ENSG00000240549	0.993835	0.00616521	PW
15.1632	0.966942	0.386428	2.50226	0.0123404	0.212125	RP11-697M17.2	ENSG00000253712	0.99383	0.00617022	PW
51.2705	-0.551871	0.22044	-2.5035	0.012297	0.212125	CTD-2341M24.1	ENSG00000258733	0.00614852	0.993851	PW
94.7948	0.53056	0.212058	2.50196	0.0123507	0.212125	RP11-192H23.8	ENSG00000264608	0.993825	0.00617537	PW
17.4132	-0.842624	0.336602	-2.50332	0.0123033	0.212125	RP11-840I19.5	ENSG00000272158	0.00615165	0.993848	PW
287.527	1.01817	0.407026	2.5015	0.012367	0.21218	HSD11B1	ENSG00000117594	0.993816	0.0061835	PW
31.8319	0.706249	0.282343	2.50138	0.0123709	0.21218	RP11-350N15.6	ENSG00000272159	0.993815	0.00618544	PW
813.845	0.631524	0.252509	2.50099	0.0123846	0.212222	FAM118A	ENSG00000100376	0.993808	0.00619229	PW
331.421	0.252168	0.100843	2.50059	0.0123986	0.212222	WRAP73	ENSG00000116213	0.993801	0.00619932	PW
381.98	-0.381065	0.152372	-2.50088	0.0123884	0.212222	RCAN3	ENSG00000117602	0.00619422	0.993806	PW
48.09	-1.23975	0.4958	-2.50051	0.0124015	0.212222	COL13A1	ENSG00000197467	0.00620077	0.993799	PW
642.445	3.3867	1.35465	2.50006	0.0124173	0.21225	FAM21B	ENSG00000152726	0.993791	0.00620864	PW
11.1423	1.11642	0.446522	2.50026	0.0124103	0.21225	CTC-232P5.3	ENSG00000267262	0.993795	0.00620513	PW
2753.39	-0.374706	0.149908	-2.49958	0.0124342	0.212418	KIAA0195	ENSG00000177728	0.00621708	0.993783	PW
295.211	-0.368818	0.147586	-2.499	0.0124545	0.212644	ZFAND4	ENSG00000172671	0.00622723	0.993773	PW
73.8848	-0.855598	0.342513	-2.498	0.0124895	0.213122	MATN3	ENSG00000132031	0.00624476	0.993755	PW
526.559	0.268852	0.107657	2.4973	0.0125143	0.2132	FAM188B	ENSG00000106125	0.993743	0.00625715	PW
110.614	-0.793893	0.317904	-2.49727	0.0125154	0.2132	C17orf102	ENSG00000197322	0.00625768	0.993742	PW
78.934	0.532652	0.213283	2.49739	0.0125111	0.2132	AC138951.1	ENSG00000203563	0.993744	0.00625554	PW
145.454	-0.51995	0.208326	-2.49584	0.0125658	0.213335	TMEM255A	ENSG00000125355	0.0062829	0.993717	PW
7112.89	-0.703636	0.281909	-2.49596	0.0125616	0.213335	RGS5	ENSG00000143248	0.00628078	0.993719	PW
52.6007	-0.492191	0.19716	-2.49641	0.0125459	0.213335	AC083799.1	ENSG00000203644	0.00627295	0.993727	PW
68.6853	0.667282	0.267321	2.49618	0.0125538	0.213335	RP11-348J24.2	ENSG00000250049	0.993723	0.00627692	PW
99.881	0.470262	0.188397	2.49613	0.0125558	0.213335	RP11-728F11.4	ENSG00000254528	0.993722	0.00627789	PW
85.5368	0.734786	0.294343	2.49636	0.0125476	0.213335	RP11-39M21.1	ENSG00000259481	0.993726	0.00627381	PW
14.8112	-0.899381	0.360388	-2.49559	0.0125748	0.213368	RP11-112H10.4	ENSG00000264672	0.00628742	0.993713	PW
4574.57	-0.690143	0.276614	-2.49496	0.012597	0.213531	FGFR3	ENSG00000068078	0.0062985	0.993702	PW
778.668	-0.328654	0.131803	-2.49352	0.0126483	0.213531	MTF2	ENSG00000143033	0.00632413	0.993676	PW
66.4753	0.677017	0.271413	2.49441	0.0126166	0.213531	ACMSD	ENSG00000153086	0.993692	0.00630828	PW
1062.66	-0.64245	0.257646	-2.49354	0.0126475	0.213531	TUBGCP5	ENSG00000153575	0.00632377	0.993676	PW
420.618	0.8903	0.357022	2.49368	0.0126427	0.213531	FGF17	ENSG00000158815	0.993679	0.00632133	PW
57.1924	0.633881	0.254137	2.49425	0.0126224	0.213531	ALOX15	ENSG00000161905	0.993689	0.00631118	PW
17.3366	0.917685	0.367899	2.4944	0.0126172	0.213531	LBX2	ENSG00000179528	0.993691	0.00630858	PW
32.5989	0.732196	0.293629	2.49361	0.0126453	0.213531	AC087392.1	ENSG00000196737	0.993677	0.00632263	PW
41.8267	0.577057	0.231392	2.49385	0.0126366	0.213531	RP11-1028N23.4	ENSG00000257407	0.993682	0.0063183	PW
606.628	-0.331829	0.1331	-2.49307	0.0126644	0.213564	ALG11	ENSG00000253710	0.00633222	0.993668	PW
36.07	0.864378	0.346692	2.49321	0.0126592	0.213564	AC004637.1	ENSG00000267304	0.99367	0.00632962	PW
1173.91	-0.293127	0.117649	-2.49154	0.012719	0.214286	DENND2A	ENSG00000146966	0.00635952	0.99364	PW
1279.73	0.539532	0.216551	2.49147	0.0127215	0.214286	LRRC37A3	ENSG00000176809	0.993639	0.00636074	PW
574.632	0.279078	0.112025	2.49121	0.0127311	0.214321	USP21	ENSG00000143258	0.993634	0.00636553	PW
14.4223	1.23659	0.496421	2.49102	0.0127378	0.214321	C6orf58	ENSG00000184530	0.993631	0.00636889	PW
8.95597	1.23884	0.497443	2.49042	0.0127591	0.214559	AC007193.10	ENSG00000269124	0.99362	0.00637954	PW
468.544	-0.529641	0.212691	-2.49019	0.0127674	0.214579	LDHD	ENSG00000166816	0.00638369	0.993616	PW
317.337	-0.291166	0.11695	-2.48967	0.0127862	0.214775	RNF166	ENSG00000158717	0.00639309	0.993607	PW
252.343	-0.522977	0.21012	-2.48894	0.0128123	0.214798	SARDH	ENSG00000123453	0.00640616	0.993594	PW
1939.17	-0.508313	0.204231	-2.48891	0.0128135	0.214798	CGNL1	ENSG00000128849	0.00640677	0.993593	PW
606.062	0.533056	0.214179	2.48884	0.0128161	0.214798	DHX34	ENSG00000134815	0.993592	0.00640806	PW
1378.38	-0.381991	0.153452	-2.48932	0.0127988	0.214798	FAM177A1	ENSG00000151327	0.0063994	0.993601	PW
1138.59	-0.553133	0.222344	-2.48774	0.0128558	0.215104	ABCD2	ENSG00000173208	0.00642789	0.993572	PW
225.329	-0.847267	0.340575	-2.48776	0.0128552	0.215104	PSMB8	ENSG00000204264	0.00642758	0.993572	PW
35.0855	0.659871	0.265245	2.48778	0.0128545	0.215104	RN7SL562P	ENSG00000266089	0.993573	0.00642723	PW
36.6269	-0.936361	0.376484	-2.48712	0.0128783	0.215242	MTND6P4	ENSG00000249119	0.00643917	0.993561	PW
80.5367	0.553009	0.222345	2.48716	0.0128767	0.215242	RP11-797A18.6	ENSG00000269951	0.993562	0.00643833	PW
21.3133	1.73473	0.697805	2.48599	0.0129192	0.215447	ACY3	ENSG00000132744	0.99354	0.00645962	PW
158.601	0.519581	0.209002	2.48601	0.0129186	0.215447	2019-03-03	ENSG00000173926	0.993541	0.00645928	PW
31.1475	-1.01267	0.407264	-2.48651	0.0129003	0.215447	LINC01006	ENSG00000182648	0.00645016	0.99355	PW
1551.51	-0.928455	0.373433	-2.48627	0.0129089	0.215447	HLA-B	ENSG00000234745	0.00645444	0.993546	PW
22.3013	1.35441	0.544991	2.4852	0.012948	0.215807	RP11-386M24.6	ENSG00000260337	0.993526	0.00647398	PW
346.821	0.361018	0.145308	2.48449	0.0129736	0.216114	EFCAB12	ENSG00000172771	0.993513	0.0064868	PW
16.4297	1.16933	0.470716	2.48416	0.0129856	0.216195	CXCR3	ENSG00000186810	0.993507	0.00649281	PW
22.7262	0.716953	0.288663	2.4837	0.0130024	0.216354	RP11-395N3.2	ENSG00000272622	0.993499	0.0065012	PW
9.48532	-1.6124	0.649286	-2.48335	0.0130153	0.21645	CLCA2	ENSG00000137975	0.00650765	0.993492	PW
118.614	0.762666	0.307178	2.48282	0.0130348	0.216655	ZGLP1	ENSG00000220201	0.993483	0.00651742	PW
246.415	-0.310798	0.125219	-2.48203	0.0130638	0.216845	ZNF707	ENSG00000181135	0.0065319	0.993468	PW
67.7347	0.631775	0.254513	2.48229	0.0130541	0.216845	C4orf47	ENSG00000205129	0.993473	0.00652705	PW
110.137	0.536556	0.216186	2.48191	0.0130679	0.216845	CTD-2306M5.1	ENSG00000248605	0.993466	0.00653394	PW
121.208	-0.688468	0.277519	-2.4808	0.0131088	0.217404	MDH1B	ENSG00000138400	0.00655441	0.993446	PW
530.192	-0.581065	0.234308	-2.47992	0.0131412	0.217581	PARL	ENSG00000175193	0.00657058	0.993429	PW
159.71	0.458523	0.184894	2.47993	0.0131409	0.217581	RP11-395B7.4	ENSG00000227053	0.99343	0.00657046	PW
30.8886	0.755552	0.304643	2.48012	0.0131339	0.217581	RP1-224A6.9	ENSG00000271840	0.993433	0.00656696	PW
525.342	-0.290337	0.117091	-2.47958	0.0131536	0.217667	FAM201B	ENSG00000230992	0.00657679	0.993423	PW
385.232	-0.318469	0.128449	-2.47934	0.0131627	0.217697	STK10	ENSG00000072786	0.00658133	0.993419	PW
258.939	0.341515	0.137762	2.47902	0.0131743	0.217727	ZRSR2	ENSG00000169249	0.993413	0.00658715	PW
80.4315	0.632035	0.254986	2.4787	0.0131862	0.217727	CTD-2530H12.4	ENSG00000255326	0.993407	0.00659309	PW
59.5734	0.496386	0.200253	2.47879	0.0131828	0.217727	CTC-366B18.4	ENSG00000272040	0.993409	0.00659139	PW
187.886	0.572489	0.230986	2.47845	0.0131953	0.217759	LINC00846	ENSG00000186842	0.993402	0.00659765	PW
151.276	0.574674	0.231911	2.478	0.0132123	0.2178	CTA-373H7.7	ENSG00000206028	0.993394	0.00660613	PW
9.24022	1.31584	0.530999	2.47805	0.0132103	0.2178	AC006994.2	ENSG00000231294	0.993395	0.00660516	PW
475.857	0.251837	0.101647	2.47756	0.0132283	0.21783	NRG4	ENSG00000169752	0.993386	0.00661417	PW
31.8149	0.926382	0.373961	2.47722	0.0132411	0.21783	RP11-472B18.1	ENSG00000224097	0.993379	0.00662056	PW
26.1668	-0.759	0.306398	-2.47716	0.0132431	0.21783	SLC35E1P1	ENSG00000238286	0.00662153	0.993378	PW
28.9803	0.848784	0.342623	2.47731	0.0132377	0.21783	RP13-46H24.1	ENSG00000254739	0.993381	0.00661887	PW
33.7165	0.568968	0.229815	2.47576	0.0132951	0.218567	GAPDHP32	ENSG00000226443	0.993352	0.00664757	PW
609.37	-0.219272	0.0885844	-2.47529	0.0133127	0.218736	TXNRD2	ENSG00000184470	0.00665634	0.993344	PW
677.248	0.456965	0.18463	2.47503	0.0133224	0.218776	ZDHHC18	ENSG00000204160	0.993339	0.00666119	PW
451.205	-0.406845	0.164401	-2.47472	0.0133342	0.218849	SERPINB1	ENSG00000021355	0.00666711	0.993333	PW
8743.05	0.881049	0.356048	2.47452	0.0133414	0.218849	SLC38A2	ENSG00000134294	0.993329	0.00667068	PW
159.499	-0.43385	0.175341	-2.47432	0.013349	0.218856	DHRS12	ENSG00000102796	0.00667451	0.993325	PW
1451.82	0.215117	0.087003	2.47252	0.0134163	0.21907	SRRT	ENSG00000087087	0.993292	0.00670814	PW
875.359	-0.285537	0.115491	-2.47238	0.0134217	0.21907	ESF1	ENSG00000089048	0.00671086	0.993289	PW
5895.74	-0.312509	0.126446	-2.47148	0.0134553	0.21907	MAPK8IP1	ENSG00000121653	0.00672766	0.993272	PW
1330.84	-0.859359	0.347727	-2.47136	0.0134598	0.21907	PCDH8	ENSG00000136099	0.00672992	0.99327	PW
129.406	0.562538	0.227632	2.47126	0.0134637	0.21907	CARD14	ENSG00000141527	0.993268	0.00673185	PW
5748.27	0.627822	0.253885	2.47286	0.0134037	0.21907	HSPA4L	ENSG00000164070	0.993298	0.00670185	PW
573.979	-0.542095	0.21918	-2.47329	0.0133877	0.21907	TRAPPC2L	ENSG00000167515	0.00669383	0.993306	PW
6621.95	0.544237	0.220244	2.47106	0.0134713	0.21907	HSPA4	ENSG00000170606	0.993264	0.00673564	PW
4249.3	-0.69634	0.281535	-2.47337	0.0133847	0.21907	SNORA73B	ENSG00000200087	0.00669236	0.993308	PW
295.627	-0.447842	0.18117	-2.47195	0.0134378	0.21907	WASH7P	ENSG00000227232	0.00671889	0.993281	PW
30.1368	0.682048	0.27581	2.4729	0.0134023	0.21907	SEPT7P7	ENSG00000229897	0.993299	0.00670115	PW
66.2677	0.741105	0.299775	2.4722	0.0134284	0.21907	RP11-374P20.4	ENSG00000235138	0.993286	0.00671421	PW
15.3013	0.867414	0.351005	2.47123	0.013465	0.21907	RP11-572F4.1	ENSG00000240861	0.993268	0.00673249	PW
18.6382	-0.996587	0.403053	-2.47259	0.0134137	0.21907	RBBP4P2	ENSG00000242457	0.00670683	0.993293	PW
348.392	0.445365	0.180175	2.47184	0.0134418	0.21907	RN7SL718P	ENSG00000264423	0.993279	0.00672089	PW
49.938	-0.785917	0.318131	-2.47042	0.0134954	0.219344	CTD-2081K17.2	ENSG00000267014	0.0067477	0.993252	PW
733.255	-0.526621	0.213298	-2.46895	0.013551	0.219938	GCSH	ENSG00000140905	0.0067755	0.993224	PW
45.5518	-0.599334	0.24276	-2.46883	0.0135557	0.219938	FAM109B	ENSG00000177096	0.00677783	0.993222	PW
128.62	-0.868422	0.351831	-2.4683	0.0135758	0.219938	CD163L1	ENSG00000177675	0.0067879	0.993212	PW
1541.05	-0.426084	0.17257	-2.46905	0.0135471	0.219938	ARL6IP4	ENSG00000182196	0.00677354	0.993226	PW
146.221	-0.419435	0.169914	-2.46851	0.0135677	0.219938	LINC00341	ENSG00000229645	0.00678383	0.993216	PW
31.6432	0.633588	0.256687	2.46833	0.0135745	0.219938	RP11-960B9.2	ENSG00000262231	0.993213	0.00678724	PW
195.755	-0.680775	0.275974	-2.46681	0.0136323	0.220735	ADAMTSL4	ENSG00000143382	0.00681616	0.993184	PW
37.0171	0.600441	0.243434	2.46655	0.0136423	0.220779	STAU2-AS1	ENSG00000253302	0.993179	0.00682117	PW
46.724	0.644572	0.26139	2.46594	0.0136655	0.221035	AC008746.12	ENSG00000267838	0.993167	0.00683276	PW
2469.06	-0.289474	0.11743	-2.46508	0.0136983	0.221209	YTHDC1	ENSG00000083896	0.00684916	0.993151	PW
127.675	0.543895	0.220619	2.46531	0.0136893	0.221209	KDELC1	ENSG00000134901	0.993155	0.00684465	PW
776.075	0.340045	0.137944	2.4651	0.0136976	0.221209	ORAOV1	ENSG00000149716	0.993151	0.00684879	PW
1938.84	-0.526342	0.213556	-2.46465	0.0137146	0.221353	H1F0	ENSG00000189060	0.00685729	0.993143	PW
141.971	0.637335	0.2587	2.46361	0.0137546	0.22188	LINC00514	ENSG00000262152	0.993123	0.00687731	PW
341.054	-0.494399	0.200773	-2.46247	0.0137983	0.222346	VPS25	ENSG00000131475	0.00689914	0.993101	PW
36.8892	0.60405	0.245289	2.46261	0.0137932	0.222346	AC000099.1	ENSG00000236340	0.993103	0.00689659	PW
717.527	-0.406019	0.164927	-2.46182	0.0138235	0.222426	AIMP1	ENSG00000164022	0.00691177	0.993088	PW
52.0199	0.750934	0.305039	2.46177	0.0138254	0.222426	SPDYE9P	ENSG00000186645	0.993087	0.0069127	PW
9.91927	0.988706	0.401616	2.46182	0.0138234	0.222426	AC009166.5	ENSG00000261238	0.993088	0.0069117	PW
2087.16	-0.537264	0.218302	-2.46111	0.0138509	0.222583	MAOB	ENSG00000069535	0.00692545	0.993075	PW
561.78	-0.659034	0.267798	-2.46094	0.0138574	0.222583	NXPH1	ENSG00000122584	0.00692868	0.993071	PW
106.471	0.491875	0.199858	2.46112	0.0138505	0.222583	RP11-290F24.6	ENSG00000267940	0.993075	0.00692527	PW
795.337	-0.356709	0.14498	-2.46041	0.013878	0.222767	LIMS1	ENSG00000169756	0.00693901	0.993061	PW
12.1244	0.863773	0.351097	2.46021	0.0138856	0.222767	SRGAP3-AS1	ENSG00000224808	0.993057	0.00694278	PW
97.7242	0.412204	0.167558	2.46007	0.013891	0.222767	RP11-396N11.1	ENSG00000267401	0.993054	0.00694552	PW
902.401	-0.334799	0.136154	-2.45897	0.0139337	0.223015	CINP	ENSG00000100865	0.00696684	0.993033	PW
3495.27	-0.622646	0.253197	-2.45914	0.0139271	0.223015	STON2	ENSG00000140022	0.00696356	0.993036	PW
361.882	-0.563205	0.229063	-2.45873	0.0139428	0.223015	FAM198A	ENSG00000144649	0.0069714	0.993029	PW
11.4544	1.18144	0.480409	2.45925	0.0139229	0.223015	AC073957.15	ENSG00000225146	0.993039	0.00696144	PW
105.931	-0.43324	0.176206	-2.45872	0.0139435	0.223015	RP11-196O16.1	ENSG00000273477	0.00697175	0.993028	PW
28.6273	-1.00976	0.410791	-2.45809	0.013968	0.223287	FBN3	ENSG00000142449	0.00698398	0.993016	PW
1406.62	-0.310018	0.126149	-2.45756	0.0139886	0.223317	TBCEL	ENSG00000154114	0.00699428	0.993006	PW
10.6781	1.06407	0.432955	2.45769	0.0139833	0.223317	MTND4P26	ENSG00000234065	0.993008	0.00699165	PW
204.419	0.489804	0.199312	2.45747	0.0139921	0.223317	OPCML-IT1	ENSG00000254896	0.993004	0.00699604	PW
165.11	0.606471	0.24681	2.45724	0.0140008	0.223337	CTB-113D17.1	ENSG00000272568	0.993	0.00700039	PW
187.743	0.844515	0.34383	2.4562	0.0140415	0.223721	RSPO3	ENSG00000146374	0.992979	0.00702076	PW
31.5795	-1.21523	0.494717	-2.45641	0.0140334	0.223721	ARHGEF34P	ENSG00000204959	0.00701671	0.992983	PW
57.4177	0.684239	0.278593	2.45606	0.0140472	0.223721	RP3-462C17.1	ENSG00000226454	0.992976	0.00702358	PW
4845.79	-0.478396	0.194803	-2.4558	0.0140572	0.22375	AGTPBP1	ENSG00000135049	0.0070286	0.992971	PW
3229.85	0.247814	0.100917	2.45563	0.0140638	0.22375	KDM2A	ENSG00000173120	0.992968	0.00703191	PW
2068.9	-0.343967	0.140187	-2.45364	0.0141419	0.224584	REPS1	ENSG00000135597	0.00707095	0.992929	PW
2476.16	-0.427774	0.174321	-2.45395	0.0141298	0.224584	ARFGAP2	ENSG00000149182	0.00706489	0.992935	PW
88.6961	-0.812126	0.331003	-2.45353	0.0141461	0.224584	ZNF676	ENSG00000196109	0.00707303	0.992927	PW
47.8062	-0.71095	0.289722	-2.45391	0.0141312	0.224584	RP11-553A10.1	ENSG00000206532	0.00706562	0.992934	PW
27.3885	1.19801	0.488336	2.45325	0.0141571	0.22464	RP3-477O4.5	ENSG00000242507	0.992921	0.00707855	PW
185.42	-0.493427	0.201162	-2.45288	0.0141717	0.224739	GRIN2D	ENSG00000105464	0.00708585	0.992914	PW
19.4488	-1.02667	0.418598	-2.45265	0.0141809	0.224739	HRCT1	ENSG00000196196	0.00709046	0.99291	PW
212.213	0.739454	0.30152	2.45242	0.0141899	0.224739	TDRG1	ENSG00000204091	0.992905	0.00709495	PW
10.6325	0.975986	0.397982	2.45234	0.0141932	0.224739	SNORD62A	ENSG00000235284	0.992903	0.00709659	PW
23.3816	-1.27841	0.521526	-2.45128	0.0142349	0.225282	SNORA72	ENSG00000207067	0.00711747	0.992883	PW
153.802	0.613326	0.2504	2.44939	0.0143098	0.226109	SLC47A2	ENSG00000180638	0.992845	0.00715489	PW
9.63642	1.65418	0.675282	2.44962	0.0143008	0.226109	C2orf66	ENSG00000187944	0.99285	0.00715038	PW
10.5078	0.998556	0.407663	2.44947	0.0143068	0.226109	LA16c-395F10.1	ENSG00000226890	0.992847	0.00715342	PW
284.284	0.422914	0.172706	2.44875	0.0143351	0.226272	STYXL1	ENSG00000127952	0.992832	0.00716755	PW
11.496	1.16042	0.473858	2.44887	0.0143303	0.226272	CTD-2516F10.4	ENSG00000254864	0.992835	0.00716516	PW
611.548	-0.439722	0.179609	-2.44822	0.0143565	0.226491	SLC25A33	ENSG00000171612	0.00717825	0.992822	PW
184.401	-0.362463	0.148093	-2.44753	0.0143839	0.226647	ZNF684	ENSG00000117010	0.00719193	0.992808	PW
580.39	-0.323546	0.132222	-2.44699	0.0144056	0.226647	CCDC41	ENSG00000173588	0.0072028	0.992797	PW
683.281	-0.757439	0.309558	-2.44684	0.0144116	0.226647	C12orf68	ENSG00000177875	0.00720578	0.992794	PW
26.3659	-0.916786	0.374638	-2.44712	0.0144002	0.226647	MESTP1	ENSG00000220884	0.00720008	0.9928	PW
60.0068	0.754286	0.308206	2.44735	0.0143913	0.226647	RP11-313C15.1	ENSG00000253726	0.992804	0.00719564	PW
15.0895	0.812178	0.33187	2.44728	0.014394	0.226647	RP11-96D1.5	ENSG00000260891	0.992803	0.00719701	PW
40.8557	0.737454	0.301465	2.44623	0.0144359	0.226911	RP11-1129I3.1	ENSG00000260392	0.992782	0.00721793	PW
750.718	-0.346661	0.141746	-2.44564	0.0144594	0.227162	C15orf57	ENSG00000128891	0.0072297	0.99277	PW
627.027	-0.383111	0.156693	-2.44498	0.014486	0.227196	TMEM222	ENSG00000186501	0.00724298	0.992757	PW
639.467	-0.648349	0.265166	-2.44507	0.0144824	0.227196	FAM115B	ENSG00000223459	0.00724118	0.992759	PW
1016.98	0.451782	0.184802	2.44468	0.014498	0.227196	NUTM2A-AS1	ENSG00000223482	0.992751	0.00724899	PW
284.555	0.902111	0.369014	2.44465	0.0144993	0.227196	PPP1R26-AS1	ENSG00000225361	0.99275	0.00724964	PW
35.6714	0.793457	0.324479	2.44533	0.0144721	0.227196	RP11-160A9.3	ENSG00000262803	0.992764	0.00723603	PW
599.212	-0.476217	0.194854	-2.44397	0.0145264	0.227503	ERBB2	ENSG00000141736	0.00726322	0.992737	PW
393.991	0.559422	0.228942	2.44351	0.0145453	0.22755	MYO7A	ENSG00000137474	0.992727	0.00727264	PW
26.2744	0.747709	0.306009	2.44342	0.0145486	0.22755	RP3-355L5.3	ENSG00000216639	0.992726	0.00727432	PW
26.874	0.64721	0.264888	2.44334	0.0145522	0.22755	CMP21-97G8.1	ENSG00000273104	0.992724	0.00727608	PW
59.9942	1.06438	0.435757	2.44259	0.0145823	0.227868	C3orf52	ENSG00000114529	0.992709	0.00729114	PW
822.097	-0.442326	0.181126	-2.44208	0.0146028	0.227868	MCCC2	ENSG00000131844	0.00730139	0.992699	PW
607.352	0.385223	0.157739	2.44216	0.0145998	0.227868	ANKLE1	ENSG00000160117	0.9927	0.00729989	PW
243.894	0.591432	0.242155	2.44237	0.0145911	0.227868	RP11-304L19.4	ENSG00000261240	0.992704	0.00729557	PW
265.251	-0.468604	0.191954	-2.44123	0.0146373	0.228081	C9orf156	ENSG00000136932	0.00731866	0.992681	PW
4137.55	-0.28579	0.11707	-2.44119	0.0146392	0.228081	RAB30	ENSG00000137502	0.00731958	0.99268	PW
215.907	0.413058	0.169181	2.44152	0.0146257	0.228081	RP11-439E19.1	ENSG00000225300	0.992687	0.00731287	PW
33.3013	0.582807	0.238763	2.44094	0.0146489	0.228115	RP11-677I18.3	ENSG00000254433	0.992676	0.00732445	PW
844.643	-0.404858	0.165952	-2.43961	0.0147029	0.228621	NFATC2IP	ENSG00000176953	0.00735147	0.992649	PW
12.1364	-1.00489	0.411903	-2.43963	0.0147022	0.228621	LDLRAD2	ENSG00000187942	0.00735111	0.992649	PW
9.67679	1.19842	0.49124	2.43958	0.0147042	0.228621	RP11-959F10.4	ENSG00000256041	0.992648	0.00735209	PW
66.8984	-0.574704	0.235637	-2.43894	0.0147303	0.228908	NRROS	ENSG00000174004	0.00736513	0.992635	PW
226.767	-1.23309	0.505642	-2.43866	0.0147418	0.228948	CCDC80	ENSG00000091986	0.00737091	0.992629	PW
714.026	0.723228	0.296586	2.43851	0.014748	0.228948	TNFRSF25	ENSG00000215788	0.992626	0.007374	PW
517.253	-0.310302	0.127305	-2.43747	0.0147903	0.229008	ZNF213	ENSG00000085644	0.00739517	0.992605	PW
432.517	-0.408898	0.167732	-2.43781	0.0147765	0.229008	SMIM8	ENSG00000111850	0.00738826	0.992612	PW
1276.18	-0.419179	0.171998	-2.43711	0.0148052	0.229008	MSH3	ENSG00000113318	0.00740258	0.992597	PW
403.93	0.398993	0.163666	2.43785	0.014775	0.229008	CABYR	ENSG00000154040	0.992613	0.0073875	PW
12.8815	1.01004	0.414436	2.43715	0.0148036	0.229008	GDPD4	ENSG00000178795	0.992598	0.0074018	PW
18.2065	2.67922	1.09931	2.43718	0.0148023	0.229008	AL645728.2	ENSG00000215791	0.992599	0.00740116	PW
329.585	0.349266	0.143271	2.4378	0.0147771	0.229008	AC004893.11	ENSG00000242687	0.992611	0.00738854	PW
4126.14	0.313603	0.128712	2.43647	0.0148313	0.229177	ZMYND8	ENSG00000101040	0.992584	0.00741565	PW
1597.97	-0.564969	0.231866	-2.43662	0.0148252	0.229177	RP11-509E16.1	ENSG00000261452	0.00741259	0.992587	PW
770.969	-0.392401	0.161088	-2.43594	0.014853	0.229395	METTL10	ENSG00000203791	0.0074265	0.992573	PW
16.7609	0.76807	0.315424	2.43504	0.0148901	0.22985	FRMPD4-AS1	ENSG00000223487	0.992555	0.00744507	PW
1204.74	-0.24218	0.0994666	-2.43478	0.0149007	0.229895	PLEKHO1	ENSG00000023902	0.00745035	0.99255	PW
560.67	0.66398	0.272832	2.43366	0.0149469	0.230491	NPIPP1	ENSG00000188599	0.992527	0.00747347	PW
9.04056	1.12753	0.463399	2.43318	0.0149668	0.230678	COX6B1P5	ENSG00000249047	0.992517	0.00748338	PW
187.865	0.362619	0.149061	2.43269	0.014987	0.230872	AC012594.1	ENSG00000231898	0.992507	0.00749349	PW
74.7174	0.453449	0.186448	2.43204	0.0150141	0.23117	AC005224.2	ENSG00000231595	0.992493	0.00750703	PW
14.9105	-1.90127	0.781916	-2.43156	0.0150341	0.23136	AC068279.1	ENSG00000213375	0.00751703	0.992483	PW
204.273	0.363009	0.149343	2.43071	0.0150694	0.231626	ATP2C2	ENSG00000064270	0.992465	0.00753468	PW
651.896	-0.507588	0.208821	-2.43074	0.0150681	0.231626	CYB5R1	ENSG00000159348	0.00753406	0.992466	PW
660.536	0.510834	0.210169	2.43059	0.0150744	0.231626	GRM2	ENSG00000164082	0.992463	0.00753721	PW
1129.58	-0.458866	0.18886	-2.42967	0.0151126	0.232094	PAK6	ENSG00000137843	0.00755631	0.992444	PW
442.951	-0.637039	0.262233	-2.42929	0.0151285	0.23222	TM7SF2	ENSG00000149809	0.00756427	0.992436	PW
131.119	-0.559484	0.230367	-2.42866	0.0151546	0.232502	TOX3	ENSG00000103460	0.00757731	0.992423	PW
197.082	-0.513135	0.211383	-2.42752	0.0152026	0.233119	DNPH1	ENSG00000112667	0.00760128	0.992399	PW
9.09093	1.10525	0.455343	2.42728	0.0152124	0.233151	RP11-191L9.5	ENSG00000232897	0.992394	0.00760621	PW
1511.4	-0.40365	0.166326	-2.42686	0.0152303	0.233187	NEK6	ENSG00000119408	0.00761514	0.992385	PW
648.466	-0.354269	0.145968	-2.42703	0.0152231	0.233187	ZNF678	ENSG00000181450	0.00761157	0.992388	PW
16.6213	1.19835	0.493895	2.42633	0.0152524	0.233407	RP11-324L17.1	ENSG00000272551	0.992374	0.00762618	PW
3011.29	-0.418743	0.172632	-2.42564	0.0152812	0.233454	GPC1	ENSG00000063660	0.00764061	0.992359	PW
493.266	-0.752071	0.310158	-2.4248	0.0153168	0.233454	PCYOX1L	ENSG00000145882	0.00765842	0.992342	PW
94.5034	-0.478729	0.197345	-2.42584	0.0152729	0.233454	CBR3	ENSG00000159231	0.00763645	0.992364	PW
581.291	0.508216	0.209651	2.4241	0.0153464	0.233454	C11orf84	ENSG00000168005	0.992327	0.00767318	PW
291.633	0.860293	0.354756	2.42503	0.0153073	0.233454	FZD8	ENSG00000177283	0.992346	0.00765366	PW
229.104	0.577413	0.238148	2.4246	0.0153255	0.233454	COL6A6	ENSG00000206384	0.992337	0.00766273	PW
24.6696	-0.658751	0.271748	-2.42412	0.0153454	0.233454	SUGT1P	ENSG00000226823	0.00767269	0.992327	PW
20.5469	-1.18462	0.488295	-2.42604	0.0152648	0.233454	RP11-252P19.1	ENSG00000236627	0.00763238	0.992368	PW
232.476	-0.524972	0.216552	-2.42423	0.0153408	0.233454	RBM14-RBM4	ENSG00000248643	0.00767039	0.99233	PW
40.8478	0.824124	0.339923	2.42444	0.0153319	0.233454	RP11-430H10.4	ENSG00000255041	0.992334	0.00766595	PW
288.695	-0.352349	0.145355	-2.42405	0.0153485	0.233454	GALNT4	ENSG00000257594	0.00767427	0.992326	PW
22.9296	0.722992	0.298163	2.42482	0.0153161	0.233454	RP3-496C20.1	ENSG00000261202	0.992342	0.00765803	PW
65.9388	0.686868	0.283381	2.42383	0.0153577	0.233476	C17orf78	ENSG00000167230	0.992321	0.00767886	PW
16.7204	0.79212	0.326845	2.42353	0.0153704	0.23355	AC006465.4	ENSG00000214998	0.992315	0.00768518	PW
256.808	-0.419415	0.173085	-2.42317	0.0153859	0.233668	CTD-2336O2.1	ENSG00000253982	0.00769294	0.992307	PW
14.1837	-0.920332	0.379899	-2.42257	0.015411	0.233932	MELK	ENSG00000165304	0.00770551	0.992294	PW
10.0762	1.02888	0.424776	2.42216	0.0154286	0.234081	SUMO2P2	ENSG00000227607	0.992286	0.0077143	PW
896.893	-0.187133	0.0773337	-2.41981	0.0155285	0.2343	MBTD1	ENSG00000011258	0.00776425	0.992236	PW
905.609	-0.298963	0.123541	-2.41994	0.015523	0.2343	SERPINB6	ENSG00000124570	0.00776151	0.992238	PW
489.997	-0.838222	0.346324	-2.42034	0.0155059	0.2343	IFI44L	ENSG00000137959	0.00775297	0.992247	PW
554.344	-0.414987	0.171475	-2.4201	0.0155163	0.2343	TMEM231	ENSG00000205084	0.00775815	0.992242	PW
918.093	0.30704	0.126866	2.4202	0.0155119	0.2343	DNASE1	ENSG00000213918	0.992244	0.00775596	PW
73.6245	0.561234	0.23188	2.42037	0.0155049	0.2343	C21orf140	ENSG00000222018	0.992248	0.00775247	PW
28.9833	0.919102	0.379741	2.42034	0.0155059	0.2343	RP11-395B7.2	ENSG00000225946	0.992247	0.00775297	PW
10.9027	1.01851	0.420694	2.42103	0.0154767	0.2343	RPS3AP30	ENSG00000228744	0.992262	0.00773835	PW
13.6988	0.894981	0.369792	2.42023	0.0155108	0.2343	RP11-308D16.2	ENSG00000241150	0.992245	0.00775539	PW
34.2512	0.665667	0.274985	2.42074	0.0154891	0.2343	DDX18P5	ENSG00000255220	0.992255	0.00774455	PW
184.491	0.374307	0.154685	2.41981	0.0155287	0.2343	AL132989.1	ENSG00000268466	0.992236	0.00776433	PW
653.556	-0.313605	0.129659	-2.4187	0.0155763	0.234661	POFUT1	ENSG00000101346	0.00778813	0.992212	PW
555.171	-0.306384	0.126664	-2.41888	0.0155683	0.234661	ZNF23	ENSG00000167377	0.00778414	0.992216	PW
4547.1	-0.609896	0.252164	-2.41865	0.0155784	0.234661	GPR37L1	ENSG00000170075	0.00778919	0.992211	PW
161.046	-0.490531	0.202823	-2.41852	0.0155838	0.234661	SOX1	ENSG00000182968	0.00779188	0.992208	PW
[truncated: 29,317 more rows]

## Sheet: DE - NBB cohort
baseMean	log2FoldChange	lfcSE	stat	pvalue	padj	GeneSymbol	EnsemblID	Down-regulated score	Up-regulated score	Cohort
496.198	1.00353	0.214605	4.67617	2.92288e-06	0.0931494	AC097374.2	ENSG00000259848	0.999999	1.46144e-06	NBB
226.15	-1.03058	0.245117	-4.20441	2.6176e-05	0.208551	RGPD2	ENSG00000185304	1.3088e-05	0.999987	NBB
952.252	1.2425	0.293667	4.231	2.32651e-05	0.208551	H3F3AP4	ENSG00000235655	0.999988	1.16326e-05	NBB
9591.62	-3.43664	0.814091	-4.22145	2.42737e-05	0.208551	hsa-mir-6723	ENSG00000237973	1.21368e-05	0.999988	NBB
336.69	-0.919591	0.236625	-3.88628	0.000101791	0.648793	CCBE1	ENSG00000183287	5.08953e-05	0.999949	NBB
121.826	1.03941	0.281714	3.6896	0.000224606	0.799044	BMP4	ENSG00000125378	0.999888	0.000112303	NBB
511.148	-1.07028	0.289297	-3.69959	0.000215945	0.799044	MT1F	ENSG00000198417	0.000107972	0.999892	NBB
980.15	-0.728497	0.195999	-3.71683	0.000201737	0.799044	AL589743.1	ENSG00000225210	0.000100869	0.999899	NBB
582.791	0.65761	0.178291	3.68842	0.000225655	0.799044	RP11-231C14.3	ENSG00000254634	0.999887	0.000112827	NBB
66.7614	3.55309	1.00633	3.53076	0.000414369	0.961967	MARCO	ENSG00000019169	0.999793	0.000207185	NBB
75.1803	1.53474	0.440449	3.48448	0.0004931	0.961967	DHRS9	ENSG00000073737	0.999753	0.00024655	NBB
1157.09	0.749488	0.21561	3.47613	0.000508714	0.961967	MET	ENSG00000105976	0.999746	0.000254357	NBB
48.9767	2.01075	0.565416	3.55623	0.000376218	0.961967	MYOCD	ENSG00000141052	0.999812	0.000188109	NBB
59.5645	1.26313	0.363617	3.4738	0.000513145	0.961967	TEKT4P2	ENSG00000188681	0.999743	0.000256573	NBB
244.762	1.19671	0.343291	3.486	0.000490295	0.961967	RNU5B-1	ENSG00000200156	0.999755	0.000245147	NBB
57.8845	-3.5097	0.98837	-3.551	0.000383774	0.961967	AC093734.1	ENSG00000256005	0.000191887	0.999808	NBB
25.7681	-2.34833	0.650913	-3.60775	0.000308868	0.961967	RP11-760D2.11	ENSG00000261275	0.000154434	0.999846	NBB
534.121	-0.175699	0.206463	-0.850995	0.394772	0.999905	TSPAN6	ENSG00000000003	0.197386	0.802614	NBB
861.112	-0.203096	0.19215	-1.05697	0.290527	0.999905	DPM1	ENSG00000000419	0.145264	0.854736	NBB
635.189	-0.226568	0.179657	-1.26112	0.207267	0.999905	SCYL3	ENSG00000000457	0.103633	0.896367	NBB
199.997	0.223233	0.215396	1.03638	0.300023	0.999905	C1orf112	ENSG00000000460	0.849989	0.150011	NBB
117.267	-0.329401	0.382605	-0.860941	0.38927	0.999905	FGR	ENSG00000000938	0.194635	0.805365	NBB
1421.1	0.224731	0.659845	0.340581	0.733419	0.999905	CFH	ENSG00000000971	0.633291	0.366709	NBB
642.293	-0.0907155	0.242042	-0.374793	0.707814	0.999905	FUCA2	ENSG00000001036	0.353907	0.646093	NBB
2037.55	-0.1578	0.199117	-0.792499	0.42807	0.999905	GCLC	ENSG00000001084	0.214035	0.785965	NBB
1098.84	-0.05971	0.171719	-0.347719	0.728051	0.999905	NFYA	ENSG00000001167	0.364026	0.635974	NBB
683.729	0.00384589	0.193499	0.0198755	0.984143	0.999905	STPG1	ENSG00000001460	0.507929	0.492071	NBB
5158.62	-0.135415	0.163417	-0.828644	0.407306	0.999905	NIPAL3	ENSG00000001461	0.203653	0.796347	NBB
651.468	-0.00125351	0.171351	-0.00731544	0.994163	0.999905	LAS1L	ENSG00000001497	0.497082	0.502918	NBB
3758.97	-0.0608182	0.235752	-0.257975	0.796426	0.999905	ENPP4	ENSG00000001561	0.398213	0.601787	NBB
194.2	-0.17505	0.285068	-0.614063	0.539174	0.999905	SEMA3F	ENSG00000001617	0.269587	0.730413	NBB
96.9797	0.266596	0.266312	1.00107	0.316795	0.999905	CFTR	ENSG00000001626	0.841603	0.158397	NBB
4445.44	-0.0892867	0.174355	-0.512097	0.608583	0.999905	ANKIB1	ENSG00000001629	0.304292	0.695708	NBB
5823.3	-0.133042	0.191818	-0.693581	0.487945	0.999905	CYP51A1	ENSG00000001630	0.243972	0.756028	NBB
2098.31	0.0136902	0.15188	0.0901385	0.928177	0.999905	KRIT1	ENSG00000001631	0.535911	0.464089	NBB
393.058	0.422812	0.271276	1.55861	0.119089	0.999905	RAD52	ENSG00000002016	0.940455	0.0595446	NBB
17.8189	-0.28711	0.494366	-0.580764	0.5614	0.999905	MYH16	ENSG00000002079	0.2807	0.7193	NBB
1031.48	-0.206252	0.184943	-1.11522	0.264758	0.999905	BAD	ENSG00000002330	0.132379	0.867621	NBB
1520.95	-0.291745	0.195052	-1.49573	0.134725	0.999905	LAP3	ENSG00000002549	0.0673624	0.932638	NBB
1235.68	-0.25032	0.322664	-0.775792	0.437872	0.999905	CD99	ENSG00000002586	0.218936	0.781064	NBB
250.079	0.178951	0.204876	0.873459	0.382413	0.999905	HS3ST1	ENSG00000002587	0.808794	0.191206	NBB
8.25241	-0.388903	0.686823	-0.566235	0.571234	0.999905	AOC1	ENSG00000002726	0.285617	0.714383	NBB
72.1389	-0.047357	0.429498	-0.110261	0.912202	0.999905	WNT16	ENSG00000002745	0.456101	0.543899	NBB
5729.44	0.0327097	0.197308	0.16578	0.86833	0.999905	HECW1	ENSG00000002746	0.565835	0.434165	NBB
709.923	-0.133339	0.186291	-0.715758	0.474141	0.999905	MAD1L1	ENSG00000002822	0.23707	0.76293	NBB
3661.97	-0.0806794	0.161424	-0.499797	0.617218	0.999905	LASP1	ENSG00000002834	0.308609	0.691391	NBB
756.861	0.0231911	0.170692	0.135866	0.891928	0.999905	SNX11	ENSG00000002919	0.554036	0.445964	NBB
323.231	0.043325	0.238072	0.181983	0.855596	0.999905	TMEM176A	ENSG00000002933	0.572202	0.427798	NBB
2976.91	-0.0871141	0.163163	-0.533907	0.593406	0.999905	M6PR	ENSG00000003056	0.296703	0.703297	NBB
409.357	-0.135875	0.234632	-0.579097	0.562524	0.999905	KLHL13	ENSG00000003096	0.281262	0.718738	NBB
806.762	-0.191838	0.221217	-0.867194	0.385836	0.999905	CYP26B1	ENSG00000003137	0.192918	0.807082	NBB
1856.3	-0.220484	0.170794	-1.29094	0.196725	0.999905	ICA1	ENSG00000003147	0.0983623	0.901638	NBB
802.267	-0.202884	0.248914	-0.815076	0.415029	0.999905	DBNDD1	ENSG00000003249	0.207514	0.792486	NBB
3499.62	0.0238554	0.167564	0.142366	0.886791	0.999905	ALS2	ENSG00000003393	0.556605	0.443395	NBB
281.626	-0.125723	0.196582	-0.639546	0.522468	0.999905	CASP10	ENSG00000003400	0.261234	0.738766	NBB
4172.72	0.0156922	0.181045	0.086676	0.930929	0.999905	CFLAR	ENSG00000003402	0.534535	0.465465	NBB
2185.09	0.17404	0.193416	0.899821	0.368215	0.999905	TFPI	ENSG00000003436	0.815892	0.184108	NBB
737.77	0.0613469	0.173499	0.353586	0.723649	0.999905	NDUFAF7	ENSG00000003509	0.638175	0.361825	NBB
3682	0.175722	0.142586	1.23239	0.217805	0.999905	RBM5	ENSG00000003756	0.891098	0.108902	NBB
2545.97	-0.160518	0.170979	-0.938817	0.347825	0.999905	MTMR7	ENSG00000003987	0.173912	0.826088	NBB
2164.73	-0.0907046	0.649503	-0.139652	0.888935	0.999905	SLC7A2	ENSG00000003989	0.444467	0.555533	NBB
2550.26	-0.176231	0.192026	-0.917743	0.358754	0.999905	ARF5	ENSG00000004059	0.179377	0.820623	NBB
1170.93	-0.147586	0.198007	-0.745357	0.456056	0.999905	SARM1	ENSG00000004139	0.228028	0.771972	NBB
1600.46	-0.144729	0.159488	-0.907458	0.364165	0.999905	POLDIP2	ENSG00000004142	0.182082	0.817918	NBB
1653.19	-0.24773	0.263042	-0.941791	0.3463	0.999905	PLXND1	ENSG00000004399	0.17315	0.82685	NBB
1286.83	0.0507848	0.216578	0.234487	0.814607	0.999905	AK2	ENSG00000004455	0.592697	0.407303	NBB
342.143	-0.207109	0.234254	-0.88412	0.376631	0.999905	CD38	ENSG00000004468	0.188316	0.811684	NBB
6410.92	0.288983	0.217801	1.32682	0.184568	0.999905	FKBP4	ENSG00000004478	0.907716	0.092284	NBB
3071.74	-0.111239	0.153771	-0.723409	0.469429	0.999905	KDM1A	ENSG00000004487	0.234714	0.765286	NBB
2094.38	0.0612735	0.168578	0.363472	0.716252	0.999905	RBM6	ENSG00000004534	0.641874	0.358126	NBB
4933.85	-0.143749	0.181369	-0.792574	0.428026	0.999905	CAMKK1	ENSG00000004660	0.214013	0.785987	NBB
975.387	-0.127659	0.210394	-0.606761	0.54401	0.999905	RECQL	ENSG00000004700	0.272005	0.727995	NBB
2952.99	-0.052969	0.146671	-0.361141	0.717994	0.999905	CCDC132	ENSG00000004766	0.358997	0.641003	NBB
40.8467	0.494166	0.349953	1.41209	0.157923	0.999905	HSPB6	ENSG00000004776	0.921038	0.0789617	NBB
785.621	-0.16911	0.193516	-0.873881	0.382183	0.999905	ARHGAP33	ENSG00000004777	0.191091	0.808909	NBB
2259.69	-0.146284	0.187004	-0.782252	0.434067	0.999905	NDUFAB1	ENSG00000004779	0.217033	0.782967	NBB
2382.22	-0.941164	0.605759	-1.55369	0.120258	0.999905	PDK4	ENSG00000004799	0.0601288	0.939871	NBB
138.001	0.112014	0.222989	0.502329	0.615436	0.999905	SLC22A16	ENSG00000004809	0.692282	0.307718	NBB
61.7109	-0.13034	0.320002	-0.40731	0.68378	0.999905	ZMYND10	ENSG00000004838	0.34189	0.65811	NBB
30.05	0.577785	0.38755	1.49086	0.135997	0.999905	ABCB5	ENSG00000004846	0.932001	0.0679987	NBB
261.643	-0.0360693	0.22877	-0.157666	0.87472	0.999905	ARX	ENSG00000004848	0.43736	0.56264	NBB
364.45	-0.0141253	0.201259	-0.0701848	0.944047	0.999905	SLC25A13	ENSG00000004864	0.472023	0.527977	NBB
999.199	0.0308042	0.150178	0.205118	0.83748	0.999905	ST7	ENSG00000004866	0.58126	0.41874	NBB
4590.08	-0.259003	0.167075	-1.55023	0.121087	0.999905	CDC27	ENSG00000004897	0.0605436	0.939456	NBB
15.5672	-0.320128	0.579478	-0.552443	0.580645	0.999905	SLC4A1	ENSG00000004939	0.290323	0.709677	NBB
8.58427	-0.779351	0.84701	-0.920119	0.35751	0.999905	CALCR	ENSG00000004948	0.178755	0.821245	NBB
730.859	-0.07311	0.167044	-0.437669	0.661626	0.999905	HCCS	ENSG00000004961	0.330813	0.669187	NBB
492.034	-0.0428803	0.185946	-0.230607	0.81762	0.999905	DVL2	ENSG00000004975	0.40881	0.59119	NBB
2916.84	-0.191582	0.184656	-1.03751	0.299498	0.999905	UPF1	ENSG00000005007	0.149749	0.850251	NBB
1671.99	0.125511	0.175079	0.716884	0.473446	0.999905	SKAP2	ENSG00000005020	0.763277	0.236723	NBB
3386.78	0.0245957	0.208508	0.117961	0.906099	0.999905	SLC25A5	ENSG00000005022	0.546951	0.453049	NBB
213.994	-0.000455765	0.406027	-0.0011225	0.999104	0.999905	CCDC109B	ENSG00000005059	0.499552	0.500448	NBB
440.31	-0.12069	0.25527	-0.472794	0.63636	0.999905	POLR2J	ENSG00000005075	0.31818	0.68182	NBB
1143.45	-0.145419	0.169627	-0.857287	0.391287	0.999905	DHX33	ENSG00000005100	0.195643	0.804357	NBB
8.04896	-1.14613	0.734886	-1.5596	0.118854	0.999905	MEOX1	ENSG00000005102	0.059427	0.940573	NBB
1596.96	-0.0971455	0.2193	-0.44298	0.65778	0.999905	THSD7A	ENSG00000005108	0.32889	0.67111	NBB
981.89	-0.0104661	0.199821	-0.0523772	0.958228	0.999905	LIG3	ENSG00000005156	0.479114	0.520886	NBB
1225.54	-0.0970167	0.162937	-0.595425	0.551559	0.999905	RPAP3	ENSG00000005175	0.27578	0.72422	NBB
134.549	0.0846339	0.269349	0.314217	0.753356	0.999905	ACSM3	ENSG00000005187	0.623322	0.376678	NBB
128.72	0.0986108	0.270185	0.364975	0.71513	0.999905	AC004381.6	ENSG00000005189	0.642435	0.357565	NBB
1286.28	-0.0761053	0.171831	-0.442909	0.657831	0.999905	CIAPIN1	ENSG00000005194	0.328916	0.671084	NBB
633.381	-0.056093	0.200794	-0.279355	0.779972	0.999905	SPPL2B	ENSG00000005206	0.389986	0.610014	NBB
570.255	-0.18638	0.202489	-0.920447	0.357339	0.999905	FAM214B	ENSG00000005238	0.17867	0.82133	NBB
63.7648	-0.421463	0.381154	-1.10575	0.268833	0.999905	COPZ2	ENSG00000005243	0.134416	0.865584	NBB
5025.78	-0.156083	0.193038	-0.80856	0.418769	0.999905	PRKAR2B	ENSG00000005249	0.209384	0.790616	NBB
1227.9	0.0393973	0.146133	0.2696	0.787468	0.999905	MSL3	ENSG00000005302	0.606266	0.393734	NBB
4429.28	0.0500418	0.144806	0.345578	0.72966	0.999905	CREBBP	ENSG00000005339	0.63517	0.36483	NBB
4693.78	-0.206943	0.240847	-0.859227	0.390215	0.999905	BZRAP1	ENSG00000005379	0.195108	0.804892	NBB
49.1289	-1.11954	0.453327	-2.4696	0.0135264	0.999905	MPO	ENSG00000005381	0.00676322	0.993237	NBB
27.0534	-0.121957	0.424737	-0.287137	0.774008	0.999905	PON1	ENSG00000005421	0.387004	0.612996	NBB
1080.5	-0.0909713	0.169495	-0.536718	0.591462	0.999905	GCFC2	ENSG00000005436	0.295731	0.704269	NBB
369.11	-0.343714	0.242528	-1.41721	0.156421	0.999905	WDR54	ENSG00000005448	0.0782103	0.92179	NBB
657.239	-0.196677	0.187232	-1.05044	0.293514	0.999905	CROT	ENSG00000005469	0.146757	0.853243	NBB
43.063	0.0812117	0.452376	0.179522	0.857527	0.999905	ABCB4	ENSG00000005471	0.571236	0.428764	NBB
5945.5	-0.11041	0.150631	-0.732981	0.46357	0.999905	KMT2E	ENSG00000005483	0.231785	0.768215	NBB
4019.9	-0.238815	0.18203	-1.31196	0.189535	0.999905	RHBDD2	ENSG00000005486	0.0947675	0.905232	NBB
1190.03	-0.153997	0.179681	-0.857058	0.391413	0.999905	SOX8	ENSG00000005513	0.195706	0.804294	NBB
3541.28	-0.140879	0.16955	-0.830901	0.40603	0.999905	IBTK	ENSG00000005700	0.203015	0.796985	NBB
910.998	-0.136944	0.22768	-0.601477	0.547522	0.999905	ZNF195	ENSG00000005801	0.273761	0.726239	NBB
27482	-0.087501	0.210527	-0.415629	0.677681	0.999905	MYCBP2	ENSG00000005810	0.338841	0.661159	NBB
3640.08	-0.0447205	0.192638	-0.232147	0.816424	0.999905	FBXL3	ENSG00000005812	0.408212	0.591788	NBB
136.058	0.163371	0.253168	0.645307	0.518728	0.999905	ITGAL	ENSG00000005844	0.740636	0.259364	NBB
1870.92	-0.311228	0.172092	-1.8085	0.0705294	0.999905	PDK2	ENSG00000005882	0.0352647	0.964735	NBB
868	-0.158732	0.227846	-0.696664	0.486013	0.999905	ITGA3	ENSG00000005884	0.243007	0.756993	NBB
2742.79	-0.119841	0.174054	-0.688528	0.491121	0.999905	ZFX	ENSG00000005889	0.24556	0.75444	NBB
10217.6	-0.106694	0.239134	-0.446171	0.655474	0.999905	LAMP2	ENSG00000005893	0.327737	0.672263	NBB
2892.6	-0.162862	0.171809	-0.947925	0.343167	0.999905	GGNBP2	ENSG00000005955	0.171584	0.828416	NBB
80.3539	0.208019	0.273434	0.760763	0.446798	0.999905	ITGA2B	ENSG00000005961	0.776601	0.223399	NBB
288.267	0.0162737	0.190003	0.0856496	0.931745	0.999905	ASB4	ENSG00000005981	0.534128	0.465872	NBB
3181.59	-0.236807	0.177641	-1.33306	0.182511	0.999905	GDE1	ENSG00000006007	0.0912557	0.908744	NBB
731.957	0.0145664	0.167658	0.0868816	0.930766	0.999905	C19orf60	ENSG00000006015	0.534617	0.465383	NBB
538.383	0.196379	0.254286	0.772276	0.439951	0.999905	CRLF1	ENSG00000006016	0.780024	0.219976	NBB
278.943	0.0108146	0.24761	0.0436759	0.965163	0.999905	OSBPL7	ENSG00000006025	0.517419	0.482581	NBB
705.171	-0.0509657	0.178899	-0.284886	0.775732	0.999905	TMEM98	ENSG00000006042	0.387866	0.612134	NBB
25.6256	0.467127	0.42931	1.08809	0.276556	0.999905	YBX2	ENSG00000006047	0.861722	0.138278	NBB
251.078	0.470932	0.264735	1.77888	0.0752594	0.999905	MAP3K14	ENSG00000006062	0.96237	0.0376297	NBB
900.464	-0.242773	0.278626	-0.871323	0.383578	0.999905	ABCC8	ENSG00000006071	0.191789	0.808211	NBB
12.1917	0.719876	0.926892	0.776655	0.437362	0.999905	CCL3	ENSG00000006075	0.781319	0.218681	NBB
2816.76	-0.0989107	0.142321	-0.694985	0.487065	0.999905	SYNRG	ENSG00000006114	0.243532	0.756468	NBB
1479.13	-0.176401	0.235838	-0.747977	0.454474	0.999905	CACNG3	ENSG00000006116	0.227237	0.772763	NBB
3337.64	-0.086956	0.199857	-0.435092	0.663496	0.999905	TMEM132A	ENSG00000006118	0.331748	0.668252	NBB
14839.2	-0.14999	0.157958	-0.949558	0.342337	0.999905	AP2B1	ENSG00000006125	0.171169	0.828831	NBB
486.658	-0.179953	0.332324	-0.541497	0.588165	0.999905	TAC1	ENSG00000006128	0.294082	0.705918	NBB
949.631	-0.121098	0.148383	-0.81612	0.414431	0.999905	ZNF263	ENSG00000006194	0.207216	0.792784	NBB
2817.23	-0.0739802	0.207162	-0.357113	0.721007	0.999905	CX3CL1	ENSG00000006210	0.360504	0.639496	NBB
872.213	-0.0772971	0.284483	-0.271711	0.785844	0.999905	SPATA20	ENSG00000006282	0.392922	0.607078	NBB
1084.74	0.117919	0.213783	0.551583	0.581234	0.999905	CACNA1G	ENSG00000006283	0.709383	0.290617	NBB
75.1263	0.697969	0.977831	0.713793	0.475355	0.999905	TNFRSF12A	ENSG00000006327	0.762322	0.237678	NBB
90.7881	0.116905	0.283782	0.411955	0.680372	0.999905	DLX6	ENSG00000006377	0.659814	0.340186	NBB
4069.4	0.0348002	0.251031	0.138629	0.889744	0.999905	MAP3K9	ENSG00000006432	0.555128	0.444872	NBB
1363.04	-0.048443	0.152344	-0.317984	0.750497	0.999905	RALA	ENSG00000006451	0.375249	0.624751	NBB
62.2126	-0.0373946	0.292924	-0.12766	0.898418	0.999905	BAIAP2L1	ENSG00000006453	0.449209	0.550791	NBB
1778.36	0.0460808	0.173688	0.265308	0.790773	0.999905	KDM7A	ENSG00000006459	0.604614	0.395386	NBB
2175.79	-0.00919371	0.252734	-0.036377	0.970982	0.999905	ETV1	ENSG00000006468	0.485491	0.514509	NBB
1672.3	-0.0888693	0.163962	-0.542011	0.587811	0.999905	AGK	ENSG00000006530	0.293905	0.706095	NBB
159.314	-0.0255985	0.227725	-0.112409	0.910499	0.999905	ALDH3B1	ENSG00000006534	0.455249	0.544751	NBB
43.6283	-0.262295	0.326386	-0.803633	0.421609	0.999905	TTC22	ENSG00000006555	0.210804	0.789196	NBB
1355.51	-0.0702413	0.19299	-0.363963	0.715886	0.999905	PHTF2	ENSG00000006576	0.357943	0.642057	NBB
1321.94	0.0241361	0.149179	0.161793	0.871469	0.999905	FARP2	ENSG00000006607	0.564265	0.435735	NBB
138.461	-0.778937	0.432093	-1.80271	0.0714342	0.999905	USH1C	ENSG00000006611	0.0357171	0.964283	NBB
1077.34	-0.180868	0.225364	-0.802559	0.42223	0.999905	GGCT	ENSG00000006625	0.211115	0.788885	NBB
218.412	0.0700641	0.215067	0.325778	0.744592	0.999905	DBF4	ENSG00000006634	0.627704	0.372296	NBB
63.2217	-0.012796	0.293683	-0.0435707	0.965247	0.999905	TBXA2R	ENSG00000006638	0.482623	0.517377	NBB
1586.75	0.159942	0.315745	0.506553	0.612468	0.999905	IFRD1	ENSG00000006652	0.693766	0.306234	NBB
17.2374	-0.0731538	0.526704	-0.13889	0.889537	0.999905	LGALS14	ENSG00000006659	0.444769	0.555231	NBB
318.093	-0.160995	0.187608	-0.858146	0.390812	0.999905	COX10	ENSG00000006695	0.195406	0.804594	NBB
445.518	0.0173073	0.165561	0.104537	0.916743	0.999905	GTF2IRD1	ENSG00000006704	0.541628	0.458372	NBB
1085.72	-0.214638	0.200635	-1.06979	0.284713	0.999905	PAF1	ENSG00000006712	0.142356	0.857644	NBB
6749.43	-0.112833	0.145701	-0.774417	0.438684	0.999905	VPS41	ENSG00000006715	0.219342	0.780658	NBB
3421.43	-0.0630287	0.155798	-0.404554	0.685805	0.999905	ARHGAP44	ENSG00000006740	0.342903	0.657097	NBB
1306.66	-0.223618	0.182684	-1.22407	0.220926	0.999905	ELAC2	ENSG00000006744	0.110463	0.889537	NBB
687.049	0.0222107	0.279722	0.0794027	0.936712	0.999905	SCIN	ENSG00000006747	0.531644	0.468356	NBB
454.652	-0.101144	0.182375	-0.554593	0.579173	0.999905	ARSD	ENSG00000006756	0.289586	0.710414	NBB
615.312	-0.0360711	0.173316	-0.208123	0.835133	0.999905	PNPLA4	ENSG00000006757	0.417566	0.582434	NBB
8.00758	-0.760968	0.767982	-0.990866	0.321751	0.999905	MYH13	ENSG00000006788	0.160875	0.839125	NBB
2995.23	-0.13183	0.252518	-0.522062	0.601627	0.999905	ADIPOR2	ENSG00000006831	0.300814	0.699186	NBB
552.213	-0.0560938	0.194709	-0.288091	0.773277	0.999905	CDKL3	ENSG00000006837	0.386639	0.613361	NBB
195.709	-0.186293	0.210193	-0.886291	0.375461	0.999905	UPP2	ENSG00000007001	0.18773	0.81227	NBB
1512.08	-0.114251	0.162126	-0.704707	0.480993	0.999905	MARK4	ENSG00000007047	0.240496	0.759504	NBB
181.863	-0.251551	0.269345	-0.933934	0.350338	0.999905	PROM1	ENSG00000007062	0.175169	0.824831	NBB
918.659	-0.0923102	0.165917	-0.556364	0.577962	0.999905	CCDC124	ENSG00000007080	0.288981	0.711019	NBB
18.7746	-0.725158	0.634153	-1.14351	0.252828	0.999905	CEACAM21	ENSG00000007129	0.126414	0.873586	NBB
21781.9	-0.0528336	0.161659	-0.326823	0.743802	0.999905	PAFAH1B1	ENSG00000007168	0.371901	0.628099	NBB
193.256	0.032259	0.340977	0.0946077	0.924626	0.999905	NOS2	ENSG00000007171	0.537687	0.462313	NBB
397.161	-0.112413	0.197007	-0.570602	0.56827	0.999905	DNAH9	ENSG00000007174	0.284135	0.715865	NBB
6524.64	-0.101536	0.176077	-0.576657	0.564171	0.999905	KIAA0100	ENSG00000007202	0.282086	0.717914	NBB
26800.2	-0.109432	0.195561	-0.559583	0.575764	0.999905	GAS7	ENSG00000007237	0.287882	0.712118	NBB
206.2	-0.274719	0.264767	-1.03759	0.299462	0.999905	TRAPPC6A	ENSG00000007255	0.149731	0.850269	NBB
1109.75	-0.0467099	0.186168	-0.250902	0.80189	0.999905	MATK	ENSG00000007264	0.400945	0.599055	NBB
7.32641	-0.285014	0.907241	-0.314154	0.753404	0.999905	CD79B	ENSG00000007312	0.376702	0.623298	NBB
6.53537	-1.21279	0.87237	-1.39022	0.164461	0.999905	SCN4A	ENSG00000007314	0.0822306	0.917769	NBB
643.447	0.0107538	0.206177	0.0521581	0.958403	0.999905	ST7L	ENSG00000007341	0.520799	0.479201	NBB
11.4237	0.121315	0.959249	0.126469	0.899361	0.999905	TKTL1	ENSG00000007350	0.55032	0.44968	NBB
1135.45	-0.308807	0.174429	-1.77038	0.0766636	0.999905	PAX6	ENSG00000007372	0.0383318	0.961668	NBB
245.065	-0.00894586	0.230193	-0.0388625	0.969	0.999905	RPUSD1	ENSG00000007376	0.4845	0.5155	NBB
131.618	-0.341794	0.287311	-1.18963	0.23419	0.999905	RHBDF1	ENSG00000007384	0.117095	0.882905	NBB
1482.23	0.159706	0.198501	0.804563	0.421072	0.999905	LUC7L	ENSG00000007392	0.789464	0.210536	NBB
668.965	-0.0799049	0.235328	-0.339547	0.734198	0.999905	CACNA2D2	ENSG00000007402	0.367099	0.632901	NBB
4549.82	-0.894934	0.319554	-2.80057	0.00510124	0.999905	BAIAP3	ENSG00000007516	0.00255062	0.997449	NBB
545.437	-0.148716	0.196102	-0.758357	0.448237	0.999905	TSR3	ENSG00000007520	0.224119	0.775881	NBB
836.636	0.0142809	0.223961	0.0637652	0.949157	0.999905	PIGQ	ENSG00000007541	0.525421	0.474579	NBB
1107.99	-0.122012	0.144974	-0.84161	0.400006	0.999905	CRAMP1L	ENSG00000007545	0.200003	0.799997	NBB
51.162	0.0264208	0.430473	0.0613762	0.95106	0.999905	TEAD3	ENSG00000007866	0.52447	0.47553	NBB
100.849	-1.65095	1.14487	-1.44204	0.149291	0.999905	SELE	ENSG00000007908	0.0746454	0.925355	NBB
1660.88	-0.207456	0.182776	-1.13503	0.256363	0.999905	DNAJC11	ENSG00000007923	0.128182	0.871818	NBB
59.0484	0.242104	0.433618	0.558335	0.576615	0.999905	FMO3	ENSG00000007933	0.711692	0.288308	NBB
694.76	0.13291	0.2214	0.600317	0.548295	0.999905	MYLIP	ENSG00000007944	0.725853	0.274147	NBB
32.2124	-0.193175	0.394421	-0.489768	0.624298	0.999905	NOX1	ENSG00000007952	0.312149	0.687851	NBB
48.0365	0.075718	0.350801	0.215843	0.82911	0.999905	E2F2	ENSG00000007968	0.585445	0.414555	NBB
3120.18	-0.177938	0.204248	-0.871182	0.383655	0.999905	PSMB1	ENSG00000008018	0.191827	0.808173	NBB
7224.46	-0.20449	0.164554	-1.24269	0.213981	0.999905	SYN1	ENSG00000008056	0.10699	0.89301	NBB
1089.43	-0.250805	0.172454	-1.45433	0.145854	0.999905	JARID2	ENSG00000008083	0.0729269	0.927073	NBB
3775.97	-0.221097	0.166382	-1.32885	0.183898	0.999905	CDKL5	ENSG00000008086	0.0919491	0.908051	NBB
1993.51	-0.260376	0.232437	-1.1202	0.262628	0.999905	CAMK1G	ENSG00000008118	0.131314	0.868686	NBB
249.987	0.174981	0.207856	0.841836	0.39988	0.999905	CDK11A	ENSG00000008128	0.80006	0.19994	NBB
907.531	-0.100836	0.169869	-0.593611	0.552772	0.999905	NADK	ENSG00000008130	0.276386	0.723614	NBB
79.1342	-0.1829	0.300861	-0.607923	0.543238	0.999905	DLEC1	ENSG00000008226	0.271619	0.728381	NBB
1787.64	0.0734476	0.170626	0.430459	0.666862	0.999905	CYTH3	ENSG00000008256	0.666569	0.333431	NBB
10021.3	-0.100038	0.174052	-0.574758	0.565455	0.999905	ADAM22	ENSG00000008277	0.282727	0.717273	NBB
1177.8	-0.135103	0.26258	-0.514523	0.606887	0.999905	SYPL1	ENSG00000008282	0.303443	0.696557	NBB
1618.7	0.047658	0.197071	0.241832	0.808911	0.999905	CYB561	ENSG00000008283	0.595545	0.404455	NBB
14088.7	-0.109438	0.149429	-0.732373	0.463941	0.999905	SPAG9	ENSG00000008294	0.231971	0.768029	NBB
2447.84	-0.164074	0.202803	-0.80903	0.418498	0.999905	CELSR3	ENSG00000008300	0.209249	0.790751	NBB
691.117	-0.114801	0.268928	-0.426885	0.669463	0.999905	AASS	ENSG00000008311	0.334732	0.665268	NBB
21.7677	0.414159	0.510867	0.810698	0.417539	0.999905	PLEKHG6	ENSG00000008323	0.79123	0.20877	NBB
405.2	-0.0574881	0.1998	-0.287728	0.773555	0.999905	SS18L2	ENSG00000008324	0.386778	0.613222	NBB
362.274	-0.112986	0.195194	-0.578839	0.562698	0.999905	MPND	ENSG00000008382	0.281349	0.718651	NBB
1196.4	-0.0422918	0.312882	-0.135168	0.892479	0.999905	MGST1	ENSG00000008394	0.446239	0.553761	NBB
709.645	0.19244	0.222905	0.863326	0.387958	0.999905	CRY1	ENSG00000008405	0.806021	0.193979	NBB
44.4316	0.430137	0.380069	1.13173	0.257746	0.999905	PGLYRP1	ENSG00000008438	0.871127	0.128873	NBB
6473.16	-0.0500105	0.179789	-0.278162	0.780888	0.999905	NFIX	ENSG00000008441	0.390444	0.609556	NBB
1360.1	-0.0598137	0.150027	-0.398687	0.690124	0.999905	ST3GAL1	ENSG00000008513	0.345062	0.654938	NBB
24.6053	-0.242096	0.439728	-0.550559	0.581936	0.999905	MMP25	ENSG00000008516	0.290968	0.709032	NBB
107.566	0.227335	0.425918	0.533753	0.593513	0.999905	IL32	ENSG00000008517	0.703244	0.296756	NBB
6227.53	0.0250397	0.211986	0.118119	0.905973	0.999905	PKD1	ENSG00000008710	0.547013	0.452987	NBB
7261.78	-0.18624	0.18604	-1.00107	0.316791	0.999905	MAPK8IP2	ENSG00000008735	0.158395	0.841605	NBB
1225.84	-0.140272	0.193552	-0.724725	0.468621	0.999905	MED24	ENSG00000008838	0.23431	0.76569	NBB
4153.67	0.0129754	0.238157	0.0544824	0.956551	0.999905	RHOBTB2	ENSG00000008853	0.521725	0.478275	NBB
3661.49	-0.0434495	0.16127	-0.26942	0.787606	0.999905	HEATR5B	ENSG00000008869	0.393803	0.606197	NBB
11610.6	-0.147754	0.183952	-0.80322	0.421847	0.999905	SEC62	ENSG00000008952	0.210924	0.789076	NBB
8717.88	-0.18754	0.250503	-0.748653	0.454066	0.999905	RPS20	ENSG00000008988	0.227033	0.772967	NBB
14705.8	-0.180102	0.169907	-1.06001	0.289141	0.999905	CSDE1	ENSG00000009307	0.14457	0.85543	NBB
3444.35	-0.121529	0.153353	-0.792476	0.428083	0.999905	UBE3C	ENSG00000009335	0.214042	0.785958	NBB
3335.96	-0.101297	0.154366	-0.656215	0.511686	0.999905	REV3L	ENSG00000009413	0.255843	0.744157	NBB
1709.27	-0.173885	0.20767	-0.837314	0.402416	0.999905	TENM1	ENSG00000009694	0.201208	0.798792	NBB
159.959	-0.329418	0.243841	-1.35095	0.176711	0.999905	PAX7	ENSG00000009709	0.0883556	0.911644	NBB
156.09	0.0173392	0.216979	0.0799116	0.936308	0.999905	MASP2	ENSG00000009724	0.531846	0.468154	NBB
195.932	0.182592	0.231205	0.789741	0.429679	0.999905	IYD	ENSG00000009765	0.78516	0.21484	NBB
748.478	-0.283359	0.182868	-1.54952	0.121256	0.999905	FAM76A	ENSG00000009780	0.0606278	0.939372	NBB
190.253	-0.0759796	0.232811	-0.326358	0.744154	0.999905	TRAF3IP3	ENSG00000009790	0.372077	0.627923	NBB
641.288	-0.14153	0.175695	-0.805546	0.420505	0.999905	POMT2	ENSG00000009830	0.210252	0.789748	NBB
2395.99	-0.0639906	0.161611	-0.395953	0.69214	0.999905	VTA1	ENSG00000009844	0.34607	0.65393	NBB
351.257	-0.0366512	0.238197	-0.153869	0.877713	0.999905	MLXIPL	ENSG00000009950	0.438856	0.561144	NBB
4838.58	-0.0779105	0.145629	-0.534994	0.592654	0.999905	BAZ1B	ENSG00000009954	0.296327	0.703673	NBB
4159.19	-0.0189039	0.149735	-0.126249	0.899535	0.999905	RANBP9	ENSG00000010017	0.449767	0.550233	NBB
13.7943	0.430813	0.634285	0.679211	0.497004	0.999905	ETV7	ENSG00000010030	0.751498	0.248502	NBB
391.838	-0.286134	0.218615	-1.30885	0.190585	0.999905	SPRTN	ENSG00000010072	0.0952925	0.904708	NBB
785.122	-0.0344776	0.182963	-0.188441	0.850531	0.999905	METTL13	ENSG00000010165	0.425266	0.574734	NBB
333.015	0.0424009	0.201695	0.210222	0.833494	0.999905	DYRK4	ENSG00000010219	0.583253	0.416747	NBB
5240.55	0.0385835	0.171148	0.225439	0.821638	0.999905	ZNF207	ENSG00000010244	0.589181	0.410819	NBB
3925	-0.118522	0.186253	-0.636348	0.524549	0.999905	UQCRC1	ENSG00000010256	0.262275	0.737725	NBB
1335.92	-0.0247836	0.214049	-0.115785	0.907823	0.999905	STARD3NL	ENSG00000010270	0.453912	0.546088	NBB
1675.65	-0.0564304	0.289551	-0.194889	0.84548	0.999905	CD9	ENSG00000010278	0.42274	0.57726	NBB
988.747	0.122574	0.194659	0.62969	0.528898	0.999905	HHATL	ENSG00000010282	0.735551	0.264449	NBB
708.887	-0.0543094	0.187667	-0.289393	0.772281	0.999905	NCAPD2	ENSG00000010292	0.38614	0.61386	NBB
782.314	-0.0639368	0.176143	-0.362983	0.716617	0.999905	IFFO1	ENSG00000010295	0.358309	0.641691	NBB
92.0944	0.0494389	0.286806	0.172377	0.863141	0.999905	GIPR	ENSG00000010310	0.56843	0.43157	NBB
171.25	0.0941025	0.237911	0.395537	0.692447	0.999905	PHF7	ENSG00000010318	0.653777	0.346223	NBB
331.973	0.122012	0.873903	0.139617	0.888963	0.999905	SEMA3G	ENSG00000010319	0.555519	0.444481	NBB
6481.15	-0.231895	0.187172	-1.23894	0.215368	0.999905	NISCH	ENSG00000010322	0.107684	0.892316	NBB
998.646	-0.187752	0.251792	-0.745663	0.455871	0.999905	STAB1	ENSG00000010327	0.227936	0.772064	NBB
493.345	-0.253401	0.194833	-1.3006	0.193394	0.999905	FUZ	ENSG00000010361	0.096697	0.903303	NBB
158.525	-0.0738602	0.737352	-0.10017	0.92021	0.999905	SLC6A13	ENSG00000010379	0.460105	0.539895	NBB
66258	-0.222042	0.160384	-1.38444	0.166225	0.999905	IDS	ENSG00000010404	0.0831124	0.916888	NBB
353.753	-0.152037	0.218343	-0.696319	0.486229	0.999905	PRSS3	ENSG00000010438	0.243115	0.756885	NBB
413.672	-0.0755768	0.170111	-0.44428	0.65684	0.999905	ZNF200	ENSG00000010539	0.32842	0.67158	NBB
379.983	0.0386898	0.200424	0.19304	0.846928	0.999905	CD4	ENSG00000010610	0.576536	0.423464	NBB
315.306	-0.102348	0.191956	-0.533187	0.593904	0.999905	LRRC23	ENSG00000010626	0.296952	0.703048	NBB
105.932	-0.0404954	0.285907	-0.141639	0.887365	0.999905	BTK	ENSG00000010671	0.443683	0.556317	NBB
150.412	-0.0983734	0.239627	-0.410527	0.681419	0.999905	HFE	ENSG00000010704	0.34071	0.65929	NBB
1037.94	-0.131946	0.157854	-0.83587	0.403228	0.999905	SCMH1	ENSG00000010803	0.201614	0.798386	NBB
3840.56	-0.233626	0.157269	-1.48552	0.137407	0.999905	FYN	ENSG00000010810	0.0687035	0.931297	NBB
9013.4	-0.0341068	0.201559	-0.169215	0.865628	0.999905	HIVEP2	ENSG00000010818	0.432814	0.567186	NBB
1373.85	-0.0667471	0.151951	-0.439268	0.660467	0.999905	TCEB3	ENSG00000011007	0.330234	0.669766	NBB
525.35	-0.024222	0.201971	-0.119928	0.90454	0.999905	LYPLA2	ENSG00000011009	0.45227	0.54773	NBB
3680.42	-0.13276	0.195701	-0.678379	0.497532	0.999905	CLCN6	ENSG00000011021	0.248766	0.751234	NBB
271.526	0.080773	0.368904	0.218954	0.826686	0.999905	MRC2	ENSG00000011028	0.586657	0.413343	NBB
308.548	-0.0727207	0.578374	-0.125733	0.899943	0.999905	NME2	ENSG00000011052	0.449972	0.550028	NBB
1442.28	-0.059926	0.241283	-0.248364	0.803853	0.999905	SLC6A7	ENSG00000011083	0.401926	0.598074	NBB
615.124	-0.0865735	0.22772	-0.380175	0.703816	0.999905	TSPAN9	ENSG00000011105	0.351908	0.648092	NBB
2028.46	-0.0264554	0.147446	-0.179425	0.857604	0.999905	BTBD7	ENSG00000011114	0.428802	0.571198	NBB
294.562	0.305564	0.20366	1.50036	0.13352	0.999905	APBA3	ENSG00000011132	0.93324	0.0667601	NBB
244.076	0.131254	0.214833	0.610957	0.541228	0.999905	MKS1	ENSG00000011143	0.729386	0.270614	NBB
413.544	0.0103178	0.225084	0.0458396	0.963438	0.999905	ABHD5	ENSG00000011198	0.518281	0.481719	NBB
1765.81	-0.200433	0.231767	-0.864801	0.387148	0.999905	KAL1	ENSG00000011201	0.193574	0.806426	NBB
1465.98	0.250835	0.215592	1.16347	0.244637	0.999905	AKAP8L	ENSG00000011243	0.877681	0.122319	NBB
891.62	-0.0342742	0.179267	-0.191191	0.848376	0.999905	MBTD1	ENSG00000011258	0.424188	0.575812	NBB
1360.03	-0.0228645	0.172515	-0.132536	0.89456	0.999905	UTP18	ENSG00000011260	0.44728	0.55272	NBB
2044.96	-0.0296784	0.13923	-0.213161	0.831202	0.999905	RNF216	ENSG00000011275	0.415601	0.584399	NBB
2549.21	-0.158961	0.168046	-0.945934	0.344182	0.999905	TTC19	ENSG00000011295	0.172091	0.827909	NBB
749.463	0.0111927	0.203755	0.0549322	0.956192	0.999905	PTBP1	ENSG00000011304	0.521904	0.478096	NBB
1061.76	-0.123752	0.15748	-0.785823	0.431971	0.999905	DPF1	ENSG00000011332	0.215986	0.784014	NBB
5731.99	-0.122393	0.188004	-0.651014	0.515037	0.999905	SYT7	ENSG00000011347	0.257519	0.742481	NBB
1415.81	-0.10742	0.169667	-0.63312	0.526655	0.999905	LARS2	ENSG00000011376	0.263327	0.736673	NBB
4789.7	0.0067124	0.172733	0.0388601	0.969002	0.999905	PIK3C2A	ENSG00000011405	0.515499	0.484501	NBB
174.539	0.0674005	0.219043	0.307705	0.758307	0.999905	PLAUR	ENSG00000011422	0.620846	0.379154	NBB
3837.81	-0.116451	0.239589	-0.486044	0.626936	0.999905	ANLN	ENSG00000011426	0.313468	0.686532	NBB
955.141	-0.110106	0.149701	-0.735508	0.46203	0.999905	WIZ	ENSG00000011451	0.231015	0.768985	NBB
5860.01	-0.13263	0.146768	-0.903672	0.366169	0.999905	RABGAP1	ENSG00000011454	0.183085	0.816915	NBB
1962.96	0.35263	0.556505	0.633652	0.526308	0.999905	DCN	ENSG00000011465	0.736846	0.263154	NBB
257.677	0.210017	0.204566	1.02665	0.304587	0.999905	QPCTL	ENSG00000011478	0.847707	0.152293	NBB
2179.43	-0.0869864	0.165944	-0.524191	0.600146	0.999905	PPP5C	ENSG00000011485	0.300073	0.699927	NBB
2842.69	-0.182028	0.180802	-1.00678	0.314041	0.999905	CEP68	ENSG00000011523	0.15702	0.84298	NBB
2672.15	-0.0325922	0.160897	-0.202566	0.839474	0.999905	MAP4K3	ENSG00000011566	0.419737	0.580263	NBB
51.7698	0.268924	0.350712	0.766793	0.443205	0.999905	ZBTB32	ENSG00000011590	0.778398	0.221602	NBB
263.072	-0.31026	0.281716	-1.10132	0.270758	0.999905	TYROBP	ENSG00000011600	0.135379	0.864621	NBB
335.864	0.0709797	0.22961	0.309132	0.757221	0.999905	TMEM159	ENSG00000011638	0.621389	0.378611	NBB
2182.64	-0.368265	0.265045	-1.38944	0.164697	0.999905	GABRA3	ENSG00000011677	0.0823487	0.917651	NBB
335.477	0.225996	0.189961	1.1897	0.234164	0.999905	BRCA1	ENSG00000012048	0.882918	0.117082	NBB
1271.16	-0.111832	0.163702	-0.683146	0.494515	0.999905	ERCC1	ENSG00000012061	0.247257	0.752743	NBB
400.908	0.987567	0.335472	2.94381	0.00324198	0.999905	CD22	ENSG00000012124	0.998379	0.00162099	NBB
989.071	-0.246508	0.258045	-0.955288	0.339432	0.999905	SEMA3B	ENSG00000012171	0.169716	0.830284	NBB
1206.19	-0.221688	0.187214	-1.18414	0.236357	0.999905	MBTPS2	ENSG00000012174	0.118178	0.881822	NBB
82.1748	0.671723	0.282471	2.37802	0.0174057	0.999905	PRICKLE3	ENSG00000012211	0.991297	0.00870287	NBB
84.3498	-1.21374	1.01669	-1.19382	0.23255	0.999905	LTF	ENSG00000012223	0.116275	0.883725	NBB
3639.45	-0.0681415	0.188315	-0.361849	0.717465	0.999905	EXTL3	ENSG00000012232	0.358732	0.641268	NBB
2789.18	0.214859	0.242417	0.886318	0.375446	0.999905	ELOVL5	ENSG00000012660	0.812277	0.187723	NBB
178.065	-0.486727	0.351182	-1.38597	0.165756	0.999905	ALOX5	ENSG00000012779	0.0828781	0.917122	NBB
1197.97	0.140374	0.256201	0.547906	0.583757	0.999905	KDM5D	ENSG00000012817	0.708122	0.291878	NBB
3072.81	-0.0991135	0.158185	-0.626566	0.530944	0.999905	CALCOCO1	ENSG00000012822	0.265472	0.734528	NBB
1992.09	-0.166111	0.153046	-1.08536	0.277762	0.999905	UBR7	ENSG00000012963	0.138881	0.861119	NBB
2032.96	0.0527655	0.19885	0.265354	0.790737	0.999905	MAP4K5	ENSG00000012983	0.604632	0.395368	NBB
5270.51	-0.066499	0.139984	-0.475048	0.634753	0.999905	EHD3	ENSG00000013016	0.317376	0.682624	NBB
2297.35	-0.253594	0.174458	-1.4536	0.146056	0.999905	PSMC4	ENSG00000013275	0.0730281	0.926972	NBB
1702.88	-0.201427	0.216889	-0.928713	0.353038	0.999905	MAN2B2	ENSG00000013288	0.176519	0.823481	NBB
6477.29	-0.209309	0.17859	-1.17201	0.241194	0.999905	SLC7A14	ENSG00000013293	0.120597	0.879403	NBB
3065.56	0.00859868	0.266992	0.0322058	0.974308	0.999905	CLDN11	ENSG00000013297	0.512846	0.487154	NBB
526.888	0.140675	0.186463	0.754439	0.450586	0.999905	SLC25A39	ENSG00000013306	0.774707	0.225293	NBB
854.108	-0.133563	0.256885	-0.519934	0.60311	0.999905	MVP	ENSG00000013364	0.301555	0.698445	NBB
1700.73	-0.127818	0.165452	-0.772534	0.439798	0.999905	NUB1	ENSG00000013374	0.219899	0.780101	NBB
1435.81	-0.0140466	0.161034	-0.0872274	0.930491	0.999905	PGM3	ENSG00000013375	0.465245	0.534755	NBB
906.024	-0.0888843	0.159053	-0.558835	0.576275	0.999905	RWDD2A	ENSG00000013392	0.288137	0.711863	NBB
2426.77	0.318002	0.255371	1.24526	0.213038	0.999905	CLK1	ENSG00000013441	0.893481	0.106519	NBB
940.617	0.0351108	0.168214	0.208728	0.834661	0.999905	POLR3B	ENSG00000013503	0.58267	0.41733	NBB
1248.08	-0.0896839	0.21348	-0.420104	0.674409	0.999905	ANGEL1	ENSG00000013523	0.337205	0.662795	NBB
2995.39	-0.0688706	0.16916	-0.407134	0.68391	0.999905	RNF14	ENSG00000013561	0.341955	0.658045	NBB
524.863	-0.235799	0.2612	-0.902753	0.366657	0.999905	DNASE1L1	ENSG00000013563	0.183329	0.816671	NBB
229.42	-0.142099	0.357129	-0.397891	0.69071	0.999905	DDX11	ENSG00000013573	0.345355	0.654645	NBB
414.736	-0.00182987	0.25144	-0.00727756	0.994193	0.999905	HEBP1	ENSG00000013583	0.497097	0.502903	NBB
240.006	0.0415901	0.306879	0.135526	0.892196	0.999905	GPRC5A	ENSG00000013588	0.553902	0.446098	NBB
489.379	-0.165332	0.192057	-0.86085	0.38932	0.999905	MAMLD1	ENSG00000013619	0.19466	0.80534	NBB
128.921	0.0120563	0.233437	0.0516468	0.95881	0.999905	CD6	ENSG00000013725	0.520595	0.479405	NBB
65.1121	0.0335819	0.303025	0.110822	0.911757	0.999905	TACC3	ENSG00000013810	0.544121	0.455879	NBB
1847.51	-0.201701	0.211563	-0.953384	0.340395	0.999905	UFL1	ENSG00000014123	0.170198	0.829802	NBB
285.393	-0.103659	0.221847	-0.467255	0.640317	0.999905	POLA2	ENSG00000014138	0.320159	0.679841	NBB
402.615	-0.16241	0.193128	-0.840946	0.400378	0.999905	ZC3H3	ENSG00000014164	0.200189	0.799811	NBB
2094.98	-0.145612	0.182947	-0.795925	0.426076	0.999905	CAPN1	ENSG00000014216	0.213038	0.786962	NBB
60.476	0.448103	0.311586	1.43814	0.150396	0.999905	ACPP	ENSG00000014257	0.924802	0.0751978	NBB
16886.6	-0.0916497	0.160442	-0.571234	0.567841	0.999905	MDH1	ENSG00000014641	0.28392	0.71608	NBB
6104.52	-0.103235	0.161742	-0.638269	0.523298	0.999905	SLC30A9	ENSG00000014824	0.261649	0.738351	NBB
196.808	0.12814	0.308275	0.415667	0.677653	0.999905	MTMR11	ENSG00000014914	0.661173	0.338827	NBB
1651.38	-0.0195888	0.148544	-0.131873	0.895085	0.999905	COX15	ENSG00000014919	0.447542	0.552458	NBB
261.66	-0.464683	0.266565	-1.74323	0.0812941	0.999905	CCDC88C	ENSG00000015133	0.0406471	0.959353	NBB
1951.3	0.0355878	0.185168	0.192192	0.847592	0.999905	YAF2	ENSG00000015153	0.576204	0.423796	NBB
5927.41	-0.183601	0.159041	-1.15443	0.248325	0.999905	ZMYND11	ENSG00000015171	0.124163	0.875837	NBB
102.673	-0.280505	0.257046	-1.09126	0.275158	0.999905	WAS	ENSG00000015285	0.137579	0.862421	NBB
1377.58	-0.0228263	0.18459	-0.12366	0.901585	0.999905	BID	ENSG00000015475	0.450792	0.549208	NBB
28010	-0.122701	0.162074	-0.75707	0.449008	0.999905	MATR3	ENSG00000015479	0.224504	0.775496	NBB
12.88	0.596631	0.802667	0.743311	0.457293	0.999905	NPC1L1	ENSG00000015520	0.771353	0.228647	NBB
629.246	-0.0437087	0.170704	-0.25605	0.797912	0.999905	XYLT2	ENSG00000015532	0.398956	0.601044	NBB
7757.96	0.25415	0.185826	1.36768	0.171413	0.999905	RGPD5	ENSG00000015568	0.914293	0.0857065	NBB
4796.8	-0.25719	0.185801	-1.38422	0.16629	0.999905	STMN4	ENSG00000015592	0.0831451	0.916855	NBB
10513.7	-0.137231	0.161968	-0.847272	0.396843	0.999905	NUDCD3	ENSG00000015676	0.198422	0.801578	NBB
862.298	-0.39707	0.190525	-2.08408	0.0371526	0.999905	CHDH	ENSG00000016391	0.0185763	0.981424	NBB
114.27	-0.141106	0.373345	-0.377952	0.705466	0.999905	IL20RA	ENSG00000016402	0.352733	0.647267	NBB
165.088	-0.442495	0.378349	-1.16954	0.242186	0.999905	CLCA4	ENSG00000016602	0.121093	0.878907	NBB
797.339	-0.113662	0.172876	-0.657474	0.510876	0.999905	GLT8D1	ENSG00000016864	0.255438	0.744562	NBB
6512.43	-0.0299197	0.16031	-0.186636	0.851946	0.999905	ATP2C1	ENSG00000017260	0.425973	0.574027	NBB
3974.63	-0.0419599	0.186552	-0.224924	0.822038	0.999905	SRCIN1	ENSG00000017373	0.411019	0.588981	NBB
397.093	0.0434979	0.27727	0.156879	0.87534	0.999905	IGF1	ENSG00000017427	0.56233	0.43767	NBB
252.962	-0.887228	0.378012	-2.34709	0.0189208	0.999905	SLC38A5	ENSG00000017483	0.0094604	0.99054	NBB
135.144	0.156883	0.232067	0.676027	0.499024	0.999905	MAGIX	ENSG00000017621	0.750488	0.249512	NBB
3827.04	-0.144298	0.177595	-0.812512	0.416498	0.999905	RALBP1	ENSG00000017797	0.208249	0.791751	NBB
17171.2	-0.15118	0.168337	-0.898077	0.369145	0.999905	RUFY3	ENSG00000018189	0.184572	0.815428	NBB
25752.3	-0.229021	0.214315	-1.06862	0.285242	0.999905	CNTN1	ENSG00000018236	0.142621	0.857379	NBB
410.944	-0.372462	0.290267	-1.28317	0.199432	0.999905	SLC11A1	ENSG00000018280	0.099716	0.900284	NBB
1044.38	-0.110658	0.317164	-0.348898	0.727166	0.999905	WWTR1	ENSG00000018408	0.363583	0.636417	NBB
2667.38	-0.0677018	0.164489	-0.411588	0.680641	0.999905	AGPS	ENSG00000018510	0.340321	0.659679	NBB
15.0131	0.315907	0.600725	0.525876	0.598974	0.999905	ZNF806	ENSG00000018607	0.700513	0.299487	NBB
932.952	-0.0401288	0.166692	-0.240737	0.809759	0.999905	CXorf56	ENSG00000018610	0.40488	0.59512	NBB
29195.3	-0.0828244	0.162979	-0.508192	0.611319	0.999905	ATP1A2	ENSG00000018625	0.30566	0.69434	NBB
413.002	-0.124236	0.191646	-0.648257	0.516819	0.999905	TTC27	ENSG00000018699	0.25841	0.74159	NBB
215.12	0.133407	0.196511	0.67888	0.497214	0.999905	ZNF582	ENSG00000018869	0.751393	0.248607	NBB
100.618	-0.226411	0.350571	-0.645835	0.518386	0.999905	VSIG2	ENSG00000019102	0.259193	0.740807	NBB
3152.02	-0.0612659	0.167566	-0.365622	0.714647	0.999905	PHLDB1	ENSG00000019144	0.357324	0.642676	NBB
29.3553	-0.592743	0.640264	-0.925779	0.354561	0.999905	CYP24A1	ENSG00000019186	0.17728	0.82272	NBB
557.138	-0.0455934	0.161934	-0.281556	0.778284	0.999905	PRDM11	ENSG00000019485	0.389142	0.610858	NBB
8656.29	-0.134555	0.189619	-0.709605	0.477949	0.999905	SYT13	ENSG00000019505	0.238975	0.761025	NBB
55.5346	0.295688	0.357461	0.827188	0.40813	0.999905	SNAI2	ENSG00000019549	0.795935	0.204065	NBB
4589.23	-0.231719	0.22654	-1.02286	0.306374	0.999905	CD74	ENSG00000019582	0.153187	0.846813	NBB
919.445	0.359265	0.870877	0.412532	0.679949	0.999905	HGF	ENSG00000019991	0.660025	0.339975	NBB
3479.08	-0.141465	0.148396	-0.953296	0.34044	0.999905	ZRANB1	ENSG00000019995	0.17022	0.82978	NBB
23958.8	-0.214326	0.1681	-1.275	0.202311	0.999905	NCDN	ENSG00000020129	0.101155	0.898845	NBB
311.767	-0.0186042	0.257698	-0.0721937	0.942448	0.999905	GPR124	ENSG00000020181	0.471224	0.528776	NBB
584.864	-0.0614179	0.163916	-0.374691	0.70789	0.999905	ZFP64	ENSG00000020256	0.353945	0.646055	NBB
1163.47	-0.057396	0.197838	-0.290116	0.771728	0.999905	MNAT1	ENSG00000020426	0.385864	0.614136	NBB
2744.3	0.0909264	0.190863	0.476397	0.633791	0.999905	SAMD4A	ENSG00000020577	0.683104	0.316896	NBB
68.5798	0.0679285	0.288458	0.235488	0.81383	0.999905	RUNX3	ENSG00000020633	0.593085	0.406915	NBB
642.402	0.000247876	0.178403	0.00138942	0.998891	0.999905	MRE11A	ENSG00000020922	0.500554	0.499446	NBB
5537.33	-0.282955	0.207741	-1.36206	0.17318	0.999905	PLEKHB1	ENSG00000021300	0.08659	0.91341	NBB
550.534	-0.54057	0.309598	-1.74604	0.0808038	0.999905	SERPINB1	ENSG00000021355	0.0404019	0.959598	NBB
44.8032	-0.0579398	0.365051	-0.158717	0.873892	0.999905	CYP3A43	ENSG00000021461	0.436946	0.563054	NBB
41.4496	0.469692	0.368984	1.27293	0.203042	0.999905	SLC7A9	ENSG00000021488	0.898479	0.101521	NBB
2407.7	-0.115584	0.18278	-0.632368	0.527147	0.999905	SPAST	ENSG00000021574	0.263573	0.736427	NBB
7186.72	-0.126281	0.178591	-0.707097	0.479506	0.999905	NRXN3	ENSG00000021645	0.239753	0.760247	NBB
579.915	0.0042413	0.202412	0.0209538	0.983283	0.999905	OSBPL5	ENSG00000021762	0.508359	0.491641	NBB
2441.09	-0.159492	0.147435	-1.08178	0.279351	0.999905	AQR	ENSG00000021776	0.139676	0.860324	NBB
291.04	-0.151151	0.204895	-0.737699	0.460697	0.999905	CPS1	ENSG00000021826	0.230349	0.769651	NBB
4603.4	-0.00146895	0.180276	-0.00814835	0.993499	0.999905	FHL1	ENSG00000022267	0.496749	0.503251	NBB
3082.64	-0.211	0.170141	-1.24014	0.214923	0.999905	RTFDC1	ENSG00000022277	0.107461	0.892539	NBB
15935.3	0.031586	0.15137	0.208668	0.834708	0.999905	GABRA1	ENSG00000022355	0.582646	0.417354	NBB
252.743	0.0654439	0.353782	0.184984	0.853242	0.999905	NLRP2	ENSG00000022556	0.573379	0.426621	NBB
2984.43	0.153576	0.158565	0.968535	0.332777	0.999905	SLC45A4	ENSG00000022567	0.833611	0.166389	NBB
3586.01	-0.0598027	0.149441	-0.400175	0.689027	0.999905	RNF10	ENSG00000022840	0.344514	0.655486	NBB
553.235	-0.184346	0.178596	-1.0322	0.30198	0.999905	ZNF839	ENSG00000022976	0.15099	0.84901	NBB
873.689	0.19087	0.16368	1.16612	0.243566	0.999905	ZDHHC6	ENSG00000023041	0.878217	0.121783	NBB
7118.88	-0.0108218	0.196797	-0.0549899	0.956147	0.999905	GRAMD1B	ENSG00000023171	0.478073	0.521927	NBB
1781.19	-0.0216952	0.20476	-0.105954	0.915618	0.999905	RNH1	ENSG00000023191	0.457809	0.542191	NBB
14059.6	-0.146102	0.151162	-0.966526	0.333781	0.999905	NDUFS1	ENSG00000023228	0.166891	0.833109	NBB
9873.93	-0.189055	0.141727	-1.33394	0.182225	0.999905	RB1CC1	ENSG00000023287	0.0911123	0.908888	NBB
1470.21	-0.0142872	0.168007	-0.0850395	0.93223	0.999905	ERP44	ENSG00000023318	0.466115	0.533885	NBB
1596.51	-0.240165	0.165716	-1.44925	0.147267	0.999905	ALAS1	ENSG00000023330	0.0736336	0.926366	NBB
346.861	-0.0208147	0.29409	-0.0707766	0.943576	0.999905	BIRC3	ENSG00000023445	0.471788	0.528212	NBB
25817.1	-0.162587	0.208669	-0.779165	0.435883	0.999905	AKAP11	ENSG00000023516	0.217941	0.782059	NBB
553.692	-0.0339332	0.192686	-0.176106	0.860211	0.999905	GLRX2	ENSG00000023572	0.430105	0.569895	NBB
400.528	0.0823229	0.1905	0.432141	0.665639	0.999905	SNAPC1	ENSG00000023608	0.667181	0.332819	NBB
383.132	-0.249608	0.251069	-0.994182	0.320134	0.999905	DERA	ENSG00000023697	0.160067	0.839933	NBB
4795.27	-0.147816	0.177591	-0.832336	0.405219	0.999905	STRAP	ENSG00000023734	0.20261	0.79739	NBB
29.1876	0.313064	0.478134	0.654763	0.512621	0.999905	ABCC2	ENSG00000023839	0.74369	0.25631	NBB
102.274	-0.286683	0.28246	-1.01495	0.310129	0.999905	DEF6	ENSG00000023892	0.155065	0.844935	NBB
1152.73	0.0601494	0.17067	0.352431	0.724515	0.999905	PLEKHO1	ENSG00000023902	0.637743	0.362257	NBB
1146.22	-0.0572982	0.224646	-0.25506	0.798677	0.999905	GCLM	ENSG00000023909	0.399339	0.600661	NBB
4027.2	0.122042	0.155468	0.784998	0.432455	0.999905	UBR2	ENSG00000024048	0.783773	0.216227	NBB
459.265	0.256552	0.230019	1.11535	0.264701	0.999905	EHD2	ENSG00000024422	0.86765	0.13235	NBB
124.963	0.102041	0.290503	0.351258	0.725395	0.999905	DEPDC1	ENSG00000024526	0.637302	0.362698	NBB
991.263	-0.164938	0.181083	-0.910839	0.36238	0.999905	CCDC28A	ENSG00000024862	0.18119	0.81881	NBB
3147.17	-0.113615	0.169721	-0.669422	0.503227	0.999905	RRAGD	ENSG00000025039	0.251613	0.748387	NBB
1046.66	-0.148017	0.168783	-0.876966	0.380505	0.999905	HSF2	ENSG00000025156	0.190253	0.809747	NBB
3315.36	-0.194093	0.153002	-1.26856	0.204598	0.999905	PHF20	ENSG00000025293	0.102299	0.897701	NBB
336.52	-0.201564	0.255209	-0.789801	0.429644	0.999905	HSD17B6	ENSG00000025423	0.214822	0.785178	NBB
237.399	0.155378	0.20249	0.767334	0.442883	0.999905	NR1H3	ENSG00000025434	0.778559	0.221441	NBB
212.118	-0.398639	0.238615	-1.67063	0.0947939	0.999905	TYMP	ENSG00000025708	0.047397	0.952603	NBB
1022.01	-0.105	0.174126	-0.603009	0.546503	0.999905	NCAPH2	ENSG00000025770	0.273252	0.726748	NBB
1314.95	-0.28601	0.214055	-1.33615	0.181499	0.999905	TOMM34	ENSG00000025772	0.0907496	0.90925	NBB
3478.46	-0.106344	0.187202	-0.568073	0.569985	0.999905	SEC63	ENSG00000025796	0.284993	0.715007	NBB
6070.43	-0.155562	0.169963	-0.91527	0.36005	0.999905	KPNA6	ENSG00000025800	0.180025	0.819975	NBB
5975.45	0.0408587	0.301748	0.135407	0.89229	0.999905	VIM	ENSG00000026025	0.553855	0.446145	NBB
276.167	-0.166141	0.241593	-0.687689	0.491649	0.999905	RTEL1-TNFRSF6B	ENSG00000026036	0.245824	0.754176	NBB
291.232	-0.146538	0.299169	-0.489818	0.624263	0.999905	FAS	ENSG00000026103	0.312132	0.687868	NBB
1011.8	0.0605529	0.185516	0.326402	0.74412	0.999905	RNASET2	ENSG00000026297	0.62794	0.37206	NBB
1904.44	-0.108062	0.949213	-0.113844	0.909362	0.999905	CD44	ENSG00000026508	0.454681	0.545319	NBB
214.778	0.291966	0.311644	0.936856	0.348833	0.999905	KCNG1	ENSG00000026559	0.825584	0.174416	NBB
2456.6	0.0484268	0.163676	0.29587	0.76733	0.999905	AGPAT4	ENSG00000026652	0.616335	0.383665	NBB
24.9256	0.486437	0.608949	0.798814	0.424398	0.999905	SLAMF7	ENSG00000026751	0.787801	0.212199	NBB
414.556	0.250942	0.194343	1.29123	0.196624	0.999905	BTN3A1	ENSG00000026950	0.901688	0.0983118	NBB
418.81	-0.0611335	0.203552	-0.300334	0.763922	0.999905	MIPEP	ENSG00000027001	0.381961	0.618039	NBB
509.383	-0.0781696	0.182126	-0.429206	0.667773	0.999905	PRKCH	ENSG00000027075	0.333887	0.666113	NBB
14.4825	0.238227	0.841997	0.282931	0.77723	0.999905	INSRR	ENSG00000027644	0.611385	0.388615	NBB
1997.78	0.0638675	0.295558	0.216091	0.828917	0.999905	IFNGR1	ENSG00000027697	0.585542	0.414458	NBB
359.891	-0.110888	0.179274	-0.618537	0.536222	0.999905	B4GALT7	ENSG00000027847	0.268111	0.731889	NBB
7.10679	-0.746946	0.928866	-0.804149	0.421311	0.999905	SH2D2A	ENSG00000027869	0.210656	0.789344	NBB
449.159	0.144174	0.317786	0.453683	0.650057	0.999905	VRK2	ENSG00000028116	0.674972	0.325028	NBB
444.763	-0.18631	0.208479	-0.893664	0.371502	0.999905	TNFRSF1B	ENSG00000028137	0.185751	0.814249	NBB
3457.88	-0.103682	0.149853	-0.691891	0.489006	0.999905	VEZT	ENSG00000028203	0.244503	0.755497	NBB
203.343	0.0850255	0.249288	0.341073	0.733049	0.999905	POU2F2	ENSG00000028277	0.633476	0.366524	NBB
1143.63	-0.180366	0.169126	-1.06646	0.286217	0.999905	BRD9	ENSG00000028310	0.143108	0.856892	NBB
3358.54	-0.226914	0.184807	-1.22785	0.219504	0.999905	SNX1	ENSG00000028528	0.109752	0.890248	NBB
1638.62	-0.0500434	0.183598	-0.272571	0.785183	0.999905	TBPL1	ENSG00000028839	0.392592	0.607408	NBB
1138.72	0.0220754	0.166125	0.132884	0.894285	0.999905	ARNTL2	ENSG00000029153	0.552858	0.447142	NBB
9038.78	-0.290095	0.173379	-1.67319	0.0942906	0.999905	BCLAF1	ENSG00000029363	0.0471453	0.952855	NBB
2926.54	-0.187517	0.171131	-1.09575	0.273187	0.999905	SLC39A9	ENSG00000029364	0.136594	0.863406	NBB
1210.14	0.139755	0.275551	0.507182	0.612027	0.999905	ANK1	ENSG00000029534	0.693986	0.306014	NBB
347.52	-0.143516	0.195526	-0.734001	0.462948	0.999905	TFB1M	ENSG00000029639	0.231474	0.768526	NBB
6974.69	-0.0667294	0.149522	-0.446286	0.655391	0.999905	RABEP1	ENSG00000029725	0.327695	0.672305	NBB
658.264	-0.319562	0.189913	-1.68267	0.0924381	0.999905	HMGB3	ENSG00000029993	0.046219	0.953781	NBB
880.936	0.0975465	0.185706	0.525274	0.599393	0.999905	NUP160	ENSG00000030066	0.700304	0.299696	NBB
165.345	0.169613	0.231161	0.733743	0.463105	0.999905	BAK1	ENSG00000030110	0.768447	0.231553	NBB
25.763	-0.0735635	0.47858	-0.153712	0.877837	0.999905	MUSK	ENSG00000030304	0.438918	0.561082	NBB
935.704	-0.105932	0.277564	-0.381648	0.702722	0.999905	IKZF2	ENSG00000030419	0.351361	0.648639	NBB
898.044	0.0199888	0.206399	0.0968454	0.922849	0.999905	GRN	ENSG00000030582	0.538575	0.461425	NBB
4920.36	0.00750451	0.173124	0.0433477	0.965424	0.999905	FAM13B	ENSG00000031003	0.517288	0.482712	NBB
1266.06	-0.288709	0.203404	-1.41939	0.155786	0.999905	ARHGAP31	ENSG00000031081	0.0778928	0.922107	NBB
23.6065	-0.127061	0.438595	-0.289701	0.772045	0.999905	NR2E3	ENSG00000031544	0.386023	0.613977	NBB
279.114	-0.0326212	0.262231	-0.124399	0.900999	0.999905	CENPQ	ENSG00000031691	0.4505	0.5495	NBB
7033.18	-0.129792	0.161128	-0.80552	0.42052	0.999905	SARS	ENSG00000031698	0.21026	0.78974	NBB
1233.58	-0.0623452	0.151246	-0.412211	0.680185	0.999905	RANBP3	ENSG00000031823	0.340093	0.659907	NBB
2502.21	-0.167115	0.162384	-1.02914	0.303416	0.999905	ARID4A	ENSG00000032219	0.151708	0.848292	NBB
1085.78	-0.199868	0.190039	-1.05172	0.292926	0.999905	TSSC1	ENSG00000032389	0.146463	0.853537	NBB
3073.47	-0.174473	0.171359	-1.01817	0.308596	0.999905	PNPLA6	ENSG00000032444	0.154298	0.845702	NBB
782.86	-0.0606339	0.183931	-0.329656	0.74166	0.999905	IFT88	ENSG00000032742	0.37083	0.62917	NBB
566.467	-0.162602	0.178456	-0.911164	0.362209	0.999905	ALG1	ENSG00000033011	0.181105	0.818895	NBB
550.915	0.24448	0.200625	1.21859	0.222999	0.999905	ZCCHC8	ENSG00000033030	0.8885	0.1115	NBB
2417.91	-0.109616	0.150192	-0.729838	0.465489	0.999905	ABCF2	ENSG00000033050	0.232745	0.767255	NBB
1027.7	-0.0317834	0.174991	-0.181628	0.855875	0.999905	CHPF2	ENSG00000033100	0.427937	0.572063	NBB
7665.17	-0.0909996	0.161901	-0.562068	0.57407	0.999905	LRRC7	ENSG00000033122	0.287035	0.712965	NBB
3144.59	-0.0778577	0.202852	-0.383815	0.701116	0.999905	FUT8	ENSG00000033170	0.350558	0.649442	NBB
2604.35	-0.0192222	0.154436	-0.124467	0.900945	0.999905	UBA6	ENSG00000033178	0.450473	0.549527	NBB
2798.37	-0.0228258	0.18599	-0.122726	0.902324	0.999905	GAB2	ENSG00000033327	0.451162	0.548838	NBB
13829.4	-0.133179	0.160603	-0.829241	0.406968	0.999905	ATP6V0A1	ENSG00000033627	0.203484	0.796516	NBB
1749.57	-0.176288	0.152843	-1.1534	0.248748	0.999905	PIAS1	ENSG00000033800	0.124374	0.875626	NBB
4751.42	-0.253304	0.149503	-1.6943	0.0902076	0.999905	SLC4A7	ENSG00000033867	0.0451038	0.954896	NBB
5849.7	-0.118381	0.155784	-0.759904	0.447312	0.999905	APBA2	ENSG00000034053	0.223656	0.776344	NBB
188.751	-0.00326068	0.311505	-0.0104675	0.991648	0.999905	UHRF1	ENSG00000034063	0.495824	0.504176	NBB
245.076	-0.0668963	0.221925	-0.301436	0.763082	0.999905	MAP2K3	ENSG00000034152	0.381541	0.618459	NBB
124.97	-0.103969	0.665754	-0.156168	0.875901	0.999905	EFCAB1	ENSG00000034239	0.43795	0.56205	NBB
17610.4	-0.216909	0.23397	-0.927081	0.353884	0.999905	TMSB10	ENSG00000034510	0.176942	0.823058	NBB
256.329	0.176339	0.198051	0.890375	0.373264	0.999905	ASTE1	ENSG00000034533	0.813368	0.186632	NBB
5249.25	-0.264221	0.179992	-1.46796	0.142116	0.999905	RNF19A	ENSG00000034677	0.0710579	0.928942	NBB
670.859	-0.0998344	0.191215	-0.522106	0.601597	0.999905	PEX3	ENSG00000034693	0.300798	0.699202	NBB
5885.36	-0.138153	0.201549	-0.685454	0.493058	0.999905	GABARAPL2	ENSG00000034713	0.246529	0.753471	NBB
1493.15	0.077174	0.142633	0.541065	0.588463	0.999905	SH3YL1	ENSG00000035115	0.705769	0.294231	NBB
625.128	-0.147542	0.174663	-0.844724	0.398265	0.999905	FAM136A	ENSG00000035141	0.199133	0.800867	NBB
1420.68	0.0388462	0.21855	0.177745	0.858923	0.999905	VCL	ENSG00000035403	0.570538	0.429462	NBB
65.3465	0.075884	0.318651	0.238141	0.811772	0.999905	DEPDC1B	ENSG00000035499	0.594114	0.405886	NBB
250.432	0.139649	0.181356	0.770029	0.441283	0.999905	DAPK2	ENSG00000035664	0.779359	0.220641	NBB
903.598	0.0260121	0.158192	0.164433	0.86939	0.999905	NSMAF	ENSG00000035681	0.565305	0.434695	NBB
2228.22	-0.137141	0.167365	-0.819411	0.412552	0.999905	ADSS	ENSG00000035687	0.206276	0.793724	NBB
5969.58	-0.205372	0.226408	-0.907089	0.36436	0.999905	TIMP2	ENSG00000035862	0.18218	0.81782	NBB
2433.53	-0.103567	0.176978	-0.585199	0.558414	0.999905	RFC1	ENSG00000035928	0.279207	0.720793	NBB
2022.42	0.0802352	0.172757	0.464441	0.642332	0.999905	TBC1D23	ENSG00000036054	0.678834	0.321166	NBB
4540.29	-0.0936174	0.164546	-0.568943	0.569395	0.999905	CUL3	ENSG00000036257	0.284697	0.715303	NBB
1078.24	-0.24783	0.310325	-0.798614	0.424514	0.999905	MYOM2	ENSG00000036448	0.212257	0.787743	NBB
11.2728	-0.135666	0.661691	-0.205029	0.837549	0.999905	OTC	ENSG00000036473	0.418775	0.581225	NBB
3011.14	-0.0693442	0.168754	-0.410918	0.681133	0.999905	CYP46A1	ENSG00000036530	0.340566	0.659434	NBB
3337.5	-0.16194	0.164255	-0.985904	0.32418	0.999905	ZZZ3	ENSG00000036549	0.16209	0.83791	NBB
16.319	0.362224	0.519608	0.697111	0.485733	0.999905	SLC18A1	ENSG00000036565	0.757133	0.242867	NBB
828.569	-0.0908392	0.169491	-0.535953	0.591991	0.999905	USP2	ENSG00000036672	0.295996	0.704004	NBB
1719.53	-0.120619	0.22229	-0.54262	0.587392	0.999905	TUBG2	ENSG00000037042	0.293696	0.706304	NBB
360.388	0.0490707	0.20785	0.236088	0.813365	0.999905	RPL26L1	ENSG00000037241	0.593318	0.406682	NBB
89.517	0.0739763	0.337673	0.219077	0.82659	0.999905	FLT4	ENSG00000037280	0.586705	0.413295	NBB
1012.7	-0.185754	0.236077	-0.786835	0.431379	0.999905	NSUN2	ENSG00000037474	0.215689	0.784311	NBB
1327.99	-0.0943988	0.173704	-0.543446	0.586823	0.999905	FBXO42	ENSG00000037637	0.293412	0.706588	NBB
1773.84	-0.0902839	0.158589	-0.569296	0.569155	0.999905	MFAP3	ENSG00000037749	0.284578	0.715422	NBB
342.238	-0.0610209	0.233231	-0.261633	0.793605	0.999905	MRI1	ENSG00000037757	0.396802	0.603198	NBB
98.8979	-0.142338	0.283582	-0.50193	0.615716	0.999905	METTL1	ENSG00000037897	0.307858	0.692142	NBB
339.686	-0.351669	0.352302	-0.998204	0.31818	0.999905	AGA	ENSG00000038002	0.15909	0.84091	NBB
2379.41	0.0575794	0.195733	0.294173	0.768626	0.999905	PI4K2B	ENSG00000038210	0.615687	0.384313	NBB
5124.68	-0.0919722	0.204412	-0.449936	0.652757	0.999905	BOD1L1	ENSG00000038219	0.326378	0.673622	NBB
3684.5	-0.0537424	0.156813	-0.342717	0.731811	0.999905	MAT2B	ENSG00000038274	0.365906	0.634094	NBB
311.745	0.122383	0.235404	0.519887	0.603142	0.999905	TLL1	ENSG00000038295	0.698429	0.301571	NBB
1600.77	-0.171292	0.176204	-0.972126	0.330988	0.999905	EDC4	ENSG00000038358	0.165494	0.834506	NBB
8766.47	0.0500927	0.156723	0.319625	0.749253	0.999905	TRIO	ENSG00000038382	0.625374	0.374626	NBB
5496.57	-0.254687	0.245936	-1.03558	0.300396	0.999905	VCAN	ENSG00000038427	0.150198	0.849802	NBB
2104.23	-0.0923041	0.153198	-0.602517	0.54683	0.999905	CLEC16A	ENSG00000038532	0.273415	0.726585	NBB
396.407	-0.29914	0.231893	-1.28999	0.197053	0.999905	MSR1	ENSG00000038945	0.0985266	0.901473	NBB
181.036	0.327881	0.269185	1.21805	0.223205	0.999905	CDH1	ENSG00000039068	0.888398	0.111602	NBB
3412.17	-0.0512794	0.163354	-0.313916	0.753585	0.999905	SKIV2L2	ENSG00000039123	0.376792	0.623208	NBB
342.158	-0.401266	0.255131	-1.57278	0.115769	0.999905	DNAH5	ENSG00000039139	0.0578847	0.942115	NBB
3793.98	0.0101046	0.164454	0.0614432	0.951006	0.999905	ZFYVE16	ENSG00000039319	0.524497	0.475503	NBB
1988.85	-0.0730932	0.177095	-0.412735	0.679801	0.999905	FAM65A	ENSG00000039523	0.3399	0.6601	NBB
393.079	0.204259	0.268933	0.759515	0.447545	0.999905	RAI14	ENSG00000039560	0.776228	0.223772	NBB
293.755	-0.115139	0.244434	-0.471042	0.637611	0.999905	PNKP	ENSG00000039650	0.318805	0.681195	NBB
43.9374	-0.212845	0.349538	-0.608932	0.54257	0.999905	BEST2	ENSG00000039987	0.271285	0.728715	NBB
3649.61	-0.113184	0.163529	-0.692134	0.488853	0.999905	PHLPP2	ENSG00000040199	0.244427	0.755573	NBB
371.579	-0.225485	0.206972	-1.08944	0.275958	0.999905	SPDL1	ENSG00000040275	0.137979	0.862021	NBB
6112.51	0.01585	0.132586	0.119545	0.904843	0.999905	STAU2	ENSG00000040341	0.547578	0.452422	NBB
217.529	-0.0780374	0.211313	-0.369298	0.711906	0.999905	PQLC2	ENSG00000040487	0.355953	0.644047	NBB
248.592	0.32486	0.201671	1.61084	0.107215	0.999905	CTNS	ENSG00000040531	0.946393	0.0536073	NBB
660.929	-0.114067	0.244815	-0.465932	0.641264	0.999905	RTN4R	ENSG00000040608	0.320632	0.679368	NBB
851.728	-0.00306657	0.160543	-0.0191013	0.98476	0.999905	PHF23	ENSG00000040633	0.49238	0.50762	NBB
2277.95	-0.0840285	0.174873	-0.48051	0.630865	0.999905	CDH10	ENSG00000040731	0.315432	0.684568	NBB
7042.89	-0.129935	0.175015	-0.742425	0.45783	0.999905	INPP4A	ENSG00000040933	0.228915	0.771085	NBB
4119.41	-0.134214	0.250834	-0.535069	0.592602	0.999905	RAB27B	ENSG00000041353	0.296301	0.703699	NBB
2169.76	-0.176606	0.198182	-0.891132	0.372858	0.999905	PSMA4	ENSG00000041357	0.186429	0.813571	NBB
789.297	-0.0224404	0.190771	-0.117631	0.90636	0.999905	MYO16	ENSG00000041515	0.45318	0.54682	NBB
1151.95	-0.0496396	0.156999	-0.316177	0.751868	0.999905	LSG1	ENSG00000041802	0.375934	0.624066	NBB
328.547	-0.100734	0.195566	-0.515092	0.606488	0.999905	PARP3	ENSG00000041880	0.303244	0.696756	NBB
664.37	0.303072	0.29642	1.02244	0.306572	0.999905	TNC	ENSG00000041982	0.846714	0.153286	NBB
277.668	0.160609	0.206489	0.777806	0.436683	0.999905	THAP3	ENSG00000041988	0.781658	0.218342	NBB
91.7246	0.378679	0.294734	1.28481	0.198857	0.999905	FAM65C	ENSG00000042062	0.900571	0.0994285	NBB
476.045	-0.171512	0.161937	-1.05913	0.289541	0.999905	TDP1	ENSG00000042088	0.14477	0.85523	NBB
274.229	-0.294302	0.194782	-1.51094	0.130805	0.999905	AIFM2	ENSG00000042286	0.0654025	0.934598	NBB
26.2878	0.481564	0.430488	1.11865	0.26329	0.999905	C2orf83	ENSG00000042304	0.868355	0.131645	NBB
975.07	-0.211906	0.158759	-1.33477	0.181952	0.999905	SPATA7	ENSG00000042317	0.090976	0.909024	NBB
981.616	0.0831592	0.163229	0.509463	0.610428	0.999905	MED17	ENSG00000042429	0.694786	0.305214	NBB
1162.82	-0.195167	0.183201	-1.06531	0.286733	0.999905	RETSAT	ENSG00000042445	0.143367	0.856633	NBB
489.005	-0.613684	0.288866	-2.12446	0.033632	0.999905	CAPG	ENSG00000042493	0.016816	0.983184	NBB
1869.13	-0.153928	0.182228	-0.844701	0.398278	0.999905	AP2S1	ENSG00000042753	0.199139	0.800861	NBB
110.03	0.0531855	0.279075	0.190577	0.848857	0.999905	USH2A	ENSG00000042781	0.575572	0.424428	NBB
12.1965	1.42433	0.611639	2.32871	0.0198743	0.999905	ZPBP	ENSG00000042813	0.990063	0.00993713	NBB
30.3516	0.345248	0.510156	0.676751	0.498564	0.999905	TG	ENSG00000042832	0.750718	0.249282	NBB
461.469	-0.208088	0.259521	-0.801814	0.422661	0.999905	ADAM28	ENSG00000042980	0.21133	0.78867	NBB
53.1728	0.0184669	0.331767	0.0556621	0.955611	0.999905	BARX2	ENSG00000043039	0.522194	0.477806	NBB
3021.05	-0.150149	0.175	-0.857994	0.390896	0.999905	DCUN1D1	ENSG00000043093	0.195448	0.804552	NBB
3373.15	0.0233276	0.168214	0.138678	0.889705	0.999905	JADE2	ENSG00000043143	0.555148	0.444852	NBB
218.757	-0.145357	0.24347	-0.597025	0.550491	0.999905	ZIC2	ENSG00000043355	0.275245	0.724755	NBB
361.831	-0.182667	0.217072	-0.841503	0.400066	0.999905	LCP2	ENSG00000043462	0.200033	0.799967	NBB
543.023	-0.159583	0.179009	-0.891477	0.372673	0.999905	TRIT1	ENSG00000043514	0.186337	0.813663	NBB
495.115	0.0380094	0.183506	0.207128	0.83591	0.999905	ADRB1	ENSG00000043591	0.582045	0.417955	NBB
849.256	0.0959645	0.200882	0.477716	0.632852	0.999905	CUL7	ENSG00000044090	0.683574	0.316426	NBB
5641	-0.127079	0.219378	-0.579271	0.562406	0.999905	CTNNA1	ENSG00000044115	0.281203	0.718797	NBB
535.729	-0.0662279	0.172267	-0.38445	0.700645	0.999905	PHKA2	ENSG00000044446	0.350322	0.649678	NBB
480.426	-0.02406	0.213091	-0.11291	0.910102	0.999905	CNTLN	ENSG00000044459	0.455051	0.544949	NBB
680.175	-0.0201893	0.162409	-0.124311	0.901069	0.999905	EPHA3	ENSG00000044524	0.450534	0.549466	NBB
9049.73	0.408243	0.225982	1.80653	0.0708363	0.999905	HSPA5	ENSG00000044574	0.964582	0.0354181	NBB
65.9104	0.00629575	0.375747	0.0167553	0.986632	0.999905	DSG2	ENSG00000046604	0.506684	0.493316	NBB
331.605	-0.167133	0.184943	-0.9037	0.366155	0.999905	GEMIN8	ENSG00000046647	0.183077	0.816923	NBB
715.769	-0.0327687	0.169985	-0.192774	0.847136	0.999905	OFD1	ENSG00000046651	0.423568	0.576432	NBB
38802.9	-0.153136	0.229618	-0.666914	0.504827	0.999905	GPM6B	ENSG00000046653	0.252413	0.747587	NBB
5093.01	-0.105792	0.178399	-0.593008	0.553176	0.999905	PREX2	ENSG00000046889	0.276588	0.723412	NBB
3350.65	-0.235089	0.169627	-1.38592	0.165771	0.999905	WDR37	ENSG00000047056	0.0828855	0.917114	NBB
2443.29	0.0471218	0.14922	0.315787	0.752164	0.999905	YTHDC2	ENSG00000047188	0.623918	0.376082	NBB
623.512	-0.0810504	0.167404	-0.484162	0.628271	0.999905	CTPS2	ENSG00000047230	0.314136	0.685864	NBB
7123.35	-0.218997	0.185906	-1.17799	0.238799	0.999905	ATP6V1H	ENSG00000047249	0.119399	0.880601	NBB
5149.16	-0.241749	0.17326	-1.3953	0.162926	0.999905	POLR2B	ENSG00000047315	0.0814629	0.918537	NBB
1027.38	-0.286238	0.201388	-1.42133	0.155222	0.999905	FAM214A	ENSG00000047346	0.0776108	0.922389	NBB
7232.52	-0.0643292	0.156869	-0.410081	0.681747	0.999905	ARAP2	ENSG00000047365	0.340873	0.659127	NBB
5019.13	-0.150886	0.189808	-0.794941	0.426648	0.999905	TPR	ENSG00000047410	0.213324	0.786676	NBB
1488.96	-0.58401	0.695996	-0.839099	0.401414	0.999905	CP	ENSG00000047457	0.200707	0.799293	NBB
828.84	-0.040946	0.177038	-0.231284	0.817094	0.999905	KIAA0556	ENSG00000047578	0.408547	0.591453	NBB
611.256	-0.160537	0.179189	-0.895908	0.370302	0.999905	DTNBP1	ENSG00000047579	0.185151	0.814849	NBB
1325.77	-0.151506	0.162853	-0.930329	0.352201	0.999905	XK	ENSG00000047597	0.176101	0.823899	NBB
117.307	0.0550803	0.308382	0.178611	0.858243	0.999905	ANO2	ENSG00000047617	0.570878	0.429122	NBB
1489.81	0.0243092	0.152709	0.159186	0.873522	0.999905	C12orf4	ENSG00000047621	0.563239	0.436761	NBB
360.276	-0.227701	0.282331	-0.806502	0.419953	0.999905	SCML1	ENSG00000047634	0.209977	0.790023	NBB
1083.46	0.128517	0.193795	0.663158	0.507229	0.999905	WWC3	ENSG00000047644	0.746385	0.253615	NBB
173.09	-0.0434861	0.306079	-0.142075	0.887021	0.999905	ARHGAP6	ENSG00000047648	0.443511	0.556489	NBB
194.847	-0.0501885	0.209645	-0.239398	0.810797	0.999905	FAM184B	ENSG00000047662	0.405399	0.594601	NBB
17169	-0.0612988	0.173756	-0.352787	0.724248	0.999905	MAP4	ENSG00000047849	0.362124	0.637876	NBB
3510.19	0.00199195	0.153398	0.0129856	0.989639	0.999905	GOPC	ENSG00000047932	0.50518	0.49482	NBB
783.399	-0.105195	0.332049	-0.316807	0.75139	0.999905	ROS1	ENSG00000047936	0.375695	0.624305	NBB
889.537	0.42303	0.247258	1.71089	0.0871015	0.999905	USP28	ENSG00000048028	0.956449	0.0435508	NBB
2967.84	0.139084	0.158607	0.876914	0.380533	0.999905	HDAC9	ENSG00000048052	0.809733	0.190267	NBB
917.248	-0.0334923	0.1824	-0.183621	0.854311	0.999905	TSPAN17	ENSG00000048140	0.427156	0.572844	NBB
296.676	0.0812538	0.18755	0.433238	0.664842	0.999905	NOP16	ENSG00000048162	0.667579	0.332421	NBB
908.877	0.10105	0.192618	0.524612	0.599853	0.999905	CC2D2A	ENSG00000048342	0.700074	0.299926	NBB
2802.62	-0.151616	0.203959	-0.743367	0.45726	0.999905	RRM2B	ENSG00000048392	0.22863	0.77137	NBB
1400.37	0.0135547	0.211908	0.0639648	0.948998	0.999905	ZNF800	ENSG00000048405	0.525501	0.474499	NBB
9.90016	0.47958	0.711218	0.674308	0.500115	0.999905	TNFRSF17	ENSG00000048462	0.749942	0.250058	NBB
1421.46	-0.218701	0.149815	-1.4598	0.144344	0.999905	SNX29	ENSG00000048471	0.0721719	0.927828	NBB
13714.1	-0.200238	0.2111	-0.948545	0.342852	0.999905	LMO3	ENSG00000048540	0.171426	0.828574	NBB
1349.61	-0.142158	0.169268	-0.839839	0.400999	0.999905	MRPS10	ENSG00000048544	0.200499	0.799501	NBB
25.4667	-0.321322	0.458603	-0.700652	0.48352	0.999905	GUCA1A	ENSG00000048545	0.24176	0.75824	NBB
5887.62	-0.131334	0.147876	-0.888138	0.374466	0.999905	RSF1	ENSG00000048649	0.187233	0.812767	NBB
11989.3	-0.111027	0.136492	-0.813434	0.415969	0.999905	VPS13D	ENSG00000048707	0.207985	0.792015	NBB
12253.1	-0.124872	0.190877	-0.654201	0.512982	0.999905	CELF2	ENSG00000048740	0.256491	0.743509	NBB
3242.72	-0.0165608	0.152357	-0.108698	0.913442	0.999905	FAM120A	ENSG00000048828	0.456721	0.543279	NBB
6193.34	-0.0326279	0.139162	-0.234461	0.814627	0.999905	R3HDM1	ENSG00000048991	0.407314	0.592686	NBB
631.182	-0.135944	0.226297	-0.600732	0.548019	0.999905	COL9A2	ENSG00000049089	0.274009	0.725991	NBB
2841.19	0.00430827	0.167072	0.0257869	0.979427	0.999905	KITLG	ENSG00000049130	0.510286	0.489714	NBB
427.41	-0.136033	0.17783	-0.764962	0.444294	0.999905	ERCC8	ENSG00000049167	0.222147	0.777853	NBB
121.194	-0.0713178	0.303062	-0.235324	0.813957	0.999905	ADAMTS6	ENSG00000049192	0.406979	0.593021	NBB
880.272	-0.422591	0.190974	-2.21283	0.0269097	0.999905	H6PD	ENSG00000049239	0.0134548	0.986545	NBB
1694.17	-0.18488	0.231804	-0.797572	0.425119	0.999905	VAMP3	ENSG00000049245	0.212559	0.787441	NBB
1677.36	0.0538588	0.202511	0.265956	0.790273	0.999905	PER3	ENSG00000049246	0.604863	0.395137	NBB
31.063	-0.0256268	0.395244	-0.064838	0.948303	0.999905	TNFRSF9	ENSG00000049249	0.474151	0.525849	NBB
157.722	-0.0746688	0.341018	-0.218959	0.826682	0.999905	EPN3	ENSG00000049283	0.413341	0.586659	NBB
863.937	-0.111635	0.489881	-0.227883	0.819737	0.999905	LTBP1	ENSG00000049323	0.409869	0.590131	NBB
1476.03	-0.015808	0.216483	-0.0730219	0.941789	0.999905	RCN1	ENSG00000049449	0.470894	0.529106	NBB
360.09	0.494147	0.265119	1.86387	0.0623401	0.999905	ELN	ENSG00000049540	0.96883	0.0311701	NBB
459.415	-0.165036	0.185339	-0.890455	0.373222	0.999905	RFC2	ENSG00000049541	0.186611	0.813389	NBB
3524.12	-0.0103298	0.134686	-0.0766955	0.938866	0.999905	ARID1B	ENSG00000049618	0.469433	0.530567	NBB
1405.01	-0.0752727	0.16078	-0.468172	0.639662	0.999905	CLPTM1L	ENSG00000049656	0.319831	0.680169	NBB
7321.47	-0.0841828	0.150011	-0.561178	0.574676	0.999905	NEDD4L	ENSG00000049759	0.287338	0.712662	NBB
11.665	0.537432	0.631051	0.851645	0.394411	0.999905	FOXP3	ENSG00000049768	0.802795	0.197205	NBB
1723.14	-0.143467	0.15913	-0.901569	0.367286	0.999905	PPP1R3F	ENSG00000049769	0.183643	0.816357	NBB
1190.29	-0.0553078	0.152147	-0.363516	0.71622	0.999905	HEXB	ENSG00000049860	0.35811	0.64189	NBB
486.109	0.0332307	0.182021	0.182565	0.855139	0.999905	PTCD2	ENSG00000049883	0.57243	0.42757	NBB
2915.21	-0.163856	0.174553	-0.938718	0.347875	0.999905	KIAA2022	ENSG00000050030	0.173938	0.826062	NBB
1470.26	-0.10408	0.167573	-0.6211	0.534534	0.999905	JKAMP	ENSG00000050130	0.267267	0.732733	NBB
21059.4	-0.278448	0.174764	-1.59328	0.111097	0.999905	DKK3	ENSG00000050165	0.0555486	0.944451	NBB
25.6172	-0.180951	0.650682	-0.278094	0.78094	0.999905	ARHGEF5	ENSG00000050327	0.39047	0.60953	NBB
364.259	0.160844	0.274761	0.585394	0.558283	0.999905	NFE2L3	ENSG00000050344	0.720858	0.279142	NBB
2036.38	-0.0296951	0.180788	-0.164254	0.869531	0.999905	MCUR1	ENSG00000050393	0.434766	0.565234	NBB
491.256	-0.0843358	0.211875	-0.398045	0.690597	0.999905	LIMA1	ENSG00000050405	0.345298	0.654702	NBB
1412.48	-0.0241136	0.184248	-0.130876	0.895873	0.999905	LETMD1	ENSG00000050426	0.447937	0.552063	NBB
4131.27	-0.110388	0.162371	-0.679847	0.496601	0.999905	SLC4A8	ENSG00000050438	0.248301	0.751699	NBB
142.138	0.145333	0.326651	0.444918	0.656379	0.999905	LAMC3	ENSG00000050555	0.67181	0.32819	NBB
361.382	0.461283	0.605869	0.761359	0.446443	0.999905	PTGER3	ENSG00000050628	0.776779	0.223221	NBB
57.0448	0.00554874	0.345807	0.0160458	0.987198	0.999905	TNIP3	ENSG00000050730	0.506401	0.493599	NBB
6501.56	-0.0760252	0.173446	-0.438323	0.661152	0.999905	MAPK9	ENSG00000050748	0.330576	0.669424	NBB
152.748	-0.251505	0.282348	-0.890765	0.373055	0.999905	COL23A1	ENSG00000050767	0.186528	0.813472	NBB
1279.24	0.0705749	0.143633	0.491356	0.623175	0.999905	BCAR1	ENSG00000050820	0.688413	0.311587	NBB
726.933	-0.0433854	0.192093	-0.225857	0.821313	0.999905	FAM160A2	ENSG00000051009	0.410656	0.589344	NBB
1929.87	0.195052	0.225077	0.866599	0.386162	0.999905	HERPUD1	ENSG00000051108	0.806919	0.193081	NBB
299.319	0.152602	0.214988	0.709816	0.477818	0.999905	HOMER3	ENSG00000051128	0.761091	0.238909	NBB
32.3802	0.576529	0.412223	1.39859	0.161937	0.999905	RAD51	ENSG00000051180	0.919031	0.0809686	NBB
189.888	-0.0381949	0.284228	-0.134381	0.893101	0.999905	POLQ	ENSG00000051341	0.446551	0.553449	NBB
3684.13	-0.00196816	0.140823	-0.0139761	0.988849	0.999905	PIK3CB	ENSG00000051382	0.494425	0.505575	NBB
333.928	-0.203416	0.295871	-0.687516	0.491757	0.999905	CYBA	ENSG00000051523	0.245879	0.754121	NBB
1097.54	0.0289616	0.23275	0.124432	0.900973	0.999905	THOC3	ENSG00000051596	0.549513	0.450487	NBB
560.036	0.110114	0.288065	0.382254	0.702273	0.999905	HEBP2	ENSG00000051620	0.648863	0.351137	NBB
1637.69	0.0520439	0.162305	0.320655	0.748472	0.999905	MPHOSPH9	ENSG00000051825	0.625764	0.374236	NBB
4279.96	-0.00519046	0.145795	-0.0356011	0.9716	0.999905	PLEKHA5	ENSG00000052126	0.4858	0.5142	NBB
51.8416	0.389024	0.358788	1.08427	0.278245	0.999905	PRSS8	ENSG00000052344	0.860878	0.139122	NBB
1554.6	-0.0241905	0.168906	-0.143219	0.886118	0.999905	SIKE1	ENSG00000052723	0.443059	0.556941	NBB
1051.55	-0.14544	0.221688	-0.65606	0.511786	0.999905	RRP12	ENSG00000052749	0.255893	0.744107	NBB
4181.82	-0.0922427	0.176424	-0.522845	0.601082	0.999905	FNIP2	ENSG00000052795	0.300541	0.699459	NBB
3732.51	-0.0874094	0.226435	-0.386024	0.699479	0.999905	MSMO1	ENSG00000052802	0.349739	0.650261	NBB
1674.42	0.00114826	0.149411	0.00768525	0.993868	0.999905	TTC17	ENSG00000052841	0.503066	0.496934	NBB
59.6239	-0.367633	0.376923	-0.975354	0.329385	0.999905	ALX4	ENSG00000052850	0.164692	0.835308	NBB
1426.83	-0.0747403	0.184618	-0.404838	0.685597	0.999905	FSTL4	ENSG00000053108	0.342798	0.657202	NBB
2967.19	0.0398714	0.151646	0.262923	0.79261	0.999905	FOXN3	ENSG00000053254	0.603695	0.396305	NBB
78.7907	-0.0224862	0.293016	-0.0767406	0.93883	0.999905	METTL24	ENSG00000053328	0.469415	0.530585	NBB
608.169	-0.231263	0.203002	-1.13922	0.254613	0.999905	AKR7A2	ENSG00000053371	0.127307	0.872693	NBB
975.673	-0.136034	0.173595	-0.783632	0.433256	0.999905	MRTO4	ENSG00000053372	0.216628	0.783372	NBB
1072.82	0.176541	0.284519	0.62049	0.534935	0.999905	NNAT	ENSG00000053438	0.732533	0.267467	NBB
484.747	-0.107331	0.192099	-0.558731	0.576346	0.999905	USE1	ENSG00000053501	0.288173	0.711827	NBB
5123.25	-0.203517	0.160722	-1.26627	0.205417	0.999905	MCF2L2	ENSG00000053524	0.102709	0.897291	NBB
480.821	-0.139323	0.161696	-0.861639	0.388886	0.999905	NRIP2	ENSG00000053702	0.194443	0.805557	NBB
315.397	-0.0709995	0.225628	-0.314675	0.753008	0.999905	LAMA3	ENSG00000053747	0.376504	0.623496	NBB
2426.71	-0.328205	0.170988	-1.91946	0.0549258	0.999905	AP5M1	ENSG00000053770	0.0274629	0.972537	NBB
918.629	-0.136887	0.174901	-0.782656	0.433829	0.999905	ANAPC4	ENSG00000053900	0.216915	0.783085	NBB
47.6863	-0.2633	0.387969	-0.678662	0.497352	0.999905	KCNQ1	ENSG00000053918	0.248676	0.751324	NBB
1422.12	0.0161296	0.189658	0.0850457	0.932225	0.999905	TRAPPC3	ENSG00000054116	0.533887	0.466113	NBB
4156.55	-0.384327	0.211672	-1.81568	0.0694202	0.999905	THRAP3	ENSG00000054118	0.0347101	0.96529	NBB
877.088	-0.0567598	0.235883	-0.240626	0.809845	0.999905	PHPT1	ENSG00000054148	0.404922	0.595078	NBB
82.5226	-0.222066	0.317492	-0.699438	0.484279	0.999905	ENTPD2	ENSG00000054179	0.242139	0.757861	NBB
225.111	-0.331256	0.322079	-1.02849	0.303718	0.999905	LY75	ENSG00000054219	0.151859	0.848141	NBB
3265.57	-0.0639386	0.149986	-0.426297	0.669891	0.999905	ARID4B	ENSG00000054267	0.334946	0.665054	NBB
1192.81	-0.0407759	0.168579	-0.241881	0.808873	0.999905	OPN3	ENSG00000054277	0.404436	0.595564	NBB
2556.56	-0.0984597	0.152328	-0.646366	0.518042	0.999905	SDCCAG8	ENSG00000054282	0.259021	0.740979	NBB
6801.49	-0.228584	0.185689	-1.231	0.218322	0.999905	PTPRN	ENSG00000054356	0.109161	0.890839	NBB
382.756	-0.371853	0.181708	-2.04643	0.0407139	0.999905	HHAT	ENSG00000054392	0.020357	0.979643	NBB
36714.5	-0.149417	0.176823	-0.845007	0.398107	0.999905	KIF1B	ENSG00000054523	0.199053	0.800947	NBB
217.678	0.3996	0.354075	1.12857	0.259077	0.999905	FOXC1	ENSG00000054598	0.870461	0.129539	NBB
808.369	-0.131652	0.168314	-0.78218	0.434109	0.999905	TBC1D22A	ENSG00000054611	0.217054	0.782946	NBB
2323.22	0.0490736	0.201227	0.243872	0.80733	0.999905	SYNE2	ENSG00000054654	0.596335	0.403665	NBB
3444.24	-0.0396306	0.163244	-0.242769	0.808184	0.999905	PLEKHH1	ENSG00000054690	0.404092	0.595908	NBB
27873.6	-0.231476	0.191935	-1.20601	0.227812	0.999905	ATP9A	ENSG00000054793	0.113906	0.886094	NBB
1619.78	-0.110772	0.212589	-0.521062	0.602324	0.999905	CBLN4	ENSG00000054803	0.301162	0.698838	NBB
4.77516	-0.472178	0.923249	-0.51143	0.60905	0.999905	CHRDL2	ENSG00000054938	0.304525	0.695475	NBB
10816.4	-0.161759	0.169411	-0.95483	0.339663	0.999905	FAM168A	ENSG00000054965	0.169832	0.830168	NBB
333.096	-0.0682671	0.201192	-0.339313	0.734374	0.999905	RELT	ENSG00000054967	0.367187	0.632813	NBB
2241.71	-0.166727	0.170413	-0.978368	0.327892	0.999905	GALC	ENSG00000054983	0.163946	0.836054	NBB
1144.41	-0.047352	0.162915	-0.290655	0.771315	0.999905	NOP58	ENSG00000055044	0.385658	0.614342	NBB
1310.92	-0.176089	0.214702	-0.820154	0.412128	0.999905	SZRD1	ENSG00000055070	0.206064	0.793936	NBB
444.736	-0.108938	0.196017	-0.555758	0.578376	0.999905	KCNH2	ENSG00000055118	0.289188	0.710812	NBB
3076.75	-0.0100071	0.144622	-0.0691949	0.944835	0.999905	CUL1	ENSG00000055130	0.472417	0.527583	NBB
715.252	-0.106791	0.211227	-0.505573	0.613156	0.999905	FAM114A2	ENSG00000055147	0.306578	0.693422	NBB
16764.9	-0.221358	0.196125	-1.12866	0.259043	0.999905	CYFIP2	ENSG00000055163	0.129521	0.870479	NBB
2831.95	-0.0777608	0.177353	-0.438453	0.661058	0.999905	TAB2	ENSG00000055208	0.330529	0.669471	NBB
962.765	-0.0787965	0.221006	-0.356535	0.72144	0.999905	GINM1	ENSG00000055211	0.36072	0.63928	NBB
6841.54	-0.0610698	0.141723	-0.43091	0.666534	0.999905	EIF2AK2	ENSG00000055332	0.333267	0.666733	NBB
947.243	0.167651	0.150366	1.11495	0.26487	0.999905	USP36	ENSG00000055483	0.867565	0.132435	NBB
7742.18	0.0420563	0.139057	0.302439	0.762318	0.999905	KMT2C	ENSG00000055609	0.618841	0.381159	NBB
174.506	0.298197	0.247731	1.20371	0.2287	0.999905	MCOLN3	ENSG00000055732	0.88565	0.11435	NBB
1896.16	-0.153723	0.252443	-0.608942	0.542563	0.999905	CCDC85A	ENSG00000055813	0.271281	0.728719	NBB
8531.39	-0.0109063	0.137015	-0.0795993	0.936556	0.999905	PUM2	ENSG00000055917	0.468278	0.531722	NBB
745.901	-0.0539712	0.202841	-0.266076	0.790181	0.999905	MRPL43	ENSG00000055950	0.39509	0.60491	NBB
80.409	0.188451	0.332015	0.567598	0.570308	0.999905	ITIH4	ENSG00000055955	0.714846	0.285154	NBB
22.4617	-0.476332	0.458396	-1.03913	0.298746	0.999905	ITIH1	ENSG00000055957	0.149373	0.850627	NBB
889.157	-0.059745	0.176592	-0.338323	0.73512	0.999905	C4orf27	ENSG00000056050	0.36756	0.63244	NBB
8520.51	-0.134332	0.192809	-0.696708	0.485986	0.999905	ZFR	ENSG00000056097	0.242993	0.757007	NBB
314.816	-0.184893	0.203694	-0.907696	0.364039	0.999905	ZNF280C	ENSG00000056277	0.182019	0.817981	NBB
69.0052	-0.239305	0.337695	-0.708642	0.478547	0.999905	NPFFR2	ENSG00000056291	0.239273	0.760727	NBB
108.909	0.103345	0.292278	0.353584	0.723651	0.999905	PHF21B	ENSG00000056487	0.638175	0.361825	NBB
248.27	0.085656	0.27223	0.314646	0.75303	0.999905	TRAF1	ENSG00000056558	0.623485	0.376515	NBB
6097.06	-0.11817	0.156563	-0.75478	0.450381	0.999905	RC3H2	ENSG00000056586	0.22519	0.77481	NBB
284.099	0.0210921	0.195383	0.107953	0.914033	0.999905	PCGF2	ENSG00000056661	0.542983	0.457017	NBB
708.588	-0.49992	0.210977	-2.36954	0.01781	0.999905	IL17RB	ENSG00000056736	0.00890502	0.991095	NBB
557.2	-0.201513	0.211645	-0.952127	0.341033	0.999905	TRAF3IP2	ENSG00000056972	0.170516	0.829484	NBB
294.925	0.00386196	0.294734	0.0131032	0.989545	0.999905	GYG2	ENSG00000056998	0.505227	0.494773	NBB
1267.13	-0.0412144	0.155059	-0.265798	0.790395	0.999905	DCBLD2	ENSG00000057019	0.395198	0.604802	NBB
1465.09	0.0411708	0.183456	0.224418	0.822432	0.999905	SOAT1	ENSG00000057252	0.588784	0.411216	NBB
247.37	0.386327	0.334725	1.15416	0.248434	0.999905	PKP2	ENSG00000057294	0.875783	0.124217	NBB
107.735	0.56581	0.375264	1.50776	0.131615	0.999905	MSH4	ENSG00000057468	0.934193	0.0658074	NBB
39.0539	-0.380465	0.430213	-0.884362	0.376501	0.999905	F7	ENSG00000057593	0.18825	0.81175	NBB
7338.36	-0.12121	0.19099	-0.634641	0.525663	0.999905	GDI2	ENSG00000057608	0.262831	0.737169	NBB
139.852	-0.384513	0.288517	-1.33272	0.182623	0.999905	PRDM1	ENSG00000057657	0.0913117	0.908688	NBB
1985.79	-0.0351586	0.193764	-0.181451	0.856014	0.999905	ATG5	ENSG00000057663	0.428007	0.571993	NBB
947.341	-0.179263	0.234001	-0.766076	0.443631	0.999905	TMCC3	ENSG00000057704	0.221816	0.778184	NBB
4312.72	-0.174948	0.155117	-1.12785	0.259385	0.999905	PITHD1	ENSG00000057757	0.129693	0.870307	NBB
3825.57	-0.233404	0.161654	-1.44385	0.148781	0.999905	MTA3	ENSG00000057935	0.0743905	0.92561	NBB
1049.16	-0.246574	0.157303	-1.56751	0.116996	0.999905	USP13	ENSG00000058056	0.0584979	0.941502	NBB
2238.22	0.0989253	0.193228	0.511961	0.608678	0.999905	ATP11B	ENSG00000058063	0.695661	0.304339	NBB
45.8829	0.494952	0.375936	1.31659	0.187977	0.999905	LAMC2	ENSG00000058085	0.906011	0.0939885	NBB
8481.18	-0.0829572	0.154938	-0.535422	0.592358	0.999905	CDK14	ENSG00000058091	0.296179	0.703821	NBB
2221.89	-0.1689	0.176681	-0.955963	0.339091	0.999905	SEC61A1	ENSG00000058262	0.169546	0.830454	NBB
8327.55	0.0156671	0.134046	0.116878	0.906957	0.999905	PPP1R12A	ENSG00000058272	0.546522	0.453478	NBB
4225.24	0.103989	0.257401	0.403996	0.686216	0.999905	RASGRF1	ENSG00000058335	0.656892	0.343108	NBB
9590.69	-0.207635	0.199081	-1.04297	0.296964	0.999905	CAMK2B	ENSG00000058404	0.148482	0.851518	NBB
618.916	0.259869	0.218663	1.18845	0.234658	0.999905	CROCC	ENSG00000058453	0.882671	0.117329	NBB
924.084	0.00114939	0.17747	0.00647652	0.994833	0.999905	POLR3E	ENSG00000058600	0.502584	0.497416	NBB
14425.3	-0.252255	0.224271	-1.12478	0.260684	0.999905	ATP2B4	ENSG00000058668	0.130342	0.869658	NBB
5292.74	0.179573	0.152209	1.17978	0.238089	0.999905	ZC3H11A	ENSG00000058673	0.880956	0.119044	NBB
858.786	-0.0665267	0.176589	-0.376731	0.706374	0.999905	RIOK2	ENSG00000058729	0.353187	0.646813	NBB
535.159	-0.0623852	0.187365	-0.33296	0.739164	0.999905	YIPF1	ENSG00000058799	0.369582	0.630418	NBB
909.456	-0.07798	0.179812	-0.433675	0.664524	0.999905	NDC1	ENSG00000058804	0.332262	0.667738	NBB
2735.85	-0.236884	0.218747	-1.08291	0.278848	0.999905	DGKG	ENSG00000058866	0.139424	0.860576	NBB
1847.29	0.0105425	0.170981	0.0616587	0.950835	0.999905	FLYWCH1	ENSG00000059122	0.524583	0.475417	NBB
904.948	0.0154299	0.172254	0.0895766	0.928624	0.999905	UNKL	ENSG00000059145	0.535688	0.464312	NBB
237.683	-0.230105	0.312011	-0.737491	0.460824	0.999905	TBXAS1	ENSG00000059377	0.230412	0.769588	NBB
155.501	-0.10858	0.230412	-0.471243	0.637467	0.999905	PARP12	ENSG00000059378	0.318734	0.681266	NBB
1054.93	-0.106622	0.161686	-0.65944	0.509613	0.999905	ALDH18A1	ENSG00000059573	0.254807	0.745193	NBB
1857.94	-0.11809	0.14478	-0.815656	0.414697	0.999905	TARBP1	ENSG00000059588	0.207349	0.792651	NBB
1623.1	0.0938876	0.18156	0.517117	0.605075	0.999905	PET112	ENSG00000059691	0.697463	0.302537	NBB
1036.44	0.186689	0.179789	1.03838	0.299094	0.999905	MXD1	ENSG00000059728	0.850453	0.149547	NBB
5126.96	-0.110785	0.185569	-0.597003	0.550505	0.999905	CDK17	ENSG00000059758	0.275253	0.724747	NBB
349.813	-0.356488	0.2465	-1.4462	0.148122	0.999905	DNAJC25	ENSG00000059769	0.0740608	0.925939	NBB
4755.07	-0.229286	0.191623	-1.19654	0.231484	0.999905	SLC2A3	ENSG00000059804	0.115742	0.884258	NBB
6917.37	-0.233602	0.170147	-1.37294	0.169771	0.999905	PSD	ENSG00000059915	0.0848854	0.915115	NBB
306.274	-0.110032	0.179623	-0.612573	0.540159	0.999905	CTDP1	ENSG00000060069	0.270079	0.729921	NBB
1065.49	-0.106334	0.29063	-0.365874	0.714459	0.999905	YBX3	ENSG00000060138	0.35723	0.64277	NBB
580.569	-0.0778748	0.207222	-0.375804	0.707062	0.999905	STYK1	ENSG00000060140	0.353531	0.646469	NBB
13352.3	-0.0934574	0.179469	-0.520743	0.602546	0.999905	WNK1	ENSG00000060237	0.301273	0.698727	NBB
1815.04	-0.0944567	0.16939	-0.557629	0.577098	0.999905	CCAR1	ENSG00000060339	0.288549	0.711451	NBB
1195.04	0.0178577	0.212853	0.083897	0.933138	0.999905	OGFR	ENSG00000060491	0.533431	0.466569	NBB
184.85	0.164792	0.232151	0.70985	0.477797	0.999905	GNA15	ENSG00000060558	0.761101	0.238899	NBB
12.2298	-0.0819969	0.613423	-0.133671	0.893663	0.999905	CREB3L3	ENSG00000060566	0.446831	0.553169	NBB
384.508	-0.0332829	0.194293	-0.171303	0.863986	0.999905	PIGV	ENSG00000060642	0.431993	0.568007	NBB
1373.64	-0.191768	0.191148	-1.00325	0.315741	0.999905	PTPRU	ENSG00000060656	0.157871	0.842129	NBB
782.248	-0.0974785	0.18302	-0.532612	0.594303	0.999905	SNRNP40	ENSG00000060688	0.297151	0.702849	NBB
2775.18	0.089635	0.163732	0.547449	0.58407	0.999905	RIMBP2	ENSG00000060709	0.707965	0.292035	NBB
584.526	0.15785	0.226331	0.697429	0.485534	0.999905	COL11A1	ENSG00000060718	0.757233	0.242767	NBB
2843.15	-0.0139007	0.156179	-0.0890053	0.929078	0.999905	QSER1	ENSG00000060749	0.464539	0.535461	NBB
1639.4	0.0577265	0.211808	0.272542	0.785205	0.999905	MPC1	ENSG00000060762	0.607397	0.392603	NBB
817.882	-0.089723	0.161212	-0.556554	0.577832	0.999905	ACAA1	ENSG00000060971	0.288916	0.711084	NBB
3641.64	-0.0407917	0.162373	-0.251223	0.801642	0.999905	BCAT1	ENSG00000060982	0.400821	0.599179	NBB
526.572	0.0542354	0.208907	0.259614	0.795161	0.999905	HDAC7	ENSG00000061273	0.602419	0.397581	NBB
2336.29	-0.0279806	0.21332	-0.131167	0.895643	0.999905	LZTS1	ENSG00000061337	0.447822	0.552178	NBB
75.5836	0.155634	0.361436	0.430597	0.666761	0.999905	PRDM6	ENSG00000061455	0.666619	0.333381	NBB
29.2486	0.456248	0.488701	0.933593	0.350514	0.999905	WNT8A	ENSG00000061492	0.824743	0.175257	NBB
67.3777	0.316969	0.377027	0.840707	0.400512	0.999905	SPAG4	ENSG00000061656	0.799744	0.200256	NBB
18893.3	-0.115427	0.160682	-0.718357	0.472537	0.999905	NCKAP1	ENSG00000061676	0.236269	0.763731	NBB
2079.33	-0.0525614	0.184669	-0.284625	0.775932	0.999905	MRPS35	ENSG00000061794	0.387966	0.612034	NBB
7768.84	-0.137963	0.169412	-0.814364	0.415436	0.999905	GUCY1B3	ENSG00000061918	0.207718	0.792282	NBB
1225.32	0.0111524	0.149408	0.0746444	0.940498	0.999905	SFSWAP	ENSG00000061936	0.529751	0.470249	NBB
4115.11	-0.0898024	0.207211	-0.433386	0.664734	0.999905	TNK2	ENSG00000061938	0.332367	0.667633	NBB
4890.95	-0.00714335	0.142235	-0.050222	0.959945	0.999905	MON2	ENSG00000061987	0.479973	0.520027	NBB
144.407	-0.262474	0.266663	-0.984292	0.324972	0.999905	CDH3	ENSG00000062038	0.162486	0.837514	NBB
82.374	0.711779	0.337538	2.10874	0.0349672	0.999905	ARSF	ENSG00000062096	0.982516	0.0174836	NBB
5754.81	0.0213685	0.160121	0.133452	0.893836	0.999905	GPBP1	ENSG00000062194	0.553082	0.446918	NBB
329.064	-0.215856	0.179397	-1.20323	0.228887	0.999905	DGAT2	ENSG00000062282	0.114444	0.885556	NBB
461.674	-0.100115	0.168918	-0.59268	0.553395	0.999905	ZNF112	ENSG00000062370	0.276698	0.723302	NBB
4855.67	-0.0901452	0.185005	-0.487258	0.626075	0.999905	CS	ENSG00000062485	0.313038	0.686962	NBB
79.6409	-0.452723	0.319473	-1.41709	0.156456	0.999905	LTK	ENSG00000062524	0.0782281	0.921772	NBB
932.315	-0.137736	0.177815	-0.774602	0.438575	0.999905	MRPS24	ENSG00000062582	0.219287	0.780713	NBB
2321.56	-0.146432	0.145639	-1.00545	0.314682	0.999905	ELMO2	ENSG00000062598	0.157341	0.842659	NBB
2988.39	-0.0986874	0.162431	-0.607564	0.543476	0.999905	WAPAL	ENSG00000062650	0.271738	0.728262	NBB
3217.99	-0.113862	0.184233	-0.618031	0.536555	0.999905	VMP1	ENSG00000062716	0.268277	0.731723	NBB
5412.42	-0.144078	0.151357	-0.951907	0.341144	0.999905	APPBP2	ENSG00000062725	0.170572	0.829428	NBB
160.593	0.0062268	0.236293	0.026352	0.978977	0.999905	POLD1	ENSG00000062822	0.510512	0.489488	NBB
906.591	-0.108986	0.194882	-0.559243	0.575996	0.999905	SEZ6	ENSG00000063015	0.287998	0.712002	NBB
15423.1	-0.127927	0.187673	-0.681651	0.49546	0.999905	EIF4B	ENSG00000063046	0.24773	0.75227	NBB
54.1323	0.245107	0.321217	0.763059	0.445428	0.999905	SLC6A16	ENSG00000063127	0.777286	0.222714	NBB
227.889	0.0955097	0.183058	0.521744	0.601848	0.999905	GLTSCR1	ENSG00000063169	0.699076	0.300924	NBB
1091.25	-0.0509605	0.188106	-0.270914	0.786458	0.999905	SPHK2	ENSG00000063176	0.393229	0.606771	NBB
4620.56	-0.120114	0.222711	-0.539327	0.589661	0.999905	RPL18	ENSG00000063177	0.29483	0.70517	NBB
6453.84	-0.261797	0.197473	-1.32574	0.184926	0.999905	CA11	ENSG00000063180	0.092463	0.907537	NBB
565.379	0.0383753	0.202304	0.189691	0.849551	0.999905	ISOC2	ENSG00000063241	0.575225	0.424775	NBB
2472.99	-0.0243438	0.155494	-0.156557	0.875594	0.999905	U2AF2	ENSG00000063244	0.437797	0.562203	NBB
2837.57	-0.153145	0.172695	-0.886792	0.375191	0.999905	EPN1	ENSG00000063245	0.187596	0.812404	NBB
2139.97	-0.326438	0.217035	-1.50408	0.132561	0.999905	MED29	ENSG00000063322	0.0662807	0.933719	NBB
106.603	-0.183505	0.292055	-0.628323	0.529793	0.999905	AHRR	ENSG00000063438	0.264896	0.735104	NBB
1071.69	0.0268923	0.201358	0.133554	0.893755	0.999905	ZNF275	ENSG00000063587	0.553122	0.446878	NBB
1573.91	-0.0299427	0.149784	-0.199906	0.841554	0.999905	MTMR1	ENSG00000063601	0.420777	0.579223	NBB
2302.94	-0.304714	0.201363	-1.51325	0.130215	0.999905	GPC1	ENSG00000063660	0.0651076	0.934892	NBB
237.911	-0.0322777	0.224081	-0.144045	0.885465	0.999905	ADCK1	ENSG00000063761	0.442733	0.557267	NBB
2004.17	-0.165028	0.174332	-0.946634	0.343826	0.999905	HAGH	ENSG00000063854	0.171913	0.828087	NBB
1655.9	-0.147679	0.135334	-1.09122	0.275176	0.999905	RNF4	ENSG00000063978	0.137588	0.862412	NBB
311.966	-0.182482	0.225205	-0.81029	0.417773	0.999905	CASP8	ENSG00000064012	0.208887	0.791113	NBB
8925.99	-0.0429103	0.169403	-0.253303	0.800034	0.999905	LIMCH1	ENSG00000064042	0.400017	0.599983	NBB
634.459	0.177986	0.203325	0.875379	0.381368	0.999905	ASUN	ENSG00000064102	0.809316	0.190684	NBB
1983.07	0.0478872	0.139211	0.343989	0.730854	0.999905	TM7SF3	ENSG00000064115	0.634573	0.365427	NBB
297.018	-0.251808	0.239939	-1.04947	0.293963	0.999905	SPA17	ENSG00000064199	0.146981	0.853019	NBB
52.2847	-0.25158	0.381812	-0.65891	0.509954	0.999905	TSPAN32	ENSG00000064201	0.254977	0.745023	NBB
100.629	0.0871237	0.258354	0.337226	0.735947	0.999905	WISP2	ENSG00000064205	0.632027	0.367973	NBB
17.5928	-1.12241	0.577914	-1.94217	0.0521166	0.999905	DMRT3	ENSG00000064218	0.0260583	0.973942	NBB
864.354	0.117899	0.18412	0.640339	0.521952	0.999905	ST3GAL6	ENSG00000064225	0.739024	0.260976	NBB
172.249	-0.227506	0.331566	-0.686156	0.492615	0.999905	ATP2C2	ENSG00000064270	0.246307	0.753693	NBB
89.2111	-0.179078	0.39451	-0.453925	0.649883	0.999905	NGFR	ENSG00000064300	0.324941	0.675059	NBB
691.786	-0.0939941	0.169274	-0.555279	0.578704	0.999905	CDON	ENSG00000064309	0.289352	0.710648	NBB
1320.24	-0.125945	0.154151	-0.817024	0.413915	0.999905	TAF2	ENSG00000064313	0.206957	0.793043	NBB
15256	-0.0522039	0.20542	-0.254132	0.799394	0.999905	HIPK2	ENSG00000064393	0.399697	0.600303	NBB
2244.5	-0.050775	0.14681	-0.345856	0.729451	0.999905	TNPO3	ENSG00000064419	0.364726	0.635274	NBB
40.2589	-0.043853	0.52332	-0.0837978	0.933217	0.999905	MEF2BNB-MEF2B	ENSG00000064489	0.466609	0.533391	NBB
324.351	-0.0018316	0.231366	-0.00791646	0.993684	0.999905	RFXANK	ENSG00000064490	0.496842	0.503158	NBB
251.642	0.0314944	0.215368	0.146235	0.883736	0.999905	TMEM161A	ENSG00000064545	0.558132	0.441868	NBB
44.6402	0.531679	0.352799	1.50703	0.131803	0.999905	LPAR2	ENSG00000064547	0.934098	0.0659015	NBB
1393.71	-0.036678	0.174633	-0.210029	0.833645	0.999905	CTSA	ENSG00000064601	0.416822	0.583178	NBB
4525.68	0.0930304	0.154012	0.604046	0.545813	0.999905	SUGP2	ENSG00000064607	0.727093	0.272907	NBB
6136.55	-0.0665617	0.178039	-0.37386	0.708508	0.999905	SLC12A2	ENSG00000064651	0.354254	0.645746	NBB
554.088	-0.127494	0.168502	-0.756633	0.44927	0.999905	SNX24	ENSG00000064652	0.224635	0.775365	NBB
154.218	0.159565	0.221448	0.720553	0.471185	0.999905	EYA2	ENSG00000064655	0.764408	0.235592	NBB
171.912	0.140133	0.265181	0.528445	0.597191	0.999905	CNN2	ENSG00000064666	0.701405	0.298595	NBB
321.192	0.0878728	0.286277	0.30695	0.758881	0.999905	ABCA7	ENSG00000064687	0.620559	0.379441	NBB
203.033	-0.0895336	0.236724	-0.378219	0.705268	0.999905	SNCAIP	ENSG00000064692	0.352634	0.647366	NBB
581.514	0.0198036	0.188363	0.105135	0.916268	0.999905	DDX20	ENSG00000064703	0.541866	0.458134	NBB
5750.96	-0.141037	0.154338	-0.91382	0.360811	0.999905	BTBD1	ENSG00000064726	0.180406	0.819594	NBB
1695.55	-0.0743705	0.165973	-0.448088	0.65409	0.999905	FAR2	ENSG00000064763	0.327045	0.672955	NBB
5171.06	-0.0447966	0.22736	-0.197029	0.843805	0.999905	BCAS1	ENSG00000064787	0.421902	0.578098	NBB
7.81467	0.364284	0.794688	0.458398	0.646666	0.999905	POU1F1	ENSG00000064835	0.676667	0.323333	NBB
266.337	0.235468	0.986576	0.238673	0.81136	0.999905	CHI3L2	ENSG00000064886	0.59432	0.40568	NBB
346.6	-0.17601	0.254893	-0.690523	0.489865	0.999905	SBNO2	ENSG00000064932	0.244933	0.755067	NBB
1371.11	0.0800582	0.147671	0.542139	0.587723	0.999905	PMS1	ENSG00000064933	0.706139	0.293861	NBB
234.914	0.165469	0.225489	0.733824	0.463056	0.999905	HMG20B	ENSG00000064961	0.768472	0.231528	NBB
968.882	0.0107526	0.266117	0.0404055	0.96777	0.999905	CALCRL	ENSG00000064989	0.516115	0.483885	NBB
654.462	0.103281	0.18907	0.546257	0.584889	0.999905	TAF11	ENSG00000064995	0.707555	0.292445	NBB
1458.27	-0.0411041	0.162785	-0.252505	0.800651	0.999905	ANKS1A	ENSG00000064999	0.400325	0.599675	NBB
4126	-0.207921	0.193686	-1.07349	0.28305	0.999905	AP3D1	ENSG00000065000	0.141525	0.858475	NBB
473.182	-0.0573311	0.189649	-0.3023	0.762423	0.999905	ZNF76	ENSG00000065029	0.381212	0.618788	NBB
778.901	0.139978	0.187921	0.744877	0.456346	0.999905	SLC9A3R2	ENSG00000065054	0.771827	0.228173	NBB
393.989	0.0861069	0.180564	0.476879	0.633448	0.999905	NTHL1	ENSG00000065057	0.683276	0.316724	NBB
1392.54	-0.0542746	0.181589	-0.298887	0.765026	0.999905	UHRF1BP1	ENSG00000065060	0.382513	0.617487	NBB
1455.3	-0.0940067	0.187264	-0.502	0.615667	0.999905	GNAI3	ENSG00000065135	0.307834	0.692166	NBB
9051.07	-0.0160372	0.174139	-0.0920945	0.926623	0.999905	IPO5	ENSG00000065150	0.463311	0.536689	NBB
6936.38	-0.115295	0.161758	-0.71276	0.475994	0.999905	OAT	ENSG00000065154	0.237997	0.762003	NBB
1272.73	-0.102043	0.154342	-0.661151	0.508516	0.999905	WDR3	ENSG00000065183	0.254258	0.745742	NBB
2123.2	-0.0182391	0.166277	-0.109691	0.912654	0.999905	PKN2	ENSG00000065243	0.456327	0.543673	NBB
257.501	-0.149627	0.291487	-0.513321	0.607726	0.999905	WDR18	ENSG00000065268	0.303863	0.696137	NBB
378.972	0.0642227	0.195882	0.327864	0.743014	0.999905	TRAM2	ENSG00000065308	0.628493	0.371507	NBB
238.012	0.16158	0.28803	0.560983	0.574809	0.999905	NTN1	ENSG00000065320	0.712595	0.287405	NBB
547.98	-0.556032	0.652833	-0.851723	0.394368	0.999905	GLP2R	ENSG00000065325	0.197184	0.802816	NBB
49.5412	0.102834	0.319494	0.321864	0.747556	0.999905	MCM10	ENSG00000065328	0.626222	0.373778	NBB
691.124	0.00327098	0.174141	0.0187835	0.985014	0.999905	DGKA	ENSG00000065357	0.507493	0.492507	NBB
1332.61	-0.245837	0.185291	-1.32676	0.184587	0.999905	ERBB3	ENSG00000065361	0.0922937	0.907706	NBB
22.0917	0.0396214	0.488446	0.0811174	0.935349	0.999905	ROPN1	ENSG00000065371	0.532326	0.467674	NBB
740.625	0.102882	0.1841	0.558839	0.576272	0.999905	ANKRD44	ENSG00000065413	0.711864	0.288136	NBB
1879.17	-0.16279	0.165462	-0.983851	0.325189	0.999905	KARS	ENSG00000065427	0.162594	0.837406	NBB
680.173	-0.0528502	0.185749	-0.284525	0.776008	0.999905	ADAT1	ENSG00000065457	0.388004	0.611996	NBB
101.957	0.103389	0.283077	0.365232	0.714939	0.999905	PDIA5	ENSG00000065485	0.642531	0.357469	NBB
551.992	-0.167414	0.16567	-1.01053	0.312243	0.999905	TBC1D22B	ENSG00000065491	0.156121	0.843879	NBB
2374.8	-0.16505	0.188238	-0.876817	0.380586	0.999905	NDUFB4	ENSG00000065518	0.190293	0.809707	NBB
5739.3	0.0710828	0.15394	0.461758	0.644255	0.999905	SPEN	ENSG00000065526	0.677872	0.322128	NBB
3005.53	0.0847123	0.250793	0.337778	0.73553	0.999905	MYLK	ENSG00000065534	0.632235	0.367765	NBB
3429.31	-0.0937122	0.162809	-0.575595	0.564889	0.999905	ZC3H15	ENSG00000065548	0.282445	0.717555	NBB
7262.81	0.0441133	0.143367	0.307696	0.758314	0.999905	MAP2K4	ENSG00000065559	0.620843	0.379157	NBB
630.821	0.00547562	0.235567	0.0232444	0.981455	0.999905	TMEM206	ENSG00000065600	0.509272	0.490728	NBB
13262	-0.152706	0.140852	-1.08416	0.278293	0.999905	SNAP91	ENSG00000065609	0.139147	0.860853	NBB
5276.15	-0.196805	0.215245	-0.914332	0.360543	0.999905	SLK	ENSG00000065613	0.180271	0.819729	NBB
2093.75	0.072402	0.170725	0.424086	0.671503	0.999905	CYB5R4	ENSG00000065615	0.664249	0.335751	NBB
33.1489	-0.575419	0.405925	-1.41755	0.156322	0.999905	COL17A1	ENSG00000065618	0.0781611	0.921839	NBB
1287.72	0.0628296	0.164861	0.381106	0.703124	0.999905	GSTO2	ENSG00000065621	0.648438	0.351562	NBB
1522.67	0.0344225	0.185054	0.186013	0.852434	0.999905	SEC61A2	ENSG00000065665	0.573783	0.426217	NBB
317.051	-0.35218	0.234075	-1.50456	0.132437	0.999905	PRKCQ	ENSG00000065675	0.0662184	0.933782	NBB
318.427	0.291608	0.237349	1.2286	0.21922	0.999905	TLE2	ENSG00000065717	0.89039	0.10961	NBB
2234.12	-0.110827	0.207687	-0.533624	0.593602	0.999905	ASB1	ENSG00000065802	0.296801	0.703199	NBB
2058.62	-0.171073	0.237559	-0.720127	0.471447	0.999905	FAM107B	ENSG00000065809	0.235724	0.764276	NBB
1581.25	-0.0567043	0.179115	-0.316581	0.751561	0.999905	ME1	ENSG00000065833	0.375781	0.624219	NBB
2052.01	0.0460775	0.158976	0.28984	0.771939	0.999905	TBC1D1	ENSG00000065882	0.614031	0.385969	NBB
3190.92	-0.0766466	0.15006	-0.510775	0.609509	0.999905	CDK13	ENSG00000065883	0.304754	0.695246	NBB
568.791	0.0881602	0.323395	0.272609	0.785154	0.999905	MTHFD2	ENSG00000065911	0.607423	0.392577	NBB
1918.18	-0.219404	0.191974	-1.14288	0.253088	0.999905	SLC9A7	ENSG00000065923	0.126544	0.873456	NBB
972.832	0.0464815	0.15313	0.303542	0.761477	0.999905	FOXJ2	ENSG00000065970	0.619262	0.380738	NBB
2291.56	0.0587833	0.299974	0.195961	0.844641	0.999905	YBX1	ENSG00000065978	0.57768	0.42232	NBB
1505.06	-0.0199797	0.241861	-0.0826082	0.934163	0.999905	PDE4A	ENSG00000065989	0.467082	0.532918	NBB
1471.57	0.111438	0.195727	0.569353	0.569117	0.999905	PPP2R5A	ENSG00000066027	0.715442	0.284558	NBB
9301.98	-0.342603	0.174879	-1.95908	0.0501029	0.999905	CTNNA2	ENSG00000066032	0.0250514	0.974949	NBB
2105.2	-0.0546782	0.146433	-0.3734	0.708851	0.999905	ELAVL1	ENSG00000066044	0.354425	0.645575	NBB
398.648	-0.25622	0.308683	-0.830043	0.406514	0.999905	TIE1	ENSG00000066056	0.203257	0.796743	NBB
6528.04	0.0720343	0.169131	0.425908	0.670175	0.999905	DIP2B	ENSG00000066084	0.664913	0.335087	NBB
960.204	-0.26711	0.177074	-1.50847	0.131435	0.999905	SMARCD1	ENSG00000066117	0.0657176	0.934282	NBB
1483.11	-0.0107224	0.143864	-0.0745316	0.940587	0.999905	KDM4A	ENSG00000066135	0.470294	0.529706	NBB
1161.8	-0.00445453	0.148438	-0.0300093	0.97606	0.999905	NFYC	ENSG00000066136	0.48803	0.51197	NBB
106.648	-0.174631	0.27356	-0.638365	0.523236	0.999905	ZMYND12	ENSG00000066185	0.261618	0.738382	NBB
53.3039	0.140357	0.375343	0.373942	0.708447	0.999905	SLC9A3	ENSG00000066230	0.645776	0.354224	NBB
6141.68	-0.130418	0.216642	-0.601998	0.547175	0.999905	NGEF	ENSG00000066248	0.273588	0.726412	NBB
104.354	0.356665	0.376122	0.948268	0.342993	0.999905	ASPM	ENSG00000066279	0.828503	0.171497	NBB
380.434	-0.168471	0.237556	-0.709184	0.47821	0.999905	CD84	ENSG00000066294	0.239105	0.760895	NBB
768.862	-0.359654	0.300964	-1.19501	0.232084	0.999905	ELOVL1	ENSG00000066322	0.116042	0.883958	NBB
131.954	-0.177078	0.242663	-0.729727	0.465557	0.999905	SPI1	ENSG00000066336	0.232778	0.767222	NBB
148.03	-0.0173018	0.26449	-0.0654156	0.947843	0.999905	ZNRD1	ENSG00000066379	0.473922	0.526078	NBB
855.361	-0.0764325	0.183431	-0.416683	0.67691	0.999905	MPPED2	ENSG00000066382	0.338455	0.661545	NBB
44.2194	0.301642	0.344757	0.874941	0.381606	0.999905	CLDN18	ENSG00000066405	0.809197	0.190803	NBB
3550.97	0.125573	0.153461	0.818268	0.413204	0.999905	ZBTB11	ENSG00000066422	0.793398	0.206602	NBB
2126.23	-0.1225	0.164784	-0.7434	0.457239	0.999905	ATXN3	ENSG00000066427	0.22862	0.77138	NBB
1428.18	-0.199981	0.173748	-1.15099	0.249737	0.999905	GOLGA5	ENSG00000066455	0.124869	0.875131	NBB
3401.4	-0.0726658	0.168891	-0.430254	0.667011	0.999905	FGFR2	ENSG00000066468	0.333506	0.666494	NBB
1448.74	-0.232191	0.19835	-1.17061	0.241756	0.999905	LRRC40	ENSG00000066557	0.120878	0.879122	NBB
492.773	-0.00207424	0.242239	-0.00856277	0.993168	0.999905	ISOC1	ENSG00000066583	0.496584	0.503416	NBB
1402.62	0.0792265	0.204216	0.387955	0.69805	0.999905	EML1	ENSG00000066629	0.650975	0.349025	NBB
1066.37	-0.0357305	0.173865	-0.205507	0.837176	0.999905	TRMT11	ENSG00000066651	0.418588	0.581412	NBB
2232.75	-0.143061	0.160454	-0.891601	0.372607	0.999905	THUMPD1	ENSG00000066654	0.186303	0.813697	NBB
501.491	-0.0547801	0.190672	-0.2873	0.773883	0.999905	MSANTD3	ENSG00000066697	0.386941	0.613059	NBB
129.525	-0.0817312	0.352079	-0.232138	0.81643	0.999905	KIF26A	ENSG00000066735	0.408215	0.591785	NBB
5414.73	-0.0736216	0.175381	-0.41978	0.674646	0.999905	ATG2B	ENSG00000066739	0.337323	0.662677	NBB
4336.86	-0.00163489	0.134607	-0.0121457	0.990309	0.999905	ARFGEF1	ENSG00000066777	0.495155	0.504845	NBB
308.08	0.000711858	0.238823	0.0029807	0.997622	0.999905	ACSM2B	ENSG00000066813	0.501189	0.498811	NBB
641.778	-0.0386822	0.153827	-0.251466	0.801454	0.999905	ZFAT	ENSG00000066827	0.400727	0.599273	NBB
433.451	0.0593655	0.222049	0.267354	0.789197	0.999905	MTFR1	ENSG00000066855	0.605402	0.394598	NBB
952.689	0.147347	0.164008	0.898412	0.368966	0.999905	STAG3	ENSG00000066923	0.815517	0.184483	NBB
1138	-0.204498	0.205454	-0.995346	0.319568	0.999905	FECH	ENSG00000066926	0.159784	0.840216	NBB
9072.96	-0.0997949	0.145022	-0.688138	0.491366	0.999905	MYO9A	ENSG00000066933	0.245683	0.754317	NBB
1743.9	-0.0136721	0.217754	-0.0627869	0.949936	0.999905	DDX3Y	ENSG00000067048	0.474968	0.525032	NBB
8148.66	-0.0663711	0.162005	-0.409685	0.682037	0.999905	PFKP	ENSG00000067057	0.341018	0.658982	NBB
4249.09	-0.121331	0.21216	-0.571881	0.567402	0.999905	IDI1	ENSG00000067064	0.283701	0.716299	NBB
7069.19	0.048771	0.471364	0.103468	0.917592	0.999905	SP100	ENSG00000067066	0.541204	0.458796	NBB
1295.37	-0.0243138	0.201749	-0.120515	0.904075	0.999905	KLF6	ENSG00000067082	0.452038	0.547962	NBB
1003.09	-0.202627	0.276631	-0.732479	0.463876	0.999905	PPAP2A	ENSG00000067113	0.231938	0.768062	NBB
4079.23	-0.102763	0.157614	-0.651995	0.514405	0.999905	NEO1	ENSG00000067141	0.257202	0.742798	NBB
2174.65	-0.0678732	0.233652	-0.290489	0.771442	0.999905	TRAM1	ENSG00000067167	0.385721	0.614279	NBB
464.603	-0.0776888	0.211351	-0.367583	0.713184	0.999905	PHKA1	ENSG00000067177	0.356592	0.643408	NBB
711.24	-0.211945	0.276081	-0.767692	0.44267	0.999905	TNFRSF1A	ENSG00000067182	0.221335	0.778665	NBB
2547.41	0.0246581	0.193604	0.127363	0.898653	0.999905	CACNB1	ENSG00000067191	0.550674	0.449326	NBB
3089.78	-0.0413605	0.178031	-0.232321	0.816288	0.999905	EVI5	ENSG00000067208	0.408144	0.591856	NBB
1617.86	-0.274878	0.192237	-1.42989	0.152747	0.999905	STOML1	ENSG00000067221	0.0763736	0.923626	NBB
34822.9	-0.0672278	0.149692	-0.449108	0.653353	0.999905	PKM	ENSG00000067225	0.326677	0.673323	NBB
1641.34	-0.14719	0.180133	-0.817118	0.413861	0.999905	DHX29	ENSG00000067248	0.20693	0.79307	NBB
2483.86	-0.0260765	0.210844	-0.123676	0.901572	0.999905	DNTTIP2	ENSG00000067334	0.450786	0.549214	NBB
232.116	-0.15995	0.186305	-0.858538	0.390595	0.999905	METTL22	ENSG00000067365	0.195298	0.804702	NBB
5780	-0.0727283	0.168547	-0.431502	0.666104	0.999905	TP53BP1	ENSG00000067369	0.333052	0.666948	NBB
1697.6	-0.0175157	0.182766	-0.0958367	0.92365	0.999905	TRO	ENSG00000067445	0.461825	0.538175	NBB
1370.54	-0.125478	0.183478	-0.683887	0.494046	0.999905	RRP15	ENSG00000067533	0.247023	0.752977	NBB
7170.06	-0.139888	0.227058	-0.61609	0.537835	0.999905	RHOA	ENSG00000067560	0.268918	0.731082	NBB
1920.61	-0.0899457	0.148818	-0.604402	0.545576	0.999905	DHX8	ENSG00000067596	0.272788	0.727212	NBB
117.062	-0.311404	0.261449	-1.19107	0.233627	0.999905	PMS2P4	ENSG00000067601	0.116813	0.883187	NBB
3568.47	-0.0907219	0.146735	-0.618269	0.536398	0.999905	PRKCZ	ENSG00000067606	0.268199	0.731801	NBB
606.181	-0.3508	0.596737	-0.587864	0.556624	0.999905	ZFY	ENSG00000067646	0.278312	0.721688	NBB
2851.74	-0.0850477	0.179918	-0.472704	0.636425	0.999905	IARS2	ENSG00000067704	0.318212	0.681788	NBB
57402.1	-0.187913	0.180722	-1.03979	0.298436	0.999905	SYT1	ENSG00000067715	0.149218	0.850782	NBB
4590.89	-0.111058	0.177272	-0.626483	0.530998	0.999905	NAV3	ENSG00000067798	0.265499	0.734501	NBB
1173.13	-0.183183	0.1875	-0.976972	0.328583	0.999905	IDH3G	ENSG00000067829	0.164292	0.835708	NBB
919.393	-0.0977491	0.204754	-0.477398	0.633079	0.999905	ROGDI	ENSG00000067836	0.31654	0.68346	NBB
9116.97	-0.182568	0.179028	-1.01977	0.307838	0.999905	PDZD4	ENSG00000067840	0.153919	0.846081	NBB
3776.83	-0.232938	0.20998	-1.10933	0.267287	0.999905	ATP2B3	ENSG00000067842	0.133643	0.866357	NBB
2379.98	0.0523858	0.202311	0.258937	0.795684	0.999905	ROCK1	ENSG00000067900	0.602158	0.397842	NBB
1140.03	-0.0231177	0.298291	-0.0775006	0.938225	0.999905	CBFB	ENSG00000067955	0.469113	0.530887	NBB
1559.48	-0.0123911	0.152545	-0.0812289	0.93526	0.999905	PDK3	ENSG00000067992	0.46763	0.53237	NBB
393.359	-0.3556	0.620221	-0.573344	0.566412	0.999905	HYAL2	ENSG00000068001	0.283206	0.716794	NBB
3227.58	-0.0290077	0.170131	-0.170502	0.864615	0.999905	HDAC4	ENSG00000068024	0.432308	0.567692	NBB
304.77	0.0487868	0.237127	0.205742	0.836993	0.999905	RASSF1	ENSG00000068028	0.581504	0.418496	NBB
2968.28	-0.194121	0.216498	-0.896645	0.369909	0.999905	FGFR3	ENSG00000068078	0.184954	0.815046	NBB
157.158	0.00150983	0.29128	0.00518345	0.995864	0.999905	IFI35	ENSG00000068079	0.502068	0.497932	NBB
664.19	-0.0908751	0.176961	-0.513532	0.607579	0.999905	HEATR6	ENSG00000068097	0.30379	0.69621	NBB
951.201	-0.0771693	0.189888	-0.406393	0.684454	0.999905	COASY	ENSG00000068120	0.342227	0.657773	NBB
245.797	0.21887	0.249245	0.878132	0.379872	0.999905	PLEKHH3	ENSG00000068137	0.810064	0.189936	NBB
6474.28	-0.237001	0.144356	-1.64179	0.100634	0.999905	MEF2A	ENSG00000068305	0.0503172	0.949683	NBB
1809.6	-0.108593	0.151949	-0.714669	0.474814	0.999905	OTUD5	ENSG00000068308	0.237407	0.762593	NBB
1608.93	0.0647987	0.149032	0.434797	0.66371	0.999905	TFE3	ENSG00000068323	0.668145	0.331855	NBB
633.772	-0.14809	0.193582	-0.764997	0.444274	0.999905	TBC1D25	ENSG00000068354	0.222137	0.777863	NBB
5661.31	-0.0819574	0.197567	-0.414834	0.678263	0.999905	ACSL4	ENSG00000068366	0.339132	0.660868	NBB
1747.73	-0.0602018	0.148656	-0.404975	0.685496	0.999905	INPP5A	ENSG00000068383	0.342748	0.657252	NBB
918.432	-0.150271	0.194358	-0.773164	0.439426	0.999905	GPKOW	ENSG00000068394	0.219713	0.780287	NBB
2887.99	-0.16863	0.195502	-0.862548	0.388386	0.999905	GRIPAP1	ENSG00000068400	0.194193	0.805807	NBB
478.31	-0.0298473	0.190935	-0.156322	0.87578	0.999905	FTSJ1	ENSG00000068438	0.43789	0.56211	NBB
224.9	0.0413598	0.207789	0.199047	0.842226	0.999905	PRR11	ENSG00000068489	0.578887	0.421113	NBB
3626.35	-0.060634	0.152879	-0.396615	0.691652	0.999905	REEP1	ENSG00000068615	0.345826	0.654174	NBB
2130.13	0.0257813	0.191699	0.134488	0.893016	0.999905	ATP11A	ENSG00000068650	0.553492	0.446508	NBB
2596.41	-0.205081	0.190282	-1.07778	0.281134	0.999905	POLR1A	ENSG00000068654	0.140567	0.859433	NBB
2404.29	-0.108087	0.20512	-0.526946	0.598231	0.999905	LAPTM4A	ENSG00000068697	0.299115	0.700885	NBB
519.647	0.089114	0.205958	0.432681	0.665247	0.999905	TTC7A	ENSG00000068724	0.667377	0.332623	NBB
1628.41	-0.0400507	0.176016	-0.22754	0.820004	0.999905	IP6K2	ENSG00000068745	0.410002	0.589998	NBB
18.2795	-1.87195	0.934238	-2.00372	0.0451	0.999905	STON1-GTF2A1L	ENSG00000068781	0.02255	0.97745	NBB
502.2	-0.211254	0.198999	-1.06159	0.288423	0.999905	SRBD1	ENSG00000068784	0.144212	0.855788	NBB
2919.92	-0.0150862	0.14263	-0.105772	0.915764	0.999905	CYFIP1	ENSG00000068793	0.457882	0.542118	NBB
3845.87	-0.124932	0.168142	-0.743013	0.457474	0.999905	KIF2A	ENSG00000068796	0.228737	0.771263	NBB
430.109	0.100603	0.268216	0.375081	0.7076	0.999905	RASGRP2	ENSG00000068831	0.6462	0.3538	NBB
2134.49	0.0694613	0.156864	0.442812	0.657901	0.999905	PSME4	ENSG00000068878	0.671049	0.328951	NBB
2545.38	0.029406	0.159475	0.184392	0.853706	0.999905	IFT80	ENSG00000068885	0.573147	0.426853	NBB
2831.34	-0.150817	0.154334	-0.977208	0.328466	0.999905	SIRT2	ENSG00000068903	0.164233	0.835767	NBB
3708.24	-0.117764	0.210579	-0.559241	0.575997	0.999905	ERLEC1	ENSG00000068912	0.287999	0.712001	NBB
2003.01	-0.153827	0.170791	-0.900669	0.367764	0.999905	PPP2R5B	ENSG00000068971	0.183882	0.816118	NBB
541.891	0.129724	0.290969	0.445834	0.655717	0.999905	PYGM	ENSG00000068976	0.672142	0.327858	NBB
23.2705	-0.166953	0.44078	-0.378768	0.70486	0.999905	PITX1	ENSG00000069011	0.35243	0.64757	NBB
11.5068	-0.125803	0.672663	-0.187022	0.851643	0.999905	TRPC7	ENSG00000069018	0.425822	0.574178	NBB
3847.93	0.0611632	0.166349	0.367679	0.713112	0.999905	MAST4	ENSG00000069020	0.643444	0.356556	NBB
1494.8	-0.0814486	0.214085	-0.380449	0.703612	0.999905	GPR116	ENSG00000069122	0.351806	0.648194	NBB
675.983	-0.357891	0.211511	-1.69207	0.0906327	0.999905	SDK2	ENSG00000069188	0.0453164	0.954684	NBB
36.7234	0.719081	0.504994	1.42394	0.154464	0.999905	ADAM7	ENSG00000069206	0.922768	0.0772321	NBB
2633.66	-0.157475	0.166581	-0.945335	0.344488	0.999905	NUP133	ENSG00000069248	0.172244	0.827756	NBB
24422.3	-0.281213	0.192378	-1.46177	0.143804	0.999905	NUCKS1	ENSG00000069275	0.0719019	0.928098	NBB
8819.98	-0.0721136	0.158543	-0.454853	0.649215	0.999905	VPS35	ENSG00000069329	0.324607	0.675393	NBB
5360.17	-0.0866592	0.173461	-0.499589	0.617364	0.999905	DNAJA2	ENSG00000069345	0.308682	0.691318	NBB
58.5835	-0.462585	0.403269	-1.14709	0.251346	0.999905	BCL3	ENSG00000069399	0.125673	0.874327	NBB
11410.9	-0.181671	0.190641	-0.952951	0.340615	0.999905	KCNAB2	ENSG00000069424	0.170307	0.829693	NBB
2747.48	-0.0797362	0.190705	-0.418114	0.675864	0.999905	ABCC9	ENSG00000069431	0.337932	0.662068	NBB
13.9016	-1.25764	0.656356	-1.91609	0.0553533	0.999905	GAL	ENSG00000069482	0.0276766	0.972323	NBB
90.1255	-0.0234806	0.285198	-0.082331	0.934384	0.999905	CLEC2D	ENSG00000069493	0.467192	0.532808	NBB
808.66	-0.0884453	0.171915	-0.514472	0.606922	0.999905	FUNDC1	ENSG00000069509	0.303461	0.696539	NBB
3035.98	-0.0865418	0.195494	-0.442683	0.657995	0.999905	MAOB	ENSG00000069535	0.328997	0.671003	NBB
4743.16	-0.025223	0.152893	-0.164972	0.868966	0.999905	RORA	ENSG00000069667	0.434483	0.565517	NBB
18.1961	0.173698	0.537881	0.322931	0.746748	0.999905	DRD4	ENSG00000069696	0.626626	0.373374	NBB
1282.43	-0.146569	0.193974	-0.755611	0.449882	0.999905	TGFBR3	ENSG00000069702	0.224941	0.775059	NBB
10751.2	0.0301621	0.143965	0.20951	0.83405	0.999905	KIAA1107	ENSG00000069712	0.582975	0.417025	NBB
19.2745	0.140037	0.50805	0.275636	0.782827	0.999905	PLA2G10	ENSG00000069764	0.608586	0.391414	NBB
30.1109	0.041166	0.421691	0.0976211	0.922233	0.999905	HES2	ENSG00000069812	0.538883	0.461117	NBB
1805.06	0.0413773	0.187189	0.221045	0.825057	0.999905	ATP1B3	ENSG00000069849	0.587471	0.412529	NBB
3504.38	0.0458333	0.184366	0.248599	0.803671	0.999905	NEDD4	ENSG00000069869	0.598165	0.401835	NBB
330.379	-0.0214011	0.180783	-0.11838	0.905767	0.999905	PIGB	ENSG00000069943	0.452883	0.547117	NBB
4431.18	-0.0438529	0.195393	-0.224434	0.82242	0.999905	MAPK6	ENSG00000069956	0.41121	0.58879	NBB
3950.48	-0.0568351	0.145823	-0.389755	0.696718	0.999905	GNB5	ENSG00000069966	0.348359	0.651641	NBB
233.797	-0.288151	0.238024	-1.2106	0.22605	0.999905	RAB27A	ENSG00000069974	0.113025	0.886975	NBB
434.451	0.0822556	0.168408	0.488429	0.625246	0.999905	CECR5	ENSG00000069998	0.687377	0.312623	NBB
872.787	0.102676	0.194742	0.527244	0.598024	0.999905	UFD1L	ENSG00000070010	0.700988	0.299012	NBB
3092.8	-0.0954581	0.158519	-0.602186	0.54705	0.999905	LRP6	ENSG00000070018	0.273525	0.726475	NBB
25.6557	-0.742876	0.454619	-1.63407	0.102245	0.999905	GUCY2C	ENSG00000070019	0.0511226	0.948877	NBB
11.5373	-0.625303	0.678318	-0.921843	0.35661	0.999905	SCT	ENSG00000070031	0.178305	0.821695	NBB
1116.55	-0.0178259	0.170093	-0.104801	0.916534	0.999905	PHRF1	ENSG00000070047	0.458267	0.541733	NBB
3162.43	0.229654	0.161673	1.42048	0.155467	0.999905	IKBKAP	ENSG00000070061	0.922267	0.0777333	NBB
1244.75	-0.0496738	0.165848	-0.299514	0.764548	0.999905	NUCB2	ENSG00000070081	0.382274	0.617726	NBB
15740	-0.0557197	0.171199	-0.325467	0.744827	0.999905	PFN2	ENSG00000070087	0.372414	0.627586	NBB
1235.54	-0.0304285	0.154967	-0.196354	0.844333	0.999905	PTPN3	ENSG00000070159	0.422166	0.577834	NBB
3411.89	-0.0559105	0.199139	-0.280762	0.778893	0.999905	SPTB	ENSG00000070182	0.389447	0.610553	NBB
66.6891	-0.231499	0.310481	-0.745614	0.4559	0.999905	DAPP1	ENSG00000070190	0.22795	0.77205	NBB
76.204	0.42781	0.29994	1.42632	0.153777	0.999905	FGF10	ENSG00000070193	0.923112	0.0768884	NBB
8591.63	-0.146095	0.197314	-0.74042	0.459045	0.999905	SLC44A1	ENSG00000070214	0.229523	0.770477	NBB
1100.71	0.130344	0.146795	0.887928	0.37458	0.999905	TMEM260	ENSG00000070269	0.81271	0.18729	NBB
2186.87	-0.233716	0.158216	-1.4772	0.139623	0.999905	SMG6	ENSG00000070366	0.0698114	0.930189	NBB
5093.45	0.00635075	0.180454	0.0351931	0.971926	0.999905	EXOC5	ENSG00000070367	0.514037	0.485963	NBB
300.48	-0.120261	0.269639	-0.446008	0.655592	0.999905	CLTCL1	ENSG00000070371	0.327796	0.672204	NBB
26.0826	0.153357	0.438214	0.349959	0.726369	0.999905	FGF22	ENSG00000070388	0.636815	0.363185	NBB
210.251	0.302623	0.305202	0.991552	0.321416	0.999905	FSTL3	ENSG00000070404	0.839292	0.160708	NBB
4526.2	-0.21802	0.187891	-1.16035	0.245905	0.999905	DGCR2	ENSG00000070413	0.122953	0.877047	NBB
325.553	-0.272715	0.238645	-1.14276	0.253136	0.999905	RNF126	ENSG00000070423	0.126568	0.873432	NBB
1331.33	-0.105431	0.215054	-0.490251	0.623956	0.999905	MNT	ENSG00000070444	0.311978	0.688022	NBB
770.331	-0.136885	0.163107	-0.839235	0.401337	0.999905	ZXDC	ENSG00000070476	0.200669	0.799331	NBB
1493.54	0.524867	0.260509	2.01477	0.0439285	0.999905	JMJD6	ENSG00000070495	0.978036	0.0219642	NBB
734.109	-0.0282262	0.190926	-0.147839	0.88247	0.999905	POLB	ENSG00000070501	0.441235	0.558765	NBB
62.7074	-0.504976	0.372998	-1.35383	0.17579	0.999905	ST6GALNAC1	ENSG00000070526	0.0878952	0.912105	NBB
394.604	-0.107605	0.187066	-0.575222	0.565141	0.999905	WIPI1	ENSG00000070540	0.282571	0.717429	NBB
205.556	0.0711393	0.260411	0.273181	0.784714	0.999905	FRMPD1	ENSG00000070601	0.607643	0.392357	NBB
2331.86	0.0538296	0.178496	0.301574	0.762977	0.999905	GBA2	ENSG00000070610	0.618512	0.381488	NBB
3102.12	-0.1924	0.2116	-0.909263	0.363211	0.999905	NDST1	ENSG00000070614	0.181606	0.818394	NBB
2531.47	-0.0332707	0.158856	-0.209439	0.834105	0.999905	ASNS	ENSG00000070669	0.417053	0.582947	NBB
4184.78	-0.142636	0.182806	-0.780257	0.43524	0.999905	AP3M2	ENSG00000070718	0.21762	0.78238	NBB
330.711	-0.377034	0.571596	-0.659616	0.5095	0.999905	CNGB1	ENSG00000070729	0.25475	0.74525	NBB
67.9075	-0.114117	0.303234	-0.376333	0.70667	0.999905	ST6GALNAC2	ENSG00000070731	0.353335	0.646665	NBB
4058.67	0.0136264	0.194411	0.0700908	0.944121	0.999905	PABPC1	ENSG00000070756	0.527939	0.472061	NBB
259.789	0.168661	0.210783	0.800165	0.423615	0.999905	TESK2	ENSG00000070759	0.788192	0.211808	NBB
1097.71	-0.162242	0.184245	-0.880578	0.378546	0.999905	C16orf80	ENSG00000070761	0.189273	0.810727	NBB
2074.19	-0.147486	0.15205	-0.969985	0.332054	0.999905	CSNK2A2	ENSG00000070770	0.166027	0.833973	NBB
642.546	-0.0226445	0.21369	-0.105969	0.915607	0.999905	PTPN21	ENSG00000070778	0.457803	0.542197	NBB
830.005	0.0339772	0.180938	0.187784	0.851046	0.999905	EIF2B3	ENSG00000070785	0.574477	0.425523	NBB
50233.4	-0.12717	0.200484	-0.634316	0.525875	0.999905	CAMK2A	ENSG00000070808	0.262937	0.737063	NBB
1425.75	0.0936456	0.178051	0.525949	0.598923	0.999905	TCOF1	ENSG00000070814	0.700538	0.299462	NBB
6213.55	-0.189236	0.235142	-0.804775	0.42095	0.999905	CDC42	ENSG00000070831	0.210475	0.789525	NBB
1343.11	0.0986652	0.177686	0.555279	0.578704	0.999905	OSBPL3	ENSG00000070882	0.710648	0.289352	NBB
47.4309	-0.344852	0.359986	-0.957959	0.338084	0.999905	EPHA8	ENSG00000070886	0.169042	0.830958	NBB
15.9399	0.334766	0.585902	0.571368	0.56775	0.999905	SLC12A3	ENSG00000070915	0.716125	0.283875	NBB
372.892	-0.0302054	0.198242	-0.152366	0.878898	0.999905	RAD18	ENSG00000070950	0.439449	0.560551	NBB
27272	-0.178042	0.179743	-0.990538	0.321911	0.999905	ATP2B1	ENSG00000070961	0.160956	0.839044	NBB
1457.7	-0.104746	0.140436	-0.745864	0.455749	0.999905	NCK2	ENSG00000071051	0.227875	0.772125	NBB
8101.79	0.0101198	0.182289	0.0555152	0.955728	0.999905	MAP4K4	ENSG00000071054	0.522136	0.477864	NBB
4233.76	-0.0344424	0.155163	-0.221976	0.824333	0.999905	MGAT4A	ENSG00000071073	0.412166	0.587834	NBB
10517.5	-0.176145	0.219429	-0.802742	0.422124	0.999905	RPL31	ENSG00000071082	0.211062	0.788938	NBB
2353.97	-0.143538	0.225154	-0.63751	0.523793	0.999905	WDR1	ENSG00000071127	0.261896	0.738104	NBB
4806.3	-0.0289649	0.147099	-0.196908	0.8439	0.999905	SNX13	ENSG00000071189	0.42195	0.57805	NBB
804.111	0.119083	0.271651	0.438368	0.661119	0.999905	ARHGAP10	ENSG00000071205	0.66944	0.33056	NBB
3711.28	-0.109278	0.204588	-0.534135	0.593248	0.999905	RPS6KA2	ENSG00000071242	0.296624	0.703376	NBB
588.089	0.00391876	0.181768	0.0215592	0.9828	0.999905	ING3	ENSG00000071243	0.5086	0.4914	NBB
1186.47	0.0657953	0.198603	0.331291	0.740424	0.999905	VASH1	ENSG00000071246	0.629788	0.370212	NBB
156.777	-0.115723	0.64598	-0.179143	0.857826	0.999905	LMCD1	ENSG00000071282	0.428913	0.571087	NBB
912.974	-0.0149703	0.166704	-0.0898017	0.928445	0.999905	WBSCR22	ENSG00000071462	0.464222	0.535778	NBB
7226.35	-0.13855	0.16036	-0.863995	0.38759	0.999905	SEL1L	ENSG00000071537	0.193795	0.806205	NBB
90.9129	-0.107794	0.304771	-0.353687	0.723574	0.999905	TRIP13	ENSG00000071539	0.361787	0.638213	NBB
4097.06	-0.177293	0.190255	-0.931868	0.351405	0.999905	ATP6AP1	ENSG00000071553	0.175702	0.824298	NBB
283.451	0.0128181	0.210693	0.060838	0.951488	0.999905	TCF3	ENSG00000071564	0.524256	0.475744	NBB
1549.63	0.32414	0.232356	1.39501	0.163012	0.999905	TRIB2	ENSG00000071575	0.918494	0.0815062	NBB
1112.78	0.0668399	0.157397	0.424657	0.671086	0.999905	DAZAP1	ENSG00000071626	0.664457	0.335543	NBB
1532.84	-0.00708881	0.194834	-0.0363839	0.970976	0.999905	MBD3	ENSG00000071655	0.485488	0.514512	NBB
2906.28	-0.264979	0.18677	-1.41874	0.155975	0.999905	HLTF	ENSG00000071794	0.0779873	0.922013	NBB
670.358	-0.0831782	0.205759	-0.404251	0.686029	0.999905	FAM50A	ENSG00000071859	0.343014	0.656986	NBB
942.387	0.0762955	0.161573	0.472203	0.636782	0.999905	FAM3A	ENSG00000071889	0.681609	0.318391	NBB
1143.7	-0.0322288	0.21083	-0.152866	0.878504	0.999905	CPSF1	ENSG00000071894	0.439252	0.560748	NBB
82.0964	-0.218777	0.266313	-0.821505	0.411358	0.999905	MYO3B	ENSG00000071909	0.205679	0.794321	NBB
2505.35	-0.0625969	0.239437	-0.261433	0.793758	0.999905	CYBRD1	ENSG00000071967	0.396879	0.603121	NBB
634.648	-0.173447	0.278947	-0.621793	0.534078	0.999905	CDH19	ENSG00000071991	0.267039	0.732961	NBB
794.083	0.0941009	0.176121	0.534298	0.593136	0.999905	PDCD2	ENSG00000071994	0.703432	0.296568	NBB
3948.5	-0.292747	0.172268	-1.69937	0.0892494	0.999905	SLC6A15	ENSG00000072041	0.0446247	0.955375	NBB
3396.57	0.015049	0.192148	0.07832	0.937574	0.999905	RDH11	ENSG00000072042	0.531213	0.468787	NBB
2595.66	-0.145635	0.201996	-0.720979	0.470923	0.999905	PRKACA	ENSG00000072062	0.235461	0.764539	NBB
5647.87	-0.187712	0.206778	-0.907793	0.363988	0.999905	LPHN1	ENSG00000072071	0.181994	0.818006	NBB
117.21	0.122695	0.311465	0.393927	0.693635	0.999905	SPP2	ENSG00000072080	0.653183	0.346817	NBB
3804.08	0.0776261	0.207421	0.374244	0.708223	0.999905	ACTN1	ENSG00000072110	0.645889	0.354111	NBB
1451.78	0.00181867	0.158888	0.0114463	0.990867	0.999905	ZFYVE26	ENSG00000072121	0.504566	0.495434	NBB
654.717	-0.0746561	0.17906	-0.416933	0.676728	0.999905	RPS6KA6	ENSG00000072133	0.338364	0.661636	NBB
2936.95	0.0225728	0.141204	0.15986	0.872991	0.999905	EPN2	ENSG00000072134	0.563504	0.436496	NBB
499.53	-0.0597633	0.175024	-0.341458	0.732759	0.999905	PTPN18	ENSG00000072135	0.36638	0.63362	NBB
205.132	-0.271649	0.367135	-0.739915	0.459352	0.999905	LIMS2	ENSG00000072163	0.229676	0.770324	NBB
189.803	0.116649	0.214345	0.544213	0.586295	0.999905	ASIC4	ENSG00000072182	0.706852	0.293148	NBB
1015.04	0.0763973	0.203322	0.375745	0.707106	0.999905	SPEG	ENSG00000072195	0.646447	0.353553	NBB
3311.94	-0.110007	0.165797	-0.663505	0.507007	0.999905	LNX1	ENSG00000072201	0.253503	0.746497	NBB
3003.27	-0.00956915	0.177834	-0.0538095	0.957087	0.999905	ALDH3A2	ENSG00000072210	0.478543	0.521457	NBB
5344.63	-0.339887	0.202842	-1.67563	0.0938111	0.999905	TFRC	ENSG00000072274	0.0469055	0.953094	NBB
1118.11	-0.0908494	0.246043	-0.369242	0.711948	0.999905	SREBF1	ENSG00000072310	0.355974	0.644026	NBB
816.35	-0.334746	0.19643	-1.70415	0.0883537	0.999905	TRPC5	ENSG00000072315	0.0441768	0.955823	NBB
8199.39	-0.158482	0.161591	-0.980758	0.326712	0.999905	AFF4	ENSG00000072364	0.163356	0.836644	NBB
746.242	0.132228	0.17163	0.770428	0.441046	0.999905	UBE2D1	ENSG00000072401	0.779477	0.220523	NBB
3689.57	-0.0956118	0.167605	-0.570459	0.568366	0.999905	MPP5	ENSG00000072415	0.284183	0.715817	NBB
641.926	0.0451469	0.172403	0.261868	0.793424	0.999905	RHOBTB1	ENSG00000072422	0.603288	0.396712	NBB
2228.51	-0.0133734	0.165026	-0.0810383	0.935411	0.999905	SMC1A	ENSG00000072501	0.467706	0.532294	NBB
431.113	-0.121072	0.274518	-0.441036	0.659187	0.999905	HSD17B10	ENSG00000072506	0.329594	0.670406	NBB
1956.78	-0.0228271	0.195704	-0.116641	0.907144	0.999905	MARK2	ENSG00000072518	0.453572	0.546428	NBB
35.8057	0.522376	0.429649	1.21582	0.224053	0.999905	HMMR	ENSG00000072571	0.887973	0.112027	NBB
689.053	0.0453531	0.161287	0.281195	0.778561	0.999905	CHFR	ENSG00000072609	0.61072	0.38928	NBB
2901.21	-0.0815923	0.196284	-0.415685	0.677641	0.999905	TRHDE	ENSG00000072657	0.33882	0.66118	NBB
770.217	0.38243	0.26516	1.44226	0.149229	0.999905	P4HA2	ENSG00000072682	0.925385	0.0746147	NBB
116.953	0.116238	0.266972	0.435393	0.663277	0.999905	FCGR2B	ENSG00000072694	0.668362	0.331638	NBB
1554.33	0.0166814	0.168449	0.0990292	0.921115	0.999905	NFATC3	ENSG00000072736	0.539442	0.460558	NBB
1151.56	0.153198	0.159441	0.960842	0.336631	0.999905	TRNT1	ENSG00000072756	0.831684	0.168316	NBB
2350.97	-0.0019842	0.214579	-0.00924694	0.992622	0.999905	ACADVL	ENSG00000072778	0.496311	0.503689	NBB
309.055	-0.197238	0.184809	-1.06726	0.285856	0.999905	STK10	ENSG00000072786	0.142928	0.857072	NBB
6906.36	-0.193745	0.161472	-1.19987	0.230189	0.999905	FBXW11	ENSG00000072803	0.115095	0.884905	NBB
201.068	0.0426659	0.234476	0.181962	0.855612	0.999905	ACAP1	ENSG00000072818	0.572194	0.427806	NBB
3742.49	-0.173971	0.1965	-0.885349	0.375968	0.999905	CRMP1	ENSG00000072832	0.187984	0.812016	NBB
203.62	0.0314239	0.22143	0.141913	0.887149	0.999905	EVC	ENSG00000072840	0.556426	0.443574	NBB
778.237	-0.0890153	0.192999	-0.461221	0.64464	0.999905	DERL2	ENSG00000072849	0.32232	0.67768	NBB
1061.58	-0.0689229	0.203045	-0.339447	0.734273	0.999905	SIDT1	ENSG00000072858	0.367136	0.632864	NBB
512.24	0.195904	0.236626	0.827905	0.407724	0.999905	NDE1	ENSG00000072864	0.796138	0.203862	NBB
2990.31	-0.0285154	0.271413	-0.105063	0.916326	0.999905	MRVI1	ENSG00000072952	0.458163	0.541837	NBB
1120.46	-0.0233705	0.178307	-0.131069	0.895721	0.999905	TMEM38A	ENSG00000072954	0.447861	0.552139	NBB
1951.74	-0.156396	0.212562	-0.735769	0.461871	0.999905	AP1M1	ENSG00000072958	0.230936	0.769064	NBB
889.957	-0.00572073	0.179663	-0.0318414	0.974598	0.999905	PVR	ENSG00000073008	0.487299	0.512701	NBB
518.962	-0.164714	0.189549	-0.868978	0.384859	0.999905	IKBKG	ENSG00000073009	0.192429	0.807571	NBB
462.665	-0.0501245	0.195204	-0.25678	0.797349	0.999905	XRCC1	ENSG00000073050	0.398674	0.601326	NBB
815.869	-0.0269485	0.163264	-0.165061	0.868896	0.999905	SCARB1	ENSG00000073060	0.434448	0.565552	NBB
8.97816	0.0167118	0.716319	0.0233301	0.981387	0.999905	CYP2W1	ENSG00000073067	0.509307	0.490693	NBB
283.549	0.0360111	0.243757	0.147733	0.882553	0.999905	MCM2	ENSG00000073111	0.558723	0.441277	NBB
114.385	-0.0242214	0.241454	-0.100315	0.920094	0.999905	MOV10L1	ENSG00000073146	0.460047	0.539953	NBB
667.811	0.124307	0.239561	0.518894	0.603835	0.999905	PANX2	ENSG00000073150	0.698083	0.301917	NBB
383.442	-0.0894009	0.201378	-0.443946	0.657082	0.999905	SELO	ENSG00000073169	0.328541	0.671459	NBB
13.238	0.621512	0.642175	0.967824	0.333132	0.999905	TP63	ENSG00000073282	0.833434	0.166566	NBB
704.11	0.0113961	0.170358	0.0668953	0.946665	0.999905	ALPK1	ENSG00000073331	0.526667	0.473333	NBB
99.5768	0.42341	0.306504	1.38142	0.167151	0.999905	LLGL2	ENSG00000073350	0.916425	0.0835754	NBB
1703.87	-0.000628419	0.231715	-0.00271204	0.997836	0.999905	PDE8A	ENSG00000073417	0.498918	0.501082	NBB
7453.54	-0.0930829	0.178008	-0.522913	0.601035	0.999905	CLCN4	ENSG00000073464	0.300517	0.699483	NBB
648.3	-0.136474	0.162025	-0.842302	0.399619	0.999905	NLE1	ENSG00000073536	0.199809	0.800191	NBB
5335.46	-0.104918	0.19022	-0.551564	0.581247	0.999905	SDHA	ENSG00000073578	0.290623	0.709377	NBB
1906.82	-0.113991	0.193988	-0.58762	0.556787	0.999905	SMARCE1	ENSG00000073584	0.278394	0.721606	NBB
423.698	0.464049	0.273618	1.69598	0.0898903	0.999905	GSDMB	ENSG00000073605	0.955055	0.0449451	NBB
4255.67	-0.0967934	0.144653	-0.66914	0.503406	0.999905	KDM5A	ENSG00000073614	0.251703	0.748297	NBB
2465.47	-0.262591	0.234076	-1.12182	0.261939	0.999905	ADAM11	ENSG00000073670	0.130969	0.869031	NBB
1177.46	-0.0634478	0.171327	-0.370332	0.711135	0.999905	PPP2R3A	ENSG00000073711	0.355568	0.644432	NBB
2724.65	-0.0268619	0.221774	-0.121123	0.903594	0.999905	FERMT2	ENSG00000073712	0.451797	0.548203	NBB
419.966	-0.253002	0.302917	-0.83522	0.403594	0.999905	PTGS2	ENSG00000073756	0.201797	0.798203	NBB
51.497	0.479939	0.353554	1.35747	0.174632	0.999905	IGF2BP2	ENSG00000073792	0.912684	0.087316	NBB
2310.82	0.041786	0.143849	0.290486	0.771444	0.999905	MAP3K13	ENSG00000073803	0.614278	0.385722	NBB
2111.68	-0.00934461	0.176401	-0.0529738	0.957753	0.999905	ST6GAL1	ENSG00000073849	0.478876	0.521124	NBB
7238.15	-0.0578344	0.198591	-0.291223	0.770881	0.999905	FRY	ENSG00000073910	0.38544	0.61456	NBB
8565.6	-0.0500265	0.177372	-0.282042	0.777911	0.999905	PICALM	ENSG00000073921	0.388955	0.611045	NBB
22491.2	-0.120436	0.161462	-0.745909	0.455723	0.999905	NSF	ENSG00000073969	0.227861	0.772139	NBB
64.2464	0.103576	0.314563	0.329268	0.741953	0.999905	GLI2	ENSG00000074047	0.629023	0.370977	NBB
6955.82	-0.0233115	0.161582	-0.14427	0.885287	0.999905	CLASP1	ENSG00000074054	0.442643	0.557357	NBB
638.139	-0.273892	0.189102	-1.44839	0.147509	0.999905	MRPS34	ENSG00000074071	0.0737546	0.926245	NBB
840.755	0.206265	0.304343	0.677739	0.497937	0.999905	NOTCH3	ENSG00000074181	0.751031	0.248969	NBB
2514.48	-0.170641	0.187825	-0.90851	0.363609	0.999905	CLNS1A	ENSG00000074201	0.181804	0.818196	NBB
8299.09	-0.0197913	0.177457	-0.111527	0.911198	0.999905	PPP2R2C	ENSG00000074211	0.455599	0.544401	NBB
106.48	0.0571835	0.460047	0.124299	0.901078	0.999905	TEAD2	ENSG00000074219	0.549461	0.450539	NBB
743.352	0.224719	0.194062	1.15797	0.246875	0.999905	EED	ENSG00000074266	0.876563	0.123437	NBB
175.123	0.00390738	0.267629	0.0146	0.988351	0.999905	CDHR2	ENSG00000074276	0.505824	0.494176	NBB
5036.75	-0.185602	0.193866	-0.957368	0.338382	0.999905	SNCB	ENSG00000074317	0.169191	0.830809	NBB
1374.14	-0.0695224	0.176598	-0.393677	0.69382	0.999905	TSG101	ENSG00000074319	0.34691	0.65309	NBB
977.123	-0.0123112	0.151823	-0.081089	0.935371	0.999905	C17orf85	ENSG00000074356	0.467686	0.532314	NBB
62.2638	-0.0309667	0.347903	-0.0890095	0.929074	0.999905	ATP2A3	ENSG00000074370	0.464537	0.535463	NBB
123.095	-0.151773	0.827477	-0.183417	0.854471	0.999905	CA12	ENSG00000074410	0.427235	0.572765	NBB
4495.37	-0.000358801	0.198926	-0.00180369	0.998561	0.999905	MGLL	ENSG00000074416	0.49928	0.50072	NBB
1164.36	-0.103406	0.176918	-0.584487	0.558893	0.999905	NTN4	ENSG00000074527	0.279446	0.720554	NBB
374.773	0.0105674	0.204201	0.0517499	0.958728	0.999905	BCS1L	ENSG00000074582	0.520636	0.479364	NBB
8875.37	-0.00892074	0.194594	-0.0458428	0.963436	0.999905	NUAK1	ENSG00000074590	0.481718	0.518282	NBB
6106.03	-0.16068	0.157146	-1.02249	0.306551	0.999905	DPP8	ENSG00000074603	0.153275	0.846725	NBB
383.526	-0.179852	0.183893	-0.978026	0.328062	0.999905	SLC24A1	ENSG00000074621	0.164031	0.835969	NBB
3181.53	-0.0466872	0.151106	-0.30897	0.757344	0.999905	ZNF532	ENSG00000074657	0.378672	0.621328	NBB
195.497	-0.232731	0.235446	-0.988468	0.322924	0.999905	SCARF1	ENSG00000074660	0.161462	0.838538	NBB
2517.53	-0.109447	0.211698	-0.516994	0.60516	0.999905	LMAN1	ENSG00000074695	0.30258	0.69742	NBB
6745.88	-0.105492	0.159891	-0.659776	0.509398	0.999905	PTPLAD1	ENSG00000074696	0.254699	0.745301	NBB
8131.65	0.142772	0.213523	0.66865	0.503719	0.999905	IPCEF1	ENSG00000074706	0.748141	0.251859	NBB
3186.34	-0.0478687	0.147518	-0.324495	0.745563	0.999905	ZZEF1	ENSG00000074755	0.372782	0.627218	NBB
18799.4	-0.28379	0.176361	-1.60914	0.107585	0.999905	ENO1	ENSG00000074800	0.0537924	0.946208	NBB
107.182	0.143722	0.290053	0.495502	0.620246	0.999905	SLC12A1	ENSG00000074803	0.689877	0.310123	NBB
588.497	-0.0512166	0.225953	-0.226669	0.820681	0.999905	C19orf10	ENSG00000074842	0.41034	0.58966	NBB
653.366	-0.1245	0.21729	-0.572966	0.566668	0.999905	ANO8	ENSG00000074855	0.283334	0.716666	NBB
793.863	0.119228	0.21606	0.551826	0.581068	0.999905	TUBE1	ENSG00000074935	0.709466	0.290534	NBB
941.278	-0.0135349	0.1758	-0.0769902	0.938631	0.999905	ARHGEF10L	ENSG00000074964	0.469316	0.530684	NBB
68.3394	0.106513	0.293728	0.362626	0.716884	0.999905	TXK	ENSG00000074966	0.641558	0.358442	NBB
1793.57	0.0334973	0.179877	0.186223	0.85227	0.999905	WSCD2	ENSG00000075035	0.573865	0.426135	NBB
3126.67	-0.114633	0.211141	-0.54292	0.587185	0.999905	KCNQ2	ENSG00000075043	0.293593	0.706407	NBB
180.491	-0.165762	0.208306	-0.795766	0.426168	0.999905	TACR2	ENSG00000075073	0.213084	0.786916	NBB
1914.16	-0.0267195	0.185329	-0.144173	0.885364	0.999905	ACTR6	ENSG00000075089	0.442682	0.557318	NBB
256.032	-0.185216	0.198335	-0.933855	0.350379	0.999905	TIPIN	ENSG00000075131	0.175189	0.824811	NBB
6132.69	-0.109231	0.183691	-0.594647	0.55208	0.999905	SRI	ENSG00000075142	0.27604	0.72396	NBB
8476	-0.0813175	0.157642	-0.515837	0.605968	0.999905	EIF4G3	ENSG00000075151	0.302984	0.697016	NBB
187.422	0.0750077	0.205704	0.364638	0.715381	0.999905	NUP37	ENSG00000075188	0.642309	0.357691	NBB
1445.31	-0.172309	0.231648	-0.743839	0.456974	0.999905	SEMA3A	ENSG00000075213	0.228487	0.771513	NBB
80.5642	0.29768	0.314631	0.946124	0.344085	0.999905	GTSE1	ENSG00000075218	0.827957	0.172043	NBB
1461.91	-0.0283337	0.288	-0.098381	0.92163	0.999905	SEMA3C	ENSG00000075223	0.460815	0.539185	NBB
239.011	0.237283	0.292699	0.810673	0.417553	0.999905	TTC38	ENSG00000075234	0.791223	0.208777	NBB
2162.94	-0.0407678	0.157326	-0.259129	0.795535	0.999905	ACAT1	ENSG00000075239	0.397768	0.602232	NBB
1267.15	-0.109992	0.208391	-0.527813	0.597629	0.999905	GRAMD4	ENSG00000075240	0.298815	0.701185	NBB
67.347	0.813459	0.356721	2.28038	0.0225852	0.999905	CELSR1	ENSG00000075275	0.988707	0.0112926	NBB
14.7137	0.225306	0.560017	0.402321	0.687448	0.999905	WNT8B	ENSG00000075290	0.656276	0.343724	NBB
9227.36	0.123142	0.134028	0.918778	0.358212	0.999905	ZNF638	ENSG00000075292	0.820894	0.179106	NBB
1977.26	-0.00630411	0.139989	-0.0450331	0.964081	0.999905	SLC25A40	ENSG00000075303	0.48204	0.51796	NBB
922.255	-0.0362609	0.173087	-0.209495	0.834062	0.999905	TIMM21	ENSG00000075336	0.417031	0.582969	NBB
14572.7	-0.171751	0.251263	-0.683551	0.494259	0.999905	ADD2	ENSG00000075340	0.247129	0.752871	NBB
5012.21	-0.0491356	0.150077	-0.327403	0.743363	0.999905	RASAL2	ENSG00000075391	0.371682	0.628318	NBB
659.146	-0.0572268	0.202058	-0.28322	0.777008	0.999905	VPS9D1	ENSG00000075399	0.388504	0.611496	NBB
2789.89	0.101981	0.17266	0.590647	0.554757	0.999905	ZNF37A	ENSG00000075407	0.722621	0.277379	NBB
2834.51	0.121825	0.145919	0.834882	0.403784	0.999905	MARK3	ENSG00000075413	0.798108	0.201892	NBB
8609.83	-0.0989999	0.160295	-0.617609	0.536833	0.999905	SLC25A3	ENSG00000075415	0.268416	0.731584	NBB
1173.4	0.0732768	0.183019	0.400379	0.688877	0.999905	FNDC3B	ENSG00000075420	0.655561	0.344439	NBB
3485.19	-0.293518	0.225308	-1.30274	0.192664	0.999905	FOSL2	ENSG00000075426	0.0963318	0.903668	NBB
38.2037	0.0647178	0.396016	0.163422	0.870186	0.999905	CACNG5	ENSG00000075429	0.564907	0.435093	NBB
257.881	0.0272299	0.267882	0.101649	0.919035	0.999905	CACNG4	ENSG00000075461	0.540482	0.459518	NBB
5687.31	0.00941763	0.147066	0.0640366	0.948941	0.999905	FRYL	ENSG00000075539	0.525529	0.474471	NBB
2293.23	-0.057049	0.153812	-0.370902	0.710711	0.999905	TMEM131	ENSG00000075568	0.355355	0.644645	NBB
3211.15	-0.107433	0.169308	-0.634541	0.525728	0.999905	FSCN1	ENSG00000075618	0.262864	0.737136	NBB
43210.2	-0.19671	0.189486	-1.03813	0.299212	0.999905	ACTB	ENSG00000075624	0.149606	0.850394	NBB
91.3594	0.0183999	0.261143	0.0704591	0.943828	0.999905	MOCOS	ENSG00000075643	0.528086	0.471914	NBB
1034.86	0.0746402	0.20131	0.370772	0.710807	0.999905	PLD1	ENSG00000075651	0.644596	0.355404	NBB
6.58128	0.620843	0.996908	0.622769	0.533437	0.999905	ATP12A	ENSG00000075673	0.733282	0.266718	NBB
127.804	0.00673863	0.260468	0.0258712	0.97936	0.999905	WDR62	ENSG00000075702	0.51032	0.48968	NBB
6755.26	0.105239	0.158841	0.66254	0.507625	0.999905	DLG1	ENSG00000075711	0.746187	0.253813	NBB
4639.07	-0.141524	0.179695	-0.787582	0.430941	0.999905	RAB7A	ENSG00000075785	0.215471	0.784529	NBB
5079.66	-0.147987	0.185918	-0.795981	0.426043	0.999905	BCAP29	ENSG00000075790	0.213022	0.786978	NBB
443.006	0.283499	0.218976	1.29466	0.195438	0.999905	SEC31B	ENSG00000075826	0.902281	0.0977191	NBB
2063.07	-0.12181	0.167584	-0.726859	0.467312	0.999905	SART3	ENSG00000075856	0.233656	0.766344	NBB
419.015	0.0352659	0.199062	0.17716	0.859383	0.999905	ARHGAP15	ENSG00000075884	0.570309	0.429691	NBB
39.8098	-0.357272	0.377136	-0.947329	0.343471	0.999905	TUBA3D	ENSG00000075886	0.171735	0.828265	NBB
704.051	-0.0433232	0.181208	-0.23908	0.811044	0.999905	EXOSC7	ENSG00000075914	0.405522	0.594478	NBB
9677.49	-0.107835	0.164805	-0.654322	0.512904	0.999905	KIFAP3	ENSG00000075945	0.256452	0.743548	NBB
1590.88	-0.0757698	0.156368	-0.484561	0.627988	0.999905	MKRN2	ENSG00000075975	0.313994	0.686006	NBB
827.251	-0.259462	0.213414	-1.21577	0.224073	0.999905	MCM6	ENSG00000076003	0.112036	0.887964	NBB
570.983	0.0270297	0.187376	0.144253	0.8853	0.999905	REXO2	ENSG00000076043	0.55735	0.44265	NBB
630.728	-0.0239113	0.1933	-0.123701	0.901552	0.999905	RBM7	ENSG00000076053	0.450776	0.549224	NBB
297.168	-0.243789	0.225763	-1.07984	0.280211	0.999905	RBMS2	ENSG00000076067	0.140106	0.859894	NBB
2388.46	-0.0722277	0.150706	-0.479263	0.631751	0.999905	BAZ2A	ENSG00000076108	0.315876	0.684124	NBB
1407.36	-0.186295	0.209674	-0.888495	0.374274	0.999905	PTPN23	ENSG00000076201	0.187137	0.812863	NBB
925.714	0.149892	0.161294	0.929309	0.352729	0.999905	MLH1	ENSG00000076242	0.823635	0.176365	NBB
1060.08	-0.314736	0.182093	-1.72844	0.0839102	0.999905	UNG	ENSG00000076248	0.0419551	0.958045	NBB
39.9707	0.438271	0.451451	0.970805	0.331645	0.999905	FMO4	ENSG00000076258	0.834177	0.165823	NBB
756.056	-0.182416	0.177189	-1.0295	0.303245	0.999905	KLHL20	ENSG00000076321	0.151622	0.848378	NBB
527.035	0.0423476	0.241638	0.175252	0.860881	0.999905	RGS11	ENSG00000076344	0.569559	0.430441	NBB
519.252	-0.113547	0.180075	-0.630556	0.528331	0.999905	SLC46A1	ENSG00000076351	0.264165	0.735835	NBB
5329.99	-0.0759518	0.194203	-0.391094	0.695727	0.999905	PLXNA2	ENSG00000076356	0.347864	0.652136	NBB
447.591	0.123545	0.197396	0.625874	0.531398	0.999905	SPAG5	ENSG00000076382	0.734301	0.265699	NBB
1169.12	-0.168499	0.158718	-1.06162	0.288407	0.999905	ANKRD13A	ENSG00000076513	0.144203	0.855797	NBB
5521.74	-0.0544611	0.172152	-0.316355	0.751733	0.999905	TPD52	ENSG00000076554	0.375866	0.624134	NBB
1086.66	-0.154997	0.207975	-0.74527	0.456109	0.999905	ACACB	ENSG00000076555	0.228054	0.771946	NBB
261.853	-0.048774	0.222826	-0.218889	0.826737	0.999905	TRAF4	ENSG00000076604	0.413368	0.586632	NBB
2039.16	0.212924	0.159909	1.33153	0.183015	0.999905	PAG1	ENSG00000076641	0.908492	0.0915077	NBB
496.993	-0.158299	0.163995	-0.965266	0.334412	0.999905	GPATCH1	ENSG00000076650	0.167206	0.832794	NBB
155.779	-0.166339	0.212678	-0.782118	0.434145	0.999905	ICAM3	ENSG00000076662	0.217073	0.782927	NBB
2375.29	-0.0255166	0.200685	-0.127147	0.898824	0.999905	NT5C2	ENSG00000076685	0.449412	0.550588	NBB
1482.24	0.0551518	0.324656	0.169878	0.865106	0.999905	MCAM	ENSG00000076706	0.567447	0.432553	NBB
459.703	-0.394303	0.238453	-1.65359	0.0982116	0.999905	GPC4	ENSG00000076716	0.0491058	0.950894	NBB
306.029	-0.122392	0.279083	-0.438549	0.660988	0.999905	MBNL3	ENSG00000076770	0.330494	0.669506	NBB
659.15	-0.0889285	0.210907	-0.421647	0.673282	0.999905	CAMSAP3	ENSG00000076826	0.336641	0.663359	NBB
4875.73	0.0583183	0.142309	0.409801	0.681952	0.999905	RAP1GAP	ENSG00000076864	0.659024	0.340976	NBB
856.93	0.0291611	0.180448	0.161604	0.871618	0.999905	XAB2	ENSG00000076924	0.564191	0.435809	NBB
485.01	0.13079	0.197266	0.663011	0.507323	0.999905	ARHGEF1	ENSG00000076928	0.746338	0.253662	NBB
96.999	-0.499415	0.27134	-1.84055	0.0656875	0.999905	STXBP2	ENSG00000076944	0.0328438	0.967156	NBB
962.247	-0.0270851	0.170445	-0.158908	0.873741	0.999905	MAP2K7	ENSG00000076984	0.436871	0.563129	NBB
868.317	0.115399	0.182738	0.631498	0.527715	0.999905	DGKD	ENSG00000077044	0.736142	0.263858	NBB
1534.11	0.200101	0.162049	1.23482	0.216897	0.999905	CTTNBP2	ENSG00000077063	0.891551	0.108449	NBB
1171.72	-0.195814	0.16284	-1.2025	0.229172	0.999905	ACTL6B	ENSG00000077080	0.114586	0.885414	NBB
753.552	0.423983	0.186691	2.27104	0.0231447	0.999905	RARB	ENSG00000077092	0.988428	0.0115724	NBB
8475.53	-0.177546	0.183429	-0.967925	0.333082	0.999905	TOP2B	ENSG00000077097	0.166541	0.833459	NBB
7108.83	-0.220484	0.191728	-1.14998	0.250152	0.999905	TM9SF3	ENSG00000077147	0.125076	0.874924	NBB
166.886	0.15355	0.275695	0.556957	0.577557	0.999905	NFKB2	ENSG00000077150	0.711221	0.288779	NBB
262.706	0.141563	0.194803	0.726697	0.467412	0.999905	UBE2T	ENSG00000077152	0.766294	0.233706	NBB
6284.09	-0.0778727	0.160923	-0.483914	0.628447	0.999905	PPP1R12B	ENSG00000077157	0.314224	0.685776	NBB
5205.13	-0.0775268	0.135696	-0.571326	0.567779	0.999905	DNAJC10	ENSG00000077232	0.28389	0.71611	NBB
4886.14	-0.145695	0.129365	-1.12623	0.26007	0.999905	GTF3C1	ENSG00000077235	0.130035	0.869965	NBB
437.306	-0.681336	0.316099	-2.15545	0.0311266	0.999905	IL4R	ENSG00000077238	0.0155633	0.984437	NBB
7446.01	-0.0624954	0.154986	-0.403232	0.686777	0.999905	USP33	ENSG00000077254	0.343389	0.656611	NBB
11441.2	-0.161515	0.162924	-0.991351	0.321514	0.999905	PAK3	ENSG00000077264	0.160757	0.839243	NBB
872.97	-0.0943711	0.201686	-0.46791	0.639849	0.999905	DCX	ENSG00000077279	0.319924	0.680076	NBB
434.227	0.00367106	0.214076	0.0171483	0.986318	0.999905	SNRPA	ENSG00000077312	0.506841	0.493159	NBB
87.7593	0.477796	0.319698	1.49452	0.135039	0.999905	SPAG6	ENSG00000077327	0.932481	0.0675193	NBB
480.749	-0.170349	0.194616	-0.875309	0.381406	0.999905	EXOSC5	ENSG00000077348	0.190703	0.809297	NBB
4748.92	-0.102146	0.208251	-0.490497	0.623782	0.999905	DYNC1I2	ENSG00000077380	0.311891	0.688109	NBB
303.007	0.094408	0.252974	0.373192	0.709005	0.999905	APBB1IP	ENSG00000077420	0.645497	0.354503	NBB
449.214	0.26358	0.205125	1.28497	0.198801	0.999905	LRCH4	ENSG00000077454	0.900599	0.0994005	NBB
559.085	0.124272	0.196497	0.632435	0.527103	0.999905	FAM76B	ENSG00000077458	0.736449	0.263551	NBB
253.698	0.202754	0.198478	1.02154	0.306996	0.999905	SIRT6	ENSG00000077463	0.846502	0.153498	NBB
8.87959	0.274425	0.673043	0.407738	0.683466	0.999905	TYR	ENSG00000077498	0.658267	0.341733	NBB
523.752	-0.0980123	0.174279	-0.562388	0.573852	0.999905	POLD3	ENSG00000077514	0.286926	0.713074	NBB
1741.24	-0.0330839	0.164355	-0.201296	0.840467	0.999905	ACTN2	ENSG00000077522	0.420234	0.579766	NBB
2568.33	-0.0801426	0.196987	-0.406842	0.684124	0.999905	CAPZB	ENSG00000077549	0.342062	0.657938	NBB
1022.61	-0.239561	0.177128	-1.35248	0.176222	0.999905	GPR137B	ENSG00000077585	0.0881112	0.911889	NBB
953.377	0.367931	0.269169	1.36691	0.171653	0.999905	NAALAD2	ENSG00000077616	0.914174	0.0858263	NBB
1795.73	-0.0456416	0.142497	-0.320299	0.748742	0.999905	JADE1	ENSG00000077684	0.374371	0.625629	NBB
178.766	-0.0101809	0.23983	-0.0424506	0.966139	0.999905	SLC25A43	ENSG00000077713	0.48307	0.51693	NBB
1432.79	-0.0449893	0.215221	-0.209038	0.834419	0.999905	UBE2A	ENSG00000077721	0.417209	0.582791	NBB
1616.21	0.0206264	0.16621	0.124098	0.901237	0.999905	FGFR1	ENSG00000077782	0.549381	0.450619	NBB
7.00929	-0.849023	0.874388	-0.970992	0.331552	0.999905	FKBP6	ENSG00000077800	0.165776	0.834224	NBB
14981.4	0.0841153	0.147973	0.568449	0.56973	0.999905	GTF2I	ENSG00000077809	0.715135	0.284865	NBB
16.0119	0.0802778	0.507421	0.158208	0.874293	0.999905	SMC1B	ENSG00000077935	0.562853	0.437147	NBB
1003.02	0.202493	0.22319	0.90727	0.364264	0.999905	FBLN1	ENSG00000077942	0.817868	0.182132	NBB
471.653	0.218535	0.276665	0.78989	0.429592	0.999905	ITGA8	ENSG00000077943	0.785204	0.214796	NBB
16.0037	-0.153194	0.565391	-0.270952	0.786428	0.999905	CST7	ENSG00000077984	0.393214	0.606786	NBB
99411.3	-0.210423	0.161457	-1.30328	0.19248	0.999905	MAP2	ENSG00000078018	0.0962399	0.90376	NBB
2580.24	0.0384792	0.133251	0.288773	0.772755	0.999905	PIAS2	ENSG00000078043	0.613622	0.386378	NBB
7422.3	-0.122176	0.150832	-0.810014	0.417932	0.999905	AMPH	ENSG00000078053	0.208966	0.791034	NBB
330.694	-0.0182782	0.210448	-0.0868537	0.930788	0.999905	ARAF	ENSG00000078061	0.465394	0.534606	NBB
1281.2	0.0214409	0.173238	0.123766	0.901501	0.999905	MCCC1	ENSG00000078070	0.54925	0.45075	NBB
30.4008	0.17726	0.428451	0.413722	0.679078	0.999905	LAMP3	ENSG00000078081	0.660461	0.339539	NBB
133.352	0.0680489	0.311855	0.218207	0.827268	0.999905	FAP	ENSG00000078098	0.586366	0.413634	NBB
12193.8	-0.158226	0.154276	-1.0256	0.30508	0.999905	NEBL	ENSG00000078114	0.15254	0.84746	NBB
2270.19	0.0239969	0.161823	0.148291	0.882113	0.999905	ACER3	ENSG00000078124	0.558944	0.441056	NBB
6879.98	-0.0649607	0.167079	-0.388802	0.697423	0.999905	UBE2K	ENSG00000078140	0.348711	0.651289	NBB
5284.38	-0.155742	0.14046	-1.1088	0.267516	0.999905	PIK3C3	ENSG00000078142	0.133758	0.866242	NBB
1163.46	-0.0161896	0.191818	-0.0844009	0.932738	0.999905	N4BP2	ENSG00000078177	0.466369	0.533631	NBB
583.645	0.123726	0.176087	0.70264	0.48228	0.999905	C12orf5	ENSG00000078237	0.75886	0.24114	NBB
381.83	-0.158077	0.213828	-0.739271	0.459742	0.999905	TULP3	ENSG00000078246	0.229871	0.770129	NBB
3749.27	0.0196524	0.228915	0.0858499	0.931586	0.999905	SYNJ2	ENSG00000078269	0.534207	0.465793	NBB
6814.69	-0.220479	0.19025	-1.15889	0.246501	0.999905	ADCY2	ENSG00000078295	0.123251	0.876749	NBB
5736.42	-0.10633	0.158205	-0.6721	0.50152	0.999905	PPP2R5C	ENSG00000078304	0.25076	0.74924	NBB
147.225	-0.126114	0.231879	-0.543879	0.586525	0.999905	PMS2P1	ENSG00000078319	0.293262	0.706738	NBB
9994.93	0.00997422	0.186863	0.0533772	0.957431	0.999905	RBFOX1	ENSG00000078328	0.521284	0.478716	NBB
17334.2	-0.128804	0.154478	-0.833799	0.404394	0.999905	GNB1	ENSG00000078369	0.202197	0.797803	NBB
315.725	-0.700613	0.361685	-1.93708	0.0527359	0.999905	EDN1	ENSG00000078401	0.026368	0.973632	NBB
1343.67	0.0611712	0.151883	0.402754	0.68713	0.999905	MLLT10	ENSG00000078403	0.656435	0.343565	NBB
204.368	0.116174	0.234347	0.495732	0.620083	0.999905	ZCWPW1	ENSG00000078487	0.689958	0.310042	NBB
6565.93	-0.350774	0.210781	-1.66416	0.0960797	0.999905	ADCYAP1R1	ENSG00000078549	0.0480399	0.95196	NBB
23.142	0.181841	0.462643	0.393049	0.694283	0.999905	FGF20	ENSG00000078579	0.652858	0.347142	NBB
2130.06	-0.144709	0.25395	-0.56983	0.568793	0.999905	ITM2A	ENSG00000078596	0.284396	0.715604	NBB
4282.8	-0.0871933	0.156804	-0.556067	0.578165	0.999905	NRD1	ENSG00000078618	0.289082	0.710918	NBB
5262.69	-0.112499	0.173663	-0.647797	0.517116	0.999905	VDAC3	ENSG00000078668	0.258558	0.741442	NBB
9617.24	-0.11951	0.144395	-0.827664	0.407861	0.999905	PCM1	ENSG00000078674	0.203931	0.796069	NBB
2513.06	-0.0262191	0.14766	-0.177564	0.859066	0.999905	TNRC6C	ENSG00000078687	0.429533	0.570467	NBB
1811.98	-0.0375335	0.134279	-0.279519	0.779847	0.999905	CBFA2T2	ENSG00000078699	0.389923	0.610077	NBB
2885.15	0.00694515	0.140387	0.0494713	0.960544	0.999905	BRINP1	ENSG00000078725	0.519728	0.480272	NBB
5242.15	-0.087852	0.155714	-0.564186	0.572627	0.999905	ITCH	ENSG00000078747	0.286314	0.713686	NBB
91.4761	0.243572	0.289517	0.841306	0.400176	0.999905	PKD2L2	ENSG00000078795	0.799912	0.200088	NBB
1850.73	0.139292	0.243394	0.57229	0.567125	0.999905	TP53INP2	ENSG00000078804	0.716437	0.283563	NBB
1550.51	-0.0863616	0.168742	-0.511795	0.608794	0.999905	SDF4	ENSG00000078808	0.304397	0.695603	NBB
506.342	0.233264	0.24324	0.958988	0.337565	0.999905	MYH7B	ENSG00000078814	0.831218	0.168782	NBB
34.3419	-0.287895	0.389907	-0.738367	0.460292	0.999905	TP73	ENSG00000078900	0.230146	0.769854	NBB
6786.04	-0.110178	0.147892	-0.744992	0.456276	0.999905	TOLLIP	ENSG00000078902	0.228138	0.771862	NBB
978.864	-0.154355	0.166311	-0.928111	0.35335	0.999905	UBE2D4	ENSG00000078967	0.176675	0.823325	NBB
197.814	-0.492123	0.635543	-0.774335	0.438733	0.999905	CLUL1	ENSG00000079101	0.219366	0.780634	NBB
1962.88	-0.00469901	0.169006	-0.0278038	0.977819	0.999905	RUNX1T1	ENSG00000079102	0.488909	0.511091	NBB
41.9086	-0.0801789	0.341791	-0.234585	0.814531	0.999905	CDH17	ENSG00000079112	0.407266	0.592734	NBB
722.995	0.143999	0.189866	0.758423	0.448198	0.999905	THOC1	ENSG00000079134	0.775901	0.224099	NBB
148.648	0.137545	0.229885	0.598321	0.549626	0.999905	FKBP7	ENSG00000079150	0.725187	0.274813	NBB
2212.5	0.206445	0.185443	1.11326	0.265599	0.999905	OSBPL6	ENSG00000079156	0.867201	0.132799	NBB
34307.1	-0.1973	0.198175	-0.995581	0.319454	0.999905	SLC1A3	ENSG00000079215	0.159727	0.840273	NBB
11150.8	-0.171637	0.172516	-0.994905	0.319783	0.999905	XRCC5	ENSG00000079246	0.159891	0.840109	NBB
68.5335	0.288964	0.300012	0.963175	0.33546	0.999905	LXN	ENSG00000079257	0.83227	0.16773	NBB
84.6997	-0.139049	0.259568	-0.535693	0.592171	0.999905	SP140	ENSG00000079263	0.296085	0.703915	NBB
788.887	-0.20431	0.175505	-1.16412	0.244375	0.999905	MKNK1	ENSG00000079277	0.122187	0.877813	NBB
3201.57	0.0470703	0.239091	0.196872	0.843928	0.999905	TNS1	ENSG00000079308	0.578036	0.421964	NBB
918.506	-0.124699	0.197067	-0.632774	0.526882	0.999905	REXO1	ENSG00000079313	0.263441	0.736559	NBB
4938.96	-0.255655	0.18205	-1.40431	0.160225	0.999905	SAR1A	ENSG00000079332	0.0801126	0.919887	NBB
318.562	0.0110456	0.230656	0.0478875	0.961806	0.999905	CDC14A	ENSG00000079335	0.519097	0.480903	NBB
1260.17	0.232511	0.179392	1.2961	0.19494	0.999905	RAPGEF3	ENSG00000079337	0.90253	0.0974699	NBB
96.2188	-0.0847189	0.281361	-0.301104	0.763335	0.999905	CEACAM1	ENSG00000079385	0.381668	0.618332	NBB
490.848	-0.0837577	0.182782	-0.458239	0.646781	0.999905	SENP1	ENSG00000079387	0.32339	0.67661	NBB
2660.03	-0.107869	0.192624	-0.559998	0.575481	0.999905	CIC	ENSG00000079432	0.287741	0.712259	NBB
431.75	-0.208044	0.188731	-1.10233	0.270318	0.999905	LIPE	ENSG00000079435	0.135159	0.864841	NBB
3663.22	-0.249133	0.178434	-1.39622	0.162648	0.999905	FDFT1	ENSG00000079459	0.0813238	0.918676	NBB
451.492	-0.185042	0.210648	-0.878442	0.379704	0.999905	PAFAH1B3	ENSG00000079462	0.189852	0.810148	NBB
4059.15	-0.0817581	0.148567	-0.550313	0.582105	0.999905	OPHN1	ENSG00000079482	0.291053	0.708947	NBB
422.52	-0.109099	0.194191	-0.561813	0.574244	0.999905	KIF22	ENSG00000079616	0.287122	0.712878	NBB
32.8917	-0.0415983	0.446858	-0.0930908	0.925831	0.999905	SCGN	ENSG00000079689	0.462916	0.537084	NBB
2075.08	-0.114041	0.151899	-0.75077	0.452791	0.999905	LRRC16A	ENSG00000079691	0.226396	0.773604	NBB
1596.87	-0.0663472	0.162423	-0.408485	0.682918	0.999905	PGM1	ENSG00000079739	0.341459	0.658541	NBB
5244.94	-0.138296	0.169945	-0.813766	0.415779	0.999905	DDX1	ENSG00000079785	0.20789	0.79211	NBB
1681.47	-0.0531504	0.166991	-0.318282	0.750271	0.999905	DNM2	ENSG00000079805	0.375135	0.624865	NBB
7117.67	-0.0568941	0.157669	-0.360845	0.718215	0.999905	EPB41L2	ENSG00000079819	0.359108	0.640892	NBB
9272.13	-0.0859699	0.143953	-0.597208	0.550369	0.999905	RIMS1	ENSG00000079841	0.275184	0.724816	NBB
1015.86	0.137315	0.224855	0.610684	0.541409	0.999905	MOXD1	ENSG00000079931	0.729295	0.270705	NBB
5716.59	0.0842674	0.151547	0.556049	0.578177	0.999905	STX7	ENSG00000079950	0.710911	0.289089	NBB
884.481	-0.0504887	0.166901	-0.302506	0.762266	0.999905	RABL2B	ENSG00000079974	0.381133	0.618867	NBB
1491.48	-0.139093	0.167478	-0.830514	0.406248	0.999905	KEAP1	ENSG00000079999	0.203124	0.796876	NBB
10.3202	-1.34525	0.708319	-1.89922	0.0575354	0.999905	DDX43	ENSG00000080007	0.0287677	0.971232	NBB
111.434	-0.389645	0.310307	-1.25568	0.209233	0.999905	PTPRH	ENSG00000080031	0.104617	0.895383	NBB
149.895	0.0665107	0.255484	0.260332	0.794608	0.999905	DCT	ENSG00000080166	0.602696	0.397304	NBB
610.542	-0.0965948	0.231239	-0.417727	0.676147	0.999905	SLC35C2	ENSG00000080189	0.338073	0.661927	NBB
716.836	-0.118032	0.208693	-0.565579	0.57168	0.999905	CRYBG3	ENSG00000080200	0.28584	0.71416	NBB
1796.45	-0.239706	0.230398	-1.0404	0.298154	0.999905	EPHA6	ENSG00000080224	0.149077	0.850923	NBB
14.702	-0.0185414	0.534846	-0.0346668	0.972345	0.999905	SCTR	ENSG00000080293	0.486173	0.513827	NBB
3911.37	-0.0251254	0.152934	-0.16429	0.869503	0.999905	RFX3	ENSG00000080298	0.434751	0.565249	NBB
8257.07	-0.102536	0.156858	-0.65369	0.513311	0.999905	RIF1	ENSG00000080345	0.256656	0.743344	NBB
3533.38	-0.187664	0.183469	-1.02287	0.306371	0.999905	RAB21	ENSG00000080371	0.153186	0.846814	NBB
6962.65	-0.126058	0.154262	-0.817165	0.413834	0.999905	SLC4A4	ENSG00000080493	0.206917	0.793083	NBB
10344.3	-0.151623	0.179195	-0.846133	0.397479	0.999905	SMARCA2	ENSG00000080503	0.198739	0.801261	NBB
9.92138	0.127612	0.661889	0.1928	0.847115	0.999905	RDH8	ENSG00000080511	0.576442	0.423558	NBB
3598.4	-0.13177	0.206765	-0.637291	0.523935	0.999905	SESN1	ENSG00000080546	0.261967	0.738033	NBB
428.078	-0.129628	0.193124	-0.671216	0.502083	0.999905	MID2	ENSG00000080561	0.251042	0.748958	NBB
15.8725	0.440868	0.527235	0.836188	0.403049	0.999905	PIH1D3	ENSG00000080572	0.798475	0.201525	NBB
720.86	0.255511	0.292932	0.872254	0.38307	0.999905	COL5A3	ENSG00000080573	0.808465	0.191535	NBB
2991.92	-0.125659	0.186151	-0.675041	0.49965	0.999905	SRCAP	ENSG00000080603	0.249825	0.750175	NBB
685.453	-0.161874	0.175301	-0.923406	0.355796	0.999905	KIAA0020	ENSG00000080608	0.177898	0.822102	NBB
57.9685	0.157911	0.33761	0.467731	0.639977	0.999905	CPB2	ENSG00000080618	0.680012	0.319988	NBB
20.4977	0.279966	0.556339	0.503228	0.614804	0.999905	CHRNA3	ENSG00000080644	0.692598	0.307402	NBB
1830.01	-0.166683	0.216794	-0.768853	0.44198	0.999905	KCNN2	ENSG00000080709	0.22099	0.77901	NBB
1591.59	0.0113893	0.146324	0.0778362	0.937958	0.999905	CNOT4	ENSG00000080802	0.531021	0.468979	NBB
2947.98	-0.111466	0.177684	-0.627327	0.530445	0.999905	PSEN1	ENSG00000080815	0.265222	0.734778	NBB
1088.78	0.0103587	0.219088	0.047281	0.962289	0.999905	CPOX	ENSG00000080819	0.518855	0.481145	NBB
9904.81	-0.15217	0.271557	-0.560363	0.575232	0.999905	CLDND1	ENSG00000080822	0.287616	0.712384	NBB
710.007	0.171769	0.191226	0.89825	0.369052	0.999905	MOK	ENSG00000080823	0.815474	0.184526	NBB
62441.1	0.190309	0.203822	0.933703	0.350457	0.999905	HSP90AA1	ENSG00000080824	0.824771	0.175229	NBB
417.941	-0.0109247	0.203085	-0.0537935	0.9571	0.999905	RBL1	ENSG00000080839	0.47855	0.52145	NBB
2552.7	-0.0756051	0.198821	-0.380268	0.703747	0.999905	DLGAP4	ENSG00000080845	0.351873	0.648127	NBB
821.965	0.0693743	0.243266	0.285179	0.775507	0.999905	IGSF9B	ENSG00000080854	0.612247	0.387753	NBB
595.887	0.306348	0.19517	1.56965	0.116497	0.999905	CROCCP3	ENSG00000080947	0.941751	0.0582485	NBB
71.847	0.269026	0.33694	0.798441	0.424615	0.999905	NDC80	ENSG00000080986	0.787693	0.212307	NBB
900.3	-0.0874486	0.159626	-0.547833	0.583807	0.999905	AP4E1	ENSG00000081014	0.291903	0.708097	NBB
2241.74	-0.116105	0.157417	-0.737563	0.46078	0.999905	RSBN1	ENSG00000081019	0.23039	0.76961	NBB
3357.28	-0.0467043	0.176486	-0.264635	0.79129	0.999905	MAGI3	ENSG00000081026	0.395645	0.604355	NBB
41.0423	-0.190885	0.535529	-0.356441	0.72151	0.999905	CXCL2	ENSG00000081041	0.360755	0.639245	NBB
7.35249	-0.886447	0.816474	-1.0857	0.277611	0.999905	AFP	ENSG00000081051	0.138805	0.861195	NBB
137.167	0.391598	0.377151	1.03831	0.299127	0.999905	COL4A4	ENSG00000081052	0.850436	0.149564	NBB
234.94	-0.00984132	0.229421	-0.0428964	0.965784	0.999905	TCF7	ENSG00000081059	0.482892	0.517108	NBB
1776.41	-0.059566	0.184173	-0.323424	0.746374	0.999905	OSTM1	ENSG00000081087	0.373187	0.626813	NBB
468.309	-0.0841577	0.199289	-0.422289	0.672814	0.999905	CDH7	ENSG00000081138	0.336407	0.663593	NBB
176.404	0.327048	0.222172	1.47205	0.141008	0.999905	IMPG2	ENSG00000081148	0.929496	0.0705039	NBB
5354.95	-0.0870046	0.213603	-0.407319	0.683774	0.999905	PCNP	ENSG00000081154	0.341887	0.658113	NBB
1754.82	0.116057	0.149226	0.777726	0.436731	0.999905	EXD2	ENSG00000081177	0.781635	0.218365	NBB
448.889	0.433667	0.253387	1.71148	0.0869928	0.999905	ARG2	ENSG00000081181	0.956504	0.0434964	NBB
24379	-0.117134	0.171383	-0.683467	0.494312	0.999905	MEF2C	ENSG00000081189	0.247156	0.752844	NBB
903.239	-0.106344	0.26002	-0.408983	0.682552	0.999905	PTPRC	ENSG00000081237	0.341276	0.658724	NBB
28.7911	-0.322625	0.535857	-0.602074	0.547125	0.999905	CACNA1S	ENSG00000081248	0.273562	0.726438	NBB
93.7977	-0.506544	0.309015	-1.63922	0.101167	0.999905	PKP1	ENSG00000081277	0.0505834	0.949417	NBB
2457.88	-0.0579756	0.143894	-0.402906	0.687017	0.999905	UBA5	ENSG00000081307	0.343509	0.656491	NBB
944.77	-0.192938	0.260484	-0.740691	0.458881	0.999905	STK17B	ENSG00000081320	0.22944	0.77056	NBB
1634.96	0.0959326	0.187025	0.51294	0.607993	0.999905	CDC14B	ENSG00000081377	0.696003	0.303997	NBB
1446.71	-0.129645	0.144086	-0.89978	0.368237	0.999905	ZNF510	ENSG00000081386	0.184119	0.815881	NBB
1688.87	0.444098	0.21519	2.06375	0.0390418	0.999905	LRP2	ENSG00000081479	0.980479	0.0195209	NBB
1324.57	0.122405	0.169325	0.722899	0.469742	0.999905	ZNF506	ENSG00000081665	0.765129	0.234871	NBB
348.927	-0.350882	0.237066	-1.4801	0.138846	0.999905	JMJD4	ENSG00000081692	0.0694232	0.930577	NBB
336.465	-0.0287558	0.194121	-0.148133	0.882238	0.999905	DUSP12	ENSG00000081721	0.441119	0.558881	NBB
2780.55	0.043377	0.176441	0.245844	0.805803	0.999905	AACS	ENSG00000081760	0.597098	0.402902	NBB
1215.51	0.037167	0.155753	0.238627	0.811394	0.999905	KIAA0141	ENSG00000081791	0.594303	0.405697	NBB
5825.05	0.0110689	0.186103	0.0594777	0.952572	0.999905	CADPS2	ENSG00000081803	0.523714	0.476286	NBB
624.207	0.107832	0.236281	0.456371	0.648123	0.999905	PCDHB4	ENSG00000081818	0.675939	0.324061	NBB
671.738	0.0100121	0.178315	0.0561485	0.955223	0.999905	PCDHA6	ENSG00000081842	0.522388	0.477612	NBB
241.254	0.151931	0.224925	0.675475	0.499374	0.999905	PCDHGA2	ENSG00000081853	0.750313	0.249687	NBB
452.611	0.03263	0.200765	0.162528	0.87089	0.999905	HSPB11	ENSG00000081870	0.564555	0.435445	NBB
3624.05	-0.0627805	0.135782	-0.462364	0.64382	0.999905	PHLPP1	ENSG00000081913	0.32191	0.67809	NBB
382.61	0.0255122	0.193136	0.132094	0.89491	0.999905	ATP8B1	ENSG00000081923	0.552545	0.447455	NBB
312.577	-0.137832	0.196428	-0.701688	0.482874	0.999905	IL12RB2	ENSG00000081985	0.241437	0.758563	NBB
2107.4	-0.168476	0.188955	-0.891618	0.372598	0.999905	SMARCD3	ENSG00000082014	0.186299	0.813701	NBB
863.643	0.0363998	0.147815	0.246253	0.805487	0.999905	WDR70	ENSG00000082068	0.597257	0.402743	NBB
537.358	-0.421247	0.243454	-1.7303	0.0835772	0.999905	FYB	ENSG00000082074	0.0417886	0.958211	NBB
104.553	0.256004	0.276426	0.92612	0.354384	0.999905	MPP4	ENSG00000082126	0.822808	0.177192	NBB
708.708	-0.209364	0.202624	-1.03326	0.301482	0.999905	STRADB	ENSG00000082146	0.150741	0.849259	NBB
5359.97	-0.103569	0.205158	-0.504823	0.613683	0.999905	BZW1	ENSG00000082153	0.306842	0.693158	NBB
118.952	-0.538159	0.427271	-1.25952	0.207841	0.999905	PGR	ENSG00000082175	0.10392	0.89608	NBB
242.739	-0.132396	0.240244	-0.55109	0.581572	0.999905	C1QTNF3	ENSG00000082196	0.290786	0.709214	NBB
1668.97	-0.143519	0.168795	-0.850259	0.395181	0.999905	ME2	ENSG00000082212	0.197591	0.802409	NBB
1347.47	-0.00300154	0.164733	-0.0182206	0.985463	0.999905	C5orf22	ENSG00000082213	0.492731	0.507269	NBB
2237.49	-0.0123662	0.156163	-0.0791875	0.936883	0.999905	CCNT2	ENSG00000082258	0.468442	0.531558	NBB
2729.56	-0.120947	0.147571	-0.819585	0.412453	0.999905	FAM135A	ENSG00000082269	0.206226	0.793774	NBB
481.317	-0.257792	0.218791	-1.17826	0.238694	0.999905	COL19A1	ENSG00000082293	0.119347	0.880653	NBB
9933.42	-0.0699275	0.186931	-0.374082	0.708343	0.999905	EPB41L3	ENSG00000082397	0.354172	0.645828	NBB
859.882	0.0559427	0.233915	0.239158	0.810983	0.999905	COBLL1	ENSG00000082438	0.594508	0.405492	NBB
3282.83	-0.155214	0.213231	-0.727916	0.466665	0.999905	DLG3	ENSG00000082458	0.233333	0.766667	NBB
556.875	-0.0210663	0.248835	-0.0846599	0.932532	0.999905	KCNK2	ENSG00000082482	0.466266	0.533734	NBB
400.975	-0.0462162	0.257728	-0.179322	0.857685	0.999905	SERTAD4	ENSG00000082497	0.428843	0.571157	NBB
435.283	0.132032	0.183972	0.717671	0.47296	0.999905	TRAF5	ENSG00000082512	0.76352	0.23648	NBB
655.516	-0.00741167	0.191011	-0.0388023	0.969048	0.999905	MRPL22	ENSG00000082515	0.484524	0.515476	NBB
1057.91	-0.113466	0.166126	-0.683014	0.494598	0.999905	GEMIN5	ENSG00000082516	0.247299	0.752701	NBB
785.145	-0.526465	0.21728	-2.42298	0.0153939	0.999905	OPRK1	ENSG00000082556	0.00769696	0.992303	NBB
9173.66	-0.196146	0.157809	-1.24293	0.213894	0.999905	NFE2L1	ENSG00000082641	0.106947	0.893053	NBB
288.099	-0.142074	0.215611	-0.658938	0.509936	0.999905	SEMA5B	ENSG00000082684	0.254968	0.745032	NBB
7190.94	-0.10669	0.166484	-0.640843	0.521624	0.999905	GSK3B	ENSG00000082701	0.260812	0.739188	NBB
743.422	-0.202961	0.224703	-0.903237	0.3664	0.999905	ITGB5	ENSG00000082781	0.1832	0.8168	NBB
4631.59	-0.136867	0.157374	-0.869696	0.384467	0.999905	ERC1	ENSG00000082805	0.192233	0.807767	NBB
8004.89	0.142571	0.180866	0.788273	0.430537	0.999905	XPO1	ENSG00000082898	0.784732	0.215268	NBB
3741.92	-0.144814	0.219908	-0.658518	0.510205	0.999905	RNF13	ENSG00000082996	0.255103	0.744897	NBB
2946.91	-0.231806	0.17746	-1.30624	0.191472	0.999905	TRPM3	ENSG00000083067	0.0957358	0.904264	NBB
565.52	-0.178155	0.190595	-0.934726	0.349929	0.999905	PALB2	ENSG00000083093	0.174965	0.825035	NBB
3826.09	-0.149883	0.176761	-0.847939	0.396472	0.999905	DOPEY1	ENSG00000083097	0.198236	0.801764	NBB
2411.03	-0.0912049	0.167108	-0.545784	0.585215	0.999905	LYRM2	ENSG00000083099	0.292607	0.707393	NBB
1134.46	-0.200072	0.189523	-1.05566	0.291124	0.999905	BCKDHB	ENSG00000083123	0.145562	0.854438	NBB
3774.43	-0.122071	0.146115	-0.835444	0.403468	0.999905	KAT6A	ENSG00000083168	0.201734	0.798266	NBB
1370.36	-0.0122428	0.158625	-0.077181	0.93848	0.999905	ZCCHC6	ENSG00000083223	0.46924	0.53076	NBB
2873.46	-0.151978	0.196116	-0.77494	0.438375	0.999905	ULK2	ENSG00000083290	0.219188	0.780812	NBB
76.5147	0.0633183	0.322487	0.196344	0.844341	0.999905	GRHL2	ENSG00000083307	0.577829	0.422171	NBB
7978.99	0.0268952	0.182342	0.147499	0.882739	0.999905	TNPO1	ENSG00000083312	0.558631	0.441369	NBB
1033.94	0.265632	0.207061	1.28287	0.199538	0.999905	PLOD1	ENSG00000083444	0.900231	0.0997692	NBB
301.783	0.223768	0.25923	0.863202	0.388027	0.999905	P2RX5	ENSG00000083454	0.805987	0.194013	NBB
367.616	-0.133038	0.21469	-0.619673	0.535473	0.999905	ITGAE	ENSG00000083457	0.267737	0.732263	NBB
2203.95	-0.208407	0.152519	-1.36643	0.171803	0.999905	DIS3	ENSG00000083520	0.0859015	0.914098	NBB
916.312	-0.00155748	0.196358	-0.00793183	0.993671	0.999905	PIBF1	ENSG00000083535	0.496836	0.503164	NBB
1070.07	-0.115243	0.176124	-0.654326	0.512902	0.999905	TDRD3	ENSG00000083544	0.256451	0.743549	NBB
9.76179	0.216381	0.66357	0.326086	0.74436	0.999905	AC000111.6	ENSG00000083622	0.62782	0.37218	NBB
487.13	-0.147692	0.216942	-0.680789	0.496005	0.999905	NUFIP1	ENSG00000083635	0.248002	0.751998	NBB
8699.71	0.00818005	0.147824	0.0553365	0.95587	0.999905	PDS5B	ENSG00000083642	0.522065	0.477935	NBB
7204.73	-0.102105	0.16858	-0.605674	0.544731	0.999905	OXCT1	ENSG00000083720	0.272366	0.727634	NBB
1063.06	-0.136534	0.183719	-0.743171	0.457378	0.999905	RRAGB	ENSG00000083750	0.228689	0.771311	NBB
5910.57	-0.14489	0.149565	-0.968739	0.332676	0.999905	CYLD	ENSG00000083799	0.166338	0.833662	NBB
751.034	0.205783	0.175537	1.17231	0.241073	0.999905	SLC27A5	ENSG00000083807	0.879464	0.120536	NBB
536.06	-0.085833	0.172329	-0.498075	0.618431	0.999905	ZNF324	ENSG00000083812	0.309216	0.690784	NBB
546.856	-0.0824794	0.16257	-0.507348	0.611911	0.999905	ZNF671	ENSG00000083814	0.305955	0.694045	NBB
223.554	-0.080839	0.186712	-0.43296	0.665044	0.999905	ZNF416	ENSG00000083817	0.332522	0.667478	NBB
387.869	0.206677	0.192662	1.07274	0.283386	0.999905	ZNF586	ENSG00000083828	0.858307	0.141693	NBB
364.871	-0.142771	0.179532	-0.795238	0.426475	0.999905	ZNF446	ENSG00000083838	0.213238	0.786762	NBB
369.962	-0.0274254	0.519895	-0.0527519	0.95793	0.999905	ZNF8	ENSG00000083842	0.478965	0.521035	NBB
913.075	0.0083554	0.148534	0.0562522	0.955141	0.999905	ZNF264	ENSG00000083844	0.52243	0.47757	NBB
3193.36	-0.1443	0.250036	-0.577116	0.563861	0.999905	RPS5	ENSG00000083845	0.28193	0.71807	NBB
5551.68	-0.173435	0.185305	-0.935945	0.349301	0.999905	FAT1	ENSG00000083857	0.174651	0.825349	NBB
2804.65	-0.0983507	0.167519	-0.587103	0.557134	0.999905	YTHDC1	ENSG00000083896	0.278567	0.721433	NBB
1733.29	-0.199188	0.213634	-0.932379	0.351141	0.999905	CHMP2B	ENSG00000083937	0.17557	0.82443	NBB
4203.92	-0.131338	0.177959	-0.738025	0.460499	0.999905	SMAP2	ENSG00000084070	0.23025	0.76975	NBB
855.475	-0.0818708	0.161514	-0.506896	0.612227	0.999905	PPIE	ENSG00000084072	0.306114	0.693886	NBB
2269.21	-0.0795217	0.184969	-0.429919	0.667254	0.999905	ZMPSTE24	ENSG00000084073	0.333627	0.666373	NBB
6795.85	-0.0882693	0.169334	-0.521273	0.602176	0.999905	STARD7	ENSG00000084090	0.301088	0.698912	NBB
540.823	-0.153543	0.17608	-0.872007	0.383204	0.999905	NOA1	ENSG00000084092	0.191602	0.808398	NBB
961.264	-0.142878	0.217386	-0.657258	0.511015	0.999905	REST	ENSG00000084093	0.255508	0.744492	NBB
2290.76	-0.0613289	0.169978	-0.360805	0.718245	0.999905	SSH1	ENSG00000084112	0.359123	0.640877	NBB
1866.93	-0.126997	0.246166	-0.515899	0.605925	0.999905	GSTP1	ENSG00000084207	0.302962	0.697038	NBB
16732.6	-0.173592	0.176879	-0.981413	0.326389	0.999905	APLP2	ENSG00000084234	0.163195	0.836805	NBB
5891.2	-0.0891862	0.170231	-0.523914	0.600338	0.999905	KIAA1467	ENSG00000084444	0.300169	0.699831	NBB
3379.95	-0.252889	0.193688	-1.30565	0.191672	0.999905	SLCO1A2	ENSG00000084453	0.0958359	0.904164	NBB
2160.92	-0.233491	0.176837	-1.32037	0.18671	0.999905	WBP11	ENSG00000084463	0.0933552	0.906645	NBB
2125.62	-0.117192	0.188337	-0.622248	0.533779	0.999905	EIF3I	ENSG00000084623	0.26689	0.73311	NBB
200.904	-0.286257	0.218767	-1.3085	0.190702	0.999905	NKAIN1	ENSG00000084628	0.0953511	0.904649	NBB
1194.74	0.0403216	0.195655	0.206085	0.836724	0.999905	COL16A1	ENSG00000084636	0.581638	0.418362	NBB
1772.42	-0.103071	0.147159	-0.700402	0.483676	0.999905	TXLNA	ENSG00000084652	0.241838	0.758162	NBB
57.7486	-0.367665	0.4335	-0.848132	0.396364	0.999905	APOB	ENSG00000084674	0.198182	0.801818	NBB
7186.62	-0.0917147	0.147297	-0.622653	0.533513	0.999905	NCOA1	ENSG00000084676	0.266756	0.733244	NBB
759.723	-0.0694306	0.188902	-0.367547	0.713211	0.999905	AGBL5	ENSG00000084693	0.356605	0.643395	NBB
3183.32	-0.108603	0.228766	-0.474737	0.634974	0.999905	EFR3B	ENSG00000084710	0.317487	0.682513	NBB
11545.6	-0.171005	0.185758	-0.920582	0.357269	0.999905	KIF3C	ENSG00000084731	0.178634	0.821366	NBB
5973.45	-0.0719586	0.187872	-0.38302	0.701705	0.999905	RAB10	ENSG00000084733	0.350852	0.649148	NBB
62.6674	0.062236	0.309814	0.200882	0.840791	0.999905	GCKR	ENSG00000084734	0.579604	0.420396	NBB
3373.12	-0.132866	0.186272	-0.713287	0.475668	0.999905	HADHA	ENSG00000084754	0.237834	0.762166	NBB
4069.55	-0.113384	0.187201	-0.605683	0.544725	0.999905	MAPRE3	ENSG00000084764	0.272363	0.727637	NBB
820.4	-0.118498	0.182967	-0.647648	0.517212	0.999905	CAD	ENSG00000084774	0.258606	0.741394	NBB
10496.3	-0.256879	0.203007	-1.26537	0.205739	0.999905	CD59	ENSG00000085063	0.102869	0.897131	NBB
493.04	0.0525914	0.208683	0.252016	0.801029	0.999905	CD82	ENSG00000085117	0.599486	0.400514	NBB
435.427	0.121474	0.241403	0.503199	0.614824	0.999905	BCORL1	ENSG00000085185	0.692588	0.307412	NBB
10839.4	-0.132817	0.175035	-0.758802	0.447971	0.999905	ATRX	ENSG00000085224	0.223986	0.776014	NBB
1858.86	-0.0883419	0.182605	-0.483788	0.628536	0.999905	TAF9	ENSG00000085231	0.314268	0.685732	NBB
27.8217	-1.31041	0.633667	-2.06799	0.0386414	0.999905	FCN1	ENSG00000085265	0.0193207	0.980679	NBB
1091.94	-0.0854379	0.184885	-0.462114	0.644	0.999905	MYNN	ENSG00000085274	0.322	0.678	NBB
403.259	-0.270491	0.288939	-0.936155	0.349194	0.999905	MECOM	ENSG00000085276	0.174597	0.825403	NBB
8815.59	-0.122265	0.157245	-0.777548	0.436836	0.999905	SCAMP1	ENSG00000085365	0.218418	0.781582	NBB
1648.22	-0.0198501	0.171022	-0.116067	0.907599	0.999905	PREP	ENSG00000085377	0.4538	0.5462	NBB
2655.63	0.00603453	0.142759	0.0422707	0.966283	0.999905	HACE1	ENSG00000085382	0.516859	0.483141	NBB
2224.31	-0.062752	0.170804	-0.367392	0.713327	0.999905	SEH1L	ENSG00000085415	0.356663	0.643337	NBB
9504.34	-0.0802411	0.159108	-0.50432	0.614037	0.999905	WDR47	ENSG00000085433	0.307018	0.692982	NBB
2172.55	-0.185953	0.158611	-1.17239	0.241041	0.999905	WDFY1	ENSG00000085449	0.120521	0.879479	NBB
125.656	-0.34403	0.228319	-1.50679	0.131864	0.999905	OVGP1	ENSG00000085465	0.0659318	0.934068	NBB
558.93	-0.115774	0.242173	-0.478065	0.632604	0.999905	SLC25A24	ENSG00000085491	0.316302	0.683698	NBB
2370.16	0.000874841	0.140287	0.00623607	0.995024	0.999905	MAP3K4	ENSG00000085511	0.502488	0.497512	NBB
68.943	0.401098	0.335793	1.19448	0.232291	0.999905	PILRA	ENSG00000085514	0.883855	0.116145	NBB
11.2775	-0.041124	0.636393	-0.0646204	0.948476	0.999905	IGSF9	ENSG00000085552	0.474238	0.525762	NBB
1350.9	-0.377144	0.232087	-1.62501	0.10416	0.999905	ABCB1	ENSG00000085563	0.0520802	0.94792	NBB
389.443	-0.153411	0.217886	-0.704087	0.481379	0.999905	ZNF213	ENSG00000085644	0.240689	0.759311	NBB
1407.34	-0.114057	0.174722	-0.652792	0.513891	0.999905	AKR1B1	ENSG00000085662	0.256945	0.743055	NBB
2754.41	-0.189409	0.255816	-0.74041	0.459051	0.999905	CPNE3	ENSG00000085719	0.229526	0.770474	NBB
1813.92	-0.14937	0.159187	-0.938329	0.348075	0.999905	RRN3	ENSG00000085721	0.174038	0.825962	NBB
3451.18	-0.107334	0.162533	-0.660384	0.509007	0.999905	CTTN	ENSG00000085733	0.254504	0.745496	NBB
13.1377	0.105509	0.577452	0.182715	0.855022	0.999905	WNT11	ENSG00000085741	0.572489	0.427511	NBB
983.035	-0.127493	0.172643	-0.738475	0.460226	0.999905	MTIF2	ENSG00000085760	0.230113	0.769887	NBB
5529.34	-0.168355	0.188897	-0.891254	0.372793	0.999905	DDHD2	ENSG00000085788	0.186396	0.813604	NBB
290.846	0.176987	0.214277	0.82597	0.408821	0.999905	TTC39A	ENSG00000085831	0.79559	0.20441	NBB
12876.3	-0.0374271	0.154219	-0.242688	0.808247	0.999905	EPS15	ENSG00000085832	0.404123	0.595877	NBB
44.1053	0.283074	0.348206	0.812949	0.416247	0.999905	ORC1	ENSG00000085840	0.791876	0.208124	NBB
316.422	-0.0370285	0.208018	-0.178006	0.858718	0.999905	MGST2	ENSG00000085871	0.429359	0.570641	NBB
840.948	-0.172248	0.177088	-0.972669	0.330718	0.999905	CHERP	ENSG00000085872	0.165359	0.834641	NBB
1498.08	0.181495	0.171608	1.05762	0.29023	0.999905	ATG16L1	ENSG00000085978	0.854885	0.145115	NBB
730.009	0.0646709	0.152123	0.425123	0.670747	0.999905	USP40	ENSG00000085982	0.664626	0.335374	NBB
1570.88	-0.0192256	0.179934	-0.106848	0.914909	0.999905	POMGNT1	ENSG00000085998	0.457455	0.542545	NBB
83.4622	0.240902	0.288128	0.836094	0.403102	0.999905	RAD54L	ENSG00000085999	0.798449	0.201551	NBB
1208.04	0.0341841	0.186472	0.183321	0.854546	0.999905	MAST2	ENSG00000086015	0.572727	0.427273	NBB
12344.7	0.231444	0.201768	1.14708	0.251349	0.999905	DNAJA1	ENSG00000086061	0.874325	0.125675	NBB
310.865	-0.241359	0.215921	-1.11781	0.263648	0.999905	B4GALT1	ENSG00000086062	0.131824	0.868176	NBB
2991.46	-0.0378968	0.199361	-0.190092	0.849237	0.999905	CHMP5	ENSG00000086065	0.424619	0.575381	NBB
2417.55	-0.112752	0.138439	-0.814457	0.415383	0.999905	NFX1	ENSG00000086102	0.207692	0.792308	NBB
43.0699	-0.246825	0.364383	-0.677376	0.498167	0.999905	AQP6	ENSG00000086159	0.249084	0.750916	NBB
1814.51	-0.174476	0.181496	-0.961325	0.336389	0.999905	DIMT1	ENSG00000086189	0.168194	0.831806	NBB
1801.31	-0.0478794	0.158942	-0.301238	0.763233	0.999905	IPO11	ENSG00000086200	0.381616	0.618384	NBB
813.054	-0.365728	0.170148	-2.14947	0.0315968	0.999905	FOLH1	ENSG00000086205	0.0157984	0.984202	NBB
3122.38	-0.11778	0.163293	-0.721283	0.470735	0.999905	EIF2AK1	ENSG00000086232	0.235368	0.764632	NBB
6.31371	-0.210338	0.836296	-0.251512	0.801419	0.999905	NME8	ENSG00000086288	0.400709	0.599291	NBB
4230.28	-0.0898286	0.175292	-0.51245	0.608336	0.999905	EPDR1	ENSG00000086289	0.304168	0.695832	NBB
4757.67	-0.0446408	0.184815	-0.241543	0.809134	0.999905	SNX10	ENSG00000086300	0.404567	0.595433	NBB
1201.13	-0.167507	0.17184	-0.974783	0.329668	0.999905	SEPHS1	ENSG00000086475	0.164834	0.835166	NBB
1106.95	-0.0604542	0.177914	-0.339795	0.734011	0.999905	MRPL28	ENSG00000086504	0.367006	0.632994	NBB
37.6952	-0.834055	0.41753	-1.99759	0.0457609	0.999905	HBQ1	ENSG00000086506	0.0228804	0.97712	NBB
397.407	-0.259138	0.334254	-0.775273	0.438178	0.999905	ITPKC	ENSG00000086544	0.219089	0.780911	NBB
8.10235	-0.897118	0.732041	-1.2255	0.220386	0.999905	CEACAM6	ENSG00000086548	0.110193	0.889807	NBB
213.485	-0.19739	0.271775	-0.7263	0.467655	0.999905	FAT2	ENSG00000086570	0.233828	0.766172	NBB
1199.38	-0.00667358	0.177962	-0.0375001	0.970086	0.999905	RBM22	ENSG00000086589	0.485043	0.514957	NBB
3849.62	-0.1522	0.207827	-0.732337	0.463963	0.999905	TMED2	ENSG00000086598	0.231981	0.768019	NBB
924.317	0.136871	0.210806	0.649277	0.516159	0.999905	ERO1LB	ENSG00000086619	0.74192	0.25808	NBB
1443.08	-0.0676792	0.207394	-0.326331	0.744174	0.999905	ZFAND6	ENSG00000086666	0.372087	0.627913	NBB
910.877	-0.035388	0.152806	-0.231589	0.816858	0.999905	TXLNG	ENSG00000086712	0.408429	0.591571	NBB
261.648	-0.0572383	0.318267	-0.179844	0.857275	0.999905	PPEF1	ENSG00000086717	0.428638	0.571362	NBB
382.722	-0.145533	0.256346	-0.567721	0.570224	0.999905	LAT2	ENSG00000086730	0.285112	0.714888	NBB
19582	-0.174016	0.174835	-0.995317	0.319582	0.999905	HUWE1	ENSG00000086758	0.159791	0.840209	NBB
543.91	-0.165407	0.170078	-0.972537	0.330783	0.999905	ZW10	ENSG00000086827	0.165392	0.834608	NBB
1475.86	-0.0534033	0.145219	-0.367743	0.713065	0.999905	ALG9	ENSG00000086848	0.356533	0.643467	NBB
20.8202	-1.58027	0.62663	-2.52185	0.011674	0.999905	MYBPC2	ENSG00000086967	0.00583701	0.994163	NBB
196.36	-0.0941826	0.263798	-0.357025	0.721073	0.999905	NOX4	ENSG00000086991	0.360536	0.639464	NBB
727.083	-0.106775	0.193118	-0.552898	0.580333	0.999905	ACOX3	ENSG00000087008	0.290167	0.709833	NBB
2508.08	-0.0106246	0.185897	-0.0571532	0.954423	0.999905	MTMR2	ENSG00000087053	0.477212	0.522788	NBB
994.205	-0.0271299	0.239412	-0.113319	0.909778	0.999905	PPP1R15A	ENSG00000087074	0.454889	0.545111	NBB
275.083	0.104115	0.261762	0.397747	0.690816	0.999905	HSD17B14	ENSG00000087076	0.654592	0.345408	NBB
335.224	-0.154821	0.260563	-0.594179	0.552392	0.999905	TRIP6	ENSG00000087077	0.276196	0.723804	NBB
720.195	-0.039541	0.198767	-0.198931	0.842317	0.999905	ACHE	ENSG00000087085	0.421158	0.578842	NBB
14088.2	-0.137523	0.277312	-0.495916	0.619954	0.999905	FTL	ENSG00000087086	0.309977	0.690023	NBB
1449.24	0.337658	0.15767	2.14156	0.0322292	0.999905	SRRT	ENSG00000087087	0.983885	0.0161146	NBB
264.852	-0.0658109	0.194913	-0.337642	0.735633	0.999905	BAX	ENSG00000087088	0.367816	0.632184	NBB
7527.56	-0.00273875	0.137626	-0.0198999	0.984123	0.999905	NLK	ENSG00000087095	0.492062	0.507938	NBB
967.604	-0.188969	0.195167	-0.968242	0.332923	0.999905	PIGS	ENSG00000087111	0.166462	0.833538	NBB
220.705	-0.199337	0.313466	-0.635914	0.524832	0.999905	ADAMTS2	ENSG00000087116	0.262416	0.737584	NBB
5502.87	-0.133654	0.185201	-0.721667	0.470499	0.999905	ATXN7L3	ENSG00000087152	0.23525	0.76475	NBB
925.513	0.0333318	0.156468	0.213026	0.831307	0.999905	PGS1	ENSG00000087157	0.584347	0.415653	NBB
2173.72	-0.144859	0.174311	-0.831042	0.40595	0.999905	PSMC5	ENSG00000087191	0.202975	0.797025	NBB
1573.53	0.0135502	0.237233	0.0571175	0.954452	0.999905	UIMC1	ENSG00000087206	0.522774	0.477226	NBB
9.34477	0.109475	0.83705	0.130787	0.895944	0.999905	CETP	ENSG00000087237	0.552028	0.447972	NBB
101.937	0.00936383	0.380712	0.0245956	0.980378	0.999905	MMP2	ENSG00000087245	0.509811	0.490189	NBB
12212	-0.242859	0.243365	-0.997918	0.318319	0.999905	MT3	ENSG00000087250	0.15916	0.84084	NBB
855.253	-0.303966	0.24806	-1.22538	0.220433	0.999905	LPCAT2	ENSG00000087253	0.110217	0.889783	NBB
8584.05	-0.0973144	0.186268	-0.522444	0.601361	0.999905	GNAO1	ENSG00000087258	0.300681	0.699319	NBB
1602.46	-0.0606083	0.172037	-0.352298	0.724615	0.999905	OGFOD1	ENSG00000087263	0.362307	0.637693	NBB
860.697	0.198493	0.178167	1.11408	0.265243	0.999905	SH3BP2	ENSG00000087266	0.867379	0.132621	NBB
779.466	-0.0412789	0.167687	-0.246166	0.805554	0.999905	NOP14	ENSG00000087269	0.402777	0.597223	NBB
12289.8	-0.132381	0.169776	-0.77974	0.435544	0.999905	ADD1	ENSG00000087274	0.217772	0.782228	NBB
775.435	-0.026453	0.155345	-0.170285	0.864786	0.999905	L2HGDH	ENSG00000087299	0.432393	0.567607	NBB
1892.93	-0.0705082	0.183259	-0.384747	0.700425	0.999905	TXNDC16	ENSG00000087301	0.350212	0.649788	NBB
1130.9	-0.0203058	0.196283	-0.103452	0.917604	0.999905	C14orf166	ENSG00000087302	0.458802	0.541198	NBB
386.033	-0.261046	0.201094	-1.29813	0.194243	0.999905	NID2	ENSG00000087303	0.0971216	0.902878	NBB
1067.07	-0.302235	0.188748	-1.60126	0.10932	0.999905	GMCL1	ENSG00000087338	0.0546598	0.94534	NBB
3943.64	-0.188672	0.158314	-1.19176	0.233357	0.999905	SF3B2	ENSG00000087365	0.116678	0.883322	NBB
4904.99	-0.127197	0.157995	-0.805073	0.420778	0.999905	KLHL42	ENSG00000087448	0.210389	0.789611	NBB
30214.7	-0.0675855	0.157718	-0.42852	0.668272	0.999905	GNAS	ENSG00000087460	0.334136	0.665864	NBB
8154.78	-0.0886768	0.166167	-0.533659	0.593577	0.999905	DNM1L	ENSG00000087470	0.296789	0.703211	NBB
110.226	-0.00807494	0.264641	-0.0305129	0.975658	0.999905	PTHLH	ENSG00000087494	0.487829	0.512171	NBB
3009.21	-0.0764103	0.140401	-0.544228	0.586284	0.999905	PHACTR3	ENSG00000087495	0.293142	0.706858	NBB
2264.59	-0.0822025	0.172512	-0.476502	0.633717	0.999905	ERGIC2	ENSG00000087502	0.316858	0.683142	NBB
31.3348	-0.57958	0.401222	-1.44454	0.148588	0.999905	TFAP2C	ENSG00000087510	0.074294	0.925706	NBB
92.7319	0.0829538	0.289117	0.286922	0.774172	0.999905	AURKA	ENSG00000087586	0.612914	0.387086	NBB
66.8811	0.416326	0.301734	1.37978	0.167655	0.999905	CASS4	ENSG00000087589	0.916173	0.0838274	NBB
361.446	0.0201575	0.305279	0.0660297	0.947354	0.999905	PIR	ENSG00000087842	0.526323	0.473677	NBB
274.207	-0.0416059	0.202351	-0.205613	0.837093	0.999905	AAMDC	ENSG00000087884	0.418547	0.581453	NBB
235.049	0.10727	0.196391	0.546203	0.584927	0.999905	RFX2	ENSG00000087903	0.707537	0.292463	NBB
11.7686	-0.0430941	0.596361	-0.0722618	0.942394	0.999905	SLC6A14	ENSG00000087916	0.471197	0.528803	NBB
629.959	-0.0805959	0.184079	-0.437834	0.661506	0.999905	METTL2A	ENSG00000087995	0.330753	0.669247	NBB
45.1228	0.145071	0.360584	0.402322	0.687447	0.999905	SULT2B1	ENSG00000088002	0.656276	0.343724	NBB
381.229	0.0291028	0.177908	0.163583	0.870059	0.999905	ALG6	ENSG00000088035	0.56497	0.43503	NBB
530.996	-0.037096	0.204469	-0.181426	0.856033	0.999905	CNOT3	ENSG00000088038	0.428017	0.571983	NBB
93.6988	0.173788	0.309567	0.56139	0.574532	0.999905	GP6	ENSG00000088053	0.712734	0.287266	NBB
7383.45	-0.0286869	0.153015	-0.187478	0.851286	0.999905	PTPN4	ENSG00000088179	0.425643	0.574357	NBB
2258.67	-0.0658163	0.161308	-0.408017	0.683261	0.999905	DDX18	ENSG00000088205	0.341631	0.658369	NBB
3088.04	-0.1084	0.168013	-0.645189	0.518805	0.999905	KHSRP	ENSG00000088247	0.259402	0.740598	NBB
2302.19	-0.135729	0.175919	-0.771538	0.440388	0.999905	GNA11	ENSG00000088256	0.220194	0.779806	NBB
712.523	-0.0949376	0.207774	-0.456927	0.647723	0.999905	ASAP3	ENSG00000088280	0.323862	0.676138	NBB
312.4	0.0185168	0.227576	0.0813656	0.935151	0.999905	EDEM2	ENSG00000088298	0.532424	0.467576	NBB
63.8392	0.0188567	0.293426	0.0642638	0.94876	0.999905	DNMT3B	ENSG00000088305	0.52562	0.47438	NBB
4.97215	1.03732	1.17026	0.886403	0.3754	0.999905	REM1	ENSG00000088320	0.8123	0.1877	NBB
194.924	-0.013303	0.202363	-0.0657379	0.947586	0.999905	TPX2	ENSG00000088325	0.473793	0.526207	NBB
124.152	0.0262288	0.302307	0.0867621	0.930861	0.999905	FER1L4	ENSG00000088340	0.53457	0.46543	NBB
464.734	-0.111726	0.1853	-0.602949	0.546543	0.999905	PDRG1	ENSG00000088356	0.273271	0.726729	NBB
13778.1	-0.110552	0.200518	-0.551332	0.581406	0.999905	EPB41L1	ENSG00000088367	0.290703	0.709297	NBB
120.939	0.0018109	0.239942	0.00754724	0.993978	0.999905	SLC15A1	ENSG00000088386	0.503011	0.496989	NBB
6660.11	-0.0603492	0.183119	-0.329563	0.74173	0.999905	DOCK9	ENSG00000088387	0.370865	0.629135	NBB
2151.05	0.0922413	0.194509	0.474226	0.635339	0.999905	ANKRD10	ENSG00000088448	0.682331	0.317669	NBB
199.104	-0.0998932	0.239225	-0.41757	0.676262	0.999905	TGDS	ENSG00000088451	0.338131	0.661869	NBB
11294.8	-0.0910154	0.190197	-0.478533	0.632271	0.999905	DOCK3	ENSG00000088538	0.316136	0.683864	NBB
925.015	-0.208535	0.177502	-1.17483	0.240061	0.999905	C3orf18	ENSG00000088543	0.120031	0.879969	NBB
879.769	0.0410619	0.18691	0.219688	0.826114	0.999905	COQ9	ENSG00000088682	0.586943	0.413057	NBB
49.4429	0.0959855	0.354241	0.270961	0.786421	0.999905	TMEM40	ENSG00000088726	0.606789	0.393211	NBB
264.563	-0.0105272	0.192245	-0.0547592	0.95633	0.999905	KIF9	ENSG00000088727	0.478165	0.521835	NBB
499.173	0.11765	0.17619	0.667742	0.504298	0.999905	ARHGAP28	ENSG00000088756	0.747851	0.252149	NBB
908.572	-0.0851127	0.180441	-0.471691	0.637147	0.999905	CRLS1	ENSG00000088766	0.318574	0.681426	NBB
1806.8	-0.0477327	0.156529	-0.304945	0.760408	0.999905	PPP1R13B	ENSG00000088808	0.380204	0.619796	NBB
7386.98	-0.173574	0.214583	-0.80889	0.418578	0.999905	ATRN	ENSG00000088812	0.209289	0.790711	NBB
963.438	-0.0696562	0.23023	-0.30255	0.762233	0.999905	SMOX	ENSG00000088826	0.381116	0.618884	NBB
58.8197	0.0299553	0.401455	0.0746166	0.94052	0.999905	SIGLEC1	ENSG00000088827	0.52974	0.47026	NBB
4020.46	-0.0872568	0.186585	-0.467651	0.640034	0.999905	FKBP1A	ENSG00000088832	0.320017	0.679983	NBB
1890.37	-0.145996	0.152511	-0.95728	0.338426	0.999905	NSFL1C	ENSG00000088833	0.169213	0.830787	NBB
70.3615	-0.587618	0.344971	-1.70338	0.0884964	0.999905	SLC4A11	ENSG00000088836	0.0442482	0.955752	NBB
4556.05	0.00404991	0.156325	0.025907	0.979332	0.999905	C20orf194	ENSG00000088854	0.510334	0.489666	NBB
466.817	0.0248265	0.17064	0.145491	0.884324	0.999905	ZNF343	ENSG00000088876	0.557838	0.442162	NBB
177.609	0.28885	0.247157	1.16869	0.242529	0.999905	EBF4	ENSG00000088881	0.878736	0.121264	NBB
15.4491	0.204368	0.833345	0.245238	0.806272	0.999905	CPXM1	ENSG00000088882	0.596864	0.403136	NBB
724.968	-0.0736843	0.174588	-0.422047	0.672991	0.999905	MAVS	ENSG00000088888	0.336495	0.663505	NBB
6220.76	-0.036996	0.209901	-0.176255	0.860094	0.999905	LZTS3	ENSG00000088899	0.430047	0.569953	NBB
11.5368	-0.691333	0.673571	-1.02637	0.304717	0.999905	F11	ENSG00000088926	0.152359	0.847641	NBB
1919.2	-0.0672282	0.183251	-0.366864	0.713721	0.999905	XRN2	ENSG00000088930	0.35686	0.64314	NBB
941.742	0.101165	0.14647	0.690689	0.489761	0.999905	PLK1S1	ENSG00000088970	0.755119	0.244881	NBB
6164.46	-0.0616177	0.196463	-0.313636	0.753798	0.999905	DYNLL1	ENSG00000088986	0.376899	0.623101	NBB
350.661	0.0637551	0.225811	0.282339	0.777684	0.999905	TESC	ENSG00000088992	0.611158	0.388842	NBB
1957.57	-0.0551541	0.161062	-0.34244	0.73202	0.999905	SNX5	ENSG00000089006	0.36601	0.63399	NBB
7022.67	-0.115369	0.19536	-0.590543	0.554827	0.999905	RPL6	ENSG00000089009	0.277413	0.722587	NBB
917.652	-0.0117369	0.158418	-0.0740881	0.94094	0.999905	MAPKAPK5	ENSG00000089022	0.47047	0.52953	NBB
1082.42	0.140821	0.15124	0.931113	0.351795	0.999905	P2RX7	ENSG00000089041	0.824103	0.175897	NBB
958.319	-0.162541	0.167387	-0.97105	0.331524	0.999905	ESF1	ENSG00000089048	0.165762	0.834238	NBB
606.814	-0.279044	0.206491	-1.35136	0.176579	0.999905	RBBP9	ENSG00000089050	0.0882897	0.91171	NBB
3701.46	0.0844963	0.154696	0.546209	0.584922	0.999905	ANAPC5	ENSG00000089053	0.707539	0.292461	NBB
5785.07	-0.266025	0.194705	-1.3663	0.171846	0.999905	SLC23A2	ENSG00000089057	0.085923	0.914077	NBB
314.464	-0.0971644	0.195577	-0.49681	0.619323	0.999905	SLC8B1	ENSG00000089060	0.309662	0.690338	NBB
2040.12	-0.0576377	0.177655	-0.324437	0.745607	0.999905	TMEM230	ENSG00000089063	0.372804	0.627196	NBB
447.935	0.0158517	0.174171	0.0910125	0.927483	0.999905	DZANK1	ENSG00000089091	0.536259	0.463741	NBB
1374.81	0.0416837	0.160622	0.259515	0.795238	0.999905	KDM2B	ENSG00000089094	0.602381	0.397619	NBB
113.5	0.00209002	0.254614	0.00820856	0.993451	0.999905	C20orf26	ENSG00000089101	0.503275	0.496725	NBB
675.578	-0.146002	0.182782	-0.798778	0.424419	0.999905	TASP1	ENSG00000089123	0.212209	0.787791	NBB
156.322	0.560055	0.2883	1.94261	0.0520633	0.999905	OAS1	ENSG00000089127	0.973968	0.0260316	NBB
2600.95	-0.0703141	0.153643	-0.457647	0.647206	0.999905	GCN1L1	ENSG00000089154	0.323603	0.676397	NBB
5762.02	-0.113131	0.263399	-0.429506	0.667555	0.999905	RPLP0	ENSG00000089157	0.333778	0.666222	NBB
502.47	-0.473391	0.198537	-2.38439	0.0171073	0.999905	PXN	ENSG00000089159	0.00855366	0.991446	NBB
106.646	0.323264	0.290171	1.11404	0.26526	0.999905	SIRT4	ENSG00000089163	0.86737	0.13263	NBB
6000.67	0.173324	0.277674	0.624197	0.532498	0.999905	RPH3A	ENSG00000089169	0.733751	0.266249	NBB
1252.29	-0.0276461	0.180034	-0.15356	0.877957	0.999905	KIF16B	ENSG00000089177	0.438978	0.561022	NBB
562.333	-0.29413	0.180102	-1.63313	0.102442	0.999905	TRMT6	ENSG00000089195	0.0512209	0.948779	NBB
4333.89	-0.20536	0.189955	-1.0811	0.279652	0.999905	CHGB	ENSG00000089199	0.139826	0.860174	NBB
24042.5	-0.171003	0.165176	-1.03528	0.30054	0.999905	PEBP1	ENSG00000089220	0.15027	0.84973	NBB
1303.37	-0.0740424	0.162765	-0.454904	0.649178	0.999905	BRAP	ENSG00000089234	0.324589	0.675411	NBB
1419.86	-0.0769742	0.175601	-0.438346	0.661135	0.999905	ERP29	ENSG00000089248	0.330568	0.669432	NBB
1034.55	-0.0342437	0.236931	-0.14453	0.885082	0.999905	NOS1	ENSG00000089250	0.442541	0.557459	NBB
1972.97	-0.166862	0.190771	-0.874669	0.381754	0.999905	FUS	ENSG00000089280	0.190877	0.809123	NBB
1387.17	-0.142041	0.196792	-0.721779	0.47043	0.999905	IGBP1	ENSG00000089289	0.235215	0.764785	NBB
109.327	-0.228959	0.260806	-0.87789	0.380003	0.999905	FXYD5	ENSG00000089327	0.190002	0.809998	NBB
2023.73	-0.143104	0.182495	-0.784155	0.432949	0.999905	ZNF302	ENSG00000089335	0.216475	0.783525	NBB
548.67	-0.233664	0.241332	-0.968228	0.332931	0.999905	GRAMD1A	ENSG00000089351	0.166465	0.833535	NBB
53.4995	0.0187124	0.337253	0.0554848	0.955752	0.999905	FXYD3	ENSG00000089356	0.522124	0.477876	NBB
934.207	-0.0182955	0.199211	-0.09184	0.926825	0.999905	HEPH	ENSG00000089472	0.463413	0.536587	NBB
4445.52	-0.124233	0.141906	-0.875459	0.381324	0.999905	CDIP1	ENSG00000089486	0.190662	0.809338	NBB
58.2342	-0.126339	0.315198	-0.400824	0.68855	0.999905	CMTM1	ENSG00000089505	0.344275	0.655725	NBB
103.652	0.0973102	0.405925	0.239724	0.810544	0.999905	KCNH4	ENSG00000089558	0.594728	0.405272	NBB
4049.99	-0.15373	0.195726	-0.785434	0.432199	0.999905	GANAB	ENSG00000089597	0.2161	0.7839	NBB
167.532	-0.296081	0.276568	-1.07055	0.284371	0.999905	GMIP	ENSG00000089639	0.142185	0.857815	NBB
707.308	0.0258332	0.157815	0.163693	0.869973	0.999905	RBM41	ENSG00000089682	0.565014	0.434986	NBB
36.3611	0.0843219	0.41607	0.202663	0.839399	0.999905	BIRC5	ENSG00000089685	0.580301	0.419699	NBB
9.06914	1.13806	0.885114	1.28578	0.198519	0.999905	LAG3	ENSG00000089692	0.90074	0.0992597	NBB
4541.78	-0.0703343	0.169627	-0.414642	0.678404	0.999905	MLF2	ENSG00000089693	0.339202	0.660798	NBB
152.93	0.0660261	0.225657	0.292594	0.769832	0.999905	OTUB2	ENSG00000089723	0.615084	0.384916	NBB
13438.5	-0.222621	0.163717	-1.35979	0.173897	0.999905	DDX24	ENSG00000089737	0.0869487	0.913051	NBB
1592.79	-0.0178325	0.145204	-0.12281	0.902257	0.999905	ZBTB25	ENSG00000089775	0.451129	0.548871	NBB
6512.4	-0.140851	0.158712	-0.887464	0.374829	0.999905	NECAP1	ENSG00000089818	0.187415	0.812585	NBB
181.481	-0.128063	0.302413	-0.423471	0.671952	0.999905	ARHGAP4	ENSG00000089820	0.335976	0.664024	NBB
1061.43	-0.00452991	0.271818	-0.0166652	0.986704	0.999905	ANKRD24	ENSG00000089847	0.493352	0.506648	NBB
624.426	-0.121592	0.178612	-0.680761	0.496023	0.999905	DHX32	ENSG00000089876	0.248012	0.751988	NBB
736.893	-0.172781	0.206143	-0.838163	0.401939	0.999905	RCOR1	ENSG00000089902	0.20097	0.79903	NBB
4845.09	-0.119306	0.146052	-0.816874	0.414001	0.999905	GPATCH2L	ENSG00000089916	0.207	0.793	NBB
462.138	-0.00688953	0.29446	-0.0233972	0.981333	0.999905	LTBP4	ENSG00000090006	0.490667	0.509333	NBB
536.815	-0.219241	0.214593	-1.02166	0.306941	0.999905	BLVRB	ENSG00000090013	0.153471	0.846529	NBB
896.81	-0.260852	0.236894	-1.10113	0.270839	0.999905	SLC9A1	ENSG00000090020	0.13542	0.86458	NBB
1875.59	-0.148683	0.177128	-0.839409	0.40124	0.999905	SPTLC1	ENSG00000090054	0.20062	0.79938	NBB
5837.84	0.172876	0.179103	0.965231	0.334429	0.999905	PAPOLA	ENSG00000090060	0.832785	0.167215	NBB
587.204	0.051467	0.160636	0.320396	0.748668	0.999905	CCNK	ENSG00000090061	0.625666	0.374334	NBB
1075.09	-0.175827	0.188922	-0.930683	0.352018	0.999905	PCBP4	ENSG00000090097	0.176009	0.823991	NBB
369.971	-0.66551	1.1033	-0.603201	0.546375	0.999905	RGS1	ENSG00000090104	0.273187	0.726813	NBB
1993.67	-0.0340564	0.169911	-0.200437	0.841139	0.999905	YPEL3	ENSG00000090238	0.420569	0.579431	NBB
823.24	-0.104016	0.225355	-0.461563	0.644395	0.999905	MRPS33	ENSG00000090263	0.322197	0.677803	NBB
2366.9	-0.15592	0.1912	-0.815478	0.414799	0.999905	NDUFB2	ENSG00000090266	0.207399	0.792601	NBB
2353.61	-0.00428194	0.149857	-0.0285734	0.977205	0.999905	NUDC	ENSG00000090273	0.488602	0.511398	NBB
1877.81	-0.0768455	0.149139	-0.515262	0.60637	0.999905	MAEA	ENSG00000090316	0.303185	0.696815	NBB
266.585	-0.500859	0.631751	-0.792812	0.427888	0.999905	ICAM1	ENSG00000090339	0.213944	0.786056	NBB
1671.2	-0.0458902	0.197471	-0.23239	0.816235	0.999905	STRN4	ENSG00000090372	0.408118	0.591882	NBB
400.419	-0.424621	0.322094	-1.31831	0.187399	0.999905	IRAK3	ENSG00000090376	0.0936994	0.906301	NBB
231.831	-0.710159	0.296384	-2.39607	0.0165717	0.999905	LYZ	ENSG00000090382	0.00828587	0.991714	NBB
737.637	-0.00523474	0.171164	-0.0305831	0.975602	0.999905	MUL1	ENSG00000090432	0.487801	0.512199	NBB
480.782	0.144733	0.203901	0.709821	0.477815	0.999905	TFAP4	ENSG00000090447	0.761092	0.238908	NBB
936.504	0.129552	0.145296	0.891639	0.372587	0.999905	PDCD7	ENSG00000090470	0.813707	0.186293	NBB
1283.99	-0.0491749	0.189636	-0.259312	0.795394	0.999905	SPG21	ENSG00000090487	0.397697	0.602303	NBB
941.834	0.250204	0.209109	1.19653	0.231491	0.999905	DNAJB11	ENSG00000090520	0.884254	0.115746	NBB
148.588	0.157506	0.269179	0.585136	0.558456	0.999905	LEPREL1	ENSG00000090530	0.720772	0.279228	NBB
31.4427	-0.078532	0.417025	-0.188315	0.85063	0.999905	THPO	ENSG00000090534	0.425315	0.574685	NBB
1605.26	-0.277861	0.177505	-1.56537	0.117495	0.999905	CHRD	ENSG00000090539	0.0587476	0.941252	NBB
64.1507	0.169299	0.326059	0.519228	0.603602	0.999905	FLT3LG	ENSG00000090554	0.698199	0.301801	NBB
2707.95	0.0644606	0.157788	0.408527	0.682887	0.999905	RAB11FIP3	ENSG00000090565	0.658557	0.341443	NBB
1400.58	0.0227837	0.16149	0.141085	0.887803	0.999905	GNPTG	ENSG00000090581	0.556098	0.443902	NBB
868.462	-0.277534	0.189208	-1.46682	0.142426	0.999905	ZNF268	ENSG00000090612	0.071213	0.928787	NBB
4564.38	-0.165967	0.188146	-0.882122	0.377711	0.999905	GOLGA3	ENSG00000090615	0.188855	0.811145	NBB
1449.03	-0.0217697	0.16742	-0.13003	0.896543	0.999905	PABPC4	ENSG00000090621	0.448271	0.551729	NBB
64.2101	0.22495	0.321319	0.700083	0.483875	0.999905	CD209	ENSG00000090659	0.758062	0.241938	NBB
1034.49	-0.107068	0.168927	-0.633809	0.526205	0.999905	CERS4	ENSG00000090661	0.263103	0.736897	NBB
421.65	0.0383725	0.210348	0.182424	0.85525	0.999905	MCOLN1	ENSG00000090674	0.572375	0.427625	NBB
2684.72	-0.0479775	0.140264	-0.342052	0.732312	0.999905	USP48	ENSG00000090686	0.366156	0.633844	NBB
198.274	0.0885596	0.202587	0.437143	0.662008	0.999905	EFNB1	ENSG00000090776	0.668996	0.331004	NBB
1420.9	-0.35478	0.313421	-1.13196	0.257651	0.999905	PDPR	ENSG00000090857	0.128826	0.871174	NBB
11478.4	-0.12167	0.168071	-0.723923	0.469113	0.999905	AARS	ENSG00000090861	0.234557	0.765443	NBB
7294.33	-0.142034	0.185035	-0.767608	0.44272	0.999905	GLG1	ENSG00000090863	0.22136	0.77864	NBB
67.7581	-0.109078	0.278282	-0.391968	0.695082	0.999905	KIF4A	ENSG00000090889	0.347541	0.652459	NBB
3554.32	-0.0338589	0.15892	-0.213057	0.831282	0.999905	TNRC6A	ENSG00000090905	0.415641	0.584359	NBB
2886.86	-0.113782	0.201826	-0.563763	0.572915	0.999905	FCGBP	ENSG00000090920	0.286458	0.713542	NBB
97.1667	-0.0951474	0.323825	-0.293824	0.768893	0.999905	PLEKHG2	ENSG00000090924	0.384446	0.615554	NBB
90.6488	-0.267508	0.29036	-0.921295	0.356896	0.999905	DLL3	ENSG00000090932	0.178448	0.821552	NBB
631.495	0.0227003	0.202368	0.112174	0.910686	0.999905	NAT14	ENSG00000090971	0.544657	0.455343	NBB
2006.44	-0.100817	0.221363	-0.455437	0.648795	0.999905	PITPNM2	ENSG00000090975	0.324397	0.675603	NBB
2359.21	-0.0781622	0.152104	-0.513872	0.607341	0.999905	EXOC1	ENSG00000090989	0.303671	0.696329	NBB
2100.39	-0.112965	0.15815	-0.71429	0.475048	0.999905	RBM27	ENSG00000091009	0.237524	0.762476	NBB
7821.33	0.0145449	0.168412	0.0863652	0.931176	0.999905	OSBPL8	ENSG00000091039	0.534412	0.465588	NBB
164.242	0.174401	0.247987	0.703266	0.48189	0.999905	DTX2	ENSG00000091073	0.759055	0.240945	NBB
115.522	-0.12367	0.270785	-0.456708	0.647881	0.999905	NLRC4	ENSG00000091106	0.32394	0.67606	NBB
498.195	-0.217932	0.184969	-1.17821	0.238713	0.999905	PUS7	ENSG00000091127	0.119357	0.880643	NBB
16.9787	0.694266	0.59384	1.16911	0.242358	0.999905	LAMB4	ENSG00000091128	0.878821	0.121179	NBB
26302.1	-0.111954	0.174116	-0.642986	0.520233	0.999905	NRCAM	ENSG00000091129	0.260117	0.739883	NBB
1351.04	-0.00704028	0.301435	-0.0233559	0.981366	0.999905	LAMB1	ENSG00000091136	0.490683	0.509317	NBB
528.89	-0.262355	0.214684	-1.22205	0.221687	0.999905	SLC26A4	ENSG00000091137	0.110844	0.889156	NBB
18.9269	0.154997	0.599219	0.258666	0.795893	0.999905	SLC26A3	ENSG00000091138	0.602053	0.397947	NBB
3159.1	-0.158368	0.172275	-0.919273	0.357953	0.999905	DLD	ENSG00000091140	0.178976	0.821024	NBB
9584.67	-0.0821898	0.156327	-0.525756	0.599058	0.999905	WDR7	ENSG00000091157	0.299529	0.700471	NBB
5101.7	-0.133415	0.159597	-0.835953	0.403182	0.999905	TXNL1	ENSG00000091164	0.201591	0.798409	NBB
8.30733	0.441485	0.708214	0.623378	0.533036	0.999905	IL5RA	ENSG00000091181	0.733482	0.266518	NBB
109.955	0.0862823	0.245101	0.352027	0.724818	0.999905	ABCC6	ENSG00000091262	0.637591	0.362409	NBB
926.554	-0.0876928	0.213802	-0.41016	0.681689	0.999905	CMTM6	ENSG00000091317	0.340844	0.659156	NBB
2158.98	-0.0605165	0.214283	-0.282414	0.777626	0.999905	ITGA6	ENSG00000091409	0.388813	0.611187	NBB
10453.2	-0.14714	0.18359	-0.801461	0.422865	0.999905	RAPGEF4	ENSG00000091428	0.211432	0.788568	NBB
1476	0.0809338	0.267612	0.30243	0.762324	0.999905	MLTK	ENSG00000091436	0.618838	0.381162	NBB
77.3923	0.192679	0.370901	0.519491	0.603419	0.999905	SMPX	ENSG00000091482	0.698291	0.301709	NBB
2179.11	-0.16332	0.176386	-0.925926	0.354484	0.999905	FH	ENSG00000091483	0.177242	0.822758	NBB
951.338	-0.000826856	0.163589	-0.00505448	0.995967	0.999905	SEL1L3	ENSG00000091490	0.497984	0.502016	NBB
9855.22	-0.429402	0.246927	-1.73899	0.0820374	0.999905	TF	ENSG00000091513	0.0410187	0.958981	NBB
3746.17	-0.110146	0.167667	-0.656933	0.511224	0.999905	CDV3	ENSG00000091527	0.255612	0.744388	NBB
320.384	0.161712	0.252267	0.641035	0.5215	0.999905	MYO15A	ENSG00000091536	0.73925	0.26075	NBB
3923.19	-0.0504951	0.143944	-0.350796	0.725741	0.999905	ALKBH5	ENSG00000091542	0.362871	0.637129	NBB
5267.7	-0.21683	0.196495	-1.10349	0.269815	0.999905	NLRP1	ENSG00000091592	0.134908	0.865092	NBB
4327.18	-0.183618	0.228877	-0.80226	0.422403	0.999905	PITPNM3	ENSG00000091622	0.211201	0.788799	NBB
872.575	-0.140836	0.169219	-0.832269	0.405257	0.999905	SPAG7	ENSG00000091640	0.202629	0.797371	NBB
671.635	0.192849	0.196657	0.980633	0.326774	0.999905	ORC6	ENSG00000091651	0.836613	0.163387	NBB
1251.73	-0.00312524	0.184742	-0.0169168	0.986503	0.999905	ZFHX4	ENSG00000091656	0.493252	0.506748	NBB
567.587	0.434489	0.316791	1.37154	0.170208	0.999905	SLC17A6	ENSG00000091664	0.914896	0.0851041	NBB
347.964	-0.104197	0.178663	-0.583207	0.559754	0.999905	ZC3HC1	ENSG00000091732	0.279877	0.720123	NBB
170.128	-0.0915957	0.237585	-0.385529	0.699846	0.999905	ESR1	ENSG00000091831	0.349923	0.650077	NBB
1316.36	-0.101403	0.196217	-0.516789	0.605304	0.999905	RGS17	ENSG00000091844	0.302652	0.697348	NBB
614.786	-0.532869	0.301582	-1.76691	0.0772426	0.999905	ANGPT2	ENSG00000091879	0.0386213	0.961379	NBB
502.652	0.0756544	0.190373	0.397401	0.691072	0.999905	TMEM101	ENSG00000091947	0.654464	0.345536	NBB
2797.47	-0.052961	0.195147	-0.27139	0.786091	0.999905	CD200	ENSG00000091972	0.393046	0.606954	NBB
297.354	-0.214153	0.554803	-0.385998	0.699498	0.999905	CCDC80	ENSG00000091986	0.349749	0.650251	NBB
949.219	-0.0682792	0.269025	-0.253802	0.799648	0.999905	PSME1	ENSG00000092010	0.399824	0.600176	NBB
1022.59	-0.0378839	0.182317	-0.207791	0.835392	0.999905	PPP2R3C	ENSG00000092020	0.417696	0.582304	NBB
321.169	-0.0914486	0.252093	-0.362758	0.716786	0.999905	HAUS4	ENSG00000092036	0.358393	0.641607	NBB
6603	-0.188108	0.210279	-0.894564	0.37102	0.999905	JPH4	ENSG00000092051	0.18551	0.81449	NBB
172.034	-0.243438	0.257868	-0.944043	0.345148	0.999905	MYH7	ENSG00000092054	0.172574	0.827426	NBB
1054.07	0.0575756	0.19591	0.293888	0.768844	0.999905	SLC7A8	ENSG00000092068	0.615578	0.384422	NBB
647.604	-0.046671	0.195247	-0.239035	0.811078	0.999905	OSGEP	ENSG00000092094	0.405539	0.594461	NBB
10544.3	-0.19147	0.194114	-0.986381	0.323946	0.999905	SLC22A17	ENSG00000092096	0.161973	0.838027	NBB
562.524	-0.431333	0.240753	-1.7916	0.0731967	0.999905	RNF31	ENSG00000092098	0.0365984	0.963402	NBB
1786.46	-0.0923222	0.153786	-0.60033	0.548286	0.999905	SCFD1	ENSG00000092108	0.274143	0.725857	NBB
1499.48	0.0131383	0.185151	0.0709599	0.94343	0.999905	G2E3	ENSG00000092140	0.528285	0.471715	NBB
11610.3	-0.112538	0.156546	-0.718878	0.472216	0.999905	HECTD1	ENSG00000092148	0.236108	0.763892	NBB
9229.69	-0.0226515	0.168437	-0.134481	0.893022	0.999905	HNRNPC	ENSG00000092199	0.446511	0.553489	NBB
33.7708	-0.121822	0.381108	-0.319652	0.749232	0.999905	RPGRIP1	ENSG00000092200	0.374616	0.625384	NBB
4431.12	-0.165266	0.164695	-1.00346	0.315637	0.999905	SUPT16H	ENSG00000092201	0.157818	0.842182	NBB
3017.02	-0.118063	0.149096	-0.791863	0.42844	0.999905	TOX4	ENSG00000092203	0.21422	0.78578	NBB
388.08	-0.0707903	0.22474	-0.314987	0.752771	0.999905	GEMIN2	ENSG00000092208	0.376386	0.623614	NBB
29.661	0.502419	0.40796	1.23154	0.21812	0.999905	TGM1	ENSG00000092295	0.89094	0.10906	NBB
898.366	-0.129255	0.214956	-0.60131	0.547633	0.999905	TINF2	ENSG00000092330	0.273817	0.726183	NBB
1961.14	-0.130257	0.193636	-0.672689	0.501145	0.999905	SEMA6A	ENSG00000092421	0.250573	0.749427	NBB
2500.11	-0.0297382	0.157058	-0.189345	0.849822	0.999905	TRPM7	ENSG00000092439	0.424911	0.575089	NBB
5778.87	-0.172696	0.182693	-0.945281	0.344516	0.999905	TYRO3	ENSG00000092445	0.172258	0.827742	NBB
210.356	0.322863	0.222681	1.44989	0.147089	0.999905	WDR76	ENSG00000092470	0.926455	0.0735446	NBB
876.045	0.314488	0.278862	1.12775	0.259423	0.999905	CAPN3	ENSG00000092529	0.870288	0.129712	NBB
879.51	0.179871	0.255715	0.703405	0.481803	0.999905	SNAP23	ENSG00000092531	0.759098	0.240902	NBB
44.0038	-0.265938	0.523978	-0.507536	0.611779	0.999905	TBX15	ENSG00000092607	0.305889	0.694111	NBB
2014.75	-0.226016	0.179686	-1.25784	0.20845	0.999905	PHGDH	ENSG00000092621	0.104225	0.895775	NBB
570.238	0.0181282	0.259263	0.069922	0.944256	0.999905	COL9A3	ENSG00000092758	0.527872	0.472128	NBB
3083.39	-0.225783	0.187649	-1.20322	0.228892	0.999905	EZR	ENSG00000092820	0.114446	0.885554	NBB
7114.07	0.0165715	0.281671	0.0588326	0.953085	0.999905	MYL6	ENSG00000092841	0.523457	0.476543	NBB
4216.48	-0.139728	0.19322	-0.723159	0.469582	0.999905	AGO1	ENSG00000092847	0.234791	0.765209	NBB
37.4622	0.226885	0.364586	0.622309	0.533738	0.999905	TEKT2	ENSG00000092850	0.733131	0.266869	NBB
146.807	0.158675	0.236521	0.67087	0.502303	0.999905	CLSPN	ENSG00000092853	0.748848	0.251152	NBB
1315.66	-0.0418604	0.223345	-0.187425	0.851328	0.999905	RFFL	ENSG00000092871	0.425664	0.574336	NBB
131.856	0.215501	0.250952	0.858732	0.390488	0.999905	UNC13D	ENSG00000092929	0.804756	0.195244	NBB
1028.38	-0.122879	0.168984	-0.727165	0.467125	0.999905	MFSD11	ENSG00000092931	0.233563	0.766437	NBB
63669.6	-0.191416	0.170916	-1.11994	0.262739	0.999905	DPYSL2	ENSG00000092964	0.131369	0.868631	NBB
1450.08	-0.0365167	0.208492	-0.175146	0.860965	0.999905	TGFB2	ENSG00000092969	0.430482	0.569518	NBB
[truncated: 29,921 more rows]
