# Supplementary material for: Common gene expression signatures in Parkinson’s disease are driven by changes in cell composition
Source: Acta Neuropathol Commun. 2020 Apr 21;8:55. doi: 10.1186/s40478-020-00932-7 (PMC7175586; doi:10.1186/s40478-020-00932-7)
Supplement: Supplementary file 5 — Additional file 5. ErmineR pathway enrichment analyses before and after accounting for cell composition. [file 40478_2020_932_MOESM5_ESM.xlsx]

## Sheet: PW_no_cell_corr
Name	ID	NumProbes	NumGenes	RawScore	Pval	CorrectedPvalue	MFPvalue	CorrectedMFPvalue	Multifunctionality	Same as	GeneMembers	Direction	Origin
positive regulation of excitatory postsynaptic potential	GO:2000463	27	27	1.77548	1e-12	2.128e-10	0.002715	0.0679708	0.851	NA	ADRB2|BAIAP2|CACNB3|CHRNA7|CUX2|DLG4|DVL1|GRIN1|NETO1|NLGN1|NLGN2|NLGN3|NRXN1|PRKCZ|PTEN|PTK2B|RELN|RGS4|RIMS1|RIMS2|SHANK1|SHANK2|SHANK3|SSH1|STX1A|STX1B|WNT7A|	DOWN	PW
regulation of synaptic vesicle exocytosis	GO:2000300	79	79	1.56988	1e-12	2.24e-10	9.344e-06	0.0007365	0.884	NA	ADCY1|ADORA2A|ADORA2B|ADRA1A|APBA1|APBA2|ATP2A2|BACE1|BRAF|CACNA1D|CACNB2|CALM1|CALM3|CAMK2A|CASK|CDK5|CHRM2|CHRNA4|CHRNA5|CHRNA6|CHRNB2|CHRNB3|CNR1|CPLX1|CPLX2|CPLX3|CSPG5|DGKI|DNM1L|DRD1|DRD2|DTNBP1|DVL1|FBXL20|FMR1|GIPC1|GIT1|GRIK5|GRIN3A|GSK3B|HTR1B|HTR2A|LRRK2|NAPA|NAPB|NCS1|NLGN1|P2RX1|P2RY1|PFN2|PPFIA2|PREPL|PRKCB|PRKCG|RAB3A|RAB3GAP1|RAB5A|RAP1A|RAP1B|RIMS1|RIMS2|RIMS3|RIMS4|SEPT5|SNAPIN|…	DOWN	PW
intrinsic component of synaptic membrane	GO:0099240	157	157	1.36334	1e-12	2.364e-10	5.502e-06	0.0004684	0.951	NA	ABHD17A|ABHD17B|ABHD6|ADAM22|ADAM23|ADCY1|ADCY8|ADORA1|ADORA2A|ADRA1A|ADRA2C|ADRB1|APH1A|ATP2B1|ATP2B4|CACNA1D|CACNG2|CACNG3|CACNG4|CACNG5|CACNG7|CADM3|CANX|CDH10|CDH2|CDH9|CHRM1|CHRM2|CHRM3|CHRNA1|CHRNA10|CHRNA4|CHRNA6|CHRNB1|CHRNB2|CHRND|CLSTN1|CLSTN2|CLSTN3|CNIH2|CNR1|CNTN1|CNTN2|CNTN5|CNTN6|CNTNAP4|CPLX3|CSPG5|DAGLA|DCC|DRD1|DRD2|EFNB2|EFNB3|EPHA4|EPHA7|EPHB2|ERBB4|FLOT2|FLRT3|FXYD6|GABRA1|GA…	DOWN	PW
regulation of synaptic vesicle cycle	GO:0098693	113	113	1.48946	1e-12	2.504e-10	4.968e-05	0.002746	0.986	NA	ADCY1|ADORA2A|ADORA2B|ADRA1A|APBA1|APBA2|ATP2A2|BACE1|BRAF|BRSK1|BRSK2|BSN|BTBD9|CACNA1D|CACNB2|CALM1|CALM3|CAMK2A|CASK|CDH2|CDK5|CDK5R1|CHRM2|CHRNA4|CHRNA5|CHRNA6|CHRNB2|CHRNB3|CNR1|CPLX1|CPLX2|CPLX3|CSPG5|CYFIP1|DGKI|DGKQ|DNAJC5|DNM1|DNM1L|DNM3|DRD1|DRD2|DTNBP1|DVL1|FBXL20|FGF14|FMR1|GIPC1|GIT1|GRIK5|GRIN3A|GRIPAP1|GSK3B|HTR1B|HTR2A|LRRK2|MAGI2|NAPA|NAPB|NCS1|NLGN1|NLGN2|NLGN3|NRXN1|P2RX1|P2RY1…	DOWN	PW
regulation of neurotransmitter secretion	GO:0046928	103	103	1.4601	1.274e-12	2.581e-10	1.749e-05	0.001306	0.974	NA	ADCY1|ADORA2A|ADORA2B|ADRA1A|APBA1|APBA2|ASIC1|ATP2A2|BACE1|BAIAP3|BRAF|CACNA1D|CACNB2|CALM1|CALM3|CAMK2A|CASK|CDK5|CHRM2|CHRNA3|CHRNA4|CHRNA5|CHRNA6|CHRNB2|CHRNB3|CHRNB4|CNR1|CPLX1|CPLX2|CPLX3|CPLX4|CSPG5|DGKI|DNM1L|DRD1|DRD2|DTNBP1|DVL1|FBXL20|FMR1|GIPC1|GIT1|GPER1|GRIK5|GRIN3A|GSK3B|HTR1B|HTR2A|KCNC4|KCNMB4|KMO|LRRK2|MCTP1|MCTP2|MEF2C|NAPA|NAPB|NCS1|NF1|NLGN1|P2RX1|P2RY1|PFN2|PNKD|PPFIA2|PPP1R…	DOWN	PW
Schaffer collateral - CA1 synapse	GO:0098685	81	81	1.56032	1e-12	2.66e-10	1.864e-06	0.0001845	0.961	NA	ABR|ACTG1|ADCY1|ADCY8|ADORA2B|ADRB1|AKAP12|APBA1|APBA2|BAIAP2|BCR|BSN|CACNG2|CACNG3|CAMK2A|CASK|CDC42|CDH11|CDK5|CHRM1|CPLX1|CTNNB1|CTNND1|DCC|DGKB|DGKI|DTNBP1|DVL1|EFNB2|EPHA4|EPHA7|FBXL20|FYN|GABBR1|GHRL|GIPC1|GRASP|GRM1|GRM5|GSG1L|INA|IQSEC2|ITGB1|ITPR1|LRFN2|LRRC4|LRRC4C|LRRTM2|NEFH|NEFL|NPTN|NRXN1|NTNG1|NTNG2|P2RX3|PFN2|PLAT|PLCG1|PPP3CA|PRKAR1B|PRKCI|PRKCZ|PTPRA|PTPRS|RAB11A|RNF216|SH3GL1|S…	DOWN	PW
establishment of protein localization to endoplasmic reticulum	GO:0072599	112	112	1.57341	1e-12	2.837e-10	0.0001184	0.005142	0.212	NA	ASNA1|CHMP4A|CHMP4B|PMM1|PMM2|RAB10|RAB3GAP1|RAB3GAP2|RN7SL3|RPL10|RPL10A|RPL11|RPL12|RPL13|RPL13A|RPL14|RPL15|RPL17|RPL18|RPL18A|RPL19|RPL21|RPL22|RPL23|RPL23A|RPL24|RPL26|RPL27|RPL27A|RPL28|RPL29|RPL3|RPL30|RPL31|RPL32|RPL34|RPL35|RPL35A|RPL36|RPL36A|RPL37|RPL37A|RPL38|RPL39|RPL4|RPL41|RPL5|RPL6|RPL7|RPL7A|RPL8|RPL9|RPLP0|RPLP1|RPLP2|RPS10|RPS11|RPS12|RPS13|RPS14|RPS15|RPS15A|RPS16|RPS17|RPS18|…	DOWN	PW
protein localization to endoplasmic reticulum	GO:0070972	136	136	1.48547	1e-12	3.04e-10	0.0003233	0.0114665	0.51	NA	ANK2|ANKRD13C|ASNA1|BCAP29|BCAP31|CHMP4A|CHMP4B|GBF1|GPAA1|GRIK5|HSPA5|INSIG1|KDELR1|KDELR2|KDELR3|LRRK2|MIA2|MIA3|OS9|PDIA2|PMM1|PMM2|PPP1R15A|RAB10|RAB3GAP1|RAB3GAP2|RER1|RN7SL3|RPL10|RPL10A|RPL11|RPL12|RPL13|RPL13A|RPL14|RPL15|RPL17|RPL18|RPL18A|RPL19|RPL21|RPL22|RPL23|RPL23A|RPL24|RPL26|RPL27|RPL27A|RPL28|RPL29|RPL3|RPL30|RPL31|RPL32|RPL34|RPL35|RPL35A|RPL36|RPL36A|RPL37|RPL37A|RPL38|RPL39|RP…	DOWN	PW
positive regulation of synaptic transmission	GO:0050806	139	139	1.43847	1e-12	3.274e-10	1.211e-09	5.726e-07	0.996	NA	ABAT|ADCY1|ADCY8|ADORA1|ADORA2A|ADRA1A|ADRB2|AGER|APP|ARC|ARRB2|BAIAP2|BAIAP3|BRAF|CA2|CA7|CACNA1D|CACNB2|CACNB3|CACNG2|CACNG3|CACNG4|CACNG5|CACNG7|CACNG8|CDK5|CHRNA7|CHRNB2|CLSTN1|CLSTN2|CLSTN3|CNR1|CREB1|CRH|CRHR2|CRTC1|CUBN|CUX2|DLG4|DNM1L|DRD1|DRD2|DRD4|DTNBP1|DVL1|EGFR|EIF2AK4|EPHB2|FLOT1|FMR1|GFAP|GLUL|GPER1|GRIK2|GRIN1|GRIN2A|GRIN2B|GRIN2C|GRIN2D|HAP1|IGSF9B|ITPR3|KCTD13|KIF5B|KMO|LAMA2|LG…	DOWN	PW
regulation of synaptic plasticity	GO:0048167	171	170	1.55568	1e-12	3.547e-10	1e-12	1.419e-09	0.982	NA	ABHD6|ABL1|ADCY1|ADCY8|ADORA1|ADORA2A|AGER|AGT|ANAPC2|APOE|APP|ARC|ARF1|BAIAP2|BRAF|BRSK1|CALB1|CALB2|CAMK2A|CAMK2B|CBLN1|CD38|CDC20|CDK5|CHRNA7|CNTN2|CNTN4|CPEB3|CPLX2|CREB1|CRH|CRHR2|CRTC1|CX3CL1|CX3CR1|DBN1|DGKI|DLG4|DRD1|DRD2|DRD5|EGR2|EIF2AK4|EIF4EBP2|EPHA4|EPHB2|FAM107A|FGF14|FMR1|GFAP|GIPC1|GRIA1|GRID2|GRID2IP|GRIK2|GRIN1|GRIN2A|GRIN2B|GRIN2C|GRIN2D|GRM5|HRAS|HRH1|HRH2|ITPKA|ITPR3|JPH3|JPH…	DOWN	PW
regulation of synaptic vesicle transport	GO:1902803	83	83	1.54791	1.853e-12	3.585e-10	2.216e-05	0.001521	0.887	NA	ADCY1|ADORA2A|ADORA2B|ADRA1A|APBA1|APBA2|ATP2A2|BACE1|BRAF|CACNA1D|CACNB2|CALM1|CALM3|CAMK2A|CASK|CDK5|CHRM2|CHRNA4|CHRNA5|CHRNA6|CHRNB2|CHRNB3|CNIH2|CNR1|CPLX1|CPLX2|CPLX3|CSPG5|DGKI|DNM1L|DRD1|DRD2|DTNBP1|DVL1|FBXL20|FMR1|GIPC1|GIT1|GRIK5|GRIN3A|GSK3B|HTR1B|HTR2A|LRRK2|MAP2|NAPA|NAPB|NCS1|NLGN1|P2RX1|P2RY1|PFN2|PINK1|PPFIA2|PREPL|PRKCB|PRKCG|RAB3A|RAB3GAP1|RAB5A|RAP1A|RAP1B|RIMS1|RIMS2|RIMS3|RI…	DOWN	PW
protein targeting to ER	GO:0045047	108	108	1.59261	1e-12	3.869e-10	5.719e-05	0.003121	0.118	NA	ASNA1|CHMP4A|CHMP4B|PMM1|PMM2|RN7SL3|RPL10|RPL10A|RPL11|RPL12|RPL13|RPL13A|RPL14|RPL15|RPL17|RPL18|RPL18A|RPL19|RPL21|RPL22|RPL23|RPL23A|RPL24|RPL26|RPL27|RPL27A|RPL28|RPL29|RPL3|RPL30|RPL31|RPL32|RPL34|RPL35|RPL35A|RPL36|RPL36A|RPL37|RPL37A|RPL38|RPL39|RPL4|RPL41|RPL5|RPL6|RPL7|RPL7A|RPL8|RPL9|RPLP0|RPLP1|RPLP2|RPS10|RPS11|RPS12|RPS13|RPS14|RPS15|RPS15A|RPS16|RPS17|RPS18|RPS19|RPS2|RPS20|RPS21|R…	DOWN	PW
mitochondrial membrane part	GO:0044455	178	178	1.35563	1e-12	4.256e-10	0.005155	0.108606	0.809	NA	ABCB10|ABCB6|AFG3L2|AGK|ANKZF1|APOO|APOOL|ARMCX3|BAK1|BCS1L|BDH1|BID|BNIP3|CHCHD10|CHCHD3|CHCHD6|CISD1|CNR1|COA1|COA3|COQ2|COQ3|COQ4|COQ5|COQ6|COQ7|COX11|COX15|COX16|COX18|COX4I1|COX4I2|COX5A|COX6B2|COX7A1|COX7A2|COX7A2L|COX7B|CPT1A|CYC1|DMPK|DNAJC11|DNAJC15|DNAJC19|ETFDH|FAM173B|FIS1|FOXRED1|FUNDC1|FUNDC2|GDAP1|GRPEL1|GRPEL2|HSPD1|IMMP1L|IMMP2L|IMMT|L2HGDH|LRRK2|LYN|MCU|MCUR1|MFF|MFN1|MFN2|MGARP…	DOWN	PW
ribosomal subunit	GO:0044391	182	182	1.38463	1e-12	4.729e-10	0.0007107	0.0220781	0.00159	NA	C12orf65|DAP3|DDX3X|EIF2A|EIF2D|EIF4G1|FXR2|GEMIN5|HBA1|HBA2|LARP4|MALSU1|MCTS1|MPV17L2|MRPL1|MRPL10|MRPL11|MRPL12|MRPL13|MRPL14|MRPL15|MRPL16|MRPL17|MRPL18|MRPL19|MRPL2|MRPL20|MRPL21|MRPL22|MRPL23|MRPL24|MRPL27|MRPL28|MRPL3|MRPL30|MRPL32|MRPL33|MRPL34|MRPL35|MRPL36|MRPL37|MRPL38|MRPL39|MRPL4|MRPL40|MRPL41|MRPL42|MRPL43|MRPL44|MRPL45|MRPL46|MRPL47|MRPL48|MRPL49|MRPL50|MRPL51|MRPL52|MRPL53|MRPL54|…	DOWN	PW
presynaptic membrane	GO:0042734	155	155	1.38641	1e-12	5.32e-10	4.801e-06	0.0004348	0.949	NA	ADAM23|ADCY8|ADORA1|ADORA2A|ADRA1A|APBA1|APBB1|APH1A|ATP2B1|ATP2B4|CACNA1D|CADM3|CADPS2|CANX|CASK|CDH10|CDH2|CDH9|CHRM1|CHRM2|CHRM3|CHRNA4|CHRNA6|CHRNB2|CLTA|CLTB|CNR1|CNTN1|CNTN5|CNTN6|CNTNAP1|CNTNAP4|CPLX3|CTNNA2|CTNNB1|DENND1A|DGKI|DNM1|DNM1L|DRD1|DRD2|EFNB2|EFNB3|EPHA4|EPHB2|ERBB4|ERC1|ERC2|EXOC3|FBXO45|FCHO2|FLOT2|FMR1|FOSL1|FXYD6|GABBR1|GABRA5|GAD2|GLRA1|GPC4|GPER1|GPM6A|GRIK1|GRIK2|GRIK3|G…	DOWN	PW
cytosolic ribosome	GO:0022626	107	107	1.50588	1e-12	6.08e-10	0.0005474	0.0179218	0.0746	NA	APOD|DDX3X|EIF2A|EIF2AK2|EIF2AK3|EIF2AK4|EIF2D|EIF4G1|FXR2|GEMIN5|HBA1|HBA2|LARP4|MCTS1|MRPL1|NUFIP1|PPARGC1A|RPL10|RPL10A|RPL11|RPL12|RPL13|RPL13A|RPL13AP3|RPL14|RPL15|RPL17|RPL18|RPL18A|RPL19|RPL21|RPL22|RPL22L1|RPL23|RPL23A|RPL24|RPL26|RPL26L1|RPL27|RPL27A|RPL28|RPL29|RPL3|RPL30|RPL31|RPL32|RPL34|RPL35|RPL35A|RPL36|RPL36A|RPL36AL|RPL37|RPL37A|RPL38|RPL39|RPL39L|RPL3L|RPL4|RPL41|RPL5|RPL6|RPL7|…	DOWN	PW
glutamate receptor activity	GO:0008066	27	27	1.69965	1e-12	7.093e-10	0.00417	0.092919	0.652	NA	GRIA1|GRIA2|GRIA3|GRIA4|GRID1|GRID2|GRIK1|GRIK2|GRIK3|GRIK4|GRIK5|GRIN1|GRIN2A|GRIN2B|GRIN2C|GRIN2D|GRIN3A|GRIN3B|GRM1|GRM2|GRM3|GRM4|GRM5|GRM6|GRM7|GRM8|PTK2B|	DOWN	PW
SRP-dependent cotranslational protein targeting to membrane	GO:0006614	96	96	1.60796	1e-12	8.512e-10	7.255e-05	0.003676	0.0495	NA	RN7SL3|RPL10|RPL10A|RPL11|RPL12|RPL13|RPL13A|RPL14|RPL15|RPL17|RPL18|RPL18A|RPL19|RPL21|RPL22|RPL23|RPL23A|RPL24|RPL26|RPL27|RPL27A|RPL28|RPL29|RPL3|RPL30|RPL31|RPL32|RPL34|RPL35|RPL35A|RPL36|RPL36A|RPL37|RPL37A|RPL38|RPL39|RPL4|RPL41|RPL5|RPL6|RPL7|RPL7A|RPL8|RPL9|RPLP0|RPLP1|RPLP2|RPS10|RPS11|RPS12|RPS13|RPS14|RPS15|RPS15A|RPS16|RPS17|RPS18|RPS19|RPS2|RPS20|RPS21|RPS23|RPS24|RPS25|RPS26|RPS27|R…	DOWN	PW
respiratory chain	GO:0070469	75	75	1.56909	5.745e-12	1.063e-09	0.003371	0.0792628	0.421	NA	BCS1L|COX15|COX4I1|COX4I2|COX5A|COX6B1|COX7A1|COX7A2|COX7A2L|COX7B|COX8A|CYC1|CYCS|FOXRED1|HIGD1A|HIGD2A|NDUFA1|NDUFA10|NDUFA11|NDUFA12|NDUFA13|NDUFA2|NDUFA3|NDUFA4|NDUFA4L2|NDUFA5|NDUFA6|NDUFA7|NDUFA8|NDUFA9|NDUFAB1|NDUFAF1|NDUFB1|NDUFB10|NDUFB11|NDUFB2|NDUFB3|NDUFB4|NDUFB5|NDUFB6|NDUFB7|NDUFB8|NDUFB9|NDUFC1|NDUFC2|NDUFS1|NDUFS2|NDUFS3|NDUFS4|NDUFS5|NDUFS6|NDUFS7|NDUFS8|NDUFV1|NDUFV2|NDUFV3|NNT|…	DOWN	PW
cotranslational protein targeting to membrane	GO:0006613	100	100	1.59329	1e-12	1.064e-09	0.0001178	0.005168	0.0431	NA	ARL6IP1|RN7SL3|RPL10|RPL10A|RPL11|RPL12|RPL13|RPL13A|RPL14|RPL15|RPL17|RPL18|RPL18A|RPL19|RPL21|RPL22|RPL23|RPL23A|RPL24|RPL26|RPL27|RPL27A|RPL28|RPL29|RPL3|RPL30|RPL31|RPL32|RPL34|RPL35|RPL35A|RPL36|RPL36A|RPL37|RPL37A|RPL38|RPL39|RPL4|RPL41|RPL5|RPL6|RPL7|RPL7A|RPL8|RPL9|RPLP0|RPLP1|RPLP2|RPS10|RPS11|RPS12|RPS13|RPS14|RPS15|RPS15A|RPS16|RPS17|RPS18|RPS19|RPS2|RPS20|RPS21|RPS23|RPS24|RPS25|RPS26…	DOWN	PW
translational initiation	GO:0006413	141	141	1.45296	1e-12	1.419e-09	0.000832	0.0245917	0.279	NA	ABCE1|AGO2|COPS5|DDX3X|DENR|DHX29|DHX33|EIF1|EIF1AD|EIF1AX|EIF1AY|EIF1B|EIF2A|EIF2B1|EIF2B2|EIF2B3|EIF2B4|EIF2B5|EIF2D|EIF2S1|EIF2S2|EIF2S3|EIF3A|EIF3B|EIF3C|EIF3CL|EIF3D|EIF3E|EIF3F|EIF3G|EIF3H|EIF3I|EIF3J|EIF3K|EIF3L|EIF3M|EIF4A1|EIF4A2|EIF4B|EIF4E|EIF4E1B|EIF4E2|EIF4E3|EIF4EBP1|EIF4G1|EIF4G2|EIF4G3|EIF4H|EIF5|EIF5B|EIF6|LARP1|LTO1|MCTS1|MTFMT|MTIF2|MTIF3|PABPC1|PAIP1|RBM4|RPL10|RPL10A|RPL11|RP…	DOWN	PW
detection of chemical stimulus involved in sensory perception of taste	GO:0050912	31	31	1.14865	1e-12	1.419e-09	0.01442	0.411889	0.00424	NA	AZGP1|CA6|FFAR4|GNAT2|LPO|PIGR|PIP|PKD1L3|PKD2L1|RTP1|RTP4|TAS1R1|TAS1R3|TAS2R10|TAS2R13|TAS2R14|TAS2R19|TAS2R20|TAS2R3|TAS2R30|TAS2R31|TAS2R39|TAS2R4|TAS2R40|TAS2R43|TAS2R46|TAS2R5|TAS2R50|TAS2R7|TAS2R8|TAS2R9|	UP	PW
protein targeting to membrane	GO:0006612	155	155	1.34104	9.285e-12	1.581e-09	0.004212	0.0933617	0.311	NA	ADORA1|ARL6|ARL6IP1|ASNA1|ATG3|ATG4C|CACNG2|CHM|CHMP4A|CHMP4B|EXOC4|GOLGA7|GOLGA7B|ICMT|MICALL1|MYO1C|NCF1|PARD3|PEX16|PEX19|PEX26|PEX3|PEX5|PRKCI|RAB3IP|RAB8B|RABGEF1|RN7SL3|RPL10|RPL10A|RPL11|RPL12|RPL13|RPL13A|RPL14|RPL15|RPL17|RPL18|RPL18A|RPL19|RPL21|RPL22|RPL23|RPL23A|RPL24|RPL26|RPL27|RPL27A|RPL28|RPL29|RPL3|RPL30|RPL31|RPL32|RPL34|RPL35|RPL35A|RPL36|RPL36A|RPL37|RPL37A|RPL38|RPL39|RPL4|RP…	DOWN	PW
regulation of calcium ion-dependent exocytosis	GO:0017158	110	110	1.4372	9.158e-12	1.624e-09	7.447e-05	0.003729	0.97	NA	ADCY1|ADORA2A|ADORA2B|ADRA1A|ADRA2A|APBA1|APBA2|ARF1|ATP2A2|BACE1|BAIAP3|BRAF|CACNA1D|CACNA1G|CACNA1H|CACNA1I|CACNB2|CALM1|CALM3|CAMK2A|CASK|CDK5|CDK5R2|CHRM2|CHRNA4|CHRNA5|CHRNA6|CHRNB2|CHRNB3|CNR1|CPLX1|CPLX2|CPLX3|CSPG5|DGKI|DNM1L|DOC2A|DOC2B|DRD1|DRD2|DTNBP1|DVL1|FBXL20|FMR1|GIPC1|GIT1|GNAI2|GRIK5|GRIN3A|GSK3B|HTR1B|HTR2A|HYAL3|KCNB1|LRRK2|NAPA|NAPB|NCS1|NLGN1|NOTCH1|P2RX1|P2RY1|PFN2|PPFIA2|P…	DOWN	PW
exocytic vesicle	GO:0070382	193	193	1.29318	1.281e-11	2.097e-09	4.697e-05	0.002702	0.916	NA	ABCC8|ADAM10|AMPH|APBA1|APBA2|ATP6V0D1|ATP6V1B1|BACE1|BCL2L1|BDNF|BIN1|BRSK1|BSN|C16orf70|CALM1|CALM3|CDK16|CLCN3|CLN3|CLTA|CLTB|COPS4|COPS5|CPLX3|CTTNBP2|DGKI|DLG4|DMXL2|DNAJC5|DNM1|DNM1L|DOC2A|DPYSL3|DRD2|DTNBP1|GABRA2|GAD2|GIPC1|GRIA1|GRIN1|GRIN2A|HAP1|ICA1|IGF1|KIAA1107|KIF1A|LAMP1|LAMP5|LGI3|LRRK2|MCTP1|MCTP2|MFF|MME|MT3|MTMR2|NDEL1|NGF|NKD2|OPRD1|OPRK1|OTOF|PDE4B|PEBP1|PENK|PI4K2A|PICALM|PI…	DOWN	PW
structural constituent of ribosome	GO:0003735	156	156	1.44998	1e-12	2.128e-09	0.0002294	0.008876	0.00106	NA	DAP3|LINC00537|LINC01004|MRPL1|MRPL10|MRPL11|MRPL12|MRPL13|MRPL14|MRPL15|MRPL16|MRPL17|MRPL18|MRPL19|MRPL2|MRPL20|MRPL21|MRPL22|MRPL23|MRPL24|MRPL27|MRPL28|MRPL3|MRPL30|MRPL32|MRPL33|MRPL34|MRPL35|MRPL36|MRPL37|MRPL4|MRPL41|MRPL42|MRPL43|MRPL46|MRPL47|MRPL49|MRPL51|MRPL52|MRPL54|MRPL55|MRPL9|MRPS11|MRPS12|MRPS14|MRPS15|MRPS16|MRPS17|MRPS18A|MRPS18B|MRPS18C|MRPS2|MRPS21|MRPS22|MRPS23|MRPS24|MRPS25…	DOWN	PW
myelination	GO:0042552	95	95	0.882832	1e-12	2.128e-09	3.796e-12	1.616e-08	0.934	NA	ABCD1|ABCD2|ACSBG1|ADAM22|AFG3L2|AKT1|AKT2|AMIGO1|ANK2|ARHGEF10|ASPA|ATRN|BCAS1|CD9|CLU|CMTM8|CNTN2|CNTNAP1|CXCR4|DAG1|DICER1|EGR2|EIF2B2|EIF2B4|EIF2B5|EPB41L3|ERBB2|ERCC2|FA2H|FAM126A|FIG4|GAL3ST1|GALC|GJC3|GNPAT|GPC1|HES5|HEXB|ID4|ILK|JAM3|KCNJ10|KEL|KLK6|LGI4|LPAR1|MAL|MAL2|MALL|MARVELD1|MBP|MPP5|MPZ|MTMR2|MYO5A|MYRF|NAB1|NAB2|NCMAP|NDRG1|NF1|NFASC|NKX6-2|NRG1|NTRK2|NTRK3|OLIG2|PARD3|PIKFYVE|P…	UP	PW
synaptic vesicle cycle	GO:0099504	116	116	1.40965	1.792e-11	2.63e-09	9.382e-05	0.00434	0.949	NA	ACTG1|AMPH|AP3B1|AP3D1|ARF6|BLOC1S6|BRSK1|CADPS|CADPS2|CANX|CDK5|CEL|CLCN3|CPLX1|CPLX2|CPLX3|CPLX4|CTBP2|CTNNB1|DENND1A|DNAJC5|DNAJC6|DNM1|DNM1L|DNM2|DNM3|DOC2A|DOC2B|EEA1|ERC2|FCHO2|GAK|ITSN1|KIAA1107|KIAA1109|NAPA|NLGN1|NLGN2|NLGN3|NLGN4X|NLGN4Y|OPHN1|OTOF|P2RX7|PACSIN1|PCLO|PICALM|PIP5K1C|PLD2|PPFIA3|PRRT2|PSEN1|RAB27B|RAB3A|RAB5A|RIMS1|RIMS2|RIMS3|RIMS4|SCRIB|SEPT5|SH3GL1|SH3GL2|SLC17A6|SLC17…	DOWN	PW
regulation of neurotransmitter transport	GO:0051588	139	139	1.35859	1.776e-11	2.699e-09	0.0001637	0.006764	0.986	NA	ABAT|ADCY1|ADORA2A|ADORA2B|ADRA1A|APBA1|APBA2|APLN|ARL6IP1|ARL6IP5|ASIC1|ATP1A2|ATP2A2|BACE1|BAIAP3|BRAF|CACNA1D|CACNB2|CALM1|CALM3|CAMK2A|CASK|CDK5|CHRM2|CHRNA3|CHRNA4|CHRNA5|CHRNA6|CHRNB2|CHRNB3|CHRNB4|CNR1|CPLX1|CPLX2|CPLX3|CPLX4|CRH|CSPG5|DGKI|DNM1L|DRD1|DRD2|DRD4|DTNBP1|DVL1|FBXL20|FLOT1|FMR1|GDNF|GFAP|GIPC1|GIT1|GPER1|GPM6B|GRIK5|GRIN3A|GSK3B|HRH3|HTR1A|HTR1B|HTR2A|HTR2C|KCNC4|KCNMB4|KMO|LI…	DOWN	PW
large ribosomal subunit	GO:0015934	115	115	1.40999	1.741e-11	2.744e-09	0.001243	0.0345842	0.001	NA	C12orf65|FXR2|GEMIN5|MALSU1|MPV17L2|MRPL1|MRPL10|MRPL11|MRPL12|MRPL13|MRPL14|MRPL15|MRPL16|MRPL17|MRPL18|MRPL19|MRPL2|MRPL20|MRPL21|MRPL22|MRPL23|MRPL24|MRPL27|MRPL28|MRPL3|MRPL30|MRPL32|MRPL33|MRPL34|MRPL35|MRPL36|MRPL37|MRPL38|MRPL39|MRPL4|MRPL40|MRPL41|MRPL42|MRPL43|MRPL44|MRPL45|MRPL46|MRPL47|MRPL48|MRPL49|MRPL50|MRPL51|MRPL52|MRPL53|MRPL54|MRPL55|MRPL9|MRPS18A|MRPS30|NDUFAB1|NSUN3|NSUN4|RBM3…	DOWN	PW
synaptic vesicle	GO:0008021	177	177	1.31259	2.145e-11	3.043e-09	8.992e-05	0.004252	0.922	NA	ABCC8|ADAM10|AMPH|APBA1|APBA2|ATP6V0D1|ATP6V1B1|BACE1|BCL2L1|BDNF|BIN1|BRSK1|BSN|C16orf70|CALM1|CALM3|CDK16|CLCN3|CLN3|CLTA|CLTB|COPS4|COPS5|CPLX3|CTTNBP2|DGKI|DLG4|DMXL2|DNAJC5|DNM1|DNM1L|DOC2A|DRD2|DTNBP1|GABRA2|GAD2|GIPC1|GRIA1|GRIN1|GRIN2A|HAP1|ICA1|KIAA1107|KIF1A|LAMP1|LAMP5|LGI3|LRRK2|MCTP1|MCTP2|MFF|MME|MT3|MTMR2|NDEL1|NGF|OPRD1|OPRK1|OTOF|PDE4B|PEBP1|PENK|PI4K2A|PICALM|PICK1|PPT1|PRRT2|PT…	DOWN	PW
detection of stimulus involved in sensory perception	GO:0050906	125	125	0.810479	3.752e-12	3.992e-09	2.932e-06	0.00052	0.0434	NA	ADORA1|ANO1|ARRB2|ASIC2|ASIC3|ATP8A2|AZGP1|BACE1|BEST1|CA6|CACNA1F|CACNA2D4|CACNB3|CCDC66|CHRNA10|CNGB1|COL11A1|CXCL12|EPHB1|EYS|FFAR4|FYN|GNAT2|GRM6|HPN|HTR2A|ITGA2|KCNA1|KCNK4|KIT|LPO|LXN|MKKS|MMP24|NR2F6|NTRK1|NTSR1|OR10A2|OR10A4|OR10A5|OR10AD1|OR11A1|OR13C5|OR13D1|OR13J1|OR14I1|OR1C1|OR1F1|OR1F12|OR1J1|OR2A1|OR2A7|OR2AG1|OR2AK2|OR2C1|OR2D2|OR2D3|OR2H1|OR2H2|OR2L13|OR2L2|OR2L3|OR2L5|OR2L8|OR2M…	UP	PW
detection of chemical stimulus involved in sensory perception	GO:0050907	79	79	0.918353	4.892e-12	4.164e-09	0.0003863	0.0293617	0.00053	NA	ASIC3|AZGP1|CA6|FFAR4|GNAT2|LPO|OR10A2|OR10A4|OR10A5|OR10AD1|OR11A1|OR13C5|OR13D1|OR13J1|OR14I1|OR1C1|OR1F1|OR1F12|OR1J1|OR2A1|OR2A7|OR2AG1|OR2AK2|OR2C1|OR2D2|OR2D3|OR2H1|OR2H2|OR2L13|OR2L2|OR2L3|OR2L5|OR2L8|OR2M3|OR2M4|OR2W3|OR3A2|OR4F29|OR51E2|OR52B6|OR52W1|OR6A2|OR6M1|OR6V1|OR7A17|OR7A5|OR7C1|OR7D2|OR8S1|OR9A2|OR9Q1|PIGR|PIP|PKD1L3|PKD2L1|RTP1|RTP4|TAS1R1|TAS1R3|TAS2R10|TAS2R13|TAS2R14|TAS2R19…	UP	PW
nuclear-transcribed mRNA catabolic process, nonsense-mediated decay	GO:0000184	117	117	1.47443	1e-12	4.256e-09	0.0007811	0.0234099	0.151	NA	CASC3|CTIF|DCP1A|DCP1B|DCP2|DHX34|EIF3E|EIF4A3|EIF4G1|ETF1|EXOSC10|GSPT1|GSPT2|HELZ2|MAGOH|MAGOHB|NCBP1|NCBP2|PABPC1|PARN|PNLDC1|PNRC2|PPP2CA|PPP2R1A|PPP2R2A|RBM8A|RNPS1|RPL10|RPL10A|RPL11|RPL12|RPL13|RPL13A|RPL14|RPL15|RPL17|RPL18|RPL18A|RPL19|RPL21|RPL22|RPL23|RPL23A|RPL24|RPL26|RPL27|RPL27A|RPL28|RPL29|RPL3|RPL30|RPL31|RPL32|RPL34|RPL35|RPL35A|RPL36|RPL36A|RPL37|RPL37A|RPL38|RPL39|RPL4|RPL41|R…	DOWN	PW
ensheathment of neurons	GO:0007272	97	97	0.877423	1e-12	4.256e-09	8.77e-12	1.866e-08	0.932	GO:0008366|axon ensheathment,	ABCD1|ABCD2|ACSBG1|ADAM22|AFG3L2|AKT1|AKT2|AMIGO1|ANK2|ARHGEF10|ASPA|ATRN|BCAS1|CD9|CLU|CMTM8|CNTN2|CNTNAP1|CXCR4|DAG1|DICER1|EGR2|EIF2B2|EIF2B4|EIF2B5|EPB41L3|ERBB2|ERCC2|FA2H|FAM126A|FIG4|GAL3ST1|GALC|GJC3|GNPAT|GPC1|HES5|HEXB|ID4|ILK|JAM3|KCNJ10|KEL|KLK6|LGI4|LPAR1|MAL|MAL2|MALL|MARVELD1|MBP|MPP5|MPZ|MTMR2|MYO5A|MYRF|NAB1|NAB2|NCMAP|NDRG1|NF1|NFASC|NKX6-2|NRG1|NTRK2|NTRK3|OLIG2|PARD3|PIKFYVE|P…	UP	PW
axon ensheathment	GO:0008366	97	97	0.877423	1e-12	4.256e-09	8.77e-12	1.866e-08	0.932	GO:0007272|ensheathment of neurons,	ABCD1|ABCD2|ACSBG1|ADAM22|AFG3L2|AKT1|AKT2|AMIGO1|ANK2|ARHGEF10|ASPA|ATRN|BCAS1|CD9|CLU|CMTM8|CNTN2|CNTNAP1|CXCR4|DAG1|DICER1|EGR2|EIF2B2|EIF2B4|EIF2B5|EPB41L3|ERBB2|ERCC2|FA2H|FAM126A|FIG4|GAL3ST1|GALC|GJC3|GNPAT|GPC1|HES5|HEXB|ID4|ILK|JAM3|KCNJ10|KEL|KLK6|LGI4|LPAR1|MAL|MAL2|MALL|MARVELD1|MBP|MPP5|MPZ|MTMR2|MYO5A|MYRF|NAB1|NAB2|NCMAP|NDRG1|NF1|NFASC|NKX6-2|NRG1|NTRK2|NTRK3|OLIG2|PARD3|PIKFYVE|P…	UP	PW
integral component of synaptic membrane	GO:0099699	145	145	1.35161	3.448e-11	4.734e-09	8.644e-05	0.00418	0.952	NA	ABHD6|ADAM22|ADAM23|ADCY1|ADCY8|ADORA1|ADORA2A|ADRA1A|ADRA2C|ADRB1|APH1A|ATP2B1|ATP2B4|CACNA1D|CACNG2|CACNG3|CACNG4|CACNG5|CACNG7|CADM3|CANX|CDH10|CDH2|CDH9|CHRM1|CHRM2|CHRM3|CHRNA1|CHRNA10|CHRNA4|CHRNA6|CHRNB1|CHRNB2|CHRND|CLSTN1|CLSTN2|CLSTN3|CNIH2|CNR1|CNTNAP4|CSPG5|DAGLA|DCC|DRD1|DRD2|EFNB2|EFNB3|EPHA4|EPHA7|EPHB2|ERBB4|FLRT3|FXYD6|GABRA1|GABRA3|GABRA4|GABRA5|GABRB2|GABRD|GABRG3|GLRA1|GLRA4|G…	DOWN	PW
inner mitochondrial membrane protein complex	GO:0098800	92	92	1.48946	4.103e-11	5.457e-09	0.004425	0.0970746	0.598	NA	AFG3L2|AGK|APOO|APOOL|BCS1L|CHCHD10|CHCHD3|CHCHD6|COX4I1|COX4I2|COX5A|CYC1|DNAJC11|DNAJC15|DNAJC19|FOXRED1|GRPEL1|GRPEL2|IMMP1L|IMMP2L|IMMT|MCU|MICOS10|MICU1|MICU2|NDUFA1|NDUFA10|NDUFA11|NDUFA12|NDUFA13|NDUFA2|NDUFA3|NDUFA4|NDUFA4L2|NDUFA5|NDUFA6|NDUFA7|NDUFA8|NDUFA9|NDUFAB1|NDUFAF1|NDUFB1|NDUFB10|NDUFB11|NDUFB2|NDUFB3|NDUFB4|NDUFB5|NDUFB6|NDUFB7|NDUFB8|NDUFB9|NDUFC1|NDUFC2|NDUFS1|NDUFS2|NDUFS3|N…	DOWN	PW
neuron projection terminus	GO:0044306	127	127	1.37467	6.01e-11	7.751e-09	4.502e-06	0.0004165	0.963	NA	AAK1|ACTG1|ADORA1|ADRA2C|AP1S1|AP3D1|ATP6V0D1|BAIAP2|BLVRB|BSN|CABP4|CAD|CALB1|CCK|CDH8|CHRM1|CHRM2|CHRM3|CNGB1|CPLX1|CPLX2|CPLX3|CPLX4|CRHBP|CRHR2|CYFIP1|DGKI|DLG4|DMD|DRD2|ELK1|EPHA4|FLRT1|FLRT3|FMR1|FSTL3|GAD1|GCH1|GIT1|GLRA1|GLUL|GNRH1|GOT1|GPER1|GRIK2|GRIK3|GRIK5|GRIN1|HCN3|HNRNPR|HSPA8|HTR1B|ILK|ITGA2|ITSN1|KCNA1|KCNA2|KCNA3|KCNA6|KCNAB2|KCNC1|KCNC2|KCNC4|KCNIP3|KCNK2|KIAA1107|LRRK2|MICAL1|…	DOWN	PW
cytosolic large ribosomal subunit	GO:0022625	60	60	1.59619	1.022e-10	1.243e-08	0.0008079	0.0240441	0.00212	NA	FXR2|GEMIN5|MRPL1|RPL10|RPL10A|RPL11|RPL12|RPL13|RPL13A|RPL13AP3|RPL14|RPL15|RPL17|RPL18|RPL18A|RPL19|RPL21|RPL22|RPL22L1|RPL23|RPL23A|RPL24|RPL26|RPL26L1|RPL27|RPL27A|RPL28|RPL29|RPL3|RPL30|RPL31|RPL32|RPL34|RPL35|RPL35A|RPL36|RPL36A|RPL36AL|RPL37|RPL37A|RPL38|RPL39|RPL39L|RPL3L|RPL4|RPL41|RPL5|RPL6|RPL7|RPL7A|RPL7L1|RPL8|RPL9|RPLP0|RPLP1|RPLP2|RSL24D1|SURF6|UBA52|ZNF622|	DOWN	PW
vesicle-mediated transport in synapse	GO:0099003	129	129	1.36872	1.009e-10	1.263e-08	0.001612	0.0418461	0.951	NA	ACTG1|AMPH|AP2B1|AP3B1|AP3B2|AP3D1|AP3M1|AP3M2|AP3S1|AP3S2|ARF1|ARF6|BLOC1S1|BLOC1S2|BLOC1S3|BLOC1S4|BLOC1S5|BLOC1S6|CADPS|CADPS2|CALY|CANX|CDK5|CEL|CLSTN1|CPLX1|CPLX2|CPLX3|CPLX4|CTBP2|CTNNB1|DENND1A|DNAJC5|DNAJC6|DNM1|DNM1L|DNM2|DNM3|DOC2A|DOC2B|DTNBP1|EEA1|EPS15|ERC2|FCHO2|GAK|GRIP1|ITSN1|KIAA1107|KIAA1109|KIF5A|KIF5C|LIN7A|NAPA|NLGN1|NLGN2|NLGN3|NLGN4X|NLGN4Y|NSG1|OPHN1|OTOF|P2RX7|PACSIN1|PCL…	DOWN	PW
excitatory synapse	GO:0060076	49	49	1.6765	1.278e-10	1.511e-08	3.206e-07	4.705e-05	0.791	NA	ADCY8|AKAP5|BAIAP2|BSN|CACNG3|CADM3|CADPS2|CALB2|CBLN1|CNTN6|CTNNA2|CYFIP1|DGKI|DLG4|ELFN1|FGFR2|GRIA2|GRIA3|GRID2|GRIN1|ITGA3|KCNJ3|KCNJ9|LRRC4|LRRTM1|LRRTM2|NETO1|NLGN1|NLGN3|NLGN4X|NLGN4Y|P2RX6|PDE4B|PLCB4|SHANK1|SHISA6|SHISA7|SLC16A3|SLC17A6|SLC17A7|SLC17A8|SLC6A9|SPTBN2|SRPX2|SYNDIG1|SYP|SYT1|SYT11|UNC13C|	DOWN	PW
GABA-ergic synapse	GO:0098982	72	72	1.5154	2.044e-10	2.351e-08	0.0003461	0.0121736	0.826	NA	ABHD6|ACAN|ADRA1A|ARHGEF9|ATP2B1|ATP2B2|ATP2B3|BSN|C1QBP|CALB1|CDH10|CDH13|CLSTN1|CLSTN3|CNR1|CNTN5|CNTNAP4|CSPG5|CTBP1|CTBP2|DAG1|DRD1|DRD2|EFNA5|ERBB4|ERC2|FLOT1|GABBR1|GABRA1|GABRA3|GABRA4|GABRA5|GABRB1|GABRB2|GABRB3|GABRD|GABRG2|GABRG3|GABRR2|GAP43|GLRB|IGSF9B|IQSEC3|KCND2|KCND3|LRFN4|LRFN5|LRRTM1|LRRTM2|MDGA1|NLGN2|NLGN3|NLGN4X|NLGN4Y|NPTN|NRG1|NRXN1|PCDH17|PHB|PLCB1|PTPRO|RPS27|SEPT11|SLC32…	DOWN	PW
nuclear-transcribed mRNA catabolic process	GO:0000956	190	190	1.26613	2.465e-10	2.761e-08	0.0201047	0.308901	0.746	NA	AGO1|ATM|CASC3|CNOT1|CNOT10|CNOT11|CNOT2|CNOT3|CNOT4|CNOT6|CNOT6L|CNOT7|CNOT8|CSDE1|CTIF|DCP1A|DCP1B|DCP2|DCPS|DDX5|DDX6|DHX34|DIS3|DIS3L2|DXO|EDC3|EDC4|EIF3E|EIF4A3|EIF4G1|ERI1|ETF1|EXOSC1|EXOSC10|EXOSC2|EXOSC3|EXOSC4|EXOSC5|EXOSC6|EXOSC7|EXOSC8|EXOSC9|GSPT1|GSPT2|HBS1L|HELZ2|LSM1|LSM2|LSM3|LSM4|LSM5|LSM6|LSM7|MAGOH|MAGOHB|MLH1|MRTO4|MTPAP|NBAS|NCBP1|NCBP2|NT5C3B|PABPC1|PAN2|PAN3|PARN|PATL1|PATL…	DOWN	PW
regulation of regulated secretory pathway	GO:1903305	155	155	1.30418	3.486e-10	3.804e-08	0.00133	0.0360447	0.98	NA	ABR|ADCY1|ADORA2A|ADORA2B|ADRA1A|ADRA2A|AP1G1|APBA1|APBA2|ARF1|ATP2A2|BACE1|BAIAP3|BCR|BRAF|C12orf4|CACNA1D|CACNA1G|CACNA1H|CACNA1I|CACNB2|CALM1|CALM3|CAMK2A|CASK|CCR2|CD177|CD300A|CD84|CDK5|CDK5R2|CEACAM1|CHRM2|CHRNA4|CHRNA5|CHRNA6|CHRNB2|CHRNB3|CNR1|CPLX1|CPLX2|CPLX3|CSPG5|DGKI|DNM1L|DOC2A|DOC2B|DRD1|DRD2|DTNBP1|DVL1|F2RL1|FBXL20|FCER1G|FCGR2B|FER|FES|FGR|FMR1|FOXF1|GAB2|GATA2|GIPC1|GIT1|GNAI2|…	DOWN	PW
signal release	GO:0023061	145	145	1.32587	3.673e-10	3.908e-08	3.991e-05	0.002327	0.957	NA	ACVR2B|ADCYAP1|ADM|ANXA1|APBA1|BLOC1S6|BRSK1|BTK|CACNA1B|CADPS|CADPS2|CAMK2G|CARTPT|CASK|CDK16|CDK5|CPLX1|CPLX2|CPLX3|CPLX4|CRHR1|CTBP2|CYB5R4|DGKI|DNAJC5|DOC2A|DOC2B|DVL1|EDN1|EDN3|ENHO|ERC2|EXOC3L1|FAM129B|FAM3B|FFAR4|FKBP1B|FOXD1|FZD4|GAL|GHRHR|GHRL|GRM4|HNF1A|HNF1B|HRH3|IL6|ILDR2|INHBA|LEP|LIN7A|LIN7B|LIN7C|LTBP4|LYN|MC4R|MYO5A|NAAA|NAPA|NEUROD1|NF1|NLGN1|NRXN1|NRXN2|OTOF|P2RX7|PARK7|PCLO|PDZ…	DOWN	PW
ionotropic glutamate receptor complex	GO:0008328	51	51	1.60802	4.903e-10	5.089e-08	3.467e-07	4.918e-05	0.809	NA	ABHD12|ABHD6|CACNG2|CACNG3|CACNG4|CACNG5|CACNG7|CACNG8|CNIH2|CNIH3|CPT1C|CUBN|DLG1|DLG2|DLG3|DLG4|EPS8|GRIA1|GRIA2|GRIA3|GRIA4|GRID2|GRIK1|GRIK2|GRIK3|GRIK4|GRIK5|GRIN1|GRIN2A|GRIN2B|GRIN2C|GRIN2D|GRIN3A|GRIN3B|LRRC7|NLGN1|OLFM2|OLFM3|PORCN|PTK2B|SACM1L|SCRIB|SHANK1|SHANK2|SHANK3|SHISA6|SHISA7|SHISA9|SYNJ2BP|VWC2|VWC2L|	DOWN	PW
transport vesicle membrane	GO:0030658	192	192	1.25845	5.508e-10	5.582e-08	0.00116	0.0326817	0.914	NA	ABCC8|AFTPH|AMPH|AP1G1|AP1G2|AP1S1|AP2A1|ATP6V1B1|B2M|BCL2L1|BSN|C16orf70|CA4|CALM1|CALM3|CD59|CD74|CEACAM1|CHGA|CLCN3|CLTA|CLTB|CLTC|CLTCL1|CNIH1|CNIH2|CNIH3|CPE|CPLX3|CUZD1|DBH|DMXL2|DNAJC5|DNM1L|DOC2A|DRD2|DTNBP1|ECE2|GABRA2|GAD2|GOSR2|GRIA1|HLA-A|HLA-B|HLA-C|HLA-DPA1|HLA-DPB1|HLA-DQA1|HLA-DQA2|HLA-DQB1|HLA-DQB2|HLA-DRA|HLA-DRB1|HLA-DRB5|HLA-E|HLA-F|HLA-H|ICA1|ITPR1|KLHL12|LAMP1|LAMP5|LMAN1|LR…	DOWN	PW
mitochondrial respiratory chain	GO:0005746	68	68	1.54185	6.085e-10	6.023e-08	0.009161	0.171755	0.461	NA	BCS1L|COX15|COX4I1|COX4I2|COX5A|COX7A1|COX7A2|COX7A2L|COX7B|CYC1|FOXRED1|NDUFA1|NDUFA10|NDUFA11|NDUFA12|NDUFA13|NDUFA2|NDUFA3|NDUFA4|NDUFA4L2|NDUFA5|NDUFA6|NDUFA7|NDUFA8|NDUFA9|NDUFAB1|NDUFAF1|NDUFB1|NDUFB10|NDUFB11|NDUFB2|NDUFB3|NDUFB4|NDUFB5|NDUFB6|NDUFB7|NDUFB8|NDUFB9|NDUFC1|NDUFC2|NDUFS1|NDUFS2|NDUFS3|NDUFS4|NDUFS5|NDUFS6|NDUFS7|NDUFS8|NDUFV1|NDUFV2|NDUFV3|NNT|OXA1L|PARK7|SDHA|SDHB|SDHC|SDHD|…	DOWN	PW
respiratory chain complex	GO:0098803	62	62	1.53817	7.53e-10	7.283e-08	0.008247	0.157396	0.36	NA	BCS1L|COX4I1|COX4I2|COX5A|COX6B1|COX7B|COX8A|CYC1|FOXRED1|NDUFA1|NDUFA10|NDUFA11|NDUFA12|NDUFA13|NDUFA2|NDUFA3|NDUFA4|NDUFA4L2|NDUFA5|NDUFA6|NDUFA7|NDUFA8|NDUFA9|NDUFAB1|NDUFAF1|NDUFB1|NDUFB10|NDUFB11|NDUFB2|NDUFB3|NDUFB4|NDUFB5|NDUFB6|NDUFB7|NDUFB8|NDUFB9|NDUFC1|NDUFC2|NDUFS1|NDUFS2|NDUFS3|NDUFS4|NDUFS5|NDUFS6|NDUFS7|NDUFS8|NDUFV1|NDUFV2|NDUFV3|PARK7|SDHA|SDHB|SDHC|SDHD|SNCA|UQCR10|UQCRB|UQCRC2|…	DOWN	PW
axon terminus	GO:0043679	110	110	1.37793	1.054e-09	9.971e-08	7.762e-06	0.0006353	0.968	NA	AAK1|ACTG1|ADORA1|ADRA2C|AP1S1|AP3D1|ATP6V0D1|BLVRB|CABP4|CAD|CALB1|CCK|CDH8|CHRM1|CHRM2|CHRM3|CNGB1|CPLX1|CPLX2|CPLX3|CPLX4|CRHBP|CRHR2|CYFIP1|DGKI|DRD2|ELK1|EPHA4|FLRT3|FMR1|GAD1|GIT1|GLRA1|GLUL|GNRH1|GOT1|GPER1|GRIK2|GRIK3|GRIK5|GRIN1|HCN3|HNRNPR|HSPA8|HTR1B|ILK|ITGA2|ITSN1|KCNA1|KCNA2|KCNA3|KCNA6|KCNAB2|KCNC1|KCNC2|KCNC4|KCNIP3|KCNK2|LRRK2|MICAL1|NCS1|NMU|NOS1|NTRK2|NTSR1|OPHN1|OPRD1|OPRK1|P2…	DOWN	PW
detection of chemical stimulus	GO:0009593	109	109	0.800845	1.671e-10	1.016e-07	0.001377	0.0861761	0.0252	NA	ABCG1|ASIC3|AZGP1|C4B|CA6|CALM1|CALM2|CALM3|CASQ2|CYB5R4|DRGX|FFAR4|GCK|GNAT2|KCNIP2|KCNMB1|KCNMB2|KCNMB3|KCNMB4|LPO|LY96|NKX6-1|NOD2|OR10A2|OR10A4|OR10A5|OR10AD1|OR11A1|OR13C5|OR13D1|OR13J1|OR14I1|OR1C1|OR1F1|OR1F12|OR1J1|OR2A1|OR2A7|OR2AG1|OR2AK2|OR2C1|OR2D2|OR2D3|OR2H1|OR2H2|OR2L13|OR2L2|OR2L3|OR2L5|OR2L8|OR2M3|OR2M4|OR2W3|OR3A2|OR4F29|OR51E2|OR52B6|OR52W1|OR6A2|OR6M1|OR6V1|OR7A17|OR7A5|OR7C1|…	UP	PW
oligodendrocyte differentiation	GO:0048709	65	65	0.924527	1.515e-10	1.075e-07	1.043e-09	4.933e-07	0.859	NA	ASCL1|ASPA|BNIP3|BOK|CD9|CDK5|CDKN2C|CLU|CNP|CNTN2|CNTNAP1|CSK|DUSP10|EIF2B1|EIF2B2|EIF2B3|EIF2B4|EIF2B5|ERBB2|ERCC2|FA2H|GLI3|GPR17|GSN|GSTP1|HDAC10|HDAC11|HES5|ID2|ID4|KCNJ10|LPAR1|LYN|MED12|MYRF|NKX2-2|NKX6-1|NKX6-2|NLGN3|NOTCH1|NRG1|NTRK2|OLIG1|OLIG2|PAX6|PLP1|PRDM8|PTEN|PTPRZ1|SHH|SLC8A3|SOX10|SOX11|SOX6|SOX8|SOX9|SRSF1|TENM4|TGFB1|TLR2|TRPC4|TSPAN2|VTN|WASF3|ZNF488|	UP	PW
synaptic vesicle membrane	GO:0030672	101	101	1.40835	1.393e-09	1.262e-07	0.0001086	0.004813	0.813	GO:0099501|exocytic vesicle membrane,	ABCC8|AMPH|ATP6V1B1|BCL2L1|BSN|C16orf70|CALM1|CALM3|CLTA|CLTB|CPLX3|DMXL2|DNAJC5|DNM1L|DOC2A|DRD2|DTNBP1|GABRA2|GAD2|ICA1|LAMP1|LAMP5|LRRK2|MCTP1|MCTP2|OPRD1|OPRK1|OTOF|PI4K2A|PRRT2|PTPRN2|PTPRS|RAB11B|RAB26|RAB27B|RAB35|RAB3A|RAB3B|RAB3C|RAB4A|RAB5A|RAB5B|RPH3A|SCAMP1|SCAMP5|SEMA4C|SGTA|SH3GL2|SLC17A5|SLC17A6|SLC17A7|SLC17A8|SLC18A1|SLC18A2|SLC30A3|SLC32A1|SLC6A17|SLC6A9|SLC9B2|SNAP47|SNAPIN|SNC…	DOWN	PW
exocytic vesicle membrane	GO:0099501	101	101	1.40835	1.393e-09	1.262e-07	0.0001086	0.004813	0.813	GO:0030672|synaptic vesicle membrane,	ABCC8|AMPH|ATP6V1B1|BCL2L1|BSN|C16orf70|CALM1|CALM3|CLTA|CLTB|CPLX3|DMXL2|DNAJC5|DNM1L|DOC2A|DRD2|DTNBP1|GABRA2|GAD2|ICA1|LAMP1|LAMP5|LRRK2|MCTP1|MCTP2|OPRD1|OPRK1|OTOF|PI4K2A|PRRT2|PTPRN2|PTPRS|RAB11B|RAB26|RAB27B|RAB35|RAB3A|RAB3B|RAB3C|RAB4A|RAB5A|RAB5B|RPH3A|SCAMP1|SCAMP5|SEMA4C|SGTA|SH3GL2|SLC17A5|SLC17A6|SLC17A7|SLC17A8|SLC18A1|SLC18A2|SLC30A3|SLC32A1|SLC6A17|SLC6A9|SLC9B2|SNAP47|SNAPIN|SNC…	DOWN	PW
postsynaptic specialization membrane	GO:0099634	98	98	1.40837	1.391e-09	1.287e-07	0.0004575	0.015094	0.951	NA	ABHD17A|ABHD17B|ACTN2|ADAM22|ADCY1|ADRA2C|ADRB1|AKAP9|ARC|ATP2B2|CACNG2|CACNG3|CACNG4|CACNG5|CACNG7|CACNG8|CDH10|CDH2|CHRM1|CHRM3|CHRNA1|CHRNA10|CHRNB1|CHRNB2|CHRND|CLSTN1|CLSTN2|CLSTN3|CNIH2|CNKSR2|DCC|DGKI|DLG1|DLG2|DLG3|DLG4|EFNB2|EFNB3|EPHA7|ERBB4|GABRA1|GABRA3|GABRA4|GABRA5|GABRB2|GLRA1|GLRA4|GPHN|GRIA1|GRID1|GRID2|GRIK5|GRIN1|GRIN2A|GRIN2B|GRIN2C|GRIN2D|GRM1|GRM5|GSG1L|HSPA8|HTR5A|KCND2|KCN…	DOWN	PW
neurotransmitter receptor complex	GO:0098878	53	53	1.58693	1.488e-09	1.32e-07	8.603e-07	9.895e-05	0.814	NA	ABHD12|ABHD6|CACNG2|CACNG3|CACNG4|CACNG5|CACNG7|CACNG8|CNIH2|CNIH3|CPT1C|CUBN|DLG1|DLG2|DLG3|DLG4|EPS8|GRIA1|GRIA2|GRIA3|GRIA4|GRID2|GRIK1|GRIK2|GRIK3|GRIK4|GRIK5|GRIN1|GRIN2A|GRIN2B|GRIN2C|GRIN2D|GRIN3A|GRIN3B|HTR3A|HTR3B|LRRC7|NLGN1|OLFM2|OLFM3|PORCN|PTK2B|SACM1L|SCRIB|SHANK1|SHANK2|SHANK3|SHISA6|SHISA7|SHISA9|SYNJ2BP|VWC2|VWC2L|	DOWN	PW
integral component of postsynaptic membrane	GO:0099055	112	112	1.37002	1.909e-09	1.659e-07	7.588e-05	0.003755	0.948	NA	ABHD6|ADAM22|ADCY1|ADORA1|ADORA2A|ADRA1A|ADRA2C|ADRB1|CACNG2|CACNG3|CACNG4|CACNG5|CACNG7|CANX|CDH10|CDH2|CDH9|CHRM1|CHRM2|CHRM3|CHRNA1|CHRNA10|CHRNA6|CHRNB1|CHRNB2|CHRND|CLSTN1|CLSTN2|CLSTN3|CNIH2|CSPG5|DAGLA|DCC|DRD1|DRD2|EFNB2|EFNB3|EPHA4|EPHA7|EPHB2|ERBB4|FLRT3|FXYD6|GABRA1|GABRA3|GABRA4|GABRA5|GABRB2|GABRD|GLRA1|GLRA4|GRIA1|GRID1|GRID2|GRIK4|GRIK5|GRIN1|GRIN2A|GRM2|GRM3|GSG1L|HTR2A|HTR3A|HTR5…	DOWN	PW
receptor localization to synapse	GO:0097120	37	37	1.71754	1.952e-09	1.662e-07	2.982e-05	0.001894	0.818	NA	ANKS1B|ARHGAP44|CACNG2|CACNG3|CACNG4|CACNG5|CACNG7|CACNG8|CEP112|CLSTN1|CPLX1|DLG1|DLG2|DLG3|DLG4|GPHN|GRIP1|GRIPAP1|KIF17|KIF5A|KIF5C|LGI1|LRRC7|NETO1|NLGN1|NSG1|RAB11A|RAB8A|RELN|SCRIB|SHISA6|SNAP25|SNAP47|STX1B|STX3|SYNJ2BP|VPS35|	DOWN	PW
mitochondrial ATP synthesis coupled electron transport	GO:0042775	63	63	1.51996	2.122e-09	1.771e-07	0.0111321	0.205101	0.556	NA	BID|COQ7|COQ9|COX10|COX15|COX4I1|COX4I2|COX5A|COX5B|COX6A1|COX7C|CYC1|CYCS|DLD|MECP2|NDUFA1|NDUFA10|NDUFA12|NDUFA2|NDUFA3|NDUFA4|NDUFA5|NDUFA6|NDUFA7|NDUFA8|NDUFA9|NDUFAB1|NDUFAF1|NDUFB1|NDUFB10|NDUFB2|NDUFB3|NDUFB4|NDUFB5|NDUFB6|NDUFB7|NDUFB8|NDUFB9|NDUFC1|NDUFC2|NDUFS1|NDUFS2|NDUFS3|NDUFS4|NDUFS5|NDUFS6|NDUFS7|NDUFS8|NDUFV1|NDUFV2|NDUFV3|SDHA|SDHAF2|SDHC|SDHD|SNCA|TAZ|UQCR10|UQCRB|UQCRC1|UQCRFS…	DOWN	PW
oxidative phosphorylation	GO:0006119	71	71	1.47707	2.205e-09	1.805e-07	0.0155178	0.254996	0.637	NA	BID|CHCHD10|COA6|COQ7|COQ9|COX10|COX15|COX4I1|COX4I2|COX5A|COX5B|COX6A1|COX7C|CYC1|CYCS|DLD|FXN|MECP2|MSH2|NDUFA1|NDUFA10|NDUFA12|NDUFA2|NDUFA3|NDUFA4|NDUFA5|NDUFA6|NDUFA7|NDUFA8|NDUFA9|NDUFAB1|NDUFAF1|NDUFB1|NDUFB10|NDUFB2|NDUFB3|NDUFB4|NDUFB5|NDUFB6|NDUFB7|NDUFB8|NDUFB9|NDUFC1|NDUFC2|NDUFS1|NDUFS2|NDUFS3|NDUFS4|NDUFS5|NDUFS6|NDUFS7|NDUFS8|NDUFV1|NDUFV2|NDUFV3|SDHA|SDHAF2|SDHC|SDHD|SNCA|STOML2|S…	DOWN	PW
oligodendrocyte development	GO:0014003	38	38	1.07608	3.604e-10	1.917e-07	1.417e-10	1.508e-07	0.764	NA	ASCL1|ASPA|CD9|CLU|CNTN2|CNTNAP1|EIF2B1|EIF2B2|EIF2B3|EIF2B4|EIF2B5|ERCC2|FA2H|GSN|GSTP1|HDAC10|HDAC11|HES5|ID2|ID4|KCNJ10|LPAR1|LYN|MED12|MYRF|NKX2-2|NKX6-2|PLP1|PRDM8|PTEN|SHH|SOX10|SOX11|TENM4|TGFB1|TLR2|WASF3|ZNF488|	UP	PW
ATP synthesis coupled electron transport	GO:0042773	64	64	1.51111	3.477e-09	2.69e-07	0.0126127	0.219999	0.545	NA	BID|COA6|COQ7|COQ9|COX10|COX15|COX4I1|COX4I2|COX5A|COX5B|COX6A1|COX7C|CYC1|CYCS|DLD|MECP2|NDUFA1|NDUFA10|NDUFA12|NDUFA2|NDUFA3|NDUFA4|NDUFA5|NDUFA6|NDUFA7|NDUFA8|NDUFA9|NDUFAB1|NDUFAF1|NDUFB1|NDUFB10|NDUFB2|NDUFB3|NDUFB4|NDUFB5|NDUFB6|NDUFB7|NDUFB8|NDUFB9|NDUFC1|NDUFC2|NDUFS1|NDUFS2|NDUFS3|NDUFS4|NDUFS5|NDUFS6|NDUFS7|NDUFS8|NDUFV1|NDUFV2|NDUFV3|SDHA|SDHAF2|SDHC|SDHD|SNCA|TAZ|UQCR10|UQCRB|UQCRC1|U…	DOWN	PW
learning	GO:0007612	133	133	1.32601	3.447e-09	2.717e-07	0.0002759	0.0103904	0.982	NA	AAAS|ABCC8|ACTR2|ADCY3|AGT|APP|ARC|ARF4|ASIC1|ATAD1|ATP1A2|ATP8A1|ATXN1|ATXN1L|B4GALT2|BCHE|BRAF|BRSK1|BTG2|C1QL1|CCK|CDK5|CHRNB2|CIC|CLDN5|CLN3|CLN8|CNTN2|CNTNAP2|COMT|CREB1|CRH|CTNS|DBH|DDHD2|DEAF1|DGKI|DKK1|DLG4|DRD1|DRD2|DRD5|EIF2AK4|EIF4A3|EPHB2|FGF13|FOS|FOSL1|FOXP2|FYN|GABRA5|GMFB|GPR88|GRIN1|GRIN2A|GRM5|HIF1A|HMGCR|HRH1|HRH2|HTT|IFT20|INSR|ITGB1|JPH3|JPH4|JUN|KALRN|KIT|KRAS|LGMN|LRRN4|MAP…	DOWN	PW
cellular respiration	GO:0045333	137	136	1.32621	3.393e-09	2.724e-07	0.042737	0.496963	0.829	NA	ACO1|ACO2|ADSL|AIFM2|ALDH5A1|BID|BLOC1S1|CAT|COA6|COQ10A|COQ10B|COQ7|COQ9|COX10|COX15|COX20|COX4I1|COX4I2|COX5A|COX5B|COX6A1|COX7C|CS|CYC1|CYCS|CYP1A2|D2HGDH|DHTKD1|DLAT|DLD|DLST|ETFDH|ETFRF1|FAHD1|FASTKD1|FASTKD2|FASTKD3|FASTKD5|FH|FXN|GPD1|GPD2|IDH1|IDH2|IDH3A|IDH3B|IDH3G|IMMP2L|IREB2|LYRM7|MDH1|MDH1B|MDH2|ME2|ME3|MECP2|MTFR1|MTFR1L|MTFR2|MYBBP1A|NDUFA1|NDUFA10|NDUFA12|NDUFA2|NDUFA3|NDUFA4|NDUF…	DOWN	PW
postsynaptic density membrane	GO:0098839	72	72	1.46733	3.946e-09	2.999e-07	0.000243	0.009319	0.841	NA	ABHD17A|ABHD17B|ACTN2|ADAM22|ADCY1|ADRA2C|ADRB1|AKAP9|ARC|ATP2B2|CACNG2|CACNG3|CACNG4|CACNG5|CACNG7|CACNG8|CHRM1|CHRM3|CLSTN1|CLSTN2|CLSTN3|CNIH2|CNKSR2|DCC|DGKI|DLG1|DLG2|DLG3|DLG4|EFNB2|EFNB3|EPHA7|ERBB4|GRIA1|GRID1|GRID2|GRIK5|GRIN1|GRIN2A|GRIN2B|GRIN2C|GRIN2D|GRM1|GRM5|GSG1L|LRFN1|LRFN3|LRFN4|LRFN5|LRRC4|LRRC4B|LRRC4C|LRRTM2|LRRTM3|NETO1|NPTN|NRCAM|OPRD1|PTPRO|PTPRS|RGS7BP|RGS9|SCRIB|SHISA6|S…	DOWN	PW
potassium channel complex	GO:0034705	94	94	1.38838	5.494e-09	4.032e-07	3.825e-05	0.002293	0.759	NA	ABCC8|ABCC9|AKAP9|AMIGO1|CALM2|CALM3|CNTN2|CNTNAP1|CNTNAP2|CTTN|DLG2|DLG4|DPP10|DPP6|GRIK1|GRIK2|GRIK3|GRIK4|GRIK5|HCN1|HCN2|HCN4|KCNA1|KCNA2|KCNA3|KCNA4|KCNA5|KCNA6|KCNA7|KCNAB1|KCNAB2|KCNB1|KCNB2|KCNC1|KCNC2|KCNC3|KCNC4|KCND1|KCND2|KCND3|KCNE1|KCNE2|KCNE3|KCNE4|KCNF1|KCNG1|KCNG2|KCNG3|KCNG4|KCNH1|KCNH2|KCNH4|KCNIP1|KCNIP2|KCNIP3|KCNIP4|KCNJ1|KCNJ11|KCNJ14|KCNJ16|KCNJ2|KCNJ3|KCNJ4|KCNJ5|KCNJ6|KC…	DOWN	PW
growth cone	GO:0030426	156	156	1.27399	5.442e-09	4.063e-07	8.523e-07	0.0001036	0.928	NA	ABI1|ACAP3|ADCY10|ALS2|AMFR|ANG|APBB1|APBB2|APP|ARHGAP4|ARPC3|ARPC5|AUTS2|BASP1|BOC|C9orf72|CALM1|CALM3|CBL|CBX6|CCDC120|CDK5|CDK5R1|CDK5R2|CDKL5|CIB1|CNR1|COBL|CPEB4|CRTAC1|CTNND1|CTSZ|CTTN|CXADR|CYFIP1|CYTH2|DBN1|DCTN2|DICER1|DLG3|DNM2|DOCK7|DPYSL3|DSCAM|DTNBP1|DVL1|DYNLT1|EPHA4|EPS8|ERC2|EXOC3|EXOC4|EXOC6|EXOC7|EXOC8|FAM206A|FGF13|FKBP15|FKBP4|FLRT3|FMR1|FRMD7|FSCN1|GAP43|GDPD5|GPM6A|GPRIN1|HN…	DOWN	PW
intrinsic component of postsynaptic membrane	GO:0098936	117	117	1.33803	5.779e-09	4.169e-07	0.0001379	0.005928	0.95	NA	ABHD17A|ABHD17B|ABHD6|ADAM22|ADCY1|ADORA1|ADORA2A|ADRA1A|ADRA2C|ADRB1|CACNG2|CACNG3|CACNG4|CACNG5|CACNG7|CANX|CDH10|CDH2|CDH9|CHRM1|CHRM2|CHRM3|CHRNA1|CHRNA10|CHRNA6|CHRNB1|CHRNB2|CHRND|CLSTN1|CLSTN2|CLSTN3|CNIH2|CNTN1|CNTN2|CSPG5|DAGLA|DCC|DRD1|DRD2|EFNB2|EFNB3|EPHA4|EPHA7|EPHB2|ERBB4|FLRT3|FXYD6|GABRA1|GABRA3|GABRA4|GABRA5|GABRB2|GABRD|GLRA1|GLRA4|GRIA1|GRID1|GRID2|GRIK4|GRIK5|GRIN1|GRIN2A|GRM2…	DOWN	PW
presynaptic active zone	GO:0048786	68	68	1.49207	9.825e-09	6.855e-07	6.402e-05	0.003406	0.863	NA	ADCY8|ADORA1|ADORA2A|APBA1|APP|ARHGAP44|ATP2B1|ATP2B4|BRSK1|BSN|C1QBP|CACNA1D|CANX|CDH10|CDH2|CNTNAP1|CPLX3|CTBP1|CTBP2|CTNNA2|CTNNB1|CTNND1|DGKI|ERC1|ERC2|FLOT1|FLOT2|FZD3|GAD1|GPER1|GPM6A|GRM7|LRFN3|NPTN|NRXN1|NTNG1|NTNG2|NUFIP1|P2RX1|P2RY1|PCLO|PHB|PPFIA1|PPFIA2|PPFIA3|PPFIA4|RAB3A|RIMS1|RIMS2|RIMS3|RIMS4|SLC17A7|SLC32A1|STX11|STX19|STX1A|STX1B|STX2|STX3|STX4|STXBP1|SV2A|SYN1|SYP|SYT11|UNC13A|…	DOWN	PW
site of polarized growth	GO:0030427	158	158	1.26735	9.698e-09	6.879e-07	1.378e-06	0.0001504	0.929	NA	ABI1|ACAP3|ADCY10|ALS2|AMFR|ANG|APBB1|APBB2|APP|ARHGAP4|ARPC3|ARPC5|AUTS2|BASP1|BOC|C9orf72|CALM1|CALM3|CBL|CBX6|CCDC120|CDK5|CDK5R1|CDK5R2|CDKL5|CIB1|CNR1|COBL|CPEB4|CRTAC1|CTNND1|CTSZ|CTTN|CXADR|CYFIP1|CYTH2|DBN1|DCTN2|DICER1|DLG3|DNM2|DOCK7|DPYSL3|DSCAM|DTNBP1|DVL1|DYNLT1|EPHA4|EPS8|ERC2|EXOC3|EXOC4|EXOC6|EXOC7|EXOC8|FAM206A|FGF13|FKBP15|FKBP4|FLRT3|FMR1|FRMD7|FSCN1|GAP43|GDPD5|GPM6A|GPRIN1|HN…	DOWN	PW
regulation of postsynaptic membrane potential	GO:0060078	93	93	1.378	1.098e-08	7.538e-07	6.635e-06	0.0005537	0.976	NA	ADORA1|ADORA2A|ADRB1|AKT1|ARRB2|CDK5|CHRM1|CHRNA1|CHRNA10|CHRNA2|CHRNA3|CHRNA4|CHRNA5|CHRNA6|CHRNA7|CHRNB1|CHRNB2|CHRNB3|CHRNB4|CHRND|CHRNE|CHRNG|DGKI|DRD2|DRD4|FGF14|GABBR1|GABRA1|GABRA2|GABRA3|GABRA4|GABRA5|GABRA6|GABRB1|GABRB2|GABRB3|GABRD|GABRE|GABRG1|GABRG2|GABRG3|GABRR2|GHRL|GLRA1|GLRA2|GLRA3|GLRA4|GLRB|GRIA1|GRIA3|GRID2|GRIK2|GRIK5|GRIN1|GRIN2A|GRIN2B|GRIN2C|GRIN2D|GRIN3A|GRM1|GRM5|GSK3A|G…	DOWN	PW
respiratory electron transport chain	GO:0022904	83	82	1.41942	1.134e-08	7.658e-07	0.0226207	0.328579	0.706	NA	AIFM2|ALDH5A1|BID|COA6|COQ7|COQ9|COX10|COX15|COX4I1|COX4I2|COX5A|COX5B|COX6A1|COX7C|CYC1|CYCS|D2HGDH|DLD|ETFDH|ETFRF1|GPD1|GPD2|IMMP2L|MECP2|MYBBP1A|NDUFA1|NDUFA10|NDUFA12|NDUFA2|NDUFA3|NDUFA4|NDUFA5|NDUFA6|NDUFA7|NDUFA8|NDUFA9|NDUFAB1|NDUFAF1|NDUFAF2|NDUFB1|NDUFB10|NDUFB2|NDUFB3|NDUFB4|NDUFB5|NDUFB6|NDUFB7|NDUFB8|NDUFB9|NDUFC1|NDUFC2|NDUFS1|NDUFS2|NDUFS3|NDUFS4|NDUFS5|NDUFS6|NDUFS7|NDUFS8|NDUFV1…	DOWN	PW
neurotransmitter receptor activity	GO:0030594	95	95	1.37706	1.169e-08	7.772e-07	6.859e-08	1.622e-05	0.942	NA	ADORA1|ADRB1|ANXA9|CHRFAM7A|CHRM1|CHRM2|CHRM3|CHRM4|CHRM5|CHRNA1|CHRNA10|CHRNA2|CHRNA3|CHRNA4|CHRNA5|CHRNA6|CHRNA7|CHRNB1|CHRNB2|CHRNB3|CHRNB4|CHRND|CHRNE|CHRNG|DRD1|DRD2|DRD4|DRD5|GABBR1|GABBR2|GABRA1|GABRA2|GABRA3|GABRA4|GABRA5|GABRA6|GABRB1|GABRB2|GABRB3|GABRD|GABRE|GABRG1|GABRG2|GABRG3|GABRR2|GLRA1|GLRA2|GLRA3|GLRA4|GLRB|GPR156|GRIA1|GRIA2|GRIA3|GRIA4|GRID1|GRID2|GRIK1|GRIK2|GRIK3|GRIK4|GRIK5…	DOWN	PW
neurotransmitter secretion	GO:0007269	88	88	1.40466	1.224e-08	8.011e-07	0.0003232	0.0115576	0.944	NA	APBA1|BLOC1S6|BRSK1|CACNA1B|CADPS|CADPS2|CASK|CDK5|CPLX1|CPLX2|CPLX3|CPLX4|CTBP2|DGKI|DNAJC5|DOC2A|DOC2B|DVL1|ERC2|GRM4|HRH3|LIN7A|LIN7B|LIN7C|NAAA|NAPA|NF1|NLGN1|NRXN1|NRXN2|OTOF|P2RX7|PCLO|PDZD11|PIP5K1C|PPFIA3|PPT1|PRRT2|PSEN1|PTPRN2|RAB3A|RIMS1|RIMS2|RIMS3|RIMS4|SCRIB|SEPT5|SLC18A2|SLC22A2|SLC32A1|SLC6A9|SNAP23|SNAP25|SNAP29|SNAP47|SNAPIN|SNPH|STX11|STX19|STX1A|STX1B|STX2|STX3|STX4|STXBP1|SV2…	DOWN	PW
transmitter-gated ion channel activity	GO:0022824	57	57	1.50083	1.895e-08	1.222e-06	1.442e-08	5.113e-06	0.781	GO:0022835|transmitter-gated channel activity,	CHRNA1|CHRNA10|CHRNA2|CHRNA3|CHRNA4|CHRNA5|CHRNA6|CHRNA7|CHRNB1|CHRNB2|CHRNB3|CHRNB4|CHRND|CHRNE|CHRNG|GABRA1|GABRA2|GABRA3|GABRA4|GABRA5|GABRA6|GABRB1|GABRB2|GABRB3|GABRD|GABRE|GABRG1|GABRG2|GABRG3|GABRR2|GLRA1|GLRA2|GLRA3|GLRA4|GLRB|GRIA1|GRIA2|GRIA3|GRIA4|GRID1|GRID2|GRIK1|GRIK2|GRIK3|GRIK4|GRIK5|GRIN1|GRIN2A|GRIN2B|GRIN2C|GRIN2D|GRIN3A|GRIN3B|HTR3A|HTR3B|HTR3E|PTK2B|	DOWN	PW
transmitter-gated channel activity	GO:0022835	57	57	1.50083	1.895e-08	1.222e-06	1.442e-08	5.113e-06	0.781	GO:0022824|transmitter-gated ion channel activity,	CHRNA1|CHRNA10|CHRNA2|CHRNA3|CHRNA4|CHRNA5|CHRNA6|CHRNA7|CHRNB1|CHRNB2|CHRNB3|CHRNB4|CHRND|CHRNE|CHRNG|GABRA1|GABRA2|GABRA3|GABRA4|GABRA5|GABRA6|GABRB1|GABRB2|GABRB3|GABRD|GABRE|GABRG1|GABRG2|GABRG3|GABRR2|GLRA1|GLRA2|GLRA3|GLRA4|GLRB|GRIA1|GRIA2|GRIA3|GRIA4|GRID1|GRID2|GRIK1|GRIK2|GRIK3|GRIK4|GRIK5|GRIN1|GRIN2A|GRIN2B|GRIN2C|GRIN2D|GRIN3A|GRIN3B|HTR3A|HTR3B|HTR3E|PTK2B|	DOWN	PW
long-term synaptic potentiation	GO:0060291	46	46	1.57208	2.075e-08	1.318e-06	7.632e-08	1.71e-05	0.854	NA	ARC|BRAF|CRH|CRHR2|DRD1|GFAP|GRIN2A|GRIN2B|GRIN2C|GRIN2D|ITPR3|LRRTM1|LRRTM2|MAPK1|MECP2|MPP2|NLGN1|NLGN3|NPTN|NR2E1|NTRK2|PLK2|PRKCZ|PTEN|PTK2B|PTN|RELN|RGS14|S100B|SERPINE2|SHANK1|SHANK2|SHANK3|SLC24A1|SLC24A2|SLC8A2|SLC8A3|SNAP25|SNAP47|SNCA|STX3|STX4|SYT12|TNR|TSHZ3|VAMP2|	DOWN	PW
signal release from synapse	GO:0099643	89	89	1.39238	2.607e-08	1.631e-06	0.0004447	0.0147856	0.944	NA	APBA1|BLOC1S6|BRSK1|CACNA1B|CADPS|CADPS2|CASK|CDK5|CPLX1|CPLX2|CPLX3|CPLX4|CTBP2|DGKI|DNAJC5|DOC2A|DOC2B|DVL1|ERC2|GRM4|HRH3|LIN7A|LIN7B|LIN7C|NAAA|NAPA|NF1|NLGN1|NRXN1|NRXN2|OTOF|P2RX7|PCLO|PDZD11|PIP5K1C|PPFIA3|PPT1|PRRT2|PSEN1|PTPRN2|RAB3A|RIMS1|RIMS2|RIMS3|RIMS4|SCRIB|SEPT5|SLC18A2|SLC22A2|SLC32A1|SLC6A9|SNAP23|SNAP25|SNAP29|SNAP47|SNAPIN|SNPH|STX11|STX19|STX1A|STX1B|STX2|STX3|STX4|STXBP1|SV2…	DOWN	PW
regulation of synaptic transmission, glutamatergic	GO:0051966	64	64	1.47273	2.738e-08	1.689e-06	2.109e-07	3.452e-05	0.888	NA	ADORA1|ADORA2A|ATAD1|ATP1A2|CACNG2|CACNG3|CACNG4|CACNG5|CACNG7|CACNG8|CDH2|CDK5|CNR1|CUBN|DGKI|DKK1|DRD1|DRD2|EGFR|GLUL|GRIK1|GRIK2|GRIK3|GRM1|GRM2|GRM3|GRM4|GRM5|GRM6|GRM7|GRM8|HOMER1|HTR1B|HTR2A|KMO|LRRK2|MAPK8IP2|MEF2C|NLGN1|NLGN2|NLGN3|NPY2R|NRXN1|NTRK1|OPHN1|OXTR|PLA2G6|PSEN1|PTGS2|PTK2B|RAB3GAP1|RELN|ROR2|SERPINE2|SHANK1|SHANK2|SHANK3|STXBP1|SYT1|TNR|TPRG1L|TSHZ3|UCN|UNC13A|	DOWN	PW
apical junction complex	GO:0043296	126	126	0.733157	3.75e-09	1.773e-06	3.475e-08	1.056e-05	0.533	NA	ADCYAP1R1|AMOT|AMOTL1|AMOTL2|ANK3|AOC1|APC|ARHGAP17|ARHGEF2|ASH1L|BVES|C1QTNF5|CAMSAP3|CCDC85C|CCND1|CDH1|CDH5|CDK4|CGN|CGNL1|CLDN1|CLDN10|CLDN11|CLDN12|CLDN15|CLDN16|CLDN18|CLDN19|CLDN2|CLDN20|CLDN23|CLDN4|CLDN5|CLDN6|CLDN7|CLDN9|CLMP|CRB3|CTNNA1|CTNNB1|CTNND1|CXADR|CYTH1|CYTH2|CYTH3|DDX58|DLG1|DLG3|ECT2|EPB41L4B|EPCAM|EPPK1|ESAM|F11R|FBF1|FRMD4A|FRMD4B|FRMD6|FRMPD2|FZD5|IGSF5|JAM2|JAM3|JUP|KIFC…	UP	PW
integral component of postsynaptic specialization membrane	GO:0099060	70	70	1.43103	3.179e-08	1.933e-06	0.001446	0.0384554	0.811	NA	ADAM22|ADCY1|ADRA2C|ADRB1|CACNG2|CACNG3|CACNG4|CACNG7|CDH10|CDH2|CHRM1|CHRM3|CHRNA1|CHRNA10|CHRNB1|CHRNB2|CHRND|CLSTN1|CLSTN2|CLSTN3|CNIH2|DCC|EFNB2|EFNB3|EPHA7|ERBB4|GABRA1|GABRA3|GABRA4|GABRA5|GABRB2|GLRA1|GLRA4|GRIA1|GRID1|GRID2|GRIK5|GRIN1|GRIN2A|GSG1L|HTR5A|KCND2|KCND3|LRFN1|LRFN3|LRFN4|LRFN5|LRRC4|LRRC4B|LRRC4C|LRRTM1|LRRTM2|LRRTM3|NETO1|NLGN1|NLGN2|NPTN|NRCAM|OPRD1|P2RX6|PTPRO|PTPRS|SHISA6…	DOWN	PW
perikaryon	GO:0043204	120	119	1.31241	3.745e-08	2.245e-06	0.0001026	0.004598	0.939	NA	ADCYAP1|AIF1|AMIGO1|APP|ASS1|ASTN1|ASTN2|ATP7A|BGLAP|BRD1|C9orf72|CACNA1C|CACNA1F|CCK|CCR2|CDK5|CHRNA10|CNGA3|CNR2|CNTNAP2|CPNE5|CPNE6|CRH|CRHBP|CRYAB|CTNND2|CTSV|DDN|DHX36|DMWD|DRD2|DRP2|EFNA2|ENDOG|ENO2|EPHA4|ERCC8|FMR1|FUS|FZD5|G3BP1|GIGYF2|GJC2|GLRA1|GLRA3|GLRA4|GLUL|GNRH1|GOT2|GRIK2|GRIK3|GRIK5|HDAC6|HPCA|HTR5A|ITGA1|ITGA8|KCNA1|KCNA2|KCNAB1|KCNB1|KCNB2|KCNC2|KCNC3|KCND2|KCNE3|KCNH1|KCNK1|KL…	DOWN	PW
synapse assembly	GO:0007416	79	79	1.39487	4.888e-08	2.889e-06	3.207e-05	0.002007	0.801	NA	ACHE|ADD2|APP|BDNF|BSN|CDH1|CDH2|CDH9|CDK5|CEL|CLSTN3|CNTN5|CRKL|DBNL|DNER|DNM3|DRD1|DRD2|DSCAM|DVL1|EFNB2|EPHB2|ERBB4|FARP1|FBXO45|FLRT3|FZD1|FZD5|GNPAT|GPM6A|GRID2|IL1RAPL1|KIRREL3|LRP4|LRRTM3|MAGI2|MECP2|NLGN1|NLGN2|NLGN3|NLGN4X|NLGN4Y|NPAS4|NPTN|NRCAM|NRG1|NRXN1|NRXN2|NTNG2|PCDH17|PCDHB10|PCDHB11|PCDHB13|PCDHB14|PCDHB16|PCDHB2|PCDHB3|PCDHB4|PCDHB5|PCDHB6|PCDHB9|PCLO|PLXND1|POU4F1|PTEN|PTPRD|R…	DOWN	PW
localization within membrane	GO:0051668	109	109	1.32333	5.269e-08	3.072e-06	1.633e-08	4.963e-06	0.977	NA	AGRN|ANKS1B|AP2B1|AP3D1|APOE|ARHGAP44|ARL6|ATP1B1|CACNG2|CACNG3|CACNG4|CACNG5|CACNG7|CACNG8|CALY|CDH13|CDH2|CDK5|CEP112|CLIP1|CLSTN1|CNIH2|COLQ|CPLX1|DLG1|DLG2|DLG3|DLG4|DNAJA3|DNM1|DNM2|DNM3|DOCK2|DVL1|EPS15|ETV5|FLNA|FNTA|GLRB|GPHN|GRIK2|GRIK5|GRIP1|GRIPAP1|HIP1|IFT122|ITGA4|ITGAL|ITGB1BP1|ITGB2|ITGB7|KIF17|KIF5A|KIF5C|LGI1|LHFPL4|LRP4|LRRC7|MADCAM1|MAGI2|MAL|MIA3|MUSK|NDC1|NETO1|NLGN1|NRXN1|NR…	DOWN	PW
glial cell differentiation	GO:0010001	150	150	0.709123	7.457e-09	3.174e-06	7.291e-06	0.00107	0.975	NA	ABL1|ADAM22|ADORA2A|AGER|AKT1|AKT2|APP|ARHGEF10|ASCL1|ASPA|BACE2|BNIP3|BOK|CD9|CDH2|CDK5|CDK6|CDKN2C|CLU|CNP|CNTF|CNTN2|CNTNAP1|CSK|CTNNB1|DAG1|DICER1|DLL1|DNER|DRD1|DTX1|DUSP10|EGFR|EGR2|EIF2B1|EIF2B2|EIF2B3|EIF2B4|EIF2B5|EMX1|ERBB2|ERBB3|ERCC2|FA2H|FGF10|FGF5|FPR2|GAP43|GCM1|GFAP|GLI3|GPC1|GPR157|GPR17|GSN|GSTP1|HDAC10|HDAC11|HES1|HES5|ID2|ID4|ILK|KCNJ10|KLF15|KRAS|LAMA2|LAMB2|LAMC3|LEF1|LGI4|L…	UP	PW
glial cell development	GO:0021782	91	91	0.79649	1.229e-08	4.754e-06	4.461e-06	0.0007595	0.977	NA	ADAM22|ADORA2A|AGER|AKT1|AKT2|APP|ARHGEF10|ASCL1|ASPA|BACE2|CD9|CDK5|CDK6|CLU|CNTF|CNTN2|CNTNAP1|DAG1|DICER1|DLL1|DRD1|EGFR|EIF2B1|EIF2B2|EIF2B3|EIF2B4|EIF2B5|ERCC2|FA2H|FPR2|GFAP|GSN|GSTP1|HDAC10|HDAC11|HES5|ID2|ID4|ILK|KCNJ10|KRAS|LAMB2|LAMC3|LGI4|LPAR1|LRP1|LYN|MAPT|MED12|MPP5|MT3|MXRA8|MYRF|NCMAP|NDRG1|NF1|NKX2-2|NKX6-2|NRG1|NRROS|NTRK2|NTRK3|PARD3|PHGDH|PICK1|PLP1|POU3F1|POU3F2|PRDM8|PSEN1|P…	UP	PW
electron transport chain	GO:0022900	154	153	1.24137	8.496e-08	4.821e-06	0.0650409	0.637821	0.834	NA	ADH5|AIFM2|AKR1A1|AKR1B1|AKR1C4|AKR7A2|AKR7A3|ALDH2|ALDH4A1|ALDH5A1|AOC2|AOX1|ASPH|BID|CIAPIN1|COA6|COQ7|COQ9|COX10|COX11|COX15|COX4I1|COX4I2|COX5A|COX5B|COX6A1|COX6B1|COX6C|COX7A1|COX7A2|COX7A2L|COX7B|COX7C|COX8A|CYB561|CYB5A|CYBA|CYBB|CYC1|CYCS|CYP1A2|D2HGDH|DEGS1|DHDH|DHRS3|DLD|DMGDH|ETFA|ETFB|ETFDH|ETFRF1|FDX1|FDX2|GLDC|GLRX|GLRX2|GLRX3|GLRX5|GPD1|GPD2|GPX2|GSR|HAAO|HSD17B6|IDH3B|IDO1|IMMP2L|…	DOWN	PW
regulation of dendrite development	GO:0050773	137	136	1.28365	8.411e-08	4.838e-06	0.001371	0.0369207	0.944	NA	ACTR2|ADAM10|ANAPC2|ANKRD27|APOE|ARC|ARF1|ARF6|ARHGAP33|ARHGAP44|ASAP1|BAIAP2|BCL11A|BHLHB9|BMP5|BMP7|C21orf91|CAMK1|CAMK1D|CAMK2B|CAMSAP2|CAPRIN1|CAPRIN2|CARM1|CDC20|CDK5|CDK5R1|CDKL3|CDKL5|CFL1|CHRNA3|CHRNB2|COBL|CPEB3|CRK|CRKL|CRTC1|CSMD3|CUL7|CUX1|CUX2|CYFIP1|DAB2IP|DBN1|DCC|DHX36|DLG5|DNM1L|DNM3|EEF2K|EFNA1|EPHA4|EZH2|FBXO31|FBXW8|FMR1|FSTL4|GORASP1|GRIN1|GSK3B|HDAC2|HECW1|HECW2|ID1|IL1RAPL1…	DOWN	PW
synaptic vesicle exocytosis	GO:0016079	62	62	1.44992	8.799e-08	4.927e-06	0.001323	0.0363297	0.832	NA	BLOC1S6|CADPS|CADPS2|CDK5|CPLX1|CPLX2|CPLX3|CPLX4|CTBP2|DNAJC5|DOC2A|DOC2B|ERC2|NAPA|NLGN1|OTOF|P2RX7|PCLO|PIP5K1C|PPFIA3|PRRT2|PSEN1|RAB3A|RIMS1|RIMS2|RIMS3|RIMS4|SCRIB|SEPT5|SNAP23|SNAP25|SNAP29|SNAP47|SNAPIN|SNPH|STX11|STX19|STX1A|STX1B|STX2|STX3|STX4|STXBP1|SV2A|SYNJ1|SYT1|SYT10|SYT11|SYT12|SYT17|SYT2|SYT4|SYT5|SYT7|SYT8|SYT9|TRIM9|UNC13A|UNC13B|UNC13C|VAMP1|VAMP2|	DOWN	PW
regulation of postsynaptic membrane neurotransmitter receptor levels	GO:0099072	43	43	1.56716	1.053e-07	5.82e-06	0.0077	0.149633	0.846	NA	AP2B1|ARHGAP44|CACNG2|CACNG3|CACNG4|CACNG5|CACNG7|CACNG8|CALY|CLSTN1|CPLX1|CPT1C|CTNND1|DLG1|DLG2|DLG3|DLG4|DNM1|DNM2|DNM3|EFNB2|EPS15|EPS8|FLOT2|FRRS1L|GPHN|GRIP1|GRIPAP1|LGI1|LRRC7|NSG1|PORCN|PRKCI|RAB11A|RAB8A|SCRIB|SHISA6|SNAP25|SNAP47|STX1B|STX3|VPS35|YWHAE|	DOWN	PW
regulation of neuronal synaptic plasticity	GO:0048168	50	49	1.52813	1.44e-07	7.759e-06	0.008866	0.167698	0.851	NA	AGT|APOE|APP|ARC|CAMK2A|CAMK2B|CNTN2|DBN1|DLG4|DRD2|EGR2|EPHB2|GRIK2|GRIN1|GRM5|HRAS|JPH3|KCNJ10|KIT|KRAS|MCTP1|NCDN|NETO1|NEURL1|NF1|NPTN|NSMF|PPFIA3|RAB11A|RAB3A|RAB3GAP1|RAB5A|RAB8A|RASGRF1|S100B|SHANK3|SHISA6|SHISA7|SHISA9|SLC8A2|SNCA|STAR|SYNGAP1|SYNGR1|SYNPO|SYP|SYT4|UNC13A|UNC13B|	DOWN	PW
regulation of dendritic spine development	GO:0060998	67	66	1.44006	1.439e-07	7.851e-06	0.0003065	0.0110557	0.854	NA	ACTR2|ADAM10|APOE|ARC|ARF1|ARF6|ARHGAP33|ARHGAP44|ASAP1|BAIAP2|BHLHB9|C21orf91|CAMK1|CAMK2B|CAPRIN1|CAPRIN2|CDK5|CDK5R1|CDKL5|CFL1|CPEB3|CUX2|DBN1|DHX36|DLG5|DNM1L|DNM3|EEF2K|EFNA1|EPHA4|FMR1|FSTL4|HDAC2|ITPKA|KALRN|LLPH|LPAR1|LRP8|LRRK2|LZTS3|MAPK6|MEF2C|MTOR|NEURL1|NGEF|NLGN1|NLGN3|OPA1|PAFAH1B1|PAK3|PDLIM5|PLK2|PPP1R9A|PSEN1|PTEN|PTPRS|RELN|SDK1|SHANK1|SHANK2|SHANK3|SIPA1L1|SRCIN1|SRGAP2C|TIAM…	DOWN	PW
energy derivation by oxidation of organic compounds	GO:0015980	195	194	1.19826	1.733e-07	9.219e-06	0.13211	0.957856	0.924	NA	ACADVL|ACO1|ACO2|ADRB3|ADSL|AGL|AIFM2|AKT1|AKT2|ALDH5A1|BID|BLOC1S1|CAT|COA6|COQ10A|COQ10B|COQ7|COQ9|COX10|COX15|COX20|COX4I1|COX4I2|COX5A|COX5B|COX6A1|COX7C|CS|CYC1|CYCS|CYP1A2|D2HGDH|DHTKD1|DLAT|DLD|DLST|ETFDH|ETFRF1|FAHD1|FASTKD1|FASTKD2|FASTKD3|FASTKD5|FH|FXN|G6PC|GAA|GBE1|GFPT1|GFPT2|GNAS|GNMT|GPD1|GPD2|GSK3A|GSK3B|GYG1|GYG2|GYS1|GYS2|IDH1|IDH2|IDH3A|IDH3B|IDH3G|IL6ST|IMMP2L|IREB2|KL|LEP|LEP…	DOWN	PW
intrinsic component of postsynaptic specialization membrane	GO:0098948	73	73	1.39832	1.868e-07	9.817e-06	0.002942	0.0711429	0.825	NA	ABHD17A|ABHD17B|ADAM22|ADCY1|ADRA2C|ADRB1|CACNG2|CACNG3|CACNG4|CACNG7|CDH10|CDH2|CHRM1|CHRM3|CHRNA1|CHRNA10|CHRNB1|CHRNB2|CHRND|CLSTN1|CLSTN2|CLSTN3|CNIH2|DCC|EFNB2|EFNB3|EPHA7|ERBB4|GABRA1|GABRA3|GABRA4|GABRA5|GABRB2|GLRA1|GLRA4|GRIA1|GRID1|GRID2|GRIK5|GRIN1|GRIN2A|GSG1L|HTR5A|KCND2|KCND3|LRFN1|LRFN3|LRFN4|LRFN5|LRRC4|LRRC4B|LRRC4C|LRRTM1|LRRTM2|LRRTM3|NETO1|NLGN1|NLGN2|NPTN|NRCAM|OPRD1|P2RX6|PT…	DOWN	PW
voltage-gated potassium channel complex	GO:0008076	85	85	1.35269	2.675e-07	1.389e-05	0.0007223	0.0222776	0.707	NA	AKAP9|AMIGO1|CALM2|CALM3|CNTN2|CNTNAP1|CNTNAP2|CTTN|DLG2|DLG4|DPP10|DPP6|HCN1|HCN2|HCN4|KCNA1|KCNA2|KCNA3|KCNA4|KCNA5|KCNA6|KCNA7|KCNAB1|KCNAB2|KCNB1|KCNB2|KCNC1|KCNC2|KCNC3|KCNC4|KCND1|KCND2|KCND3|KCNE1|KCNE2|KCNE3|KCNE4|KCNF1|KCNG1|KCNG2|KCNG3|KCNG4|KCNH1|KCNH2|KCNH4|KCNIP1|KCNIP2|KCNIP3|KCNIP4|KCNJ1|KCNJ14|KCNJ16|KCNJ2|KCNJ3|KCNJ4|KCNJ5|KCNJ6|KCNJ8|KCNK1|KCNK2|KCNK6|KCNMA1|KCNMB1|KCNMB2|KCNMB3…	DOWN	PW
integral component of postsynaptic density membrane	GO:0099061	48	48	1.51182	2.865e-07	1.469e-05	0.0006878	0.0216847	0.718	NA	ADAM22|ADCY1|ADRA2C|ADRB1|CACNG2|CACNG3|CACNG4|CACNG7|CHRM1|CHRM3|CLSTN1|CLSTN2|CLSTN3|CNIH2|DCC|EFNB2|EFNB3|EPHA7|ERBB4|GRIA1|GRID1|GRID2|GRIK5|GRIN1|GRIN2A|GSG1L|LRFN1|LRFN3|LRFN4|LRFN5|LRRC4|LRRC4B|LRRC4C|LRRTM2|LRRTM3|NETO1|NPTN|NRCAM|OPRD1|PTPRO|PTPRS|SHISA6|SHISA9|SLC16A3|SLC30A1|SLITRK1|SLITRK3|SORCS3|	DOWN	PW
mitochondrial respiratory chain complex I	GO:0005747	43	43	1.53682	3.593e-07	1.82e-05	0.0214407	0.31795	0.057	GO:0045271|respiratory chain complex I, GO:0030964|NADH dehydrogenase complex,	FOXRED1|NDUFA1|NDUFA10|NDUFA11|NDUFA12|NDUFA13|NDUFA2|NDUFA3|NDUFA4|NDUFA5|NDUFA6|NDUFA7|NDUFA8|NDUFA9|NDUFAB1|NDUFAF1|NDUFB1|NDUFB10|NDUFB11|NDUFB2|NDUFB3|NDUFB4|NDUFB5|NDUFB6|NDUFB7|NDUFB8|NDUFB9|NDUFC1|NDUFC2|NDUFS1|NDUFS2|NDUFS3|NDUFS4|NDUFS5|NDUFS6|NDUFS7|NDUFS8|NDUFV1|NDUFV2|NDUFV3|PARK7|SNCA|WDR93|	DOWN	PW
NADH dehydrogenase complex	GO:0030964	43	43	1.53682	3.593e-07	1.82e-05	0.0214407	0.31795	0.0569	GO:0005747|mitochondrial respiratory chain complex I, GO:0045271|respiratory chain complex I,	FOXRED1|NDUFA1|NDUFA10|NDUFA11|NDUFA12|NDUFA13|NDUFA2|NDUFA3|NDUFA4|NDUFA5|NDUFA6|NDUFA7|NDUFA8|NDUFA9|NDUFAB1|NDUFAF1|NDUFB1|NDUFB10|NDUFB11|NDUFB2|NDUFB3|NDUFB4|NDUFB5|NDUFB6|NDUFB7|NDUFB8|NDUFB9|NDUFC1|NDUFC2|NDUFS1|NDUFS2|NDUFS3|NDUFS4|NDUFS5|NDUFS6|NDUFS7|NDUFS8|NDUFV1|NDUFV2|NDUFV3|PARK7|SNCA|WDR93|	DOWN	PW
respiratory chain complex I	GO:0045271	43	43	1.53682	3.593e-07	1.82e-05	0.0214407	0.31795	0.0568	GO:0005747|mitochondrial respiratory chain complex I, GO:0030964|NADH dehydrogenase complex,	FOXRED1|NDUFA1|NDUFA10|NDUFA11|NDUFA12|NDUFA13|NDUFA2|NDUFA3|NDUFA4|NDUFA5|NDUFA6|NDUFA7|NDUFA8|NDUFA9|NDUFAB1|NDUFAF1|NDUFB1|NDUFB10|NDUFB11|NDUFB2|NDUFB3|NDUFB4|NDUFB5|NDUFB6|NDUFB7|NDUFB8|NDUFB9|NDUFC1|NDUFC2|NDUFS1|NDUFS2|NDUFS3|NDUFS4|NDUFS5|NDUFS6|NDUFS7|NDUFS8|NDUFV1|NDUFV2|NDUFV3|PARK7|SNCA|WDR93|	DOWN	PW
cytoplasmic translation	GO:0002181	65	65	1.41957	3.892e-07	1.949e-05	0.0335216	0.418381	0.196	NA	DENR|DRG1|DRG2|EIF2D|EIF2S3|EIF3A|EIF3B|EIF3C|EIF3CL|EIF3D|EIF3E|EIF3F|EIF3G|EIF3H|EIF3I|EIF3J|EIF3K|EIF3L|EIF3M|EIF4B|EIF4EBP1|EIF4G1|EIF4H|EIF5|ETF1|FTSJ1|GSPT1|GSPT2|HSPA14|MCTS1|RBM4|RPL10A|RPL11|RPL15|RPL17|RPL18|RPL18A|RPL19|RPL24|RPL26|RPL26L1|RPL29|RPL30|RPL31|RPL32|RPL35A|RPL36|RPL36A|RPL38|RPL39|RPL41|RPL6|RPL8|RPL9|RPLP0|RPLP1|RPS21|RPS23|RPS26|RPS28|RPS29|RWDD1|TICRR|TMA7|ZC3H15|	DOWN	PW
associative learning	GO:0008306	73	73	1.38334	4.062e-07	2.01e-05	8.543e-05	0.004179	0.883	NA	ABCC8|ACTR2|ADCY3|AGT|APP|ASIC1|ATP1A2|B4GALT2|BRAF|BRSK1|BTG2|CCK|CDK5|CHRNB2|CLN3|CLN8|CREB1|CRH|CTNS|DBH|DDHD2|DEAF1|DRD1|DRD2|DRD5|EIF4A3|FOS|GABRA5|GRIN1|GRIN2A|HIF1A|HMGCR|HRH1|HRH2|IFT20|ITGB1|KIT|KRAS|LGMN|LRRN4|MAP1A|MECP2|MEIS2|MTOR|NDRG4|NETO1|NEUROD2|NF1|NLGN3|NPTN|NPTX2|NRGN|OPRK1|PDE1B|PIAS1|PPP1R1B|PPT1|RAG1|RELN|RGS14|RIC8A|RIN1|SHANK1|SLC7A11|SNAP25|SRF|SYNGAP1|SYNPO|TAC1|TANC1|T…	DOWN	PW
memory	GO:0007613	102	102	1.31877	4.403e-07	2.154e-05	0.00029	0.0107314	0.98	NA	ABCA7|ABCC8|ADCY1|ADCY8|ADNP|APOE|ARC|ASIC1|ATAD1|ATXN1|ATXN1L|B4GALT2|BDNF|BRINP1|BTBD9|CALB1|CAMK4|CCK|CEBPB|CHRNA7|CHRNB2|CIC|CNR1|COMT|CPEB3|CREB1|CRTC1|CTNS|CUX2|CX3CR1|DBH|DRD1|DRD2|EIF2AK4|EIF4EBP2|FGF13|GRIA1|GRIN1|GRIN2A|HRH1|HRH2|HTR2A|INSR|ITGA3|ITGA5|ITGA8|ITPR3|JPH3|KALRN|KAT2A|KCNK10|KCNK2|KCNK4|KMT2B|LDLR|LGMN|LRRN4|MAP1A|MAPT|MDK|MECP2|MTOR|MUSK|NETO1|NGF|NPAS4|NTAN1|OXTR|PAIP2|PJ…	DOWN	PW
synaptic vesicle localization	GO:0097479	95	95	1.31388	5.854e-07	2.831e-05	0.0121964	0.216283	0.951	NA	AP3B1|AP3B2|AP3D1|AP3M1|AP3M2|AP3S1|AP3S2|ARF1|BLOC1S1|BLOC1S2|BLOC1S3|BLOC1S4|BLOC1S5|BLOC1S6|CADPS|CADPS2|CDK5|CPLX1|CPLX2|CPLX3|CPLX4|CTBP2|CTNNB1|DNAJC5|DNM1|DNM2|DNM3|DOC2A|DOC2B|DTNBP1|ERC2|KIF5A|KIF5C|LIN7A|NAPA|NLGN1|OTOF|P2RX7|PCLO|PICALM|PIP5K1C|PPFIA3|PRRT2|PSEN1|RAB27A|RAB3A|RIMS1|RIMS2|RIMS3|RIMS4|SCRIB|SEPT5|SNAP23|SNAP25|SNAP29|SNAP47|SNAP91|SNAPIN|SNCA|SNPH|SPG11|STX11|STX19|STX1A…	DOWN	PW
NADH dehydrogenase (ubiquinone) activity	GO:0008137	38	38	1.57222	6.077e-07	2.874e-05	0.0172888	0.273536	0.0378	GO:0050136|NADH dehydrogenase (quinone) activity,	NDUFA1|NDUFA10|NDUFA12|NDUFA13|NDUFA2|NDUFA3|NDUFA4|NDUFA5|NDUFA6|NDUFA7|NDUFA8|NDUFA9|NDUFAB1|NDUFAF2|NDUFB1|NDUFB10|NDUFB2|NDUFB3|NDUFB4|NDUFB5|NDUFB6|NDUFB7|NDUFB8|NDUFB9|NDUFC1|NDUFC2|NDUFS1|NDUFS2|NDUFS3|NDUFS4|NDUFS5|NDUFS6|NDUFS7|NDUFS8|NDUFV1|NDUFV2|NDUFV3|WDR93|	DOWN	PW
NADH dehydrogenase (quinone) activity	GO:0050136	38	38	1.57222	6.077e-07	2.874e-05	0.0172888	0.273536	0.0378	GO:0008137|NADH dehydrogenase (ubiquinone) activity,	NDUFA1|NDUFA10|NDUFA12|NDUFA13|NDUFA2|NDUFA3|NDUFA4|NDUFA5|NDUFA6|NDUFA7|NDUFA8|NDUFA9|NDUFAB1|NDUFAF2|NDUFB1|NDUFB10|NDUFB2|NDUFB3|NDUFB4|NDUFB5|NDUFB6|NDUFB7|NDUFB8|NDUFB9|NDUFC1|NDUFC2|NDUFS1|NDUFS2|NDUFS3|NDUFS4|NDUFS5|NDUFS6|NDUFS7|NDUFS8|NDUFV1|NDUFV2|NDUFV3|WDR93|	DOWN	PW
intrinsic component of postsynaptic density membrane	GO:0099146	51	51	1.46025	6.062e-07	2.899e-05	0.001461	0.0386228	0.748	NA	ABHD17A|ABHD17B|ADAM22|ADCY1|ADRA2C|ADRB1|CACNG2|CACNG3|CACNG4|CACNG7|CHRM1|CHRM3|CLSTN1|CLSTN2|CLSTN3|CNIH2|DCC|EFNB2|EFNB3|EPHA7|ERBB4|GRIA1|GRID1|GRID2|GRIK5|GRIN1|GRIN2A|GSG1L|LRFN1|LRFN3|LRFN4|LRFN5|LRRC4|LRRC4B|LRRC4C|LRRTM2|LRRTM3|NETO1|NPTN|NRCAM|OPRD1|PTPRO|PTPRS|RGS7BP|SHISA6|SHISA9|SLC16A3|SLC30A1|SLITRK1|SLITRK3|SORCS3|	DOWN	PW
collagen fibril organization	GO:0030199	44	44	0.940135	9.025e-08	2.955e-05	1.886e-07	4.72e-05	0.744	NA	ACAN|ADAMTS14|ADAMTS2|ADAMTS3|ANXA2|ANXA2P2|ATP7A|COL11A1|COL11A2|COL12A1|COL14A1|COL1A1|COL1A2|COL2A1|COL3A1|COL5A1|COL5A2|COL5A3|COMP|CYP1B1|DDR2|DPT|FMOD|FOXC1|GREM1|LOX|LOXL2|LOXL3|LOXL4|LUM|MMP11|NF1|P4HA1|PLOD1|PLOD2|PLOD3|SERPINF2|SERPINH1|SFRP2|TGFB2|TGFBR1|TNXA|TNXB|VIPAS39|	UP	PW
tight junction	GO:0070160	115	115	0.710202	8.585e-08	3.045e-05	3.708e-07	8.767e-05	0.453	NA	ADCYAP1R1|AMOT|AMOTL1|AMOTL2|ANK3|AOC1|APC|ARHGAP17|ARHGEF2|ASH1L|BVES|C1QTNF5|CCDC85C|CCND1|CDH5|CDK4|CGN|CGNL1|CLDN1|CLDN10|CLDN11|CLDN12|CLDN15|CLDN16|CLDN18|CLDN19|CLDN2|CLDN20|CLDN23|CLDN4|CLDN5|CLDN6|CLDN7|CLDN9|CLMP|CRB3|CTNNB1|CXADR|CYTH1|CYTH2|CYTH3|DDX58|DLG1|DLG3|ECT2|EPB41L4B|EPCAM|EPHA2|EPPK1|ESAM|F11R|FRMD4A|FRMD4B|FRMPD2|FZD5|IGSF5|ILDR1|JAM2|JAM3|LIN7A|LIN7B|LIN7C|LSR|MAGI1|MAGI2|…	UP	PW
hippocampus development	GO:0021766	76	76	1.34747	6.826e-07	3.192e-05	6.673e-09	2.582e-06	0.887	NA	ALK|ANXA3|ATAT1|ATP2B4|BBS2|BBS4|BCAN|BTG2|CASP3|CDK5|CDK5R1|CDK5R2|CDK6|CRK|CRKL|DAB1|DCLK2|DLX1|DLX2|DRD1|EIF2B3|EIF2B5|EMX2|EPHA5|EZH1|EZH2|FEZF2|FGF13|GLI3|GSK3B|HDAC1|HSD3B1|HSD3B2|HTR5A|ID4|KCNA1|KDM6B|KIF14|KIF5B|KIRREL3|LEF1|LRP8|MAS1|MDK|MFSD2A|MKKS|NEFL|NEUROD1|NEUROD6|NF2|NME1|NR2E1|NR4A3|OGDH|PAFAH1B1|PEBP1|PHLPP2|PLXNA3|PROX1|PTEN|PTPRS|RAN|RARA|RELN|SLC32A1|SMO|SRD5A1|SRF|TENT2|TMEM…	DOWN	PW
ATP metabolic process	GO:0046034	147	147	1.23153	7.086e-07	3.278e-05	0.136728	0.974732	0.943	NA	ADPGK|AK1|AK2|AK4|AK5|AK9|ALDOA|ALDOB|ALDOC|AMPD3|ATP1A2|ATP1B1|ATP6V1A|ATP6V1B1|ATP6V1B2|BAD|BID|BPGM|CHCHD10|CLPX|COA6|COQ7|COQ9|COX10|COX15|COX4I1|COX4I2|COX5A|COX5B|COX6A1|COX7C|CTNS|CYC1|CYCS|DHTKD1|DLD|DMAC2L|ENO1|ENO2|ENO3|ENO4|ENPP1|ENPP3|ENTPD5|FAM20C|FIGNL1|FXN|GALK1|GAPDH|GAPDHS|GCK|GPI|GUK1|HK1|HK2|HK3|HKDC1|HSPA1A|HSPA1B|HSPA8|LDHA|LDHC|MECP2|MSH2|MYH3|MYH7|NADK|NDUFA1|NDUFA10|NDUFA1…	DOWN	PW
synaptic vesicle transport	GO:0048489	91	91	1.33345	7.752e-07	3.548e-05	0.0112227	0.205879	0.959	GO:0097480|establishment of synaptic vesicle localization,	AP3B1|AP3B2|AP3D1|AP3M1|AP3M2|AP3S1|AP3S2|ARF1|BLOC1S1|BLOC1S2|BLOC1S3|BLOC1S4|BLOC1S5|BLOC1S6|CADPS|CADPS2|CDK5|CPLX1|CPLX2|CPLX3|CPLX4|CTBP2|CTNNB1|DNAJC5|DNM1|DNM2|DNM3|DOC2A|DOC2B|DTNBP1|ERC2|KIF5A|KIF5C|LIN7A|NAPA|NLGN1|OTOF|P2RX7|PCLO|PICALM|PIP5K1C|PPFIA3|PRRT2|PSEN1|RAB27A|RAB3A|RIMS1|RIMS2|RIMS3|RIMS4|SCRIB|SEPT5|SNAP23|SNAP25|SNAP29|SNAP47|SNAP91|SNAPIN|SNCA|SNPH|SPG11|STX11|STX19|STX1A…	DOWN	PW
establishment of synaptic vesicle localization	GO:0097480	91	91	1.33345	7.752e-07	3.548e-05	0.0112227	0.205879	0.959	GO:0048489|synaptic vesicle transport,	AP3B1|AP3B2|AP3D1|AP3M1|AP3M2|AP3S1|AP3S2|ARF1|BLOC1S1|BLOC1S2|BLOC1S3|BLOC1S4|BLOC1S5|BLOC1S6|CADPS|CADPS2|CDK5|CPLX1|CPLX2|CPLX3|CPLX4|CTBP2|CTNNB1|DNAJC5|DNM1|DNM2|DNM3|DOC2A|DOC2B|DTNBP1|ERC2|KIF5A|KIF5C|LIN7A|NAPA|NLGN1|OTOF|P2RX7|PCLO|PICALM|PIP5K1C|PPFIA3|PRRT2|PSEN1|RAB27A|RAB3A|RIMS1|RIMS2|RIMS3|RIMS4|SCRIB|SEPT5|SNAP23|SNAP25|SNAP29|SNAP47|SNAP91|SNAPIN|SNCA|SNPH|SPG11|STX11|STX19|STX1A…	DOWN	PW
postsynaptic neurotransmitter receptor activity	GO:0098960	50	50	1.45087	9.045e-07	4.095e-05	1.695e-06	0.0001718	0.78	NA	ADRB1|CHRM1|CHRNA1|CHRNA10|CHRNA2|CHRNA3|CHRNA4|CHRNA5|CHRNA6|CHRNA7|CHRNB1|CHRNB2|CHRNB3|CHRNB4|CHRND|CHRNE|CHRNG|GABBR1|GABRA1|GABRA2|GABRA3|GABRA4|GABRA5|GABRA6|GABRB1|GABRB2|GABRB3|GABRD|GABRE|GABRG1|GABRG2|GABRG3|GABRR2|GLRA1|GLRA2|GLRB|GRIA1|GRIA3|GRID1|GRID2|GRIK1|GRIK2|GRIK3|GRIK4|GRIK5|GRIN1|GRIN2C|GRIN3A|GRM1|GRM5|	DOWN	PW
neurotransmitter transport	GO:0006836	158	158	1.21022	9.452e-07	4.234e-05	0.003377	0.0789785	0.95	NA	ADA|APBA1|AQP1|ARL6IP5|ATP1A2|BLOC1S6|BRSK1|BTK|CACNA1B|CADPS|CADPS2|CASK|CDK5|CLN8|CPLX1|CPLX2|CPLX3|CPLX4|CTBP2|DGKI|DNAJC5|DOC2A|DOC2B|DVL1|EDN1|ERC2|FCER1G|GABRA2|GABRQ|GLUL|GRM4|HBB|HRH3|ICA1|KCNJ10|LIN7A|LIN7B|LIN7C|LYN|NAAA|NAPA|NF1|NLGN1|NRXN1|NRXN2|NTSR1|OTOF|P2RX1|P2RX7|PARK7|PCLO|PDZD11|PIP5K1C|PPFIA3|PPT1|PRAF2|PRRT2|PSEN1|PTPRN2|RAB3A|RIMS1|RIMS2|RIMS3|RIMS4|SCRIB|SEC14L1|SEPT5|SLC17…	DOWN	PW
purine ribonucleoside triphosphate metabolic process	GO:0009205	176	176	1.19509	9.795e-07	4.343e-05	0.149323	1	0.948	NA	ADPGK|AK1|AK2|AK3|AK4|AK5|AK9|ALDOA|ALDOB|ALDOC|AMPD3|ATP1A2|ATP1B1|ATP6V1A|ATP6V1B1|ATP6V1B2|BAD|BID|BPGM|CHCHD10|CLPX|COA6|COQ7|COQ9|COX10|COX15|COX4I1|COX4I2|COX5A|COX5B|COX6A1|COX7C|CTNS|CYC1|CYCS|DHTKD1|DLD|DMAC2L|ENO1|ENO2|ENO3|ENO4|ENPP1|ENPP3|ENTPD5|FAM20C|FIGNL1|FXN|GALK1|GAPDH|GAPDHS|GCK|GIMAP7|GNAI3|GPHN|GPI|GTPBP1|GUK1|HK1|HK2|HK3|HKDC1|HSPA1A|HSPA1B|HSPA8|IMPDH1|IMPDH2|ITPA|LDHA|LDHC…	DOWN	PW
calcium ion regulated exocytosis	GO:0017156	75	75	1.36463	1.04e-06	4.562e-05	0.005305	0.110678	0.819	NA	ARHGAP17|BLOC1S6|CADPS|CADPS2|CDK5|CHP1|CPLX1|CPLX2|CPLX3|CPLX4|CTBP2|DNAJC5|DOC2A|DOC2B|EQTN|ERC2|NAPA|NLGN1|OTOF|P2RX7|PCLO|PIP5K1C|PPFIA3|PPP3CB|PRRT2|PSEN1|RAB3A|RAPGEF4|RIMS1|RIMS2|RIMS3|RIMS4|SCIN|SCRIB|SDF4|SEPT5|SNAP23|SNAP25|SNAP29|SNAP47|SNAPIN|SNPH|STX11|STX19|STX1A|STX1B|STX2|STX3|STX4|STXBP1|SV2A|SYNJ1|SYT1|SYT10|SYT11|SYT12|SYT13|SYT15|SYT17|SYT2|SYT3|SYT4|SYT5|SYT6|SYT7|SYT8|SYT9|T…	DOWN	PW
positive regulation of cell morphogenesis involved in differentiation	GO:0010770	139	139	1.22523	1.104e-06	4.795e-05	0.0003014	0.0109652	0.945	NA	ABL1|ACTR2|ADNP|AMIGO1|ANAPC2|ANKRD27|APOA1|ARHGDIA|ARHGEF7|ARPC2|BAIAP2|BDNF|BHLHB9|BMPR2|BRAF|C1QBP|CALR|CAMK2B|CAPRIN1|CAPRIN2|CASS4|CDC42|CDH4|CDKL3|CDKL5|CHODL|CIB1|CRABP2|CRK|CRKL|CUL7|CUX1|CUX2|CXCL12|CYFIP1|DBN1|DHX36|DMTN|DNM1L|DNM2|DOCK1|DOCK5|DSCAM|EEF2K|EFNA5|EPHA4|FBXO31|FBXW8|FLNA|FN1|GDI1|GOLGA4|HAS2|IL1RAPL1|ILK|ISLR2|IST1|ITPKA|KALRN|L1CAM|LIMK1|LIMS1|LPAR3|LRP8|MACF1|MAP1B|MAP2K…	DOWN	PW
mitochondrial electron transport, NADH to ubiquinone	GO:0006120	37	37	1.55508	1.117e-06	4.802e-05	0.0218321	0.319304	0.0561	NA	COQ9|DLD|NDUFA1|NDUFA10|NDUFA2|NDUFA3|NDUFA4|NDUFA5|NDUFA6|NDUFA7|NDUFA8|NDUFA9|NDUFAB1|NDUFAF1|NDUFB1|NDUFB10|NDUFB2|NDUFB3|NDUFB4|NDUFB5|NDUFB6|NDUFB7|NDUFB8|NDUFB9|NDUFC1|NDUFC2|NDUFS1|NDUFS2|NDUFS3|NDUFS4|NDUFS5|NDUFS6|NDUFS7|NDUFS8|NDUFV1|NDUFV2|NDUFV3|	DOWN	PW
neuromuscular process	GO:0050905	92	92	1.3251	1.214e-06	5.117e-05	8.774e-05	0.004196	0.964	NA	AARS|ABL1|ABR|ADARB1|ADCY5|ADORA2A|AGTPBP1|ALDH1A3|APP|ATP8A2|BACE1|BCR|BLOC1S4|CAMTA1|CDH23|CHD8|CHRNA1|CHRND|CLN3|CLN8|CLRN1|CNTNAP1|COMP|CSMD1|CTNNA2|DCTN1|DRD1|DRD2|DVL1|FABP7|FGF12|FOXS1|FXN|GAA|GCH1|GIGYF2|GLRA1|GLRB|GM2A|GPR88|GRID2|GRIN1|GRIN2A|GRIN2C|GRIN2D|GRIN3A|HERC1|HEXB|IGDCC3|JPH3|JPH4|KCNA1|KCNAB2|KCNH1|MECP2|MYCBP2|MYH10|MYO7A|NBN|NEFL|NKX6-2|NLGN2|NPAS1|NR4A3|NRXN1|OPA3|PAFAH1B1…	DOWN	PW
glutamate receptor signaling pathway	GO:0007215	44	44	1.50494	1.232e-06	5.142e-05	4.818e-05	0.002734	0.799	NA	APP|CDK5R1|CLN3|CPEB4|DAGLA|DAGLB|FMR1|GNAQ|GRIA1|GRIA2|GRIA3|GRIA4|GRID1|GRID2|GRIK1|GRIK2|GRIK3|GRIK4|GRIK5|GRIN1|GRIN2A|GRIN2B|GRIN2C|GRIN2D|GRIN3A|GRIN3B|GRM1|GRM2|GRM3|GRM4|GRM5|GRM6|GRM7|GRM8|HOMER1|HOMER2|HOMER3|KCNB1|PLCB1|PTK2B|SSTR1|SULT1A3|TIAM1|TRPM1|	DOWN	PW
positive regulation of synapse assembly	GO:0051965	60	60	1.41348	1.211e-06	5.154e-05	2.225e-05	0.001503	0.484	NA	ADNP|AGRN|AMIGO1|AMIGO2|AMIGO3|ASIC2|BDNF|BHLHB9|CBLN1|CBLN2|CLSTN1|CLSTN2|CLSTN3|CUX2|DLG5|EEF2K|EFNA5|EPHB1|EPHB2|EPHB3|FLRT1|FLRT2|FLRT3|GHRL|GRID2|IL1RAP|IL1RAPL1|LINGO2|LRRC24|LRRC4B|LRRN1|LRRN3|LRRTM1|LRRTM2|LRRTM3|LRTM1|LRTM2|MECP2|NLGN1|NLGN2|NLGN3|NRXN1|NTRK1|NTRK2|NTRK3|OXTR|PTPRD|SLITRK1|SLITRK2|SLITRK3|SLITRK4|SLITRK5|SLITRK6|SRPX2|SYNDIG1|THBS2|TPBG|UBE2V2|VSTM5|WNT7A|	DOWN	PW
mitochondrial respiratory chain complex assembly	GO:0033108	83	83	1.33284	1.467e-06	6.061e-05	0.0622312	0.621728	0.0513	NA	AARS2|ACAD9|BCS1L|COA1|COA3|COA4|COA5|COX14|COX16|COX17|COX18|COX19|COX20|ECSIT|FASTKD3|FOXRED1|IMMP2L|LYRM7|NDUFA1|NDUFA10|NDUFA11|NDUFA12|NDUFA13|NDUFA2|NDUFA3|NDUFA5|NDUFA6|NDUFA7|NDUFA8|NDUFA9|NDUFAB1|NDUFAF1|NDUFAF2|NDUFAF3|NDUFAF4|NDUFAF5|NDUFAF6|NDUFAF7|NDUFB1|NDUFB10|NDUFB11|NDUFB2|NDUFB3|NDUFB4|NDUFB5|NDUFB6|NDUFB7|NDUFB8|NDUFB9|NDUFC1|NDUFC2|NDUFS1|NDUFS2|NDUFS3|NDUFS4|NDUFS5|NDUFS6|NDU…	DOWN	PW
NADH dehydrogenase activity	GO:0003954	39	39	1.54548	1.561e-06	6.388e-05	0.0229441	0.331017	0.0621	NA	DPYD|NDUFA1|NDUFA10|NDUFA12|NDUFA13|NDUFA2|NDUFA3|NDUFA4|NDUFA5|NDUFA6|NDUFA7|NDUFA8|NDUFA9|NDUFAB1|NDUFAF2|NDUFB1|NDUFB10|NDUFB2|NDUFB3|NDUFB4|NDUFB5|NDUFB6|NDUFB7|NDUFB8|NDUFB9|NDUFC1|NDUFC2|NDUFS1|NDUFS2|NDUFS3|NDUFS4|NDUFS5|NDUFS6|NDUFS7|NDUFS8|NDUFV1|NDUFV2|NDUFV3|WDR93|	DOWN	PW
small ribosomal subunit	GO:0015935	70	70	1.35522	1.647e-06	6.674e-05	0.0642738	0.634685	0.0249	NA	DAP3|DDX3X|EIF2A|EIF2D|EIF4G1|HBA1|HBA2|LARP4|MCTS1|MRPL42|MRPS10|MRPS11|MRPS12|MRPS14|MRPS15|MRPS16|MRPS17|MRPS18A|MRPS18B|MRPS18C|MRPS2|MRPS21|MRPS22|MRPS24|MRPS26|MRPS27|MRPS28|MRPS31|MRPS33|MRPS34|MRPS35|MRPS36|MRPS5|MRPS6|MRPS7|MRPS9|RPS10|RPS11|RPS12|RPS13|RPS14|RPS15|RPS15A|RPS16|RPS17|RPS18|RPS19|RPS2|RPS20|RPS21|RPS23|RPS24|RPS25|RPS26|RPS27|RPS27A|RPS27L|RPS28|RPS29|RPS3|RPS3A|RPS4X|RPS…	DOWN	PW
extracellular ligand-gated ion channel activity	GO:0005230	71	71	1.35482	1.679e-06	6.741e-05	1.137e-07	2.305e-05	0.812	NA	CHRFAM7A|CHRNA1|CHRNA10|CHRNA2|CHRNA3|CHRNA4|CHRNA5|CHRNA6|CHRNA7|CHRNB1|CHRNB2|CHRNB3|CHRNB4|CHRND|CHRNE|CHRNG|GABRA1|GABRA2|GABRA3|GABRA4|GABRA5|GABRA6|GABRB1|GABRB2|GABRB3|GABRD|GABRE|GABRG1|GABRG2|GABRG3|GABRP|GABRQ|GABRR2|GABRR3|GLRA1|GLRA2|GLRA3|GLRA4|GLRB|GRIA1|GRIA2|GRIA3|GRIA4|GRID1|GRID2|GRIK1|GRIK2|GRIK3|GRIK4|GRIK5|GRIN1|GRIN2A|GRIN2B|GRIN2C|GRIN2D|GRIN3A|GRIN3B|HTR3A|HTR3B|HTR3E|P2RX…	DOWN	PW
voltage-gated cation channel activity	GO:0022843	130	130	1.2392	1.728e-06	6.873e-05	0.0169614	0.271382	0.8	NA	ABCC8|ANXA2|ANXA2P2|CACHD1|CACNA1A|CACNA1B|CACNA1C|CACNA1D|CACNA1E|CACNA1F|CACNA1G|CACNA1H|CACNA1I|CACNA1S|CACNA2D1|CACNA2D2|CACNA2D3|CACNA2D4|CACNB1|CACNB2|CACNB3|CACNB4|CACNG2|CACNG3|CACNG4|CACNG5|CACNG6|CACNG7|CACNG8|CALHM1|CATSPER3|CDK5|CNR1|GAS6|GRIN1|GRIN2A|GRIN2B|GRIN2C|GRIN2D|GRIN3A|HCN1|HCN2|HCN3|HCN4|HTR1B|HVCN1|IL1RAPL1|ITGAV|KCNA1|KCNA2|KCNA3|KCNA4|KCNA5|KCNA6|KCNA7|KCNAB1|KCNAB2|KCNA…	DOWN	PW
regulation of dendritic spine morphogenesis	GO:0061001	40	40	1.49253	1.96e-06	7.654e-05	0.0003635	0.0125784	0.782	NA	ACTR2|ADAM10|ARC|ARHGAP33|ARHGAP44|BAIAP2|BHLHB9|CAMK2B|CAPRIN1|CAPRIN2|CDK5|CDK5R1|CFL1|CUX2|DBN1|DHX36|DNM1L|DNM3|EEF2K|EFNA1|EPHA4|ITPKA|KALRN|LRP8|LRRK2|LZTS3|NGEF|NLGN1|NLGN3|OPA1|PAFAH1B1|PAK3|PDLIM5|PPP1R9A|PTEN|RELN|SHANK3|SIPA1L1|SRCIN1|TIAM1|	DOWN	PW
neurotransmitter receptor activity involved in regulation of postsynaptic membrane potential	GO:0099529	48	48	1.46405	1.955e-06	7.702e-05	1.216e-06	0.0001362	0.767	NA	ADRB1|CHRM1|CHRNA1|CHRNA10|CHRNA2|CHRNA3|CHRNA4|CHRNA5|CHRNA6|CHRNA7|CHRNB1|CHRNB2|CHRNB3|CHRNB4|CHRND|CHRNE|CHRNG|GABBR1|GABRA1|GABRA2|GABRA3|GABRA4|GABRA5|GABRA6|GABRB1|GABRB2|GABRB3|GABRD|GABRE|GABRG1|GABRG2|GABRG3|GABRR2|GLRA1|GLRA2|GLRB|GRIA1|GRIA3|GRID1|GRID2|GRIK1|GRIK2|GRIK3|GRIK4|GRIK5|GRIN1|GRIN2C|GRIN3A|	DOWN	PW
telencephalon cell migration	GO:0022029	55	55	1.43077	2.088e-06	8.004e-05	1e-12	2.128e-09	0.885	NA	ARL13B|ARX|C16orf45|CDK5|CDK5R1|CDK5R2|CNTN2|CTNNB1|CXCL12|DAB1|DAB2IP|DIXDC1|DRD1|DRD2|EFHC1|EGFR|FBXO45|FEZF2|FGF13|FUT10|GLI3|HTR6|LAMB1|LHX6|LRRK2|MBOAT7|NDEL1|NR2E1|NRG1|NRG3|NRP1|NRP2|OGDH|P2RY12|PAFAH1B1|PEX13|POU3F2|POU3F3|PSEN1|RELN|RHOA|ROBO1|RTN4|SEMA3A|SLIT1|SLIT2|SLIT3|SOCS7|SRF|SRGAP2|SRGAP2C|SUN1|SUN2|SYNE2|TNR|	DOWN	PW
NADH dehydrogenase complex assembly	GO:0010257	55	55	1.43086	2.08e-06	8.048e-05	0.0375957	0.457163	0.0115	GO:0032981|mitochondrial respiratory chain complex I assembly,	ACAD9|BCS1L|COA1|ECSIT|FOXRED1|NDUFA1|NDUFA10|NDUFA11|NDUFA12|NDUFA13|NDUFA2|NDUFA3|NDUFA5|NDUFA6|NDUFA7|NDUFA8|NDUFA9|NDUFAB1|NDUFAF1|NDUFAF2|NDUFAF3|NDUFAF4|NDUFAF5|NDUFAF6|NDUFAF7|NDUFB1|NDUFB10|NDUFB11|NDUFB2|NDUFB3|NDUFB4|NDUFB5|NDUFB6|NDUFB7|NDUFB8|NDUFB9|NDUFC1|NDUFC2|NDUFS1|NDUFS2|NDUFS3|NDUFS4|NDUFS5|NDUFS6|NDUFS7|NDUFS8|NDUFV1|NDUFV2|NDUFV3|NUBPL|OXA1L|TAZ|TIMM21|TIMMDC1|TMEM126B|	DOWN	PW
mitochondrial respiratory chain complex I assembly	GO:0032981	55	55	1.43086	2.08e-06	8.048e-05	0.0375957	0.457163	0.0116	GO:0010257|NADH dehydrogenase complex assembly,	ACAD9|BCS1L|COA1|ECSIT|FOXRED1|NDUFA1|NDUFA10|NDUFA11|NDUFA12|NDUFA13|NDUFA2|NDUFA3|NDUFA5|NDUFA6|NDUFA7|NDUFA8|NDUFA9|NDUFAB1|NDUFAF1|NDUFAF2|NDUFAF3|NDUFAF4|NDUFAF5|NDUFAF6|NDUFAF7|NDUFB1|NDUFB10|NDUFB11|NDUFB2|NDUFB3|NDUFB4|NDUFB5|NDUFB6|NDUFB7|NDUFB8|NDUFB9|NDUFC1|NDUFC2|NDUFS1|NDUFS2|NDUFS3|NDUFS4|NDUFS5|NDUFS6|NDUFS7|NDUFS8|NDUFV1|NDUFV2|NDUFV3|NUBPL|OXA1L|TAZ|TIMM21|TIMMDC1|TMEM126B|	DOWN	PW
regulation of postsynapse organization	GO:0099175	94	94	1.29026	2.22e-06	8.435e-05	7.242e-05	0.003713	0.968	NA	ABHD17A|ABHD17B|ABHD17C|ACTR2|ADAM10|APOE|ARC|ARF4|ARHGAP22|ARHGAP33|ARHGAP44|ARHGEF9|BAIAP2|BHLHB9|CAMK2B|CAPRIN1|CAPRIN2|CBLN1|CDH2|CDK5|CDK5R1|CDKL5|CFL1|CHMP2B|CRIPT|CRKL|CUX2|DBN1|DGKB|DHX36|DNM1L|DNM3|EEF2K|EFNA1|EGLN1|EPHA4|EPHA7|FCGR2B|FYN|FZD9|GAP43|GHRL|GRID2|GRIN2B|HOMER1|HSPA8|IL1RAP|IL1RAPL1|ITPKA|KALRN|LILRB2|LRFN1|LRFN2|LRFN4|LRP4|LRP8|LRRC4B|LRRK2|LRRTM1|LRRTM2|LZTS3|NGEF|NLGN1|NL…	DOWN	PW
regulation of axonogenesis	GO:0050770	174	174	1.18196	2.652e-06	9.989e-05	0.0001009	0.004568	0.937	NA	ABL1|ADNP|AMIGO1|ANAPC2|APOE|ARHGAP35|ARHGAP4|ARHGDIA|BDNF|BMPR2|BRAF|BRSK1|BRSK2|CDH2|CDH4|CDK5|CDK5R1|CDKL3|CDKL5|CHN1|CHODL|CNTN2|CRABP2|CTTN|CXCL12|CYFIP1|DAB1|DCC|DNM2|DPYSL2|DRAXIN|DSCAM|EFNA1|EFNA5|EFNB3|EPHA4|EPHA7|EPHB2|EPHB3|FEZF2|FGF13|FN1|FSTL4|GDI1|GOLGA4|GRIN1|GSK3B|IFRD1|ILK|ISLR2|IST1|KEL|KIF13B|L1CAM|LIMK1|LINGO1|LPAR3|LRP4|LRRC4C|MACF1|MAP1B|MAP2|MAP2K1|MAP3K13|MAP6|MAPT|MARK2|M…	DOWN	PW
modulation of excitatory postsynaptic potential	GO:0098815	39	39	1.52811	2.827e-06	0.0001056	5.086e-06	0.0004417	0.87	NA	ADRB2|APP|BAIAP2|CACNB3|CBLN1|CELF4|CHRNA7|CUX2|DLG4|DVL1|EIF4A3|GRIN1|LRRK2|MTMR2|NETO1|NLGN1|NLGN2|NLGN3|NLGN4X|NPY2R|NRXN1|PRKCZ|PTEN|PTK2B|RELN|RGS4|RIMS1|RIMS2|S1PR2|SH3GL1|SHANK1|SHANK2|SHANK3|SSH1|STX1A|STX1B|TMEM108|WNT7A|ZMYND8|	DOWN	PW
regulation of cation channel activity	GO:2001257	140	140	1.21064	2.994e-06	0.0001099	0.056357	0.582174	0.981	NA	ABCC8|ACTN2|ADRB2|AHNAK|AKAP6|ALG10B|ANK2|ANK3|ANXA3|APP|ARC|CACNA2D1|CACNB1|CACNB2|CACNB3|CACNB4|CACNG2|CACNG3|CACNG4|CACNG5|CACNG7|CACNG8|CALM1|CALM2|CALM3|CAMK2D|CAPN1|CASQ1|CASQ2|CAV1|CLIC2|CNIH2|CNIH3|CRH|CRHBP|CRHR1|CTSS|DAPK1|DLG1|DLG4|DMD|DRD2|DRD4|DYSF|EHD3|EPHB2|FGF12|FGF14|FKBP1A|FKBP1B|FMR1|GAL|GEM|GNB5|GPR35|GSG1L|GSTM2|GSTO1|HAP1|HOMER1|HPCA|HRC|HTT|JPH1|JPH2|JPH3|JPH4|JSRP1|KCNA1|K…	DOWN	PW
purine nucleoside triphosphate metabolic process	GO:0009144	183	183	1.1804	2.977e-06	0.0001102	0.187647	1	0.952	NA	ADA|ADK|ADPGK|AK1|AK2|AK3|AK4|AK5|AK9|ALDOA|ALDOB|ALDOC|AMPD3|ATP1A2|ATP1B1|ATP6V1A|ATP6V1B1|ATP6V1B2|BAD|BID|BPGM|CHCHD10|CLPX|COA6|COQ7|COQ9|COX10|COX15|COX4I1|COX4I2|COX5A|COX5B|COX6A1|COX7C|CTNS|CYC1|CYCS|DGUOK|DHTKD1|DLD|DMAC2L|ENO1|ENO2|ENO3|ENO4|ENPP1|ENPP3|ENTPD5|FAM20C|FIGNL1|FXN|GALK1|GAPDH|GAPDHS|GCK|GIMAP7|GNAI3|GPHN|GPI|GTPBP1|GUK1|HK1|HK2|HK3|HKDC1|HSPA1A|HSPA1B|HSPA8|IMPDH1|IMPDH2|…	DOWN	PW
oxidoreductase complex	GO:1990204	95	95	1.28389	3.141e-06	0.0001142	0.123221	0.923292	0.76	NA	BCKDHA|BCKDHB|BCKDK|BCS1L|CBR4|CYBA|CYBB|CYC1|DBT|DHTKD1|DLAT|DLD|DLST|DUOX1|DUOX2|FOXRED1|GCSH|GLDC|GPD1|GPD1L|GPD2|KAT2A|MRPS36|NCF1|NCF1B|NCF1C|NCF2|NCF4|NDUFA1|NDUFA10|NDUFA11|NDUFA12|NDUFA13|NDUFA2|NDUFA3|NDUFA4|NDUFA5|NDUFA6|NDUFA7|NDUFA8|NDUFA9|NDUFAB1|NDUFAF1|NDUFB1|NDUFB10|NDUFB11|NDUFB2|NDUFB3|NDUFB4|NDUFB5|NDUFB6|NDUFB7|NDUFB8|NDUFB9|NDUFC1|NDUFC2|NDUFS1|NDUFS2|NDUFS3|NDUFS4|NDUFS5|NDU…	DOWN	PW
neuron spine	GO:0044309	164	163	1.19345	3.172e-06	0.0001144	0.0437146	0.502836	0.956	NA	ABHD17A|ABHD17B|ABHD17C|ACTN2|ADAM10|ADORA1|AKAP5|ALS2|ANKS1B|APBA1|APBA2|APBA3|APBB1|APP|ARC|ARF4|ARFGEF2|ARHGAP32|ARHGAP33|ARHGAP44|ARRB1|ARRB2|ASAP1|ASIC2|ATP1A2|ATP2B1|BAIAP2|CALB1|CAMK2A|CANX|CDC42|CDK5R1|CLSTN1|CNIH2|CNN3|COMT|CPEB4|CRIPT|CRYAB|CTNND1|CTTN|CTTNBP2|CYFIP1|DDN|DGKI|DLG4|DNAJB1|DNM1|DNM2|DNM3|DOCK10|DRD1|DRD2|DTNBP1|DVL1|EEA1|EEF2K|EPHA4|FARP1|FBXO2|FCGR2B|FMR1|FRMPD4|FUS|FXR1…	DOWN	PW
purine ribonucleoside monophosphate metabolic process	GO:0009167	183	183	1.1781	3.527e-06	0.0001261	0.236262	1	0.952	NA	ADA|ADK|ADPGK|ADSL|ADSS|ADSSL1|AK1|AK2|AK3|AK4|AK5|AK9|ALDOA|ALDOB|ALDOC|AMPD2|AMPD3|APRT|ATIC|ATP1A2|ATP1B1|ATP6V1A|ATP6V1B1|ATP6V1B2|BAD|BID|BPGM|CARD11|CASK|CHCHD10|CLPX|COA6|COQ7|COQ9|COX10|COX15|COX4I1|COX4I2|COX5A|COX5B|COX6A1|COX7C|CTNS|CYC1|CYCS|DHTKD1|DLD|DLG1|DLG2|DMAC2L|ENO1|ENO2|ENO3|ENO4|ENPP1|ENPP3|ENTPD5|FAM20C|FIGNL1|FXN|GALK1|GAPDH|GAPDHS|GART|GCK|GMPR2|GMPS|GPI|GUK1|HK1|HK2|HK3|…	DOWN	PW
regulation of long-term synaptic potentiation	GO:1900271	37	37	1.51876	3.869e-06	0.0001372	1.443e-07	2.558e-05	0.852	NA	ABL1|ADCY1|ADCY8|ADORA1|ADORA2A|AGER|APOE|APP|ARC|CALB1|CALB2|CHRNA7|CREB1|CRTC1|CX3CR1|DRD2|EIF2AK4|EPHA4|EPHB2|FAM107A|GRIN2A|LGMN|LILRB2|NF1|NLGN3|NPTN|NRGN|NSG1|PAIP2|PPP1R9A|PRNP|RELN|SCGN|SHANK3|SHISA7|SQSTM1|STAU1|	DOWN	PW
forebrain cell migration	GO:0021885	58	58	1.38562	4.021e-06	0.0001414	1e-12	4.256e-09	0.885	NA	ARL13B|ARX|AXL|C16orf45|CDK5|CDK5R1|CDK5R2|CNTN2|CTNNB1|CXCL12|DAB1|DAB2IP|DIXDC1|DRD1|DRD2|EFHC1|EGFR|EMX2|FBXO45|FEZF2|FGF13|FUT10|GLI3|HTR6|LAMB1|LHX6|LRRK2|MBOAT7|NDEL1|NR2E1|NRG1|NRG3|NRP1|NRP2|OGDH|P2RY12|PAFAH1B1|PEX13|POU3F2|POU3F3|PSEN1|RELN|RHOA|ROBO1|RTN4|SEMA3A|SLIT1|SLIT2|SLIT3|SOCS7|SRF|SRGAP2|SRGAP2C|SUN1|SUN2|SYNE2|TNR|TYRO3|	DOWN	PW
ribonucleoside triphosphate metabolic process	GO:0009199	182	182	1.17604	4.1e-06	0.000143	0.194832	1	0.951	NA	ADPGK|AK1|AK2|AK3|AK4|AK5|AK9|ALDOA|ALDOB|ALDOC|AMPD3|ATP1A2|ATP1B1|ATP6V1A|ATP6V1B1|ATP6V1B2|BAD|BID|BPGM|CAD|CHCHD10|CLPX|COA6|COQ7|COQ9|COX10|COX15|COX4I1|COX4I2|COX5A|COX5B|COX6A1|COX7C|CTNS|CTPS1|CTPS2|CYC1|CYCS|DHTKD1|DLD|DMAC2L|ENO1|ENO2|ENO3|ENO4|ENPP1|ENPP3|ENTPD5|FAM20C|FIGNL1|FXN|GALK1|GAPDH|GAPDHS|GCK|GIMAP7|GNAI3|GPHN|GPI|GTPBP1|GUK1|HK1|HK2|HK3|HKDC1|HSPA1A|HSPA1B|HSPA8|IMPDH1|IMPDH…	DOWN	PW
transmitter-gated ion channel activity involved in regulation of postsynaptic membrane potential	GO:1904315	45	45	1.44282	4.385e-06	0.0001517	7.512e-07	9.403e-05	0.742	NA	CHRNA1|CHRNA10|CHRNA2|CHRNA3|CHRNA4|CHRNA5|CHRNA6|CHRNA7|CHRNB1|CHRNB2|CHRNB3|CHRNB4|CHRND|CHRNE|CHRNG|GABRA1|GABRA2|GABRA3|GABRA4|GABRA5|GABRA6|GABRB1|GABRB2|GABRB3|GABRD|GABRE|GABRG1|GABRG2|GABRG3|GABRR2|GLRA1|GLRA2|GLRB|GRIA1|GRIA3|GRID1|GRID2|GRIK1|GRIK2|GRIK3|GRIK4|GRIK5|GRIN1|GRIN2C|GRIN3A|	DOWN	PW
gliogenesis	GO:0042063	187	187	0.628531	4.998e-07	0.0001519	8.405e-05	0.007949	0.981	NA	ABL1|ADAM22|ADORA2A|AGER|AKT1|AKT2|ANXA1|APCDD1|APP|ARHGEF10|ASCL1|ASPA|AZU1|BACE2|BNIP3|BOK|C16orf45|CCL2|CD9|CDH2|CDK5|CDK5R1|CDK5R2|CDK6|CDKN2C|CLU|CNP|CNTF|CNTN2|CNTNAP1|CSK|CSPG4|CTNNB1|CX3CL1|DAB1|DAB2IP|DAG1|DICER1|DLL1|DNER|DRD1|DTX1|DUSP10|EEF2|EGFR|EGR2|EIF2B1|EIF2B2|EIF2B3|EIF2B4|EIF2B5|EMX1|EPHA4|ERBB2|ERBB3|ERCC2|FA2H|FGF10|FGF5|FPR2|GAP43|GCM1|GFAP|GLI3|GPC1|GPR157|GPR17|GSN|GSTP1|H…	UP	PW
bicellular tight junction	GO:0005923	111	111	0.707223	5.833e-07	0.0001552	1.495e-06	0.0002766	0.417	NA	ADCYAP1R1|AMOT|AMOTL1|AMOTL2|ANK3|AOC1|APC|ARHGAP17|ARHGEF2|ASH1L|BVES|C1QTNF5|CCDC85C|CCND1|CDH5|CDK4|CGN|CGNL1|CLDN1|CLDN10|CLDN11|CLDN12|CLDN15|CLDN16|CLDN18|CLDN19|CLDN2|CLDN20|CLDN23|CLDN4|CLDN5|CLDN6|CLDN7|CLDN9|CLMP|CRB3|CTNNB1|CXADR|CYTH1|CYTH2|CYTH3|DDX58|DLG1|DLG3|ECT2|EPB41L4B|EPCAM|EPPK1|ESAM|F11R|FRMD4A|FRMD4B|FRMPD2|FZD5|IGSF5|JAM2|JAM3|LIN7A|LIN7B|LIN7C|MAGI1|MAGI2|MAGI3|MAPK15|MAR…	UP	PW
sensory perception of chemical stimulus	GO:0007606	116	116	0.687578	5.807e-07	0.0001648	0.0150055	0.414696	0.00406	NA	ADCY3|ASIC1|ASIC2|ASIC3|AZGP1|B3GNT2|BBS1|BBS4|BEST2|C5AR1|CA6|CALHM1|CD36|CNGA4|CNGB1|DRD2|FFAR4|FZD2|GJB4|GNAL|GNAT2|GNB1|GNG13|ITPR3|LEF1|LPO|MKKS|NAV2|NCAM2|NXNL2|OR10A2|OR10A4|OR10A5|OR10AD1|OR11A1|OR13C5|OR13D1|OR13J1|OR14I1|OR1C1|OR1F1|OR1F12|OR1J1|OR2A1|OR2A7|OR2AG1|OR2AK2|OR2C1|OR2D2|OR2D3|OR2H1|OR2H2|OR2L13|OR2L2|OR2L3|OR2L5|OR2L8|OR2M3|OR2M4|OR2W3|OR3A2|OR4F29|OR51E2|OR52B6|OR52W1|OR6A…	UP	PW
regulation of long-term neuronal synaptic plasticity	GO:0048169	27	26	1.66431	5e-06	0.0001689	0.0256	0.354898	0.817	NA	AGT|APP|CAMK2B|DLG4|DRD2|EPHB2|GRIK2|GRIN1|GRM5|HRAS|KCNJ10|KIT|KRAS|NETO1|NEURL1|NF1|NPTN|RAB11A|RAB5A|RAB8A|SHANK3|SNCA|SYNGAP1|SYNGR1|SYNPO|SYP|	DOWN	PW
exploration behavior	GO:0035640	22	22	1.8188	5e-06	0.0001702	0.004295	0.0947125	0.664	NA	ABAT|APOE|ATXN3|BRINP1|C12orf10|CHL1|CHRNA4|CRH|DPP4|EIF4A3|GAD1|HTR1A|ITGA3|JPH3|LRRK2|LRRTM1|LSAMP|NLGN2|PENK|PRKCE|SLC4A10|TNR|	DOWN	PW
ribonucleoside monophosphate metabolic process	GO:0009161	196	196	1.15693	5.145e-06	0.0001711	0.29728	1	0.956	NA	ADA|ADK|ADPGK|ADSL|ADSS|ADSSL1|AK1|AK2|AK3|AK4|AK5|AK9|ALDOA|ALDOB|ALDOC|AMPD2|AMPD3|APRT|ATIC|ATP1A2|ATP1B1|ATP6V1A|ATP6V1B1|ATP6V1B2|BAD|BID|BPGM|CAD|CARD11|CASK|CHCHD10|CLPX|CMPK1|COA6|COQ7|COQ9|COX10|COX15|COX4I1|COX4I2|COX5A|COX5B|COX6A1|COX7C|CTNS|CYC1|CYCS|DHODH|DHTKD1|DLD|DLG1|DLG2|DMAC2L|ENO1|ENO2|ENO3|ENO4|ENPP1|ENPP3|ENTPD5|FAM20C|FIGNL1|FXN|GALK1|GAPDH|GAPDHS|GART|GCK|GMPR2|GMPS|GPI|G…	DOWN	PW
protein transport within lipid bilayer	GO:0032594	30	30	1.71617	5e-06	0.0001716	0.017095	0.271479	0.797	NA	AP3D1|ARHGAP44|ARL6|ATP1B1|CACNG2|CACNG3|CACNG4|CACNG5|CACNG7|CACNG8|CLIP1|CLSTN1|CPLX1|GRIP1|GRIPAP1|HIP1|LRRC7|NSG1|RAB11A|RAB8A|REEP2|RFTN1|RILPL1|RILPL2|SCRIB|SNAP25|SNAP47|STX1B|STX3|VPS35|	DOWN	PW
dendritic spine	GO:0043197	162	161	1.18655	5.131e-06	0.000172	0.0479725	0.530314	0.955	NA	ABHD17A|ABHD17B|ABHD17C|ACTN2|ADAM10|ADORA1|AKAP5|ALS2|ANKS1B|APBA1|APBA2|APBA3|APBB1|APP|ARC|ARF4|ARFGEF2|ARHGAP32|ARHGAP33|ARHGAP44|ARRB1|ARRB2|ASAP1|ASIC2|ATP1A2|ATP2B1|BAIAP2|CALB1|CAMK2A|CANX|CDC42|CDK5R1|CLSTN1|CNIH2|CNN3|COMT|CPEB4|CRIPT|CRYAB|CTNND1|CTTN|CTTNBP2|CYFIP1|DDN|DGKI|DLG4|DNAJB1|DNM1|DNM2|DNM3|DOCK10|DRD1|DRD2|DTNBP1|DVL1|EEF2K|EPHA4|FARP1|FBXO2|FCGR2B|FMR1|FRMPD4|FUS|FXR1|FXR2…	DOWN	PW
purine nucleoside monophosphate metabolic process	GO:0009126	184	184	1.17203	5.483e-06	0.0001809	0.249715	1	0.951	NA	ADA|ADK|ADPGK|ADSL|ADSS|ADSSL1|AK1|AK2|AK3|AK4|AK5|AK9|ALDOA|ALDOB|ALDOC|AMPD2|AMPD3|APRT|ATIC|ATP1A2|ATP1B1|ATP6V1A|ATP6V1B1|ATP6V1B2|BAD|BID|BPGM|CARD11|CASK|CHCHD10|CLPX|COA6|COQ7|COQ9|COX10|COX15|COX4I1|COX4I2|COX5A|COX5B|COX6A1|COX7C|CTNS|CYC1|CYCS|DHTKD1|DLD|DLG1|DLG2|DMAC2L|ENO1|ENO2|ENO3|ENO4|ENPP1|ENPP3|ENTPD5|FAM20C|FIGNL1|FXN|GALK1|GAPDH|GAPDHS|GART|GCK|GMPR2|GMPS|GPI|GUK1|HK1|HK2|HK3|…	DOWN	PW
limbic system development	GO:0021761	97	97	1.27289	5.653e-06	0.0001851	5.603e-07	7.692e-05	0.992	NA	ALDH1A3|ALK|ANXA3|ARPC5|ATAT1|ATP2B4|BAX|BBS2|BBS4|BCAN|BTG2|CASP3|CDK5|CDK5R1|CDK5R2|CDK6|CNTNAP2|CRH|CRK|CRKL|DAB1|DCLK2|DLX1|DLX2|DRD1|DRD2|EIF2B3|EIF2B5|EMX2|EPHA5|ETS1|EZH1|EZH2|FEZF2|FGF13|FGFR1|FGFR2|GLI3|GSK3B|HAP1|HDAC1|HSD3B1|HSD3B2|HTR5A|ID4|KCNA1|KDM6B|KIF14|KIF5B|KIRREL3|LEF1|LRP8|MAS1|MDK|MFSD2A|MKKS|NEFL|NEUROD1|NEUROD6|NF1|NF2|NME1|NR0B1|NR2E1|NR4A3|NRP1|NRP2|OGDH|PAFAH1B1|PEBP1|P…	DOWN	PW
neuron migration	GO:0001764	102	102	1.27254	5.757e-06	0.000187	3.526e-06	0.0003335	0.954	NA	ACAP3|ALKBH1|APBB2|ARX|ASCL1|ASPM|ASTN1|AUTS2|AXL|BAX|BBS4|CCK|CCKAR|CCR4|CDK5|CDK5R1|CDK5R2|CDKL5|CELSR1|CELSR3|CHL1|CNTN2|CRK|CRKL|CTNNB1|CXCL12|DAB1|DCC|DCDC2|DCLK1|DCX|DDIT4|DISC1|DNER|DRD1|DRD2|DRGX|ELP3|FBXO45|FEZF1|FEZF2|FGF13|FGFR1|FYN|FZD3|GAS6|GATA2|GPM6A|ITGA3|KIAA0319|KIRREL3|LHX6|LRP12|MAP1B|MARK1|MARK2|MATN2|MDGA1|MEF2C|MYH10|NAV1|NDE1|NDEL1|NDN|NDNF|NKX6-1|NR2F2|NR4A2|NRCAM|NRP1|NR…	DOWN	PW
peptidase complex	GO:1905368	83	83	1.30477	5.965e-06	0.0001923	0.043769	0.502105	0.464	NA	ADRM1|AFG3L2|ATXN7L3|DNAJB2|ENY2|F3|F7|HSPB1|HTRA2|IDE|PAAF1|PSMA1|PSMA2|PSMA3|PSMA4|PSMA5|PSMA6|PSMA7|PSMB1|PSMB10|PSMB2|PSMB3|PSMB4|PSMB5|PSMB6|PSMB7|PSMB8|PSMB9|PSMC1|PSMC2|PSMC3|PSMC4|PSMC5|PSMC6|PSMD1|PSMD10|PSMD11|PSMD12|PSMD13|PSMD14|PSMD2|PSMD3|PSMD4|PSMD5|PSMD6|PSMD7|PSMD8|PSMD9|PSME1|PSME2|PSME3|PSME4|PSMF1|RAD23A|RAD23B|SEC11A|SEC11C|SPCS1|SPCS2|SPCS3|SPG7|SUPT20H|TADA1|TADA3|TAF12|TAF…	DOWN	PW
regulation of glutamate receptor signaling pathway	GO:1900449	47	47	1.43309	6.289e-06	0.0002013	0.00406	0.0919191	0.835	NA	ADRB2|ANXA3|APP|ARC|CACNG2|CACNG3|CACNG4|CACNG5|CACNG7|CACNG8|CAPN1|CNIH2|CNIH3|CRH|CRHBP|CX3CL1|DAPK1|DLG4|EPHB2|FRRS1L|FYN|GSG1L|KLHL24|MAPK8IP2|MEF2C|MINK1|NECAB2|NETO1|NETO2|NLGN1|NLGN2|NLGN3|OPRM1|PINK1|PPARGC1A|PRNP|PTK2B|RASGRF1|RELN|RGS9|SHANK1|SHANK2|SHANK3|SHISA6|SHISA7|SHISA9|UNC13A|	DOWN	PW
voltage-gated ion channel activity	GO:0005244	182	182	1.16995	6.366e-06	0.0002022	0.007163	0.142465	0.808	GO:0022832|voltage-gated channel activity,	ABCC8|ANO1|ANO6|ANXA2|ANXA2P2|BSND|CACHD1|CACNA1A|CACNA1B|CACNA1C|CACNA1D|CACNA1E|CACNA1F|CACNA1G|CACNA1H|CACNA1I|CACNA1S|CACNA2D1|CACNA2D2|CACNA2D3|CACNA2D4|CACNB1|CACNB2|CACNB3|CACNB4|CACNG2|CACNG3|CACNG4|CACNG5|CACNG6|CACNG7|CACNG8|CALHM1|CATSPER2|CATSPER3|CDK5|CLCA3P|CLCN1|CLCN2|CLCN3|CLCN4|CLCN5|CLCN6|CLCN7|CLCNKB|CLIC1|CLIC2|CLIC3|CLIC4|CLIC5|CLIC6|CNR1|CYBB|GAS6|GPR89A|GPR89B|GRIN1|GRIN2A|…	DOWN	PW
voltage-gated channel activity	GO:0022832	182	182	1.16995	6.366e-06	0.0002022	0.007163	0.142465	0.808	GO:0005244|voltage-gated ion channel activity,	ABCC8|ANO1|ANO6|ANXA2|ANXA2P2|BSND|CACHD1|CACNA1A|CACNA1B|CACNA1C|CACNA1D|CACNA1E|CACNA1F|CACNA1G|CACNA1H|CACNA1I|CACNA1S|CACNA2D1|CACNA2D2|CACNA2D3|CACNA2D4|CACNB1|CACNB2|CACNB3|CACNB4|CACNG2|CACNG3|CACNG4|CACNG5|CACNG6|CACNG7|CACNG8|CALHM1|CATSPER2|CATSPER3|CDK5|CLCA3P|CLCN1|CLCN2|CLCN3|CLCN4|CLCN5|CLCN6|CLCN7|CLCNKB|CLIC1|CLIC2|CLIC3|CLIC4|CLIC5|CLIC6|CNR1|CYBB|GAS6|GPR89A|GPR89B|GRIN1|GRIN2A|…	DOWN	PW
cytoplasmic side of membrane	GO:0098562	161	161	1.18271	6.673e-06	0.0002104	0.0001461	0.006096	0.915	NA	ACP1|AJAP1|AKAP5|ALOX15|ANK1|ASPSCR1|ATP2A2|ATP2B1|BIRC2|BLK|C2CD2L|CACNB4|CAV2|CBX6|CDH1|CDIP1|CDK16|CHMP4A|CHMP4B|CHUK|CISD1|CNR2|CYLD|CYTH1|CYTH3|D2HGDH|DIABLO|DLG1|DLG4|DNAJA1|DSG1|DTNA|EEF1A1|EEF1A2|EPB41|ERRFI1|ESYT1|ESYT2|ESYT3|EXOC1|EZR|FARP1|FER|FERMT2|FES|FGR|FKBP1A|FRK|FYN|G6PD|GEM|GFAP|GM2A|GNA11|GNA12|GNA13|GNA14|GNA15|GNAI1|GNAI2|GNAI3|GNAL|GNAO1|GNAQ|GNAS|GNAT2|GNAZ|GNB1|GNB1L|GNG1…	DOWN	PW
intrinsic component of presynaptic membrane	GO:0098889	80	80	1.29566	9.238e-06	0.0002891	0.009866	0.182564	0.873	NA	ADAM23|ADCY8|ADORA1|ADORA2A|ADRA1A|APH1A|ATP2B1|ATP2B4|CACNA1D|CADM3|CANX|CDH10|CDH2|CDH9|CHRM1|CHRM2|CHRM3|CHRNA4|CHRNA6|CHRNB2|CNR1|CNTN1|CNTN5|CNTN6|CNTNAP4|CPLX3|DRD1|DRD2|EFNB2|EFNB3|EPHA4|EPHB2|ERBB4|FLOT2|FXYD6|GABRA5|GLRA1|GPC4|GPM6A|GRIK4|GRIK5|GRM3|HTR1B|HTR2A|HTR3A|KCNA1|KCNA2|KCNA3|KCNC1|KCNH1|KCNJ3|KCNJ9|LRFN3|NCSTN|NPTN|NRXN1|NTNG1|NTNG2|OPRD1|OPRK1|OPRM1|P2RX1|P2RX3|P2RY1|PCDH17|PS…	DOWN	PW
regulation of neurotransmitter receptor activity	GO:0099601	54	54	1.39161	9.824e-06	0.0003052	0.003626	0.0838793	0.783	NA	ADRB2|AKAP9|ANXA3|APP|ARC|CACNG2|CACNG3|CACNG4|CACNG5|CACNG7|CACNG8|CAPN1|CNIH2|CNIH3|CRH|CRHBP|DAPK1|DLG4|EPHB2|FNTA|GSG1L|HOMER1|KLHL24|LYNX1|LYPD6|LYPD6B|MAPK8IP2|MEF2C|MINK1|NETO1|NETO2|NLGN1|NLGN2|NLGN3|NPTX1|NPTX2|NPTXR|OPRM1|PATE1|PATE4|PINK1|PPARGC1A|PSCA|PTK2B|RASGRF1|RELN|RGS9|SHANK1|SHANK2|SHANK3|SHISA6|SHISA7|SHISA9|SRC|	DOWN	PW
cyclic nucleotide metabolic process	GO:0009187	37	37	1.4895	1.005e-05	0.0003099	8.971e-12	9.545e-09	0.764	NA	ADCY1|ADCY10|ADCY2|ADCY3|ADCY4|ADCY5|ADCY6|ADCY7|ADCY8|ADCY9|ADM|ADORA2A|AMPD2|CNP|EPHA2|GUCY1A2|GUCY2C|GUCY2D|NPPA|NPPC|NPR1|NPR2|PDE10A|PDE1A|PDE2A|PDE4A|PDE4B|PDE4C|PDE4D|PDE5A|PDE7A|PDE7B|PDE8A|PDE8B|PDE9A|PTHLH|RORA|	DOWN	PW
sensory perception of taste	GO:0050909	48	48	0.863116	1.43e-06	0.000358	0.005258	0.240646	0.159	NA	ASIC1|ASIC2|ASIC3|AZGP1|CA6|CALHM1|CD36|FFAR4|GNAT2|GNB1|GNG13|ITPR3|LEF1|LPO|P2RX2|P2RX3|PIGR|PIP|PKD1L3|PKD2L1|PLCB2|REEP2|RTP1|RTP4|SCNN1A|SCNN1D|SCNN1G|TAS1R1|TAS1R3|TAS2R10|TAS2R13|TAS2R14|TAS2R19|TAS2R20|TAS2R3|TAS2R30|TAS2R31|TAS2R39|TAS2R4|TAS2R40|TAS2R43|TAS2R46|TAS2R5|TAS2R50|TAS2R7|TAS2R8|TAS2R9|WNT10B|	UP	PW
regulation of synapse assembly	GO:0051963	95	95	1.25797	1.224e-05	0.0003748	0.0008913	0.0259808	0.779	NA	ADNP|AGRN|AMIGO1|AMIGO2|AMIGO3|APP|ARF6|ARHGEF9|ASIC2|BDNF|BHLHB9|CBLN1|CBLN2|CHRNB2|CLSTN1|CLSTN2|CLSTN3|COLQ|CUX2|DLG5|EEF2K|EFNA5|EIF4G1|EPHA7|EPHB1|EPHB2|EPHB3|FLRT1|FLRT2|FLRT3|FZD1|GAP43|GHRL|GPC4|GRID2|GRIN1|IL1RAP|IL1RAPL1|IL1RAPL2|LHFPL4|LINGO2|LRFN1|LRFN3|LRFN4|LRFN5|LRRC24|LRRC4B|LRRN1|LRRN3|LRRTM1|LRRTM2|LRRTM3|LRTM1|LRTM2|MDGA1|MECP2|MEF2C|MUSK|NLGN1|NLGN2|NLGN3|NRXN1|NTN1|NTNG2|NTRK…	DOWN	PW
cytosolic small ribosomal subunit	GO:0022627	42	42	1.43878	1.322e-05	0.000402	0.0729892	0.688785	0.21	NA	DDX3X|EIF2A|EIF2D|EIF4G1|HBA1|HBA2|LARP4|MCTS1|RPS10|RPS11|RPS12|RPS13|RPS14|RPS15|RPS15A|RPS16|RPS17|RPS18|RPS19|RPS2|RPS20|RPS21|RPS23|RPS24|RPS25|RPS26|RPS27|RPS27A|RPS27L|RPS28|RPS29|RPS3|RPS3A|RPS4X|RPS4Y1|RPS5|RPS6|RPS7|RPS8|RPS9|RPSA|UBA52|	DOWN	PW
bicarbonate transport	GO:0015701	41	41	0.877015	1.901e-06	0.0004495	5.501e-05	0.005574	0.318	NA	AQP1|BEST1|CA1|CA12|CA13|CA14|CA2|CA3|CA4|CA5A|CA5B|CA6|CA7|CFTR|CYB5R1|CYB5R2|CYB5R4|CYB5RL|HBA1|HBA2|HBB|SLC26A1|SLC26A10|SLC26A2|SLC26A3|SLC26A4|SLC26A5|SLC26A6|SLC26A7|SLC26A8|SLC26A9|SLC4A1|SLC4A10|SLC4A11|SLC4A2|SLC4A3|SLC4A4|SLC4A5|SLC4A7|SLC4A8|SLC4A9|	UP	PW
antigen processing and presentation	GO:0019882	158	157	1.1707	1.49e-05	0.0004496	0.100737	0.842312	0.926	NA	ABCB9|ACE|ACTR10|ACTR1A|ACTR1B|AP1B1|AP1G1|AP1M1|AP1M2|AP1S1|AP1S2|AP1S3|AP2A1|AP2A2|AP2B1|AP2M1|AP2S1|AP3B1|AP3D1|ARF1|ATG5|B2M|BCAP31|CALR|CANX|CAPZA1|CAPZA2|CAPZB|CD1D|CD209|CD36|CD74|CD8A|CENPE|CHUK|CLEC4A|CLEC4M|CLTA|CLTC|CTSD|CTSE|CTSF|CTSH|CTSL|CTSS|CTSV|DCTN1|DCTN2|DCTN3|DCTN4|DCTN5|DCTN6|DNM2|DYNC1H1|DYNC1I1|DYNC1I2|DYNC1LI1|DYNC1LI2|DYNLL1|DYNLL2|ERAP1|ERAP2|FCER1G|FCGR1A|FCGR1B|FCGR2B|…	DOWN	PW
ionotropic glutamate receptor signaling pathway	GO:0035235	25	25	1.7471	1.5e-05	0.0004496	0.00451	0.0984336	0.71	NA	APP|CDK5R1|CLN3|CPEB4|GRIA1|GRIA2|GRIA3|GRIA4|GRID1|GRID2|GRIK1|GRIK2|GRIK3|GRIK4|GRIK5|GRIN1|GRIN2A|GRIN2B|GRIN2C|GRIN2D|GRIN3A|GRIN3B|PTK2B|SULT1A3|TIAM1|	DOWN	PW
carbohydrate transmembrane transporter activity	GO:0015144	32	32	0.933847	2.03e-06	0.0004548	6.666e-10	3.546e-07	0.649	NA	AQP1|AQP3|AQP7|AQP9|PPBP|SLC17A5|SLC23A1|SLC23A2|SLC2A1|SLC2A10|SLC2A11|SLC2A12|SLC2A14|SLC2A2|SLC2A3|SLC2A4|SLC2A5|SLC2A6|SLC2A8|SLC2A9|SLC45A1|SLC45A2|SLC45A3|SLC45A4|SLC50A1|SLC5A1|SLC5A11|SLC5A2|SLC5A3|SLC5A4|SLC5A9|TMEM144|	UP	PW
regulation of dendrite morphogenesis	GO:0048814	85	85	1.27378	1.609e-05	0.000479	0.0124123	0.217394	0.942	NA	ACTR2|ADAM10|ANAPC2|ANKRD27|ARC|ARHGAP33|ARHGAP44|BAIAP2|BHLHB9|CAMK2B|CAPRIN1|CAPRIN2|CDK5|CDK5R1|CDKL3|CDKL5|CFL1|CHRNA3|CHRNB2|CUL7|CUX1|CUX2|DBN1|DHX36|DNM1L|DNM3|EEF2K|EFNA1|EPHA4|FBXO31|FBXW8|FMR1|GORASP1|GRIN1|GSK3B|HECW1|HECW2|ID1|IL1RAPL1|ILK|ITPKA|KALRN|KNDC1|LRP8|LRRK2|LZTS3|NEDD4|NEDD4L|NFATC4|NGEF|NLGN1|NLGN3|NR2E1|NSMF|OBSL1|OPA1|PAFAH1B1|PAK3|PARP6|PDLIM5|PPP1R9A|PPP3CA|PQBP1|PTEN|…	DOWN	PW
regulation of neurological system process	GO:0031644	115	115	1.21593	1.681e-05	0.0004967	8.39e-06	0.0006738	0.992	NA	ABAT|ACPP|ADORA1|ADRA2C|ADRB2|AGT|AKAP9|APP|AVPR1A|BAIAP2|CACNB3|CACNG4|CACNG5|CARTPT|CBLN1|CCK|CCN3|CELF4|CHRNA7|CHRNB4|CNIH2|COMT|CUX2|DAG1|DICER1|DLG4|DVL1|EDN1|EDNRB|EIF2AK3|EIF4A3|F2R|FABP5|FAM173B|FAM19A4|FGF12|FIG4|FMR1|GBA|GHRL|GLRA1|GPR35|GRIN1|GRIN2A|GRIN2D|GRM1|HGF|HOMER1|HTR2C|IGSF9B|IL10|ITGA2|LRRK2|MGLL|MTMR2|MTOR|MYRF|NCMAP|NETO1|NLGN1|NLGN2|NLGN3|NLGN4X|NMU|NMUR2|NPTX1|NPTX2|NPTXR…	DOWN	PW
calcium-dependent cell-cell adhesion via plasma membrane cell adhesion molecules	GO:0016339	45	45	1.40477	1.738e-05	0.0005102	6.423e-07	8.284e-05	0.003	NA	AJUBA|ARVCF|ATP2C1|CDH1|CDH10|CDH11|CDH12|CDH13|CDH15|CDH17|CDH18|CDH19|CDH2|CDH20|CDH22|CDH23|CDH24|CDH26|CDH3|CDH4|CDH5|CDH6|CDH7|CDH8|CDH9|CDHR3|DCHS1|DSG1|NLGN1|PCDH12|PCDHB10|PCDHB11|PCDHB13|PCDHB14|PCDHB16|PCDHB2|PCDHB3|PCDHB4|PCDHB5|PCDHB6|PCDHB9|PCDHGB4|PCDHGC3|SELL|SELP|	DOWN	PW
calmodulin binding	GO:0005516	185	185	1.15483	1.826e-05	0.0005323	0.0003872	0.0131843	0.822	NA	ADCY1|ADCY3|ADCY8|ADD1|ADD2|ADD3|AEBP1|AKAP5|ARPP21|ASPM|ATP2B1|ATP2B2|ATP2B3|ATP2B4|CACNA1C|CACNA1S|CALD1|CAMK1|CAMK1D|CAMK1G|CAMK2A|CAMK2B|CAMK2D|CAMK2G|CAMK4|CAMKK1|CAMKK2|CAMKV|CAMSAP1|CAMSAP2|CAMSAP3|CASK|CDK5RAP2|CEACAM1|CEP97|CNN1|CNN2|CNN3|CTH|DAPK1|DAPK2|DDX5|EDF1|EEA1|EEF2K|EGFR|ENKUR|EPB41|EWSR1|FAS|FBXL2|GAP43|GEM|GRIN1|INVS|IQCB1|IQCF1|IQCF3|IQCG|IQGAP1|IQGAP2|IQGAP3|ITPKA|ITPKB|ITPK…	DOWN	PW
positive regulation of axonogenesis	GO:0050772	78	78	1.28028	1.893e-05	0.0005481	0.0150398	0.249064	0.948	NA	ADNP|AMIGO1|ANAPC2|ARHGDIA|BDNF|BMPR2|BRAF|CDH4|CDKL5|CHODL|CRABP2|CXCL12|CYFIP1|DSCAM|EFNA5|FN1|GDI1|GOLGA4|ILK|ISLR2|IST1|L1CAM|LIMK1|LPAR3|MACF1|MAP1B|MAP2K1|MAP3K13|MAP6|MAPT|MEGF8|METRN|NDEL1|NEFL|NGF|NGFR|NIN|NRP1|NTN1|NTRK2|NTRK3|PAFAH1B1|PAK1|PLXNA1|PLXNA2|PLXNA3|PLXNA4|PLXNB1|PLXNB2|PLXNB3|PLXNC1|PLXND1|RAB11A|RHOA|RND2|ROBO1|ROBO2|RUFY3|SEMA4D|SEMA5A|SEMA7A|SKIL|SLIT2|SLITRK1|SRF|STK11|…	DOWN	PW
intrinsic component of mitochondrial inner membrane	GO:0031304	37	37	1.46749	2.003e-05	0.0005684	0.0479493	0.531439	0.327	GO:0031305|integral component of mitochondrial inner membrane,	AFG3L2|AGK|APOO|APOOL|CHCHD10|CHCHD3|CHCHD6|COA1|COA3|COQ2|COX11|COX16|COX18|DNAJC11|ETFDH|IMMT|L2HGDH|MCU|MCUR1|MICOS10|MPC1|MPC2|OXA1L|PET100|PISD|PPOX|SCO1|SCO2|SLC25A19|SLC25A3|SMDT1|SPG7|TIMM17A|TIMM17B|TIMM23B|TMEM11|TMEM177|	DOWN	PW
integral component of mitochondrial inner membrane	GO:0031305	37	37	1.46749	2.003e-05	0.0005684	0.0479493	0.531439	0.327	GO:0031304|intrinsic component of mitochondrial inner membrane,	AFG3L2|AGK|APOO|APOOL|CHCHD10|CHCHD3|CHCHD6|COA1|COA3|COQ2|COX11|COX16|COX18|DNAJC11|ETFDH|IMMT|L2HGDH|MCU|MCUR1|MICOS10|MPC1|MPC2|OXA1L|PET100|PISD|PPOX|SCO1|SCO2|SLC25A19|SLC25A3|SMDT1|SPG7|TIMM17A|TIMM17B|TIMM23B|TMEM11|TMEM177|	DOWN	PW
protein transport within plasma membrane	GO:0099632	23	23	1.73607	2e-05	0.0005713	0.02068	0.311004	0.79	GO:0099637|neurotransmitter receptor transport,	AP3D1|ARHGAP44|CACNG2|CACNG3|CACNG4|CACNG5|CACNG7|CACNG8|CLSTN1|CPLX1|GRIP1|GRIPAP1|HIP1|LRRC7|NSG1|RAB11A|RAB8A|SCRIB|SNAP25|SNAP47|STX1B|STX3|VPS35|	DOWN	PW
neurotransmitter receptor transport	GO:0099637	23	23	1.73607	2e-05	0.0005713	0.02068	0.311004	0.79	GO:0099632|protein transport within plasma membrane,	AP3D1|ARHGAP44|CACNG2|CACNG3|CACNG4|CACNG5|CACNG7|CACNG8|CLSTN1|CPLX1|GRIP1|GRIPAP1|HIP1|LRRC7|NSG1|RAB11A|RAB8A|SCRIB|SNAP25|SNAP47|STX1B|STX3|VPS35|	DOWN	PW
cAMP metabolic process	GO:0046058	23	23	1.73597	2e-05	0.0005751	0.00014	0.005958	0.612	NA	ADCY1|ADCY10|ADCY2|ADCY3|ADCY4|ADCY5|ADCY6|ADCY7|ADCY8|ADCY9|ADM|ADORA2A|EPHA2|PDE10A|PDE4A|PDE4B|PDE4C|PDE4D|PDE7A|PDE7B|PDE8A|PDE8B|PTHLH|	DOWN	PW
intrinsic component of synaptic vesicle membrane	GO:0098563	46	46	1.39802	2.199e-05	0.0006199	0.006867	0.137849	0.737	NA	CPLX3|DNAJC5|GABRA2|LAMP1|OPRD1|OPRK1|PTPRN2|PTPRS|RAB11B|RAB26|RAB27B|RAB35|RAB3A|RAB3B|RAB3C|RAB4A|RAB5A|RAB5B|SLC17A6|SLC17A7|SLC17A8|SLC30A3|SLC32A1|SLC6A17|SLC6A9|STX10|STX12|STX1A|STX6|SV2A|SV2C|SYN1|SYNGR1|SYNPR|SYP|SYPL1|SYT1|SYT11|SYT4|SYT9|TMEM163|VAMP1|VAMP3|VAMP4|VAMP7|WFS1|	DOWN	PW
cerebral cortex cell migration	GO:0021795	41	41	1.42128	2.377e-05	0.0006656	6.524e-11	4.628e-08	0.861	NA	ARX|C16orf45|CDK5|CDK5R1|CDK5R2|CTNNB1|DAB1|DAB2IP|DIXDC1|EFHC1|EGFR|FBXO45|FGF13|FUT10|GLI3|HTR6|LAMB1|LHX6|MBOAT7|NDEL1|NR2E1|NRP1|NRP2|P2RY12|PAFAH1B1|PEX13|POU3F2|POU3F3|PSEN1|RELN|RHOA|ROBO1|RTN4|SEMA3A|SLIT2|SOCS7|SRGAP2|SRGAP2C|SUN1|SUN2|SYNE2|	DOWN	PW
positive regulation of dendritic spine development	GO:0060999	40	39	1.46048	2.483e-05	0.0006908	0.001962	0.0496967	0.788	NA	ACTR2|APOE|ARF1|BAIAP2|BHLHB9|C21orf91|CAMK1|CAMK2B|CAPRIN1|CAPRIN2|CDKL5|CPEB3|CUX2|DBN1|DHX36|DLG5|DNM1L|EEF2K|FMR1|ITPKA|KALRN|LLPH|LPAR1|LRP8|MAPK6|MTOR|NEURL1|NLGN1|OPA1|PAFAH1B1|PAK3|PPP1R9A|PSEN1|RELN|SHANK1|SHANK2|SHANK3|TIAM1|ZMYND8|	DOWN	PW
SNARE binding	GO:0000149	102	102	1.24064	2.9e-05	0.0008015	0.0231727	0.333186	0.806	NA	ABCA1|ABL1|ANKRD27|BAIAP3|BLOC1S6|CACNA1A|CAPN10|CPLX1|CPLX2|CPLX3|CPLX4|DAPK1|DOC2B|EXOC3|EXOC3L1|EXOC3L2|GABARAPL2|GOLGA2|GOSR2|HECTD3|LRRK2|NAPA|NAPB|NAPG|NBAS|NSF|PICALM|PRRT2|PTPN2|RAB11A|RAB4A|RNF40|SCFD1|SEC22B|SEC24C|SEC24D|SLC6A4|SNAP23|SNAP25|SNAP29|SNAP47|SNAP91|SNAPIN|SNPH|STX10|STX11|STX12|STX16|STX17|STX19|STX1A|STX1B|STX2|STX3|STX4|STX5|STX6|STX7|STX8|STXBP1|STXBP2|STXBP3|STXBP4|ST…	DOWN	PW
carboxypeptidase activity	GO:0004180	37	37	0.887812	3.79e-06	0.0008065	1.926e-05	0.002483	0.0172	NA	ACE|ACE2|AEBP1|AGBL1|AGBL2|AGBL3|AGBL4|AGBL5|AGTPBP1|BLMH|CNDP1|CNDP2|CPA1|CPA4|CPB1|CPB2|CPD|CPE|CPM|CPN2|CPO|CPQ|CPVL|CPXM1|CPXM2|CPZ|CTSA|CTSZ|FOLH1|FOLH1B|NAALAD2|NAALADL1|PEPD|PRCP|SCPEP1|VASH1|VASH2|	UP	PW
positive regulation of synaptic transmission, glutamatergic	GO:0051968	29	29	1.61419	3e-05	0.0008237	0.002755	0.0677762	0.857	NA	ADORA2A|CACNG2|CACNG3|CACNG4|CACNG5|CACNG7|CACNG8|CUBN|DRD1|EGFR|GLUL|KMO|NLGN1|NLGN2|NLGN3|NRXN1|NTRK1|OXTR|PTGS2|PTK2B|RAB3GAP1|RELN|ROR2|SHANK1|SHANK2|SHANK3|STXBP1|TNR|TSHZ3|	DOWN	PW
cytoplasmic side of plasma membrane	GO:0009898	138	138	1.18882	3.544e-05	0.0009669	0.00017	0.006955	0.831	NA	ACP1|AJAP1|AKAP5|ALOX15|ANK1|ASPSCR1|ATP2A2|ATP2B1|BIRC2|BLK|C2CD2L|CACNB4|CAV2|CBX6|CDH1|CDK16|CHMP4A|CHMP4B|CHUK|CNR2|CYLD|CYTH1|CYTH3|D2HGDH|DIABLO|DLG1|DLG4|DSG1|DTNA|EPB41|ERRFI1|ESYT1|ESYT2|ESYT3|EXOC1|EZR|FARP1|FER|FERMT2|FES|FGR|FRK|FYN|G6PD|GEM|GM2A|GNA11|GNA12|GNA13|GNA14|GNA15|GNAI1|GNAI2|GNAI3|GNAL|GNAO1|GNAQ|GNAS|GNAT2|GNAZ|GNB1|GNB1L|GNG10|GNG11|GNG12|GNG13|GNG2|GNG3|GNG4|GNG5|GNG7|…	DOWN	PW
locomotory behavior	GO:0007626	170	170	1.14309	3.989e-05	0.001081	0.0004177	0.0141083	0.958	NA	ABAT|ABHD12|ADAM22|ADCY5|ADCY8|ADORA2A|ALDH1A3|ALK|ALS2|ANKH|APBA1|APBA2|APH1B|APOE|APP|ARCN1|ARRB2|ASL|ASTN1|ATP1A2|ATP7A|B4GALT2|BTBD9|C12orf10|C1QL1|CACNA1B|CALB1|CDH23|CELSR1|CEND1|CHD7|CHL1|CHRNA3|CHRNA4|CHRNB2|CHRNB4|CLN6|CLN8|CNP|CNTN2|CRH|CSTB|CTNS|CUBN|CXCL12|DAB1|DBH|DDHD2|DMBX1|DMRT3|DPP4|DRD1|DRD2|DRD4|DSCAM|EFNB3|EGR1|EPHA4|EPS8|ESPN|ETV5|FEZF2|FGF12|FIG4|FXN|FZD4|GAA|GAD1|GDNF|GIGYF…	DOWN	PW
antigen processing and presentation of exogenous antigen	GO:0019884	125	125	1.19988	4.031e-05	0.001086	0.103698	0.85531	0.923	NA	ACTR10|ACTR1A|ACTR1B|AP1B1|AP1G1|AP1M1|AP1M2|AP1S1|AP1S2|AP1S3|AP2A1|AP2A2|AP2B1|AP2M1|AP2S1|AP3B1|AP3D1|ARF1|B2M|CALR|CANX|CAPZA1|CAPZA2|CAPZB|CD1D|CD36|CD74|CENPE|CHUK|CLEC4A|CLTA|CLTC|CTSD|CTSE|CTSF|CTSL|CTSS|CTSV|DCTN1|DCTN2|DCTN3|DCTN4|DCTN5|DCTN6|DNM2|DYNC1H1|DYNC1I1|DYNC1I2|DYNC1LI1|DYNC1LI2|DYNLL1|DYNLL2|FCER1G|FCGR1A|FCGR1B|FCGR2B|HLA-A|HLA-B|HLA-C|HLA-DMA|HLA-DMB|HLA-DOA|HLA-DOB|HLA-DPA…	DOWN	PW
rRNA binding	GO:0019843	56	56	1.32193	4.988e-05	0.001335	0.0350654	0.43637	0.181	NA	ANG|CIRBP|DDX21|DDX28|EEF2|EMG1|ERAL1|ERI1|FASTKD2|FASTKD5|GTF3A|IMP3|KDM2B|MDM2|MRPL11|MRPL16|MRPL18|MRPL20|MRPS11|MRPS17|MRPS18A|MRPS18C|MRPS27|MRPS6|MRPS7|NGRN|NOL12|NSUN4|PTCD3|RBM3|RNASEL|RPF2|RPL11|RPL12|RPL19|RPL23|RPL23A|RPL37|RPL5|RPL8|RPL9|RPLP0|RPS11|RPS13|RPS14|RPS18|RPS3|RPS4X|RPS4Y1|RPS5|RPS9|RRS1|SBDS|TST|UTP23|UTP25|	DOWN	PW
positive regulation of neurological system process	GO:0031646	55	55	1.347	5.038e-05	0.00134	2.308e-06	0.0002232	0.884	NA	ABAT|ADRB2|BAIAP2|CACNB3|CARTPT|CCK|CHRNA7|CHRNB4|CUX2|DAG1|DICER1|DLG4|DVL1|FAM173B|GBA|GRIN1|HGF|IGSF9B|ITGA2|MTOR|MYRF|NCMAP|NETO1|NLGN1|NLGN2|NLGN3|NMU|NRXN1|NTSR1|OPRL1|P2RX3|PARD3|PRKCZ|PTAFR|PTEN|PTK2B|RELN|RGS4|RIMS1|RIMS2|RNF10|S100B|SHANK1|SHANK2|SHANK3|SLC25A12|SOX10|SSH1|STX1A|STX1B|TENM4|TNR|UNC13B|WASF3|WNT7A|	DOWN	PW
synaptic transmission, glutamatergic	GO:0035249	28	28	1.61428	6e-05	0.001576	0.007525	0.14827	0.711	NA	ADORA2A|ALS2|CDH8|CDK5|CLSTN3|CNIH2|CNIH3|GRIA2|GRID1|GRID2|GRIK1|GRIK2|GRIK3|GRIK4|GRIK5|GRIN1|NAPA|NAPB|NF1|P2RX1|SHC3|SLC17A6|SLC17A7|SLC17A8|SLC1A4|UNC13A|UNC13B|UNC13C|	DOWN	PW
AMPA glutamate receptor complex	GO:0032281	26	26	1.61733	6e-05	0.001586	0.019175	0.300032	0.508	NA	ABHD12|ABHD6|CACNG2|CACNG3|CACNG4|CACNG5|CACNG7|CACNG8|CNIH2|CNIH3|CPT1C|DLG3|DLG4|GRIA1|GRIA2|GRIA3|GRIA4|OLFM2|OLFM3|PORCN|SACM1L|SHISA6|SHISA7|SHISA9|VWC2|VWC2L|	DOWN	PW
polysome	GO:0005844	69	69	1.27368	6.21e-05	0.001622	0.119963	0.91663	0.485	NA	AGO1|AGO2|ATXN2|CALR|DHX9|DIS3L2|DRG1|EEF2|EIF2AK4|EIF2S1|EIF3H|EIF4B|EIF4G1|EIF4H|FMR1|FUS|FXR1|FXR2|HSPA14|IMPACT|LARP1|LARP4|LARP4B|LARP6|LIN28A|MCRS1|MSI1|MSI2|MYH10|NAA30|NAA35|NAA38|NR0B1|NUFIP2|PNPT1|PSMA1|PSMA6|RPL10A|RPL11|RPL18|RPL18A|RPL19|RPL24|RPL30|RPL31|RPL32|RPL36|RPL36A|RPL38|RPL39|RPL41|RPL6|RPL7|RPL7A|RPL8|RPS21|RPS23|RPS26|RPS28|RPS29|RPS3|RPS4X|RPS4Y1|RPS6|RWDD1|UNK|UPF2|VBP1…	DOWN	PW
excitatory postsynaptic potential	GO:0060079	61	61	1.31403	6.67e-05	0.001731	6.602e-05	0.003469	0.879	NA	ADORA1|ADORA2A|AKT1|ARRB2|CDK5|CHRNA1|CHRNA10|CHRNA2|CHRNA3|CHRNA4|CHRNA5|CHRNA6|CHRNA7|CHRNB1|CHRNB2|CHRNB3|CHRNB4|CHRND|CHRNE|CHRNG|DGKI|DRD2|GHRL|GLRA1|GLRA2|GLRA3|GLRA4|GLRB|GRID2|GRIK2|GRIK5|GRIN1|GRIN2A|GRIN2B|GRIN2C|GRIN2D|GSK3A|GSK3B|LRRK2|MAPK8IP2|MECP2|MEF2C|MPP2|NLGN3|NPAS4|OPRM1|P2RX1|P2RX2|P2RX3|P2RX4|P2RX5|P2RX6|P2RX7|PPP1R9A|PPP3CA|RAB3GAP1|SEZ6|SLC17A7|SLC29A1|SNCA|TRPV1|	DOWN	PW
peptide hormone secretion	GO:0030072	49	49	1.36247	7.242e-05	0.001857	0.0006487	0.0206042	0.815	NA	ACVR2B|ADCYAP1|ANXA1|CAMK2G|CARTPT|CDK16|CPLX1|CPLX3|CRHR1|CYB5R4|EDN1|EDN3|ENHO|EXOC3L1|FAM3B|FKBP1B|GAL|GHRHR|GHRL|HNF1A|HNF1B|IL6|ILDR2|LEP|LTBP4|MC4R|MYO5A|NEUROD1|PARK7|PCLO|PTPRN|PTPRN2|RAB11B|RAB11FIP2|RAB11FIP5|RAB1A|RAF1|RAPGEF4|RIMS2|SLC30A8|SMAD2|SMPD3|SNX19|STXBP3|TACR2|TRPV4|UBE2Q1|VGF|VIP|	DOWN	PW
intrinsic component of mitochondrial membrane	GO:0098573	66	66	1.29703	7.202e-05	0.001858	0.122408	0.918815	0.667	NA	ABCB10|ABCB6|AFG3L2|AGK|APOO|APOOL|ARMCX3|BAK1|BID|BNIP3|CHCHD10|CHCHD3|CHCHD6|CNR1|COA1|COA3|COQ2|COX11|COX16|COX18|CPT1A|DMPK|DNAJC11|ETFDH|FIS1|FUNDC1|FUNDC2|GDAP1|IMMT|L2HGDH|MCU|MCUR1|MFF|MFN1|MFN2|MGARP|MICOS10|MICU1|MPC1|MPC2|MUL1|OXA1L|PET100|PINK1|PISD|PPOX|RHOT1|RHOT2|SCO1|SCO2|SLC25A19|SLC25A3|SLC25A4|SLC8B1|SMDT1|SPG7|SYNJ2BP|TIMM17A|TIMM17B|TIMM23B|TMEM11|TMEM177|TMEM70|TOMM20|TOMM20…	DOWN	PW
integral component of mitochondrial membrane	GO:0032592	65	65	1.29648	7.35e-05	0.001873	0.120002	0.915281	0.655	NA	ABCB10|ABCB6|AFG3L2|AGK|APOO|APOOL|ARMCX3|BAK1|BID|BNIP3|CHCHD10|CHCHD3|CHCHD6|CNR1|COA1|COA3|COQ2|COX11|COX16|COX18|CPT1A|DMPK|DNAJC11|ETFDH|FIS1|FUNDC1|FUNDC2|GDAP1|IMMT|L2HGDH|MCU|MCUR1|MFF|MFN1|MGARP|MICOS10|MICU1|MPC1|MPC2|MUL1|OXA1L|PET100|PINK1|PISD|PPOX|RHOT1|RHOT2|SCO1|SCO2|SLC25A19|SLC25A3|SLC25A4|SLC8B1|SMDT1|SPG7|SYNJ2BP|TIMM17A|TIMM17B|TIMM23B|TMEM11|TMEM177|TMEM70|TOMM20|TOMM20L|TOM…	DOWN	PW
negative regulation of neuron death	GO:1901215	174	174	1.13322	7.51e-05	0.001902	0.0622246	0.623124	0.991	NA	AARS|ADAM8|ADNP|ADORA2A|AGAP2|AKT1|ALKBH1|AMBRA1|ANGPT1|AP2B1|APOE|ARRB1|ARRB2|ATF4|ATG7|ATP13A2|AXL|BAX|BCL2|BCL2L1|BDNF|BHLHB9|BOK|BRAF|BTBD10|BTG2|C5AR1|CBL|CCL2|CD200|CD200R1|CD34|CDK5|CEBPB|CHGA|CHL1|CHMP4A|CHMP4B|CITED1|CLCF1|CLN3|CNTF|CNTFR|CORO1A|CPEB4|CREB1|CRLF1|CTNNB1|CX3CL1|CX3CR1|DLX1|DNAJC5|DRAXIN|EIF4G1|ERBB3|F2R|FAIM2|FBXO7|FGF20|FGF8|FYN|FZD1|FZD9|GABRA5|GABRB2|GABRB3|GBA|GCLC|GC…	DOWN	PW
negative regulation of synaptic transmission	GO:0050805	58	58	1.31021	7.662e-05	0.001918	0.002736	0.0681059	0.885	NA	ABHD6|ACHE|ADIPOQ|ADNP|ADORA1|ARF1|ASIC1|ATAD1|BCHE|BRAF|CBLN1|CD38|CELF4|CNR2|DRD1|DRD2|DRD5|EIF4A3|FMR1|GNAI2|GRIA1|GRID2IP|GRIK2|GRIK3|HTR1B|HTR2A|IL1B|LRRK2|MTMR2|NF1|NLGN3|NLGN4X|NPY2R|NPY5R|PCDH17|PICK1|PLA2G6|PLK2|PNKD|PPP1R9A|PTEN|PTGS2|PTK2B|RAP1A|RAP1B|S1PR2|SHANK2|SLC24A1|SLC24A2|SLC30A1|SLC6A1|SLC6A4|SNCA|SRF|STXBP1|SYT11|SYT4|TNR|	DOWN	PW
negative regulation of neuron projection development	GO:0010977	139	139	1.15832	7.654e-05	0.001927	0.0005605	0.0182098	0.948	NA	ADCY6|APOE|ARF6|ARHGAP4|ARHGDIA|ASAP1|B2M|BAG5|BCL11A|CARM1|CBFA2T2|CD38|CDK5|CDK5R1|CDKL3|CERS2|CIB1|CRMP1|CTSZ|DAB1|DCC|DENND5A|DGUOK|DNM3|DPYSL3|DRAXIN|EFNA1|EFNB2|EFNB3|EPHA4|EPHA7|EPHB2|FGF13|FKBP4|FSTL4|GAK|GDI1|GFAP|GORASP1|HDAC2|ID1|IFRD1|INPP5F|ITM2C|KANK1|KIAA0319|LGALS1|LINGO1|LPAR1|LRIG2|LRP1|LRP4|LRRK2|MAP2|MAP4K4|MCF2|MDM2|MINAR1|MT3|MYLIP|NFATC4|NGEF|NGFR|NLGN1|NLGN3|NR2F1|NRP1|NTN…	DOWN	PW
detection of chemical stimulus involved in sensory perception of bitter taste	GO:0001580	26	26	1.25252	1e-05	0.002027	0.01138	0.36972	0.00259	NA	AZGP1|CA6|GNAT2|LPO|PIGR|PIP|RTP1|RTP4|TAS2R10|TAS2R13|TAS2R14|TAS2R19|TAS2R20|TAS2R3|TAS2R30|TAS2R31|TAS2R39|TAS2R4|TAS2R40|TAS2R43|TAS2R46|TAS2R5|TAS2R50|TAS2R7|TAS2R8|TAS2R9|	UP	PW
positive regulation of gliogenesis	GO:0014015	60	60	0.770372	1.073e-05	0.002076	0.0001409	0.0127606	0.889	NA	AGER|APP|ASPA|BIN1|BMP2|CCR2|CLCF1|CRKL|CSF1|CXCR4|DAG1|DICER1|E2F1|ETV5|GFAP|GJC2|GSX2|HDAC1|HDAC2|HES1|ID2|IL1B|IL6|IL6ST|LRP2|LYN|MIR142|MTOR|MYB|NKX2-2|NKX6-1|NKX6-2|NOTCH1|OLIG2|P2RX4|P2RY12|PLAG1|PPARG|PPP1CC|PRKCH|PRKCI|PRMT5|PRPF19|RELA|RHEB|RNF112|SERPINE2|SHH|SOX10|SOX8|SPINT1|TENM4|TGFB1|TIAM1|TLR2|TP73|TSPO|TTBK1|UFL1|ZNF365|	UP	PW
terminal bouton	GO:0043195	47	47	1.35555	9.051e-05	0.002253	0.004749	0.1026	0.858	NA	AAK1|ADORA1|AP1S1|AP3D1|BLVRB|CABP4|CAD|CCK|CNGB1|CPLX1|CPLX2|CPLX3|CPLX4|CYFIP1|GRIK2|GRIK3|GRIK5|GRIN1|HSPA8|ILK|KCNC2|LRRK2|MICAL1|NMU|NTRK2|NTSR1|OPHN1|P2RX3|P2RX4|POLG|PRSS12|PTPRN2|RAB3A|RAB5A|SLC18A1|SLC18A2|SNCA|SYNJ1|SYP|SYT11|TBC1D24|TH|TNN|UNC13A|UNC13B|UNC13C|USH2A|	DOWN	PW
electron transfer activity	GO:0009055	100	100	1.21348	0.0001039	0.002571	0.166076	1	0.807	NA	ADH5|AIFM2|AKR1A1|AKR1B1|AKR1C4|AKR7A2|AKR7A3|ALDH2|ALDH4A1|AOC2|AOX1|ASPH|CIAPIN1|COX10|COX11|COX15|COX4I1|COX4I2|COX5A|COX5B|COX6A1|COX6B1|COX6C|COX7A1|COX7A2|COX7A2L|COX7B|COX7C|COX8A|CYB5A|CYBA|CYBB|CYC1|CYCS|CYP1A2|DEGS1|DHDH|DHRS3|DLD|DMGDH|ETFA|ETFB|ETFDH|FDX1|FDX2|GLDC|GLRX|GLRX2|GLRX3|GLRX5|GPX2|GSR|HAAO|HSD17B6|IDH3B|IDO1|LOXL2|MAOB|ME1|ME2|NCF1|NCF2|NDUFA12|NDUFA4|NDUFA4L2|NDUFAF2|NDUF…	DOWN	PW
aerobic respiration	GO:0009060	61	61	1.30138	0.0001051	0.002572	0.175622	1	0.791	NA	ACO1|ACO2|ADSL|BLOC1S1|CAT|COX10|COX15|COX20|COX4I1|COX4I2|COX5A|COX5B|COX6A1|COX7C|CS|CYCS|DHTKD1|DLAT|DLST|FAHD1|FH|FXN|IDH1|IDH2|IDH3A|IDH3B|IDH3G|IREB2|MDH1|MDH1B|MDH2|ME2|ME3|MTFR1|MTFR1L|MTFR2|NDUFS7|NDUFS8|NNT|OGDH|OGDHL|OXA1L|PANK2|PDHA1|PDHB|SDHA|SDHAF2|SDHB|SDHC|SDHD|SIRT3|SLC25A14|SUCLA2|SUCLG1|SUCLG2|SURF1|UCN|UQCR10|UQCRB|UQCRC2|UQCRH|	DOWN	PW
defense response to Gram-positive bacterium	GO:0050830	52	52	1.32568	0.0001048	0.002578	0.001074	0.0310995	0.787	NA	ACP5|ADAM17|C5AR1|CARD9|CD36|CHGA|DEFA1|DMBT1|DROSHA|EPHA2|FGR|GSDMD|HAVCR2|HIST1H2BC|HIST1H2BE|HIST1H2BF|HIST1H2BG|HIST1H2BI|HIST1H2BJ|HIST1H2BK|HIST2H2BE|HLA-E|HMGB2|IL12A|IL27RA|IL6|KLRK1|LYG2|LYZ|LYZL4|MYD88|NLRP3|NOD1|P2RX7|PGLYRP1|PPP1R11|RARRES2|RIPK2|RNASE2|RNASE6|ROMO1|RPL39|SEH1L|SPACA3|SPACA5|SSC5D|STAB2|TBK1|TIRAP|TLR2|TNFRSF14|TNFSF8|	DOWN	PW
translational elongation	GO:0006414	113	113	1.19183	0.0001085	0.002623	0.166899	1	0.000942	NA	ABTB1|AURKAIP1|CHCHD1|DAP3|DIO2|EEF1A1|EEF1A2|EEF1B2|EEF1D|EEF1G|EEF2|EEF2K|EEFSEC|EIF5A|EIF5A2|EIF5AL1|ERAL1|GADD45GIP1|GFM1|GFM2|GTPBP1|GTPBP2|HBS1L|LTN1|MRPL1|MRPL10|MRPL11|MRPL12|MRPL13|MRPL14|MRPL15|MRPL16|MRPL17|MRPL18|MRPL19|MRPL2|MRPL20|MRPL21|MRPL22|MRPL23|MRPL24|MRPL27|MRPL28|MRPL3|MRPL30|MRPL32|MRPL33|MRPL34|MRPL35|MRPL36|MRPL37|MRPL38|MRPL39|MRPL4|MRPL40|MRPL41|MRPL42|MRPL43|MRPL44|MR…	DOWN	PW
ficolin-1-rich granule lumen	GO:1904813	121	121	1.18085	0.0001079	0.002625	0.121375	0.91917	0.817	NA	A1BG|ACLY|ACTR10|ACTR1B|ACTR2|AGL|ALAD|ALDOA|ALDOC|ALOX5|AMPD3|APAF1|APEH|ARPC5|ARSB|ASAH1|ATG7|BIN2|C1orf35|CAB39|CAND1|CANT1|CAPN1|CAT|CCT8|CDA|CDK13|CFD|COMMD3|COMMD9|COTL1|CRISPLD2|CSNK2B|CST3|CSTB|CTSB|CTSD|CTSH|CTSS|CTSZ|DBNL|DDX3X|DERA|DYNLT1|EEF1A1|EEF2|FCN1|FGL2|FTH1|GLB1|GMFG|GNS|GPI|GSDMD|GSN|GSTP1|GUSB|GYG1|HBB|HK3|HMGB1|HSP90AA1|HSP90AB1|HSPA1A|HSPA1B|HSPA6|HSPA8|HUWE1|IDH1|ILF2|IMPD…	DOWN	PW
sensory perception of bitter taste	GO:0050913	30	30	1.10416	1.5e-05	0.002776	0.015155	0.416127	0.00471	NA	AZGP1|CA6|CALHM1|GNAT2|ITPR3|LPO|PIGR|PIP|PLCB2|REEP2|RTP1|RTP4|TAS2R10|TAS2R13|TAS2R14|TAS2R19|TAS2R20|TAS2R3|TAS2R30|TAS2R31|TAS2R39|TAS2R4|TAS2R40|TAS2R43|TAS2R46|TAS2R5|TAS2R50|TAS2R7|TAS2R8|TAS2R9|	UP	PW
antigen processing and presentation of exogenous peptide antigen	GO:0002478	121	121	1.17873	0.0001201	0.002887	0.174181	1	0.922	NA	ACTR10|ACTR1A|ACTR1B|AP1B1|AP1G1|AP1M1|AP1M2|AP1S1|AP1S2|AP1S3|AP2A1|AP2A2|AP2B1|AP2M1|AP2S1|ARF1|B2M|CALR|CANX|CAPZA1|CAPZA2|CAPZB|CD36|CD74|CENPE|CHUK|CLEC4A|CLTA|CLTC|CTSD|CTSE|CTSF|CTSL|CTSS|CTSV|DCTN1|DCTN2|DCTN3|DCTN4|DCTN5|DCTN6|DNM2|DYNC1H1|DYNC1I1|DYNC1I2|DYNC1LI1|DYNC1LI2|DYNLL1|DYNLL2|FCER1G|FCGR1A|FCGR1B|FCGR2B|HLA-A|HLA-B|HLA-C|HLA-DMA|HLA-DMB|HLA-DOA|HLA-DOB|HLA-DPA1|HLA-DPB1|HLA-DQ…	DOWN	PW
ephrin receptor signaling pathway	GO:0048013	79	79	1.23752	0.0001221	0.002919	0.0485923	0.533013	0.83	NA	ACTB|ACTG1|ACTR2|ACTR3|ANKS1A|AP2A1|AP2A2|AP2B1|AP2M1|AP2S1|ARHGEF28|ARHGEF7|ARPC1A|ARPC1B|ARPC2|ARPC3|ARPC4|ARPC5|CDC42|CDK5R1|CHN1|CRK|DNM1|EFNA1|EFNA2|EFNA3|EFNA4|EFNA5|EFNB1|EFNB2|EFNB3|EPHA1|EPHA10|EPHA2|EPHA3|EPHA4|EPHA5|EPHA6|EPHA7|EPHA8|EPHB1|EPHB2|EPHB3|EPHB4|EPHB6|FYN|GIT1|GRIN1|GRIN2B|HRAS|ITSN1|KALRN|LYN|MMP2|MMP9|NCK1|NCK2|NGEF|NTRK1|NTRK3|PAK1|PAK3|PTK2|PTPN11|RAC1|RASA1|RHOA|ROCK1|…	DOWN	PW
regulation of synaptic vesicle recycling	GO:1903421	26	26	1.58828	0.000125	0.002972	0.042095	0.494907	0.839	NA	BTBD9|CALM1|CALM3|CDK5|CYFIP1|DGKQ|DNM1|DNM1L|DNM3|FGF14|GRIPAP1|LRRK2|NLGN1|PLAA|PPP3CB|PPP3CC|ROCK1|SH3GL1|SLC17A7|SLC2A4|SNCA|STX1B|SYT11|SYT7|TOR1A|VAMP4|	DOWN	PW
syntaxin binding	GO:0019905	70	70	1.25581	0.0001264	0.002989	0.0293047	0.386133	0.771	NA	ABCA1|ABL1|BAIAP3|BLOC1S6|CACNA1A|CPLX1|CPLX2|CPLX3|CPLX4|DAPK1|DOC2B|GOLGA2|HECTD3|LRRK2|NAPA|NAPB|NAPG|NSF|PRRT2|PTPN2|RAB11A|RAB4A|RNF40|SCFD1|SEC22B|SLC6A4|SNAP23|SNAP25|SNAP29|SNAP47|SNPH|STX10|STX16|STX6|STX7|STX8|STXBP1|STXBP2|STXBP3|STXBP4|STXBP5|STXBP5L|SYBU|SYT1|SYT10|SYT13|SYT17|SYT2|SYT3|SYT4|SYT5|SYT6|SYT7|SYT8|SYT9|TMED10|TMED9|TXLNA|TXLNB|TXLNG|UNC13A|UNC13B|UNC13C|VAMP2|VAMP3|VAMP…	DOWN	PW
forebrain neuron differentiation	GO:0021879	46	46	1.34424	0.0001294	0.003044	7.164e-05	0.003719	0.874	NA	ARX|ASCL1|ATF5|ATP7A|AUTS2|BCL11B|CNTN2|CSF1R|DCLK2|DLX1|DLX2|DLX5|DRD1|DRD2|ERBB4|FEZF2|FGF8|FGFR2|GATA2|GSX2|INHBA|LHX6|NRP1|NRP2|OGDH|PAX6|PLXNA3|POU3F4|RAC3|RAPGEF2|ROBO1|ROBO2|SALL1|SALL3|SATB2|SEMA3A|SHANK3|SLC4A10|SLIT1|SLIT2|SLIT3|SOX1|TBR1|UBB|UQCRQ|WNT5A|	DOWN	PW
potassium channel activity	GO:0005267	111	111	1.18804	0.0001302	0.003044	0.004876	0.104292	0.621	NA	ABCC8|ABCC9|AQP1|GRIK1|GRIK2|GRIK3|GRIK4|GRIK5|HCN1|HCN2|HCN3|HCN4|HPN|KCNA1|KCNA2|KCNA3|KCNA4|KCNA5|KCNA6|KCNA7|KCNAB1|KCNAB2|KCNAB3|KCNB1|KCNB2|KCNC1|KCNC2|KCNC3|KCNC4|KCND1|KCND2|KCND3|KCNE1|KCNE2|KCNE3|KCNE4|KCNF1|KCNG1|KCNG2|KCNG3|KCNG4|KCNH1|KCNH2|KCNH3|KCNH4|KCNH5|KCNH6|KCNH7|KCNH8|KCNIP1|KCNIP2|KCNIP3|KCNIP4|KCNJ1|KCNJ10|KCNJ11|KCNJ12|KCNJ13|KCNJ14|KCNJ15|KCNJ16|KCNJ2|KCNJ3|KCNJ4|KCNJ5|KC…	DOWN	PW
hormone secretion	GO:0046879	61	61	1.29501	0.0001316	0.003061	0.002139	0.0538597	0.858	NA	ACVR2B|ADCYAP1|ADM|ANXA1|BTK|CAMK2G|CARTPT|CDK16|CPLX1|CPLX3|CRHR1|CYB5R4|EDN1|EDN3|ENHO|EXOC3L1|FAM129B|FAM3B|FFAR4|FKBP1B|FOXD1|FZD4|GAL|GHRHR|GHRL|HNF1A|HNF1B|IL6|ILDR2|INHBA|LEP|LTBP4|LYN|MC4R|MYO5A|NEUROD1|PARK7|PCLO|PTPRN|PTPRN2|RAB11B|RAB11FIP2|RAB11FIP5|RAB1A|RAF1|RAPGEF4|RIMS2|SLC30A8|SLC44A4|SMAD2|SMPD3|SNAP23|SNX19|STXBP3|TACR2|TBX3|TMF1|TRPV4|UBE2Q1|VGF|VIP|	DOWN	PW
detection of mechanical stimulus	GO:0050982	39	39	0.849646	1.773e-05	0.003145	3.144e-05	0.003717	0.798	NA	ANO3|ASIC2|ASIC3|BACE1|CACNB3|CAV3|CHRNA10|COL11A1|CSRP3|CXCL12|FYN|HPN|HTR2A|ITGA2|JUP|KCNA1|KCNK4|KIT|MKKS|NTRK1|PDZD7|PIEZO1|PIEZO2|PKD1|PKD1L1|PKD1L2|PKD1L3|PKD2|PKD2L1|PKD2L2|PKDREJ|SCN1A|SERPINE2|STRC|TCAP|TMC1|TMC2|TRPA1|TTN|	UP	PW
ceramide biosynthetic process	GO:0046513	43	43	0.823062	1.96e-05	0.003209	1.051e-05	0.001491	0.675	NA	AGK|ALOX12B|ALOXE3|B3GALT1|B3GALT2|B3GALT4|B4GALNT1|B4GALT3|B4GALT6|CERS1|CERS2|CERS3|CERS4|CERS5|CERS6|CLN8|DEGS1|DEGS2|FA2H|FAM57B|GAL3ST1|GBA|P2RX1|P2RX7|SAMD8|SGMS1|SGMS2|SMPD1|SMPD2|SMPD4|SPTLC1|SPTLC2|SPTSSA|SPTSSB|ST3GAL5|ST6GALNAC3|ST6GALNAC6|ST8SIA2|ST8SIA3|ST8SIA4|ST8SIA6|UGCG|UGT8|	UP	PW
peripheral nervous system development	GO:0007422	60	60	0.758786	1.891e-05	0.003219	0.0002631	0.0215353	0.838	NA	ADAM22|AKT1|AKT2|ALDH3A2|ARHGEF10|ARTN|ASIC2|BDNF|CDK5|CLDN1|CNTNAP1|DAG1|DICER1|EDNRB|EGR2|EGR3|ERBB2|ERBB3|ETV1|FA2H|GDNF|GPC1|GSTM3|HAPLN2|ILK|LAMA2|LAMB2|LGI4|MED12|MPP5|NAB1|NAB2|NCMAP|NDRG1|NEFH|NF1|NFASC|NGF|NRG1|NTRK2|NTRK3|ONECUT2|PARD3|PLXNA4|PMP22|POU3F1|POU3F2|POU4F1|RUNX1|RUNX3|SCN8A|SERPINI1|SH3TC2|SIRT2|SKI|SLC5A3|SOD1|SOX10|SOX8|UGT8|	UP	PW
potassium ion transmembrane transporter activity	GO:0015079	145	145	1.1476	0.0001394	0.003225	0.009565	0.177769	0.761	NA	ABCC8|ABCC9|AQP1|ATP1A1|ATP1A2|ATP1A3|ATP1A4|ATP1B1|ATP1B2|ATP1B3|ATP4A|FXYD2|GRIK1|GRIK2|GRIK3|GRIK4|GRIK5|HCN1|HCN2|HCN3|HCN4|HPN|KCNA1|KCNA2|KCNA3|KCNA4|KCNA5|KCNA6|KCNA7|KCNAB1|KCNAB2|KCNAB3|KCNB1|KCNB2|KCNC1|KCNC2|KCNC3|KCNC4|KCND1|KCND2|KCND3|KCNE1|KCNE2|KCNE3|KCNE4|KCNF1|KCNG1|KCNG2|KCNG3|KCNG4|KCNH1|KCNH2|KCNH3|KCNH4|KCNH5|KCNH6|KCNH7|KCNH8|KCNIP1|KCNIP2|KCNIP3|KCNIP4|KCNJ1|KCNJ10|KCNJ11|…	DOWN	PW
negative regulation of neuron apoptotic process	GO:0043524	127	127	1.16312	0.0001404	0.003229	0.0324107	0.411761	0.99	NA	AARS|ADAM8|ADNP|ADORA2A|AGAP2|ALKBH1|AMBRA1|ANGPT1|APOE|ARRB1|ARRB2|AXL|BAX|BCL2|BCL2L1|BDNF|BHLHB9|BOK|BRAF|BTG2|C5AR1|CCL2|CEBPB|CHL1|CITED1|CLCF1|CLN3|CNTF|CNTFR|CORO1A|CPEB4|CRLF1|CX3CL1|CX3CR1|DLX1|DNAJC5|DRAXIN|ERBB3|F2R|FAIM2|FGF20|FGF8|FYN|FZD9|GABRA5|GABRB2|GABRB3|GCLC|GCLM|GDF5|GDNF|GFRAL|GPI|GRIK2|GRIN1|HIF1A|HIPK2|HMOX1|HRAS|HSP90AB1|HSPD1|HYOU1|ILK|ITSN1|JAK2|JUN|KDM2B|KIF14|KRAS|LGM…	DOWN	PW
positive regulation of dendrite morphogenesis	GO:0050775	37	37	1.4002	0.0001429	0.003271	0.003819	0.087382	0.664	NA	ACTR2|ANAPC2|ANKRD27|BAIAP2|BHLHB9|CAMK2B|CAPRIN1|CAPRIN2|CDKL3|CDKL5|CUL7|CUX1|CUX2|DBN1|DHX36|DNM1L|EEF2K|EPHA4|FBXO31|FBXW8|IL1RAPL1|ILK|ITPKA|KALRN|LRP8|OBSL1|OPA1|PAFAH1B1|PAK3|PARP6|PTPRD|RAB21|RELN|SS18L1|SS18L2|TIAM1|VAMP7|	DOWN	PW
antimicrobial humoral response	GO:0019730	54	54	1.31491	0.0001499	0.003394	0.0002645	0.0100493	0.603	NA	AZU1|BCL3|BPI|BPIFB1|CHGA|CLU|COLEC11|CXCL1|CXCL10|CXCL11|CXCL2|CXCL5|DCD|DEFA1|DMBT1|EPPIN|FAM3A|GAPDH|GNLY|HIST1H2BC|HIST1H2BE|HIST1H2BF|HIST1H2BG|HIST1H2BI|HIST1H2BJ|HIST1H2BK|HIST2H2BE|HLA-E|HMGN2|HRG|HTN1|HTN3|LEAP2|LTF|LYZ|PGLYRP1|PLA2G6|PPBP|PRSS3|PRTN3|RARRES2|RNASE2|RNASE6|ROMO1|RPL30|RPL39|RPS19|S100A12|S100A8|S100A9|SFTPD|SLC11A1|SLPI|SPON2|	DOWN	PW
protein localization to synapse	GO:0035418	45	45	1.33933	0.0001509	0.003397	0.0538556	0.564556	0.859	NA	ARHGAP44|ASIC2|BAIAP2|BSN|CDK5|CLSTN1|CPLX1|DLG1|DLG2|DLG4|GRIN1|GRIN2A|GRIN2C|GRIP1|GRIPAP1|HSPB1|KIF5A|KIF5B|KIF5C|KLC1|LGI1|LRRC7|LRRTM1|MAP1A|MAPK8IP3|MPP4|NLGN1|NLGN2|NPHS1|NRXN1|NRXN2|NSG1|PCLO|RAB11A|RAB27B|RAB8A|RAPSN|SCRIB|SHANK1|SNAP25|SNAP47|STX1B|STX3|TERF2|VPS35|	DOWN	PW
ficolin-1-rich granule	GO:0101002	176	176	1.1218	0.0001517	0.003398	0.0800855	0.740964	0.915	NA	A1BG|ACLY|ACTR10|ACTR1B|ACTR2|ADAM8|AGL|ALAD|ALDOA|ALDOC|ALOX5|AMPD3|AP2A2|APAF1|APEH|ARL8A|ARPC5|ARSB|ASAH1|ATAD3B|ATG7|ATP6AP2|ATP6V0A1|ATP6V0C|BIN2|C1orf35|CAB39|CAND1|CANT1|CAPN1|CAT|CCT8|CD300A|CD55|CD58|CD93|CDA|CDK13|CFD|CLEC4C|COMMD3|COMMD9|COPB1|COTL1|CR1|CRISPLD2|CSNK2B|CST3|CSTB|CTSB|CTSD|CTSH|CTSS|CTSZ|DBNL|DDX3X|DERA|DIAPH1|DOK3|DSC1|DSG1|DSP|DYNC1LI1|DYNLL1|DYNLT1|EEF1A1|EEF2|ENPP4|…	DOWN	PW
negative regulation of cell projection organization	GO:0031345	163	163	1.1332	0.0001498	0.00341	0.0007616	0.0231515	0.944	NA	ADCY6|APOE|ARF6|ARHGAP4|ARHGDIA|ASAP1|B2M|BAG5|BCL11A|CAPZB|CARM1|CBFA2T2|CCP110|CD38|CDK10|CDK5|CDK5R1|CDKL3|CEP97|CERS2|CIB1|CRMP1|CTSZ|DAB1|DCC|DENND5A|DGUOK|DNM2|DNM3|DPYSL3|DRAXIN|EFNA1|EFNB2|EFNB3|EPHA4|EPHA7|EPHB2|EVI5L|EVL|FGF13|FKBP4|FSTL4|FYN|GAK|GDI1|GFAP|GORASP1|GRIN2B|HDAC2|HRG|ID1|IFRD1|INPP5F|ITGA3|ITM2C|KANK1|KIAA0319|LGALS1|LINGO1|LPAR1|LRIG2|LRP1|LRP4|LRRK2|MAK|MAP2|MAP4|MAP4K4|…	DOWN	PW
ribosomal large subunit biogenesis	GO:0042273	66	66	1.2758	0.0001569	0.003496	0.10081	0.841266	0.0273	NA	AAMP|BOP1|BRIX1|DDX28|DHX30|EBNA1BP2|EIF6|FASTKD2|FTSJ3|GTF3A|GTPBP4|HEATR3|LAS1L|LTO1|MALSU1|MDN1|MRPL1|MRPL11|MRPL20|NHP2|NIP7|NLE1|NOC2L|NOL9|NOP16|NOP2|NPM1|NVL|PAK1IP1|PES1|PPAN|RPF2|RPL10|RPL10A|RPL11|RPL12|RPL14|RPL23A|RPL24|RPL26|RPL26L1|RPL3|RPL35|RPL35A|RPL38|RPL3L|RPL5|RPL6|RPL7|RPL7A|RPL7L1|RPLP0|RRS1|RSL1D1|RSL24D1|SDAD1|SURF6|TRAF7|URB1|WDR12|WDR18|WDR74|YAE1|ZNF622|ZNHIT3|ZNHIT6|	DOWN	PW
cytochrome-c oxidase activity	GO:0004129	20	20	1.67348	0.000175	0.003879	0.044475	0.503419	0.155	GO:0015002|heme-copper terminal oxidase activity, GO:0016676|oxidoreductase activity, acting on a heme group of donors, oxygen as acceptor,	COX10|COX11|COX15|COX4I1|COX4I2|COX5A|COX5B|COX6A1|COX6B1|COX6C|COX7A1|COX7A2|COX7A2L|COX7B|COX7C|COX8A|CYB5A|NDUFA4|NDUFA4L2|SURF1|	DOWN	PW
heme-copper terminal oxidase activity	GO:0015002	20	20	1.67348	0.000175	0.003879	0.044475	0.503419	0.155	GO:0004129|cytochrome-c oxidase activity, GO:0016676|oxidoreductase activity, acting on a heme group of donors, oxygen as acceptor,	COX10|COX11|COX15|COX4I1|COX4I2|COX5A|COX5B|COX6A1|COX6B1|COX6C|COX7A1|COX7A2|COX7A2L|COX7B|COX7C|COX8A|CYB5A|NDUFA4|NDUFA4L2|SURF1|	DOWN	PW
oxidoreductase activity, acting on a heme group of donors, oxygen as acceptor	GO:0016676	20	20	1.67348	0.000175	0.003879	0.044475	0.503419	0.155	GO:0004129|cytochrome-c oxidase activity, GO:0015002|heme-copper terminal oxidase activity,	COX10|COX11|COX15|COX4I1|COX4I2|COX5A|COX5B|COX6A1|COX6B1|COX6C|COX7A1|COX7A2|COX7A2L|COX7B|COX7C|COX8A|CYB5A|NDUFA4|NDUFA4L2|SURF1|	DOWN	PW
hormone transport	GO:0009914	69	69	1.24723	0.000176	0.00388	0.003029	0.0728352	0.859	NA	ACVR2B|ADCYAP1|ADM|ANXA1|BTK|CAMK2G|CARTPT|CDK16|CPLX1|CPLX3|CRHR1|CRYM|CYB5R4|EDN1|EDN3|ENHO|EXOC3L1|FAM129B|FAM3B|FFAR4|FKBP1B|FOXD1|FZD4|GAL|GHRHR|GHRL|HNF1A|HNF1B|IL6|ILDR2|INHBA|LEP|LTBP4|LYN|MC4R|MYO5A|NEUROD1|PARK7|PCLO|PTPRN|PTPRN2|RAB11B|RAB11FIP2|RAB11FIP5|RAB1A|RAF1|RAPGEF4|RIMS2|SLC16A10|SLC16A2|SLC22A1|SLC22A9|SLC30A8|SLC44A4|SLCO1C1|SLCO4A1|SMAD2|SMPD3|SNAP23|SNX19|STXBP3|TACR2|TBX3…	DOWN	PW
structural constituent of cytoskeleton	GO:0005200	79	79	1.22841	0.0001771	0.003886	0.0228754	0.331149	0.471	NA	ACTA1|ACTB|ACTG1|ACTL6B|ACTR2|ACTR3|ADD3|AGRN|ANK1|ANK2|ANK3|ARPC1B|ARPC2|ARPC3|ARPC4|ARPC5|BFSP1|BFSP2|BICD1|CCDC6|CD2AP|CTNNA2|CYLC2|DES|DMD|DSP|EPB41|EPB41L3|EPB41L4B|EPB42|GFAP|HIP1|INA|KRT15|KRT17|KRT19|KRT31|KRT5|MSN|NEFH|NEFL|NEFM|PLEC|PLS1|PPL|SORBS2|SORBS3|SPTAN1|SPTB|SPTBN1|SPTBN2|SPTBN4|SYNM|TLN1|TLN2|TPM1|TUBA1A|TUBA1B|TUBA1C|TUBA3D|TUBA4A|TUBA8|TUBB|TUBB1|TUBB2A|TUBB2B|TUBB3|TUBB4A|T…	DOWN	PW
chemical synaptic transmission, postsynaptic	GO:0099565	65	65	1.27219	0.0001784	0.003893	0.000182	0.007241	0.876	NA	ADORA1|ADORA2A|AKT1|ARRB2|CDK5|CHRNA1|CHRNA10|CHRNA2|CHRNA3|CHRNA4|CHRNA5|CHRNA6|CHRNA7|CHRNB1|CHRNB2|CHRNB3|CHRNB4|CHRND|CHRNE|CHRNG|DGKI|DRD2|DRD4|GABRB3|GHRL|GLRA1|GLRA2|GLRA3|GLRA4|GLRB|GRID2|GRIK2|GRIK5|GRIN1|GRIN2A|GRIN2B|GRIN2C|GRIN2D|GSK3A|GSK3B|INSYN1|INSYN2|LRRK2|MAPK8IP2|MECP2|MEF2C|MPP2|NLGN3|NPAS4|OPRM1|P2RX1|P2RX2|P2RX3|P2RX4|P2RX5|P2RX6|P2RX7|PPP1R9A|PPP3CA|RAB3GAP1|SEZ6|SLC17A7|SL…	DOWN	PW
cerebellum development	GO:0021549	85	85	1.21934	0.0001806	0.003922	0.0001797	0.007214	0.886	NA	AARS|ABAT|ABL1|AGTPBP1|AIF1|ARCN1|ATIC|ATP7A|ATRN|B4GALT2|CBLN1|CDK5|CDK5R1|CDK5R2|CEND1|CKB|CLP1|CNTN1|CRK|CRKL|DAB1|DLL1|EZH2|FAIM2|FCGR2B|FOXC1|FOXP2|FZD4|GART|GLI1|GLI2|GNPAT|GRID2|HAP1|HERC1|HNRNPD|HSPA5|KCNC1|KIF14|KLHL1|KNDC1|LDB1|LPAR1|LRP6|MAP2K1|MDK|MECP2|MTPN|MYH10|MYO16|NAGLU|NANOS1|NEUROD1|NEUROD2|NLGN4X|OGDH|OPHN1|PAK1|PPARGC1A|PROX1|PTBP2|PTN|PTPN11|PTPRS|RERE|RORA|RPGRIP1L|SCN5A|S…	DOWN	PW
hindbrain development	GO:0030902	124	124	1.1703	0.0001819	0.00393	2.124e-05	0.001482	0.989	NA	AARS|ABAT|ABL1|AGTPBP1|AHI1|AIF1|ALDH1A2|ARCN1|ARL13B|ASCL1|ATF5|ATIC|ATP7A|ATRN|B4GALT2|BCL2|BMP5|BMP7|C5AR1|CBLN1|CDK5|CDK5R1|CDK5R2|CEND1|CEP290|CKB|CLP1|CNTN1|CRK|CRKL|CTNNA2|CTNNB1|DAB1|DLC1|DLL1|EGR2|EZH2|FAIM2|FCGR2B|FLNA|FOXC1|FOXP2|FZD4|GART|GATA2|GLI1|GLI2|GNPAT|GRID2|GRIN1|GSX2|HAP1|HERC1|HES1|HNF1B|HNRNPD|HSPA5|ITGB1|KAT2A|KCNC1|KDM2B|KIF14|KLHL1|KNDC1|LDB1|LEF1|LPAR1|LRP6|MAFB|MAP2K1…	DOWN	PW
endopeptidase complex	GO:1905369	62	62	1.27065	0.0001884	0.004049	0.178532	1	0.284	NA	ADRM1|DNAJB2|HSPB1|HTRA2|IDE|PAAF1|PSMA1|PSMA2|PSMA3|PSMA4|PSMA5|PSMA6|PSMA7|PSMB1|PSMB10|PSMB2|PSMB3|PSMB4|PSMB5|PSMB6|PSMB7|PSMB8|PSMB9|PSMC1|PSMC2|PSMC3|PSMC4|PSMC5|PSMC6|PSMD1|PSMD10|PSMD11|PSMD12|PSMD13|PSMD14|PSMD2|PSMD3|PSMD4|PSMD5|PSMD6|PSMD7|PSMD8|PSMD9|PSME1|PSME2|PSME3|PSME4|PSMF1|RAD23A|RAD23B|TXNL1|UBE3A|UBE3C|UBQLN1|UBQLN4|UBR1|UCHL5|USP14|VCP|WFS1|ZFAND2A|ZFAND2B|	DOWN	PW
polysomal ribosome	GO:0042788	30	30	1.52998	0.00019	0.004064	0.05195	0.555526	0.0727	NA	DHX9|EEF2|EIF3H|FMR1|LARP4B|NR0B1|NUFIP2|PNPT1|RPL10A|RPL11|RPL18|RPL18A|RPL19|RPL24|RPL30|RPL31|RPL32|RPL36|RPL36A|RPL38|RPL39|RPL41|RPL6|RPL7A|RPL8|RPS21|RPS23|RPS26|RPS28|RPS29|	DOWN	PW
mitochondrial translational elongation	GO:0070125	87	87	1.21643	0.0002036	0.004333	0.184567	1	0.000353	NA	AURKAIP1|CHCHD1|DAP3|ERAL1|GADD45GIP1|GFM1|GFM2|MRPL1|MRPL10|MRPL11|MRPL12|MRPL13|MRPL14|MRPL15|MRPL16|MRPL17|MRPL18|MRPL19|MRPL2|MRPL20|MRPL21|MRPL22|MRPL23|MRPL24|MRPL27|MRPL28|MRPL3|MRPL30|MRPL32|MRPL33|MRPL34|MRPL35|MRPL36|MRPL37|MRPL38|MRPL39|MRPL4|MRPL40|MRPL41|MRPL42|MRPL43|MRPL44|MRPL45|MRPL46|MRPL47|MRPL48|MRPL49|MRPL50|MRPL51|MRPL52|MRPL53|MRPL54|MRPL55|MRPL9|MRPS10|MRPS11|MRPS12|MRPS14…	DOWN	PW
vesicle docking involved in exocytosis	GO:0006904	42	42	1.34807	0.000229	0.004802	0.0548847	0.56973	0.669	NA	BLOC1S6|CFTR|CPLX2|CTBP2|EXOC4|EXOC6|EXOC6B|EXOC8|KCNB1|PLEK|PPFIA3|RAB10|RAB15|RAB3A|RAB3B|RAB3C|RAB3D|RAB8A|RAB8B|RABEPK|SCFD1|SCFD2|SNAP25|SNPH|STX1A|STX1B|STX3|STXBP1|STXBP2|STXBP3|SYTL2|UNC13A|UNC13B|UNC13C|VAMP3|VPS11|VPS18|VPS33A|VPS33B|VPS45|VTI1B|YKT6|	DOWN	PW
proteasome complex	GO:0000502	61	61	1.27914	0.0002273	0.004812	0.168668	1	0.251	NA	ADRM1|DNAJB2|HSPB1|IDE|PAAF1|PSMA1|PSMA2|PSMA3|PSMA4|PSMA5|PSMA6|PSMA7|PSMB1|PSMB10|PSMB2|PSMB3|PSMB4|PSMB5|PSMB6|PSMB7|PSMB8|PSMB9|PSMC1|PSMC2|PSMC3|PSMC4|PSMC5|PSMC6|PSMD1|PSMD10|PSMD11|PSMD12|PSMD13|PSMD14|PSMD2|PSMD3|PSMD4|PSMD5|PSMD6|PSMD7|PSMD8|PSMD9|PSME1|PSME2|PSME3|PSME4|PSMF1|RAD23A|RAD23B|TXNL1|UBE3A|UBE3C|UBQLN1|UBQLN4|UBR1|UCHL5|USP14|VCP|WFS1|ZFAND2A|ZFAND2B|	DOWN	PW
SNARE complex	GO:0031201	48	48	1.32571	0.0002288	0.004821	0.054139	0.564744	0.666	NA	BET1|BET1L|BLOC1S6|BNIP1|CPLX1|CPLX2|CPLX3|CPLX4|DOC2B|GOSR1|GOSR2|NAPA|NAPB|NAPG|SEC22B|SNAP23|SNAP25|SNAP29|SNAP47|SNX4|STX10|STX11|STX12|STX16|STX17|STX18|STX19|STX1A|STX1B|STX2|STX3|STX4|STX5|STX6|STX7|STX8|STXBP5|STXBP5L|SYN2|SYT1|TSNARE1|VAMP2|VAMP3|VAMP7|VAMP8|VTI1A|VTI1B|YKT6|	DOWN	PW
main axon	GO:0044304	65	65	1.26284	0.0002477	0.005168	0.0761243	0.713624	0.869	NA	ADORA1|ADORA2A|ANK1|ANK2|ANK3|ANKRD9|APBB1|APP|BIN1|C9orf72|CCK|CD40|CNGA3|CNTN2|CNTNAP1|CNTNAP2|CRH|CRHBP|DAG1|DAGLA|DLG1|DLG2|DLG4|DNM1|EPB41L3|ERMN|GJC2|KCNA1|KCNA2|KCNAB1|KCNAB2|KCNC1|KCNC2|KCNH1|KCNJ11|KCNQ2|KCNQ3|KIF13B|LRRC7|MAP1A|MAP2|MAPT|MBP|MYO1D|NAV1|NCMAP|NFASC|NRCAM|PARD3|ROBO2|SCN1A|SCN1B|SCN2A|SCN8A|SIRT2|SLC1A2|SPOCK1|SPTBN1|SPTBN4|THY1|TIAM1|TNFRSF1B|TRIM46|TUBB4A|UCN|	DOWN	PW
antigen processing and presentation of peptide antigen	GO:0048002	131	131	1.1513	0.0002548	0.00529	0.226843	1	0.922	NA	ABCB9|ACE|ACTR10|ACTR1A|ACTR1B|AP1B1|AP1G1|AP1M1|AP1M2|AP1S1|AP1S2|AP1S3|AP2A1|AP2A2|AP2B1|AP2M1|AP2S1|ARF1|B2M|BCAP31|CALR|CANX|CAPZA1|CAPZA2|CAPZB|CD209|CD36|CD74|CENPE|CHUK|CLEC4A|CLEC4M|CLTA|CLTC|CTSD|CTSE|CTSF|CTSL|CTSS|CTSV|DCTN1|DCTN2|DCTN3|DCTN4|DCTN5|DCTN6|DNM2|DYNC1H1|DYNC1I1|DYNC1I2|DYNC1LI1|DYNC1LI2|DYNLL1|DYNLL2|ERAP1|ERAP2|FCER1G|FCGR1A|FCGR1B|FCGR2B|HLA-A|HLA-B|HLA-C|HLA-DMA|HLA-DM…	DOWN	PW
positive regulation of dendrite development	GO:1900006	68	67	1.26141	0.0002603	0.005379	0.0143571	0.241517	0.837	NA	ACTR2|ANAPC2|ANKRD27|APOE|ARF1|BAIAP2|BHLHB9|BMP5|BMP7|C21orf91|CAMK1|CAMK2B|CAPRIN1|CAPRIN2|CDKL3|CDKL5|COBL|CPEB3|CRTC1|CUL7|CUX1|CUX2|CYFIP1|DAB2IP|DBN1|DHX36|DLG5|DNM1L|EEF2K|EPHA4|EZH2|FBXO31|FBXW8|FMR1|IL1RAPL1|ILK|IQGAP1|ITPKA|KALRN|LLPH|LPAR1|LRP8|MAPK6|MTOR|NEURL1|NLGN1|OBSL1|OPA1|PACSIN1|PAFAH1B1|PAK3|PARP6|PPP1R9A|PSEN1|PTPRD|RAB21|RELN|SHANK1|SHANK2|SHANK3|SS18L1|SS18L2|TIAM1|TMEM106B…	DOWN	PW
antimicrobial humoral immune response mediated by antimicrobial peptide	GO:0061844	29	29	1.51191	0.000265	0.005449	0.007745	0.149153	0.356	NA	CXCL1|CXCL10|CXCL11|CXCL2|CXCL5|DEFA1|FAM3A|GAPDH|GNLY|HIST1H2BC|HIST1H2BE|HIST1H2BF|HIST1H2BG|HIST1H2BI|HIST1H2BJ|HIST1H2BK|HIST2H2BE|HMGN2|HRG|LTF|PGLYRP1|PPBP|RNASE6|ROMO1|RPL30|RPL39|RPS19|S100A12|S100A9|	DOWN	PW
ligand-gated ion channel activity	GO:0015276	131	131	1.15029	0.0002678	0.005454	0.000292	0.0107143	0.931	GO:0022834|ligand-gated channel activity,	ABCC8|ANXA6|AQP1|ASIC1|ASIC2|ASIC3|ASIC5|CFTR|CHRFAM7A|CHRNA1|CHRNA10|CHRNA2|CHRNA3|CHRNA4|CHRNA5|CHRNA6|CHRNA7|CHRNB1|CHRNB2|CHRNB3|CHRNB4|CHRND|CHRNE|CHRNG|CLCA2|CNGA1|CNGA3|CNGA4|CNGB1|CNGB3|FKBP1B|GABRA1|GABRA2|GABRA3|GABRA4|GABRA5|GABRA6|GABRB1|GABRB2|GABRB3|GABRD|GABRE|GABRG1|GABRG2|GABRG3|GABRP|GABRQ|GABRR2|GABRR3|GLRA1|GLRA2|GLRA3|GLRA4|GLRB|GRIA1|GRIA2|GRIA3|GRIA4|GRID1|GRID2|GRIK1|GRIK2…	DOWN	PW
ligand-gated channel activity	GO:0022834	131	131	1.15029	0.0002678	0.005454	0.000292	0.0107143	0.931	GO:0015276|ligand-gated ion channel activity,	ABCC8|ANXA6|AQP1|ASIC1|ASIC2|ASIC3|ASIC5|CFTR|CHRFAM7A|CHRNA1|CHRNA10|CHRNA2|CHRNA3|CHRNA4|CHRNA5|CHRNA6|CHRNA7|CHRNB1|CHRNB2|CHRNB3|CHRNB4|CHRND|CHRNE|CHRNG|CLCA2|CNGA1|CNGA3|CNGA4|CNGB1|CNGB3|FKBP1B|GABRA1|GABRA2|GABRA3|GABRA4|GABRA5|GABRA6|GABRB1|GABRB2|GABRB3|GABRD|GABRE|GABRG1|GABRG2|GABRG3|GABRP|GABRQ|GABRR2|GABRR3|GLRA1|GLRA2|GLRA3|GLRA4|GLRB|GRIA1|GRIA2|GRIA3|GRIA4|GRID1|GRID2|GRIK1|GRIK2…	DOWN	PW
homophilic cell adhesion via plasma membrane adhesion molecules	GO:0007156	157	157	1.12299	0.0002669	0.005461	0.0001781	0.007218	0.000412	NA	AMIGO1|AMIGO2|ANXA3|BSG|CADM1|CADM3|CD84|CDH1|CDH10|CDH11|CDH12|CDH13|CDH15|CDH17|CDH18|CDH19|CDH2|CDH20|CDH22|CDH23|CDH24|CDH26|CDH3|CDH4|CDH5|CDH6|CDH7|CDH8|CDH9|CDHR1|CDHR2|CDHR3|CDHR4|CDHR5|CEACAM1|CEACAM5|CEACAM6|CELSR1|CELSR2|CELSR3|CLSTN1|CLSTN2|CLSTN3|CNTN2|CNTN4|CNTN6|DCHS1|DCHS2|DSC1|DSC2|DSC3|DSCAM|DSCAML1|DSG1|DSG2|DSG3|EMB|ESAM|FAT1|FAT2|FAT3|FAT4|HMCN1|IGSF21|IGSF9|IGSF9B|ITGB1|KIRR…	DOWN	PW
olfactory lobe development	GO:0021988	32	32	1.3981	0.000277	0.005613	0.001329	0.0362553	0.818	NA	AGTPBP1|ARX|ATF5|CHD7|CRTAC1|CSF1R|DLX2|DLX5|EFNA2|ERBB4|EXT1|FEZF1|GSX2|ID2|KIF14|LHX2|LRRK2|NR2E1|OGDH|ROBO1|ROBO2|RPGRIP1L|SALL1|SALL3|SEMA3A|SEMA7A|SKI|SLIT1|SLIT2|SLIT3|SRF|WNT5A|	DOWN	PW
cerebral cortex radial glia guided migration	GO:0021801	21	21	1.64303	0.000295	0.00595	0.00075	0.022964	0.811	GO:0022030|telencephalon glial cell migration,	C16orf45|CDK5|CDK5R1|CDK5R2|CTNNB1|DAB1|DAB2IP|GLI3|LAMB1|MBOAT7|NR2E1|P2RY12|PAFAH1B1|RELN|RTN4|SOCS7|SRGAP2|SRGAP2C|SUN1|SUN2|SYNE2|	DOWN	PW
telencephalon glial cell migration	GO:0022030	21	21	1.64303	0.000295	0.00595	0.00075	0.022964	0.811	GO:0021801|cerebral cortex radial glia guided migration,	C16orf45|CDK5|CDK5R1|CDK5R2|CTNNB1|DAB1|DAB2IP|GLI3|LAMB1|MBOAT7|NR2E1|P2RY12|PAFAH1B1|RELN|RTN4|SOCS7|SRGAP2|SRGAP2C|SUN1|SUN2|SYNE2|	DOWN	PW
collagen metabolic process	GO:0032963	49	49	0.787545	4.135e-05	0.006069	7.052e-05	0.006979	0.391	NA	ADAM15|ADAMTS14|ADAMTS2|ADAMTS3|ARG1|COL13A1|COL15A1|COL19A1|COL1A1|COL5A1|CTSB|CTSD|CTSK|CTSL|CTSS|FURIN|HIF1A|ID1|KLK6|MMP11|MMP14|MMP15|MMP16|MMP17|MMP19|MMP2|MMP21|MMP23B|MMP24|MMP25|MMP28|MMP7|MMP8|MMP9|MRC2|P2RX7|PEPD|PHYKPL|PLOD1|PLOD2|PLOD3|PRTN3|RCN3|SERPINH1|TMPRSS6|TNXB|TRAM2|VIPAS39|VPS33B|	UP	PW
antigen processing and presentation of exogenous peptide antigen via MHC class II	GO:0019886	95	95	1.18905	0.0003026	0.006074	0.191447	1	0.757	NA	ACTR10|ACTR1A|ACTR1B|AP1B1|AP1G1|AP1M1|AP1M2|AP1S1|AP1S2|AP1S3|AP2A1|AP2A2|AP2B1|AP2M1|AP2S1|ARF1|CANX|CAPZA1|CAPZA2|CAPZB|CD74|CENPE|CLTA|CLTC|CTSD|CTSE|CTSF|CTSL|CTSS|CTSV|DCTN1|DCTN2|DCTN3|DCTN4|DCTN5|DCTN6|DNM2|DYNC1H1|DYNC1I1|DYNC1I2|DYNC1LI1|DYNC1LI2|DYNLL1|DYNLL2|FCER1G|FCGR2B|HLA-DMA|HLA-DMB|HLA-DOA|HLA-DOB|HLA-DPA1|HLA-DPB1|HLA-DQA1|HLA-DQA2|HLA-DQB1|HLA-DQB2|HLA-DRA|HLA-DRB1|HLA-DRB5|IF…	DOWN	PW
taste receptor activity	GO:0008527	23	23	1.21208	4e-05	0.00608	0.01478	0.411135	0.00247	NA	FFAR4|PKD1L3|PKD2L1|TAS1R1|TAS1R3|TAS2R10|TAS2R13|TAS2R14|TAS2R19|TAS2R20|TAS2R3|TAS2R30|TAS2R31|TAS2R39|TAS2R4|TAS2R40|TAS2R43|TAS2R46|TAS2R5|TAS2R50|TAS2R7|TAS2R8|TAS2R9|	UP	PW
regulation of gliogenesis	GO:0014013	100	100	0.657655	3.958e-05	0.00624	2.652e-05	0.003319	0.999	NA	ABCC8|AGER|APP|ASCL2|ASPA|BIN1|BMP2|C16orf45|CCR2|CDH2|CDK1|CERS2|CLCF1|CNTN2|CREB1|CRKL|CSF1|CTNNB1|CX3CR1|CXCR4|DAAM2|DAB1|DAG1|DICER1|DLX1|DLX2|DUSP10|E2F1|EMX1|EPHA4|ETV5|EZH2|GFAP|GJC2|GPR183|GPR37L1|GSX2|HDAC1|HDAC2|HES1|HES5|ID2|ID4|IDH2|IL1B|IL6|IL6ST|KDM4A|LDLR|LIN28A|LRP2|LYN|MIR142|MTOR|MYB|NF1|NF2|NKX2-2|NKX6-1|NKX6-2|NOG|NOTCH1|NR2E1|NTRK3|OLIG2|P2RX4|P2RY12|PLAG1|PPARG|PPP1CC|PRKCH|…	UP	PW
calyx of Held	GO:0044305	22	22	1.6396	0.00032	0.006394	0.015435	0.254618	0.68	NA	ACTG1|ADORA1|CALB1|CPLX1|CPLX2|GIT1|GLRA1|HTR1B|ITSN1|KCNA1|KCNA2|KCNA3|KCNC1|KCNK2|NCS1|NOS1|PRKCB|PRKCG|TPRG1L|UNC13A|UNC13B|UNC13C|	DOWN	PW
anterior/posterior pattern specification	GO:0009952	152	151	0.609535	4.676e-05	0.006634	0.0623578	0.780574	0.976	NA	ABI1|ACVR2A|ACVR2B|ALDH1A2|ALX4|ARC|ATP6AP2|AURKA|AXIN2|BASP1|BHLHE40|BHLHE41|BMP2|BMP4|BMPR1A|BMPR2|BPTF|BTG2|CDON|CELSR1|CELSR2|CFC1|COBL|CRB2|CRKL|CTNNB1|CTNNBIP1|CYP26C1|DDIT3|DKK1|DLL1|DLL3|EMX2|EP300|EPB41L5|ETS2|FEZF1|FEZF2|FGF8|FOXC1|FOXF1|FOXH1|FRS2|FZD5|GDF11|GLI2|GLI3|GPC3|GRSF1|HES1|HES2|HES4|HES5|HES6|HES7|HEY2|HHEX|HIPK1|HIPK2|HNF1B|HOXA5|HOXA6|HOXB6|HOXB7|HOXD3|KAT2A|KDM2B|KDM6A|LD…	UP	PW
ribonucleotide catabolic process	GO:0009261	32	32	1.3899	0.0003399	0.00676	6.447e-08	1.614e-05	0.8	NA	ABCD1|ACAT1|ACOT7|AMPD3|ENTPD4|HINT1|HPRT1|ITPA|MLYCD|NT5E|NUDT10|NUDT11|NUDT16|NUDT18|NUDT3|NUDT4|NUDT7|NUDT9|PDE10A|PDE1A|PDE2A|PDE4A|PDE4B|PDE4C|PDE4D|PDE5A|PDE7A|PDE7B|PDE8A|PDE8B|PDE9A|PRTFDC1|	DOWN	PW
dendrite development	GO:0016358	96	96	1.18577	0.0003474	0.006876	0.000427	0.0143094	0.944	NA	ABI1|ACSL4|APP|ARC|ARF4|BAIAP2|BBS4|BMP7|BTBD3|CAMK2A|CDC42|CDK5|CELSR2|CHRNA7|CRK|CRKL|CTNNA2|CTNND2|DAB1|DCDC2|DCLK1|DLG4|DOCK10|DSCAM|DTNBP1|DVL1|DYNLT1|EPHB1|EPHB2|EPHB3|FAM206A|FARP1|FEZF2|FLRT1|FYN|GHRL|GRIN3A|GRIP1|HDAC2|HDAC6|HPRT1|IGSF9|ITGB1|KIDINS220|KLF7|KLHL1|LRP4|LST1|MAP1A|MAP1B|MAP1S|MAP2|MAP6|MAPK8IP2|MATN2|MCF2|MECP2|MEF2A|MINK1|NCK2|NRP1|PAK2|PAK3|PAK4|PICALM|PREX2|PRKG1|PTEN|R…	DOWN	PW
response to ammonium ion	GO:0060359	112	112	1.16543	0.0003712	0.007313	0.0688829	0.661774	0.994	NA	ABAT|ABL1|ADA|ADCY8|ADSS|AGRN|AIF1|AOC1|ASS1|ATF4|ATG7|CACNG4|CASP3|CASP6|CASP7|CCNA2|CDK5|CDK5R1|CHRM1|CHRM2|CHRM3|CHRM4|CHRM5|CHRNA3|CHRNA4|CHRNA7|CHRNB2|CNR1|CRH|CRHBP|CRKL|DIAPH1|DNM2|DNMT3A|DNMT3B|DRD1|DRD2|DRD4|DRD5|EFTUD2|FADD|FOSB|FUK|GABPA|GABRA1|GABRB1|GABRB2|GABRB3|GABRG2|GLDC|GNA11|GNA15|GNAI2|GNAO1|GNAQ|GNB1|GOT2|GPI|GRIN1|HCN3|HDAC2|HDAC5|HNRNPD|HOMER1|HOMER2|HRH1|HRH3|HRH4|HSP90AB1…	DOWN	PW
synaptic vesicle recycling	GO:0036465	48	48	1.30866	0.0003794	0.007442	0.0869007	0.78358	0.814	NA	ACTG1|AMPH|AP3B1|AP3D1|ARF6|CANX|CDK5|CEL|DENND1A|DNAJC6|DNM1|DNM1L|DNM2|DNM3|FCHO2|GAK|ITSN1|KIAA1107|KIAA1109|NLGN1|NLGN2|NLGN3|NLGN4X|NLGN4Y|OPHN1|PACSIN1|PICALM|PIP5K1C|PLD2|RAB27B|RAB3A|RAB5A|SCRIB|SH3GL1|SH3GL2|SNAP91|SNCA|SNCB|STON2|SYNJ1|SYP|SYT1|SYT17|SYT2|SYT5|SYT7|SYT8|WNT7A|	DOWN	PW
translational termination	GO:0006415	93	93	1.18333	0.0003845	0.007506	0.231327	1	0.000707	NA	ABCE1|APEH|AURKAIP1|C12orf65|CHCHD1|DAP3|ERAL1|ETF1|GADD45GIP1|GFM2|GSPT1|GSPT2|MRPL1|MRPL10|MRPL11|MRPL12|MRPL13|MRPL14|MRPL15|MRPL16|MRPL17|MRPL18|MRPL19|MRPL2|MRPL20|MRPL21|MRPL22|MRPL23|MRPL24|MRPL27|MRPL28|MRPL3|MRPL30|MRPL32|MRPL33|MRPL34|MRPL35|MRPL36|MRPL37|MRPL38|MRPL39|MRPL4|MRPL40|MRPL41|MRPL42|MRPL43|MRPL44|MRPL45|MRPL46|MRPL47|MRPL48|MRPL49|MRPL50|MRPL51|MRPL52|MRPL53|MRPL54|MRPL55|M…	DOWN	PW
channel regulator activity	GO:0016247	128	128	1.14225	0.0003962	0.007699	0.007245	0.143408	0.934	NA	ABCC9|ADRB2|AKAP9|AMBP|AMIGO1|ANKRD36C|ARPP19|ATP2B4|BCL2|BSND|CABP4|CACNB3|CACNG2|CACNG3|CACNG4|CACNG5|CACNG6|CACNG7|CACNG8|CALM1|CALM2|CAMK2D|CAV1|CAV3|CFTR|CHP1|CHRNA7|CNIH3|CUBN|DLG1|DPP10|DPP6|DRD4|ENSA|FGF12|FGF13|FKBP1A|FKBP1B|FLNA|FXYD1|FXYD2|FXYD3|FXYD5|FXYD6|FXYD7|GEM|GNB2|GPD1L|GPLD1|GRM2|GRM3|GRM7|HPCAL4|ITPR1|KCNAB1|KCNAB2|KCNAB3|KCNE1|KCNE2|KCNE3|KCNE4|KCNIP1|KCNIP2|KCNIP3|KCNIP4|KC…	DOWN	PW
endosomal transport	GO:0016197	191	191	1.09298	0.0004029	0.007794	0.20439	1	0.773	NA	ABCA1|ACAP2|ALMS1|ALS2|ANKFY1|ANKRD27|ANKRD50|AP1S1|AP3B1|AP3D1|AP5B1|AP5M1|AP5S1|AP5Z1|ARF6|ARFRP1|ARHGAP1|ARHGAP44|ARL1|ARL4C|BAIAP3|BET1L|BLOC1S1|BLOC1S2|CALY|CHMP1A|CHMP1B|CHMP2A|CHMP2B|CHMP3|CHMP4A|CHMP4B|CHMP4C|CHMP6|CHMP7|CLEC16A|CLN5|CLTC|CLTCL1|CMTM6|DCLK1|DCTN1|DENND1A|DENND1B|DENND1C|DENND2A|DENND5A|DPY30|EEA1|EHD1|EHD2|EHD3|EHD4|ENTR1|EPS15|ERC1|EVI5|GBF1|GCC2|GGA1|GGA3|GOSR1|GOSR2|GR…	DOWN	PW
oxidoreductase activity, acting on a heme group of donors	GO:0016675	21	21	1.61656	0.00041	0.007896	0.05358	0.564447	0.216	NA	COX10|COX11|COX15|COX4I1|COX4I2|COX5A|COX5B|COX6A1|COX6B1|COX6C|COX7A1|COX7A2|COX7A2L|COX7B|COX7C|COX8A|CYB5A|NDUFA4|NDUFA4L2|POR|SURF1|	DOWN	PW
positive regulation of axon extension	GO:0045773	37	37	1.36033	0.0004132	0.007921	0.0393601	0.469234	0.734	NA	ADNP|ANAPC2|BMPR2|CDH4|CDKL5|CXCL12|CYFIP1|DSCAM|FN1|GDI1|GOLGA4|ILK|ISLR2|L1CAM|LIMK1|MACF1|MAP1B|MAP3K13|MAPT|MEGF8|NDEL1|NRP1|NTN1|NTRK3|PAFAH1B1|PAK1|RAB11A|RUFY3|SEMA5A|SEMA7A|SRF|TNFRSF12A|TRPC5|TRPV2|TWF2|VEGFA|ZFYVE27|	DOWN	PW
antigen processing and presentation of peptide antigen via MHC class II	GO:0002495	96	96	1.181	0.0004234	0.008081	0.204296	1	0.752	GO:0002504|antigen processing and presentation of peptide or polysaccharide antigen via MHC class II,	ACTR10|ACTR1A|ACTR1B|AP1B1|AP1G1|AP1M1|AP1M2|AP1S1|AP1S2|AP1S3|AP2A1|AP2A2|AP2B1|AP2M1|AP2S1|ARF1|CANX|CAPZA1|CAPZA2|CAPZB|CD74|CENPE|CLTA|CLTC|CTSD|CTSE|CTSF|CTSL|CTSS|CTSV|DCTN1|DCTN2|DCTN3|DCTN4|DCTN5|DCTN6|DNM2|DYNC1H1|DYNC1I1|DYNC1I2|DYNC1LI1|DYNC1LI2|DYNLL1|DYNLL2|FCER1G|FCGR2B|HLA-DMA|HLA-DMB|HLA-DOA|HLA-DOB|HLA-DPA1|HLA-DPB1|HLA-DQA1|HLA-DQA2|HLA-DQB1|HLA-DQB2|HLA-DRA|HLA-DRB1|HLA-DRB5|IF…	DOWN	PW
antigen processing and presentation of peptide or polysaccharide antigen via MHC class II	GO:0002504	96	96	1.181	0.0004234	0.008081	0.204296	1	0.752	GO:0002495|antigen processing and presentation of peptide antigen via MHC class II,	ACTR10|ACTR1A|ACTR1B|AP1B1|AP1G1|AP1M1|AP1M2|AP1S1|AP1S2|AP1S3|AP2A1|AP2A2|AP2B1|AP2M1|AP2S1|ARF1|CANX|CAPZA1|CAPZA2|CAPZB|CD74|CENPE|CLTA|CLTC|CTSD|CTSE|CTSF|CTSL|CTSS|CTSV|DCTN1|DCTN2|DCTN3|DCTN4|DCTN5|DCTN6|DNM2|DYNC1H1|DYNC1I1|DYNC1I2|DYNC1LI1|DYNC1LI2|DYNLL1|DYNLL2|FCER1G|FCGR2B|HLA-DMA|HLA-DMB|HLA-DOA|HLA-DOB|HLA-DPA1|HLA-DPB1|HLA-DQA1|HLA-DQA2|HLA-DQB1|HLA-DQB2|HLA-DRA|HLA-DRB1|HLA-DRB5|IF…	DOWN	PW
lateral plasma membrane	GO:0016328	53	53	0.753589	5.954e-05	0.008175	0.001571	0.0916012	0.807	NA	ABCC6|ANK3|ANXA1|APC|ARL2|ATP6V1B1|AXIN1|BVES|C1QTNF5|CDH1|CEACAM1|CLDN1|CLDN12|CLDN15|CLDN4|CORO1C|CTNNB1|DLG1|DMD|DRD2|DSG1|DSG2|DVL1|DVL2|EPCAM|ERBB3|FGF13|FZD3|GJB1|GJB2|GNA12|GPSM2|IQGAP1|IQGAP3|JUP|KCNB1|MARK2|MYO1A|MYO1C|NKD2|NSG1|NUMA1|OCLN|PKD1|PPP2R1A|PTPRO|RAB13|SCN5A|SLC26A5|SNTA1|TBCD|VANGL1|VANGL2|	UP	PW
carbohydrate transport	GO:0008643	66	66	0.713849	6.597e-05	0.008258	1.652e-05	0.002197	0.818	NA	AKT1|AKT2|AQP1|AQP11|AQP3|AQP7|AQP9|DRD1|EZR|HNF1A|MFSD12|MFSD2A|MFSD2B|PEA15|PLS1|PPARD|PPBP|RAB4B|RFT1|SESN2|SLC17A5|SLC23A1|SLC23A2|SLC26A5|SLC26A6|SLC2A1|SLC2A10|SLC2A11|SLC2A12|SLC2A14|SLC2A2|SLC2A3|SLC2A4|SLC2A5|SLC2A6|SLC2A8|SLC2A9|SLC35A1|SLC35A2|SLC35A3|SLC35A4|SLC35A5|SLC35B1|SLC35B4|SLC35C1|SLC35D1|SLC35D2|SLC37A1|SLC37A2|SLC37A3|SLC37A4|SLC45A1|SLC45A2|SLC45A3|SLC45A4|SLC50A1|SLC5A1|S…	UP	PW
positive regulation of cell growth	GO:0030307	144	143	1.12587	0.0004398	0.008356	0.092702	0.800283	0.965	NA	ADAM10|ADAM17|ADNP|ADNP2|AKAP6|AKT1|ANAPC2|AVPR1A|BCL2|BDNF|BMPR2|BRAT1|CACNG7|CD38|CDC42|CDH4|CDKL5|CDKN2AIP|CIB1|CPNE5|CPNE6|CPNE9|CRABP2|CSNK2A1|CXCL12|CXCL16|CYBA|CYFIP1|DDX39B|DDX3X|DERL2|DNPH1|DSCAM|EDN1|EFNA5|EGFR|EIF4G1|EIF4G2|ERBB2|EXOSC2|EXOSC4|EXOSC9|EXTL3|FAM122A|FGFR1OP|FN1|FXN|GDI1|GOLGA4|H3F3A|H3F3B|HAMP|HBEGF|HIST1H1B|HPN|HYAL1|IGF1|ILK|INO80|ISLR2|IST1|ITSN2|KDM2B|KLHL22|L1CAM|LE…	DOWN	PW
sugar transmembrane transporter activity	GO:0051119	23	23	1.16749	6.5e-05	0.008383	0.00209	0.108476	0.504	NA	PPBP|SLC23A1|SLC23A2|SLC2A1|SLC2A10|SLC2A11|SLC2A12|SLC2A14|SLC2A2|SLC2A3|SLC2A4|SLC2A5|SLC2A6|SLC2A8|SLC2A9|SLC45A3|SLC50A1|SLC5A1|SLC5A11|SLC5A2|SLC5A3|SLC5A4|SLC5A9|	UP	PW
solute:cation symporter activity	GO:0015294	93	93	0.648353	6.914e-05	0.008408	3.473e-05	0.003995	0.937	NA	MFSD3|SLC10A1|SLC10A2|SLC10A4|SLC10A6|SLC11A2|SLC12A1|SLC12A2|SLC12A3|SLC12A4|SLC12A5|SLC12A6|SLC12A7|SLC12A8|SLC12A9|SLC13A3|SLC13A4|SLC13A5|SLC15A1|SLC15A2|SLC15A3|SLC15A4|SLC15A5|SLC17A4|SLC17A5|SLC17A7|SLC18A1|SLC18A2|SLC1A1|SLC1A2|SLC1A3|SLC1A6|SLC1A7|SLC20A1|SLC20A2|SLC22A1|SLC22A3|SLC23A1|SLC23A2|SLC25A18|SLC25A22|SLC25A3|SLC28A1|SLC28A2|SLC2A10|SLC2A12|SLC2A13|SLC2A6|SLC2A8|SLC2A9|SLC32A1…	UP	PW
cell fate commitment	GO:0045165	186	186	0.574972	7.116e-05	0.008412	0.0524138	0.726622	0.988	NA	ACVR1|APC|APC2|ARHGEF2|ARX|ASCL1|BCL11B|BCL2|BMP2|BMP4|BRAF|CASP3|CDC73|CDON|CEBPB|CHD5|CTNNB1|CTR9|CYLD|CYP26B1|DLL1|DLL4|DLX1|DLX2|DMRT3|DMRTA2|DOCK7|DSCAML1|EBF2|ELF5|EPAS1|ERBB4|ETS2|EYA1|EYA2|FEZF2|FGF10|FGF13|FGF8|FGFR2|FKBP8|FOXN4|FOXP3|GAP43|GAS1|GATA2|GCM1|GDF7|GLI2|GLI3|GSX2|HES1|HES5|HEY2|HNF1B|ID2|IFRD1|IL6|IL7|IRF4|ITGB1|JAG1|JAG2|KDM6B|KLF4|LATS1|LEO1|LY9|MCL1|MEF2C|MESP1|MIAT|MITF|…	UP	PW
regulation of cellular extravasation	GO:0002691	20	20	1.60711	0.000455	0.008607	1.5e-05	0.001161	0.775	NA	ABR|ADAM8|BCR|BST1|CCL28|CCR2|CD99L2|CXCL12|FADD|ICAM1|IL1R1|ITGA4|OLFM4|PDGFD|PLCB1|PLVAP|PTAFR|PTGER4|RIPK3|THY1|	DOWN	PW
organic anion transmembrane transporter activity	GO:0008514	197	197	0.576108	6.481e-05	0.008619	0.005726	0.256539	0.923	NA	ABCC1|ABCC11|ABCC2|ABCC3|ABCC5|ABCD1|AKR1C4|AQP9|ASIC3|BEST1|BSG|CEACAM1|CFTR|CTNS|EMB|MFSD10|MFSD2A|MPC1|MPC2|OCA2|PDPN|PQLC2|RTBDN|SERINC3|SERINC5|SFXN5|SLC10A1|SLC10A2|SLC10A4|SLC10A6|SLC13A3|SLC13A4|SLC13A5|SLC15A4|SLC16A1|SLC16A10|SLC16A11|SLC16A12|SLC16A13|SLC16A14|SLC16A2|SLC16A3|SLC16A4|SLC16A5|SLC16A6|SLC16A7|SLC16A8|SLC16A9|SLC17A4|SLC17A5|SLC17A6|SLC17A7|SLC17A8|SLC19A1|SLC19A2|SLC1A1|…	UP	PW
U4/U6 x U5 tri-snRNP complex	GO:0046540	36	36	1.35563	0.0004659	0.008773	0.0530168	0.564099	0.349	GO:0097526|spliceosomal tri-snRNP complex,	CD2BP2|EFTUD2|LSM2|LSM3|LSM4|LSM5|LSM6|LSM7|PPIH|PRPF18|PRPF3|PRPF31|PRPF4|PRPF6|PRPF8|RNU4-1|RNU4-2|RNU5A-1|RNU5B-1|RNU5D-1|RNU5E-1|SART1|SART3|SNRNP200|SNRPB|SNRPD1|SNRPD2|SNRPD3|SNRPE|SNRPF|SNRPG|SNRPN|TXNL4A|TXNL4B|USP39|ZMAT2|	DOWN	PW
spliceosomal tri-snRNP complex	GO:0097526	36	36	1.35563	0.0004659	0.008773	0.0530168	0.564099	0.349	GO:0046540|U4/U6 x U5 tri-snRNP complex,	CD2BP2|EFTUD2|LSM2|LSM3|LSM4|LSM5|LSM6|LSM7|PPIH|PRPF18|PRPF3|PRPF31|PRPF4|PRPF6|PRPF8|RNU4-1|RNU4-2|RNU5A-1|RNU5B-1|RNU5D-1|RNU5E-1|SART1|SART3|SNRNP200|SNRPB|SNRPD1|SNRPD2|SNRPD3|SNRPE|SNRPF|SNRPG|SNRPN|TXNL4A|TXNL4B|USP39|ZMAT2|	DOWN	PW
mitochondrial translational termination	GO:0070126	87	87	1.19539	0.0004714	0.008838	0.215812	1	0.000471	NA	AURKAIP1|CHCHD1|DAP3|ERAL1|GADD45GIP1|GFM2|MRPL1|MRPL10|MRPL11|MRPL12|MRPL13|MRPL14|MRPL15|MRPL16|MRPL17|MRPL18|MRPL19|MRPL2|MRPL20|MRPL21|MRPL22|MRPL23|MRPL24|MRPL27|MRPL28|MRPL3|MRPL30|MRPL32|MRPL33|MRPL34|MRPL35|MRPL36|MRPL37|MRPL38|MRPL39|MRPL4|MRPL40|MRPL41|MRPL42|MRPL43|MRPL44|MRPL45|MRPL46|MRPL47|MRPL48|MRPL49|MRPL50|MRPL51|MRPL52|MRPL53|MRPL54|MRPL55|MRPL9|MRPS10|MRPS11|MRPS12|MRPS14|MRPS…	DOWN	PW
structural constituent of muscle	GO:0008307	40	40	0.788079	7.793e-05	0.008964	0.001098	0.0741496	0.561	NA	ACTN2|ACTN3|ANKRD2|ASPH|CAPN3|CSRP3|DAG1|DMD|IGSF22|JPH1|KRT19|MYBPC1|MYBPC2|MYBPC3|MYBPH|MYH11|MYL3|MYL5|MYL6|MYL6B|MYL9|MYOM1|MYOM2|MYOM3|MYOT|NEB|NEBL|NEXN|OBSCN|OBSL1|PDLIM3|PLEC|SMTN|SORBS2|SYNM|TCAP|TPM1|TPM2|TPM4|TTN|	UP	PW
cell cortex part	GO:0044448	162	162	1.11201	0.0004846	0.009046	0.0569755	0.585719	0.919	NA	ACTN2|ACTN4|ACTR1A|ACTR2|AKAP13|ANLN|ARV1|ASPH|BIN3|BSN|C2CD2L|CALD1|CAP1|CAP2|CAPN2|CAPZA1|CAPZA2|CDH1|CDH2|CFL1|CIB2|CLASP1|CLASP2|CLDN5|CLTA|CLTB|CORO1A|CTBP1|CTBP2|CTNNA2|CTNNB1|CTNND1|CTSZ|CTTN|DBN1|DCDC2|DCDC2B|DCTN1|DLC1|DLG4|DMTN|DSTN|EEF1A1|EMD|ENO1|EPB41|EPB41L2|EPB42|ERC2|EXOC1|EXOC2|EXOC3|EXOC3L1|EXOC3L2|EXOC4|EXOC5|EXOC6|EXOC6B|EXOC7|EXOC8|EZR|FLNA|FLOT1|FLOT2|GMFB|GMFG|GNAI1|GPSM2|G…	DOWN	PW
ion channel binding	GO:0044325	116	116	1.14863	0.0005039	0.009366	0.245467	1	0.977	NA	ABCC8|ABCC9|ACTN1|ACTN2|ACTN3|ACTN4|AKAP6|AKAP9|ANK1|ANK2|ANK3|ANKRD9|AP2M1|ARRB1|BAG2|BAK1|CABP4|CALM1|CALM2|CALM3|CAMK2D|CAV1|CAV3|CDH5|CHERP|CIB1|CTNNB1|DIAPH1|DLG1|DPP10|FGF12|FGF13|FHL1|FKBP1A|FKBP1B|FLNA|FMR1|FXYD1|FYN|GOPC|GPD1L|GRINA|HAP1|HERPUD1|HOMER1|HRC|HSP90AB1|HTT|ID2|KCNAB1|KCNB1|KCNC1|KCNC2|KCND3|KCNE1|KCNE2|KCNE3|KCNE4|KCNG4|KCNH1|KCNH5|KCNIP2|KCNIP3|KCNJ11|KCNQ1|LRRC38|LRRC55|LR…	DOWN	PW
cortical actin cytoskeleton	GO:0030864	74	74	0.697789	8.419e-05	0.009429	0.0002456	0.0213321	0.759	NA	ACTN2|ACTR2|AKAP13|ANLN|BIN3|CALD1|CAP1|CAP2|CAPN2|CAPZA1|CAPZA2|CDH1|CDH2|CFL1|CIB2|CLDN5|CORO1A|DCDC2|DCDC2B|DLC1|DSTN|EEF1A1|EPB41L2|FLOT1|FLOT2|GMFB|GMFG|GSN|GYS2|HFE|HIP1|HIP1R|KNCN|KRT19|LANCL2|LASP1|LLGL1|LLGL2|MAEA|MED28|MLPH|MOBP|MTSS1L|MYADM|MYH9|MYO1A|MYRIP|NF2|PLEKHH2|PLS1|PPP1R9A|RAPGEF3|RDX|RTKN|SHROOM1|SHROOM2|SHROOM3|SHROOM4|SLC2A1|SPTAN1|SPTB|SPTBN1|SPTBN2|SPTBN4|SPTBN5|TIGD5|TRP…	UP	PW
morphogenesis of a branching epithelium	GO:0061138	144	143	0.600194	9.124e-05	0.009957	0.0494896	0.711581	0.999	NA	ACVR1|ADAMTS16|ADM|AR|BCL2|BMP2|BMP4|BMP7|BTRC|CELSR1|CITED1|CLIC4|COL4A1|CSF1|CTNNB1|CTNNBIP1|CTSH|CTSZ|DAG1|DCHS1|DDR1|DLG1|DLG5|DLL4|EDN1|EDNRA|EGF|ENG|EPHA2|ESR1|ESRP2|EYA1|FAT4|FEM1B|FGF1|FGF10|FGF2|FGF7|FGF8|FGFR1|FGFR2|FOXD1|FOXF1|FRS2|FZD5|GCM1|GDF7|GDNF|GLI2|GLI3|GNA13|GPC3|GRB2|GREB1L|GREM1|GRHL2|GZF1|HHIP|HNF1B|HOXA5|HOXB13|IL10|ILK|KDM5B|KRAS|LAMA1|LAMA5|LEF1|LRP5|LRP5L|LRP6|MED1|MET|…	UP	PW
nucleosome assembly	GO:0006334	119	119	1.14672	0.0005493	0.0101653	0.0112548	0.20558	0.0864	NA	ANP32B|ASF1A|ASF1B|ATRX|BRD2|CABIN1|CENPC|CENPH|CENPI|CENPK|CENPL|CENPM|CENPN|CENPO|CENPP|CENPQ|CENPT|CENPU|CENPW|CHAF1A|CHAF1B|DAXX|GRWD1|H1F0|H1FX|H2AFB2|H2AFX|H2AFY|H2AFY2|H2BFM|H3F3A|H3F3B|HAT1|HILS1|HIRA|HIST1H1A|HIST1H1B|HIST1H1C|HIST1H1D|HIST1H1E|HIST1H2BB|HIST1H2BC|HIST1H2BD|HIST1H2BE|HIST1H2BF|HIST1H2BG|HIST1H2BH|HIST1H2BI|HIST1H2BJ|HIST1H2BK|HIST1H2BL|HIST1H2BM|HIST1H2BN|HIST1H3A|HIST1H…	DOWN	PW
regulation of dopamine secretion	GO:0014059	33	33	1.36986	0.0005541	0.0102086	0.0533769	0.566514	0.763	NA	ABAT|CHRNA4|CHRNA6|CHRNB2|CNR1|CXCL12|DRD2|DTNBP1|FGF20|GDNF|HTR1B|HTR2A|KCNA2|NPY2R|OPRK1|PINK1|SNCA|SNCG|SYT1|SYT10|SYT11|SYT12|SYT13|SYT15|SYT17|SYT2|SYT3|SYT4|SYT5|SYT6|SYT7|SYT8|SYT9|	DOWN	PW
tricarboxylic acid metabolic process	GO:0072350	36	36	1.34734	0.0005744	0.0105381	0.201562	1	0.789	NA	ACLY|ACO1|ACO2|ASS1|CS|DHTKD1|DLAT|DLST|FAHD1|FH|GLUD1|IDH1|IDH2|IDH3A|IDH3B|IDH3G|IREB2|MDH1|MDH1B|MDH2|ME2|ME3|NNT|OGDH|OGDHL|PDHA1|PDHB|SDHA|SDHAF2|SDHB|SDHC|SDHD|SIRT4|SUCLA2|SUCLG1|SUCLG2|	DOWN	PW
startle response	GO:0001964	25	25	1.543	0.000585	0.0106857	0.014325	0.241933	0.743	NA	ADORA2A|BACE1|CHD8|CSMD1|CTNNA2|DRD1|DRD2|DVL1|FABP7|GLRA1|GLRB|GRID2|GRIN1|GRIN2A|GRIN2D|GRIN3A|KCNA1|KCNH1|MECP2|NPAS1|NRXN1|PENK|PTEN|SLITRK6|UCN|	DOWN	PW
cell cortex region	GO:0099738	39	39	1.34594	0.0005949	0.0108195	0.0216751	0.319201	0.782	NA	ACTR1A|ANLN|BSN|CLASP1|CLASP2|CLTA|CLTB|CTBP1|CTBP2|CTNNA2|CTNNB1|CTNND1|CTSZ|DCTN1|ENO1|EPB41|EPB41L2|ERC2|GNAI1|GPSM2|HAMP|MYL12B|MYO5B|NUMA1|PCLO|PHLDB1|PHLDB2|PKD2|PPFIA3|PRKCZ|RIMS1|RIMS2|RIMS3|RIMS4|SAPCD2|TCHP|UNC13A|UNC13B|UNC13C|	DOWN	PW
regulation of amine transport	GO:0051952	81	81	1.19686	0.0006004	0.0108743	0.0208004	0.311712	0.895	NA	ABAT|ACE2|ADORA1|ADORA2A|ADRA2A|ADRA2B|ADRA2C|AGT|ARG1|ARL6IP1|ARL6IP5|ATP1A2|AVPR1A|CARTPT|CCK|CHGA|CHRNA3|CHRNA4|CHRNA6|CHRNB2|CNR1|CRH|CXCL12|DRD1|DRD2|DRD4|DTNBP1|FGF20|GDNF|GRM7|HRH3|HTR1B|HTR2A|KCNA2|KCNB1|KMO|LEP|NPY2R|NPY5R|NTSR1|OPRK1|OSR1|OXTR|P2RX7|P2RY1|P2RY12|PER2|PINK1|PSEN1|RAB3B|RAB3GAP1|RGS2|RGS4|SLC38A3|SLC6A1|SNCA|SNCG|STK39|STX1A|STXBP1|SV2A|SYT1|SYT10|SYT11|SYT12|SYT13|SYT15|…	DOWN	PW
mitochondrial translation	GO:0032543	107	107	1.15389	0.0006158	0.0111059	0.302229	1	0.00118	NA	AARS2|AURKAIP1|CHCHD1|DAP3|DARS2|EARS2|ERAL1|GADD45GIP1|GARS|GATC|GFM1|GFM2|HARS|IARS2|LARS2|MRPL1|MRPL10|MRPL11|MRPL12|MRPL13|MRPL14|MRPL15|MRPL16|MRPL17|MRPL18|MRPL19|MRPL2|MRPL20|MRPL21|MRPL22|MRPL23|MRPL24|MRPL27|MRPL28|MRPL3|MRPL30|MRPL32|MRPL33|MRPL34|MRPL35|MRPL36|MRPL37|MRPL38|MRPL39|MRPL4|MRPL40|MRPL41|MRPL42|MRPL43|MRPL44|MRPL45|MRPL46|MRPL47|MRPL48|MRPL49|MRPL50|MRPL51|MRPL52|MRPL53|MR…	DOWN	PW
postsynapse organization	GO:0099173	83	83	1.19595	0.000621	0.0111515	0.0203046	0.31085	0.89	NA	ACTB|ACTN1|ADAM10|APOE|ARC|ARF1|ARF6|ARHGAP39|CDC42|CDH2|CEL|CHRNA7|CHRNB1|CNKSR2|COLQ|CTNND2|CTTN|DLG1|DLG2|DLG3|DLG4|DNAJA3|DNM3|DOCK10|DVL1|EPHB1|EPHB2|EPHB3|ETV5|FNTA|FRMPD4|FYN|FZD9|GDNF|GLRB|GPHN|HDAC6|IGF1R|INA|INSR|ITGA3|ITPKA|LGMN|LHFPL4|LRP4|LRRC4|MAGI2|MTMR2|MUSK|MYH10|NDRG1|NEFH|NEFL|NLGN1|NLGN2|NLGN3|NLGN4X|NLGN4Y|NOS1AP|NRP1|NRXN1|NRXN2|NTNG2|OPHN1|PAK3|PICK1|PPP1R9A|PRNP|PTEN|RELN|…	DOWN	PW
syntaxin-1 binding	GO:0017075	22	22	1.58472	0.000625	0.0111765	0.02734	0.37057	0.724	NA	CPLX1|CPLX2|DAPK1|LRRK2|NSF|PRRT2|RNF40|SLC6A4|SNAP25|SNPH|STXBP1|STXBP2|STXBP3|STXBP5|SYBU|SYT1|SYT4|UNC13A|UNC13B|UNC13C|VAMP2|VAMP3|	DOWN	PW
response to calcium ion	GO:0051592	136	136	1.13174	0.0006496	0.0114719	0.0428569	0.497	0.949	NA	AANAT|ACER1|ADAM9|ADCY1|ADCY8|ADD1|AHCYL1|AKR1C3|ALG2|ALOX15|ALOX5AP|ANXA11|ANXA5|ANXA7|AQP3|BAD|BRAF|CACNG2|CALM1|CALM2|CALM3|CAMK2D|CAPN3|CARF|CASQ2|CAV1|CCND1|CHP2|CLIC4|CPNE1|CPNE2|CPNE3|CPNE4|CPNE5|CPNE6|CPNE7|CPNE8|CPNE9|CRHBP|D2HGDH|DMTN|DUSP1|ECT2|EDN1|EEF2K|EGFR|ENDOG|ENTPD6|FOS|FOSB|FUS|GDI1|GIPR|GPLD1|GUCA1A|HNRNPD|HOMER1|HPCA|HSPA5|IQGAP1|ITPKB|ITPR3|JUN|JUNB|JUND|KCNH1|KCNIP2|KCNMA1|…	DOWN	PW
exocytic process	GO:0140029	68	68	1.23415	0.000649	0.0115089	0.114301	0.904212	0.824	NA	BLOC1S6|BTK|CADPS2|CFTR|CPLX2|CTBP2|DMTN|ERC2|EXOC4|EXOC6|EXOC6B|EXOC8|FCER1G|KCNB1|LYN|NAPA|NLGN1|P2RX1|PLEK|PPFIA3|PRRT2|PSEN1|RAB10|RAB15|RAB3A|RAB3B|RAB3C|RAB3D|RAB8A|RAB8B|RABEPK|SCFD1|SCFD2|SCRIB|SEPT5|SNAP23|SNAP25|SNAP29|SNAP47|SNAPIN|SNPH|STX11|STX19|STX1A|STX1B|STX2|STX3|STX4|STXBP1|STXBP2|STXBP3|SV2A|SYK|SYNJ1|SYTL2|TRARG1|UNC13A|UNC13B|UNC13C|VAMP1|VAMP3|VPS11|VPS18|VPS33A|VPS33B|VPS4…	DOWN	PW
integral component of presynaptic membrane	GO:0099056	71	71	1.21107	0.0006573	0.0115127	0.107883	0.876237	0.873	NA	ADAM23|ADCY8|ADORA1|ADORA2A|ADRA1A|APH1A|ATP2B1|ATP2B4|CACNA1D|CADM3|CANX|CDH10|CDH2|CDH9|CHRM1|CHRM2|CHRM3|CHRNA4|CHRNA6|CHRNB2|CNR1|CNTNAP4|DRD1|DRD2|EFNB2|EFNB3|EPHA4|EPHB2|ERBB4|FXYD6|GABRA5|GLRA1|GPM6A|GRIK4|GRIK5|GRM3|HTR1B|HTR2A|HTR3A|KCNA1|KCNA2|KCNA3|KCNC1|KCNH1|KCNJ3|KCNJ9|LRFN3|NCSTN|NPTN|NRXN1|OPRD1|OPRK1|OPRM1|P2RX1|P2RX3|P2RY1|PCDH17|PSEN1|PSEN2|PTPRS|SCN2A|SLC1A2|SLC1A6|SLC6A1|SLC6…	DOWN	PW
peptide secretion	GO:0002790	142	142	1.11817	0.0006467	0.0115156	0.0196777	0.305651	0.937	NA	ABCA1|ACVR2B|ADCYAP1|AGT|AIM2|ANXA1|ARFGAP3|ARL4D|BLOC1S3|BTN3A1|BTN3A2|C1QTNF5|CAMK2G|CANX|CARD11|CARTPT|CBLN1|CBLN4|CCR7|CD36|CD40LG|CDK16|CHI3L1|COMP|COPG1|COPG2|CPLX1|CPLX3|CRHR1|CTAGE15|CTAGE6|CYB5R4|DMTN|DYSF|EDN1|EDN3|ENHO|ERP29|EXOC3L1|F2RL1|FAM3B|FKBP1B|FOXP1|GAL|GBP5|GHRHR|GHRL|GNPTAB|GOLPH3|GPAM|HMGB1|HNF1A|HNF1B|IL1RAP|IL6|ILDR2|ITGAV|ITGB6|LCP2|LEP|LILRB1|LMF1|LTBP2|LTBP4|LYN|M6PR|MC…	DOWN	PW
pallium development	GO:0021543	161	161	1.10622	0.0006567	0.0115487	2.835e-05	0.001828	0.973	NA	ALK|ANXA3|ARHGAP11B|ARX|ASCL1|ASPM|ATAT1|ATIC|ATP2B4|BAD|BAX|BBS2|BBS4|BCAN|BCL2A1|BNIP3|BTBD3|BTG2|C16orf45|CASP3|CCDC85C|CDH2|CDK5|CDK5R1|CDK5R2|CDK6|CDON|CEP120|CNTNAP2|COL3A1|CRK|CRKL|CSNK2A2|CTNNB1|DAB1|DAB2IP|DCLK2|DIXDC1|DLX1|DLX2|DMRTA2|DRD1|EFHC1|EGFR|EIF2B3|EIF2B5|EMX1|EMX2|EPHA5|EZH1|EZH2|FAT4|FBXO45|FEZF2|FGF13|FGF8|FLNA|FOXP2|FUT10|GART|GLI3|GNG12|GRIN1|GSK3B|H2AFX|HDAC1|HIF1A|HSD3B1…	DOWN	PW
voltage-gated potassium channel activity	GO:0005249	79	79	1.19395	0.0006684	0.0116579	0.123384	0.922885	0.546	NA	ABCC8|HCN1|HCN2|HCN3|HCN4|KCNA1|KCNA2|KCNA3|KCNA4|KCNA5|KCNA6|KCNA7|KCNAB1|KCNAB2|KCNAB3|KCNB1|KCNB2|KCNC1|KCNC2|KCNC3|KCNC4|KCND1|KCND2|KCND3|KCNE1|KCNE2|KCNE3|KCNE4|KCNF1|KCNG1|KCNG2|KCNG3|KCNG4|KCNH1|KCNH2|KCNH3|KCNH4|KCNH5|KCNH6|KCNH7|KCNH8|KCNIP2|KCNJ1|KCNJ10|KCNJ11|KCNJ12|KCNJ13|KCNJ14|KCNJ15|KCNJ16|KCNJ2|KCNJ3|KCNJ4|KCNJ5|KCNJ6|KCNJ8|KCNJ9|KCNK1|KCNK2|KCNK3|KCNK6|KCNMA1|KCNQ1|KCNQ2|KCNQ3|K…	DOWN	PW
azurophil granule lumen	GO:0035578	78	78	1.19373	0.0006738	0.0117045	0.005252	0.110103	0.697	NA	ACLY|ACTR10|ACTR2|AGA|ANXA2|ARG1|ARSA|ARSB|AZU1|BPI|C3|C6orf120|CAP1|CCT2|CCT8|CPPED1|CREG1|CTSA|CTSC|CYB5R3|DEFA1|DNAJC3|DPP7|DSN1|DYNC1H1|FABP5|FAF2|FRK|FTL|FUCA1|FUCA2|GALNS|GCA|GDI2|GGH|GLA|GLB1|GM2A|GNS|GRN|GUSB|HEBP2|HEXB|HRNR|IMPDH1|IST1|LYZ|MAN2B1|MAPK1|MNDA|MPO|NHLRC3|NPC2|ORM2|PA2G4|PADI2|PLAC8|PRDX6|PRKCD|PRTN3|PSMD1|PTGES2|PYCARD|PYGB|RNASE2|RNASET2|SDCBP|SERPINA3|STK11IP|TOLLIP|TRAPP…	DOWN	PW
synaptic vesicle endocytosis	GO:0048488	41	41	1.30871	0.0006839	0.0118321	0.08755	0.777897	0.765	GO:0140238|presynaptic endocytosis,	ACTG1|AMPH|ARF6|CANX|CDK5|CEL|DENND1A|DNAJC6|DNM1|DNM1L|DNM2|DNM3|FCHO2|GAK|ITSN1|KIAA1107|KIAA1109|NLGN1|NLGN2|NLGN3|NLGN4X|NLGN4Y|OPHN1|PACSIN1|PICALM|PIP5K1C|RAB27B|SCRIB|SH3GL1|SH3GL2|SNAP91|SNCA|SNCB|STON2|SYNJ1|SYP|SYT1|SYT17|SYT2|SYT5|SYT8|	DOWN	PW
presynaptic endocytosis	GO:0140238	41	41	1.30871	0.0006839	0.0118321	0.08755	0.777897	0.765	GO:0048488|synaptic vesicle endocytosis,	ACTG1|AMPH|ARF6|CANX|CDK5|CEL|DENND1A|DNAJC6|DNM1|DNM1L|DNM2|DNM3|FCHO2|GAK|ITSN1|KIAA1107|KIAA1109|NLGN1|NLGN2|NLGN3|NLGN4X|NLGN4Y|OPHN1|PACSIN1|PICALM|PIP5K1C|RAB27B|SCRIB|SH3GL1|SH3GL2|SNAP91|SNCA|SNCB|STON2|SYNJ1|SYP|SYT1|SYT17|SYT2|SYT5|SYT8|	DOWN	PW
endosome to lysosome transport	GO:0008333	55	55	1.26579	0.0006944	0.0119653	0.152144	1	0.722	NA	ADRB2|AKTIP|AP3D1|ATG14|BIN1|CACNG2|CACNG3|CACNG4|CACNG5|CACNG7|CACNG8|CHMP2B|CHMP3|CHMP5|CLEC16A|DENND3|DTX3L|FAM160A2|GPRASP1|HMGXB4|HOOK1|HOOK2|HOOK3|KIF13A|LYST|M6PR|MGRN1|MTM1|PCDHGA3|RAB12|RAB7A|RHOB|RILP|SCYL2|SNAPIN|SNX16|SNX27|SORT1|STX8|TGFBRAP1|TRAK1|TRAK2|TSG101|UBXN6|VAMP7|VCP|VIPAS39|VPS11|VPS16|VPS18|VPS33A|VPS33B|VPS39|VPS41|VPS4B|	DOWN	PW
glutamate receptor binding	GO:0035254	47	47	1.28702	0.0007029	0.0120635	0.114199	0.905086	0.855	NA	ADORA2A|AKAP5|CACNG2|CACNG3|CACNG4|CALM1|CALM3|CAMK2A|CANX|CDK5R1|DLG1|DLG2|DLG3|DLG4|DNM3|DRD2|FLOT1|FLOT2|FUS|FYN|GNAS|HIP1|HOMER1|HOMER2|HOMER3|LRRC7|NECAB2|NEDD4|NETO1|NETO2|NSF|OPHN1|PLCG1|PRNP|PTEN|RAB4A|RAPSN|RASGRF1|SCRIB|SHANK1|SHANK2|SHANK3|SHISA6|SHISA7|SQSTM1|SYNDIG1|SYNJ2BP|	DOWN	PW
iron ion binding	GO:0005506	135	134	0.60673	0.0001251	0.0123821	0.0143738	0.413345	0.927	NA	ABCE1|ACO2|ACP5|ADI1|AGMO|ALKBH1|ALKBH2|ALKBH3|ALKBH8|ALOX12|ALOX12B|ALOX15|ALOX15B|ALOX5|ALOXE3|AOX1|BBOX1|CALR|CDO1|CH25H|CYGB|CYP11A1|CYP11B1|CYP17A1|CYP1A1|CYP1A2|CYP1B1|CYP20A1|CYP21A2|CYP24A1|CYP26A1|CYP26B1|CYP26C1|CYP27A1|CYP27B1|CYP27C1|CYP2A6|CYP2A7|CYP2B6|CYP2C18|CYP2C19|CYP2C8|CYP2C9|CYP2D6|CYP2E1|CYP2F1|CYP2G1P|CYP2J2|CYP2R1|CYP2S1|CYP2U1|CYP2W1|CYP39A1|CYP3A4|CYP3A43|CYP3A5|CYP3A7|C…	UP	PW
respiratory tube development	GO:0030323	156	156	0.586781	0.0001181	0.0125686	0.006946	0.292693	0.99	NA	AARD|ABCA12|ACVR2B|ADA|ADAMTS2|ADAMTSL2|AGR2|AIMP2|ALDH1A2|ARG1|ASCL1|ASXL1|ATP7A|ATXN1|ATXN1L|BAG6|BMP4|BMPR1A|BMPR2|CCDC39|CCDC40|CCN2|CEBPA|CELSR1|CHI3L1|CIC|CREB1|CRH|CRISPLD2|CTNNB1|CTSH|CTSZ|CYP1A2|DAG1|DHCR7|DLG5|DNAAF1|EGFR|EIF4E|EP300|EPAS1|ERRFI1|ESRP2|FBXW7|FGF1|FGF10|FGF18|FGF7|FGF8|FGF9|FGFR1|FGFR2|FLT4|FOXF1|FOXJ1|FOXP2|FSTL3|GLI1|GLI2|GLI3|GPC3|GRHL2|HECA|HEG1|HES1|HHIP|HMGB1|HOXA5…	UP	PW
segmentation	GO:0035282	78	78	0.673579	0.0001246	0.0126235	0.0112317	0.37056	0.88	NA	ABI1|ACD|ALDH1A2|AXIN2|BASP1|BHLHE40|BHLHE41|BMI1|BMP4|BMPR1A|COBL|CRB2|DKK1|DLL1|DLL3|DVL2|EGR2|EP300|EPB41L5|FOXC1|FOXF1|FRS2|FZD5|HES1|HES2|HES4|HES5|HES6|HES7|KAT2A|KDM6A|LEF1|LFNG|LRP6|MAFB|MED12|MEOX1|MEOX2|MESP1|MESP2|MIB1|MLLT3|MTF2|NKX3-1|NLE1|NRARP|NRP1|NRP2|OSR1|PALB2|PAX1|PCDH8|PCSK6|PLD6|PLXNA2|POFUT1|POGLUT1|PRKDC|PSEN1|RBPJ|RIPPLY2|ROR2|SEMA3A|SEMA3C|SEMA3F|SFRP1|SFRP2|SMAD3|SMAD4|…	UP	PW
organic hydroxy compound transmembrane transporter activity	GO:1901618	36	36	0.797333	0.0001227	0.0127352	5.467e-05	0.005675	0.724	NA	ABCC3|ABCG1|AKR1C4|AQP1|AQP3|AQP7|AQP9|ASIC3|CEACAM1|MFSD10|RBP4|SLC10A1|SLC10A2|SLC10A4|SLC10A6|SLC16A1|SLC16A3|SLC16A7|SLC16A8|SLC18A1|SLC18A2|SLC22A1|SLC22A3|SLC2A13|SLC51A|SLC51B|SLC5A11|SLC5A12|SLC5A3|SLC5A8|SLC6A4|SLCO1A2|SLCO1B7|SLCO1C1|SLCO2B1|STRA6|	UP	PW
neuron recognition	GO:0008038	47	47	1.28368	0.0007711	0.0131802	0.068837	0.662829	0.669	NA	AMIGO1|APP|ARHGAP35|BSG|CASP3|CDK5R1|CELSR3|CNR1|CNTN2|CNTN4|CNTN6|CNTNAP2|CRTAC1|DSCAM|DSCAML1|EFNB3|EMB|EPHA3|EPHA4|EPHB2|EPHB3|FEZF2|GAP43|IGSF9|MEGF8|MYPN|NCAM2|NDN|NEXN|NPTN|NRCAM|NRP1|NTM|OPCML|PALLD|PCDH12|ROBO1|ROBO2|ROBO3|ROBO4|RTN4|SEMA3A|SEMA5A|TNFRSF21|TNN|VSTM2L|YWHAZ|	DOWN	PW
vesicle docking	GO:0048278	62	62	1.22739	0.0008065	0.0137302	0.125361	0.929509	0.729	NA	BLOC1S6|BVES|CAV2|CFTR|CPLX2|CTBP2|EXOC4|EXOC5|EXOC6|EXOC6B|EXOC8|KCNB1|NDRG4|NSF|PLEK|PPFIA3|RAB10|RAB15|RAB3A|RAB3B|RAB3C|RAB3D|RAB8A|RAB8B|RABEPK|SCFD1|SCFD2|SNAP25|SNPH|STX10|STX11|STX12|STX16|STX17|STX19|STX1A|STX1B|STX2|STX3|STX4|STX5|STX6|STX7|STX8|STXBP1|STXBP2|STXBP3|SYT1|SYTL2|TSNARE1|UNC13A|UNC13B|UNC13C|USO1|VAMP3|VPS11|VPS18|VPS33A|VPS33B|VPS45|VTI1B|YKT6|	DOWN	PW
cerebral cortex radially oriented cell migration	GO:0021799	28	28	1.47307	0.00082	0.0139041	0.001095	0.0314886	0.809	NA	C16orf45|CDK5|CDK5R1|CDK5R2|CTNNB1|DAB1|DAB2IP|DIXDC1|FBXO45|FUT10|GLI3|LAMB1|LHX6|MBOAT7|NDEL1|NR2E1|P2RY12|PAFAH1B1|POU3F2|POU3F3|RELN|RTN4|SOCS7|SRGAP2|SRGAP2C|SUN1|SUN2|SYNE2|	DOWN	PW
vacuolar transport	GO:0007034	128	128	1.12612	0.0008403	0.0141912	0.365184	1	0.925	NA	ADRB2|AKTIP|ANKFY1|AP1G1|AP3B1|AP3D1|AP3M1|AP4M1|ARSB|ATG14|ATP6V0D1|ATP6V0D2|BECN1|BIN1|C9orf72|CACNG2|CACNG3|CACNG4|CACNG5|CACNG7|CACNG8|CCDC91|CHMP1A|CHMP1B|CHMP2A|CHMP2B|CHMP3|CHMP4A|CHMP4B|CHMP4C|CHMP5|CHMP6|CHMP7|CLEC16A|CLU|DENND3|DTX3L|EHD3|FAM160A2|GAK|GCC2|GNPTAB|GNPTG|GOSR2|GPRASP1|HGS|HGSNAT|HMGXB4|HOOK1|HOOK2|HOOK3|HSPA8|IGF2R|KIF13A|LAMP1|LAMP2|LARS|LEPROT|LEPROTL1|LYST|M6PR|MGRN1|M…	DOWN	PW
protein localization to postsynaptic membrane	GO:1903539	22	22	1.56404	0.00088	0.0148035	0.04334	0.501237	0.777	NA	ARHGAP44|CLSTN1|CPLX1|DLG1|DLG2|GRIN1|GRIN2A|GRIN2C|GRIP1|GRIPAP1|LGI1|LRRC7|NSG1|RAB11A|RAB8A|RAPSN|SCRIB|SNAP25|SNAP47|STX1B|STX3|VPS35|	DOWN	PW
tricarboxylic acid cycle	GO:0006099	32	32	1.34719	0.0009433	0.0158051	0.227567	1	0.758	NA	ACO1|ACO2|CS|DHTKD1|DLAT|DLST|FAHD1|FH|IDH1|IDH2|IDH3A|IDH3B|IDH3G|IREB2|MDH1|MDH1B|MDH2|ME2|ME3|NNT|OGDH|OGDHL|PDHA1|PDHB|SDHA|SDHAF2|SDHB|SDHC|SDHD|SUCLA2|SUCLG1|SUCLG2|	DOWN	PW
citrate metabolic process	GO:0006101	33	33	1.34675	0.0009527	0.0159001	0.230694	1	0.761	NA	ACLY|ACO1|ACO2|CS|DHTKD1|DLAT|DLST|FAHD1|FH|IDH1|IDH2|IDH3A|IDH3B|IDH3G|IREB2|MDH1|MDH1B|MDH2|ME2|ME3|NNT|OGDH|OGDHL|PDHA1|PDHB|SDHA|SDHAF2|SDHB|SDHC|SDHD|SUCLA2|SUCLG1|SUCLG2|	DOWN	PW
protein-DNA complex assembly	GO:0065004	197	196	1.07764	0.0009791	0.0162774	0.052707	0.562208	0.781	NA	ACD|ANP32B|ASF1A|ASF1B|ATRX|BAZ2A|BDP1|BRD2|BRF1|BRF2|CABIN1|CCNH|CDC45|CDK7|CDT1|CENPC|CENPE|CENPF|CENPH|CENPI|CENPK|CENPL|CENPM|CENPN|CENPO|CENPP|CENPQ|CENPT|CENPU|CENPV|CENPW|CETN2|CHAF1A|CHAF1B|CHD1L|CUL4A|CUL4B|DAXX|DDB1|DDB2|DMC1|ERCC2|ERCC3|ERCC5|GMNN|GRWD1|GTF2A2|GTF2B|GTF2H1|GTF2H2|GTF2H3|GTF2H4|GTF2H5|GTF3C3|GTF3C5|H1F0|H1FX|H2AFB2|H2AFX|H2AFY|H2AFY2|H2BFM|H3F3A|H3F3B|HAT1|HELLS|HEY2|HI…	DOWN	PW
ventricular system development	GO:0021591	28	28	1.45837	0.000985	0.0163119	0.006655	0.13552	0.638	NA	AK8|ANP32B|AQP1|ARMC4|BBS4|C12orf57|CDK6|CENPF|DNAH5|DPCD|HYDIN|KDM2B|KIF27|MBOAT7|MECP2|MNAT1|MYH10|NME5|NUMB|NUMBL|PAX5|RAPGEF2|RPGRIP1L|SEMA6D|SLC7A11|TSKU|TTC21B|UCHL5|	DOWN	PW
plasma membrane bounded cell projection cytoplasm	GO:0032838	177	177	1.08835	0.001002	0.0164688	0.0454364	0.508887	0.929	NA	ABHD12|ABHD13|ADA|AK8|AKR1B1|AMBRA1|AP3B1|AP3B2|AP3D1|AP3M1|AP3M2|AP3S1|AP3S2|ARFGEF2|ARL13B|ARL6|ARMC4|ATG14|ATG16L1|ATG5|ATG7|BAIAP2|BBS1|BBS5|BBS7|BLOC1S1|BLOC1S2|BLOC1S3|BLOC1S4|BLOC1S5|BLOC1S6|CANX|CCDC103|CCDC114|CCDC151|CCDC39|CCDC40|CCDC65|CCSAP|CDKL5|CENPF|DCDC2|DCX|DLG2|DLG4|DNAAF1|DNAH1|DNAH11|DNAH17|DNAH2|DNAH3|DNAH5|DNAH6|DNAH7|DNAH8|DNAH9|DNAI1|DNAJB13|DNAL1|DNALI1|DRC1|DST|DTNBP1|D…	DOWN	PW
regulation of neuron apoptotic process	GO:0043523	178	178	1.08839	0.001	0.0164958	0.0709601	0.677144	0.988	NA	AARS|ADAM8|ADNP|ADORA2A|AGAP2|AIFM1|AKT1S1|ALKBH1|AMBRA1|ANGPT1|APOE|ARRB1|ARRB2|ASCL1|ATF2|ATF4|ATM|AXL|BACE1|BAX|BCL2|BCL2L1|BCL2L11|BDNF|BHLHB9|BOK|BRAF|BTG2|C5AR1|CASP2|CASP3|CASP9|CCL2|CDC34|CDC42|CDK5|CDK5R1|CEBPB|CHL1|CITED1|CLCF1|CLN3|CNTF|CNTFR|CORO1A|CPEB4|CRLF1|CTNNB1|CTSZ|CX3CL1|CX3CR1|DDIT3|DLX1|DNAJC5|DRAXIN|EGLN2|EGLN3|EPHA7|ERBB3|F2R|FAIM2|FASLG|FBXW7|FGF20|FGF8|FIS1|FOXO3|FYN|FZD…	DOWN	PW
plasma membrane receptor complex	GO:0098802	174	174	1.08821	0.001009	0.0165202	6.3e-07	8.379e-05	0.965	NA	ABHD12|ABHD6|ACVR1|ACVR1B|ACVR1C|ACVR2A|ACVR2B|ACVRL1|ALCAM|APBB1IP|B2M|BIRC2|BMP2|BMPR1A|BMPR1B|BST1|CACNG2|CACNG3|CACNG4|CACNG5|CACNG7|CACNG8|CALCRL|CD247|CD3G|CD4|CD40|CD6|CD79B|CD8A|CD8B|CEACAM1|CHRFAM7A|CHRNA1|CHRNA2|CHRNA3|CHRNA4|CHRNA5|CHRNA6|CHRNA7|CHRNB1|CHRNB2|CHRNB3|CHRNB4|CHRND|CHRNE|CHRNG|CHUK|CNIH2|CNIH3|CNTFR|CPT1C|CSF2RB|CUBN|DIABLO|DLG1|DLG2|DLG3|DLG4|EBI3|EMILIN1|EPS8|GABBR1|GAB…	DOWN	PW
centriole assembly	GO:0098534	21	21	1.1661	0.000175	0.0165511	0.018235	0.45922	0.372	NA	C2CD3|CCDC78|CCP110|CDK2|CDK5RAP2|CENPJ|CEP135|CEP152|CEP63|CEP72|CETN2|CNTROB|E2F4|KIAA0753|NUP62|OFD1|PLK4|RBM14|RTTN|SASS6|WDR62|	UP	PW
serine-type endopeptidase activity	GO:0004252	147	147	0.590391	0.000179	0.0165595	0.0166094	0.431034	0.0111	NA	ADAM8|APEH|AZU1|BMP1|C1QA|C1QB|C1QC|C1R|C1RL|C1S|C2|C3|C4A|C4B|CELA2A|CELA2B|CELA3B|CFB|CFD|CFI|CFP|CLPP|COLEC10|COLEC11|CORIN|CTRB2|CTRC|CTRL|CTSB|CTSC|CTSD|CTSH|CTSK|CTSL|CTSS|CTSV|DPP4|F10|F11|F12|F3|F7|FAP|FCN1|FCN3|FURIN|GZMM|HABP2|HGF|HGFAC|HP|HPN|HPR|HTRA1|HTRA2|HTRA3|HTRA4|IGHG1|KLK10|KLK11|KLK14|KLK2|KLK4|KLK5|KLK6|KLK7|KLKB1|LONP1|LONP2|LPA|LPAL2|LTF|MASP1|MASP2|MBTPS1|MMP11|MMP14|MMP19…	UP	PW
skin development	GO:0043588	196	196	0.563878	0.0001726	0.0166918	0.112038	0.961357	0.926	NA	ABCA12|ABCB6|ACER1|ACVR1B|ADAM9|ADAMTS2|AKR1C3|ALOX12|ALOX12B|ALOXE3|ALX4|ANXA1|APCDD1|ARRDC3|ASH1L|ASPRV1|ATP7A|ATP8A2|BCL11B|BCL2|CAPN1|CAPNS1|CASP14|CASP3|CD109|CDH3|CELA2A|CELSR1|CERS3|CLDN1|CLDN4|CLIC4|COL1A1|COL1A2|COL3A1|COL5A1|COL5A2|COL5A3|COMP|CTNNB1|CYP26B1|DACT2|DHCR24|DKK1|DLL1|DNASE1L2|DSC1|DSC2|DSC3|DSG1|DSG2|DSG3|DSP|EDA|EDAR|EGFR|EPHA2|ERCC2|EREG|ERRFI1|EVPL|EXPH5|FA2H|FGF10|FGF7…	UP	PW
morphogenesis of a branching structure	GO:0001763	153	152	0.589297	0.0001926	0.0167302	0.060068	0.770029	0.999	NA	ACVR1|ADAMTS16|ADM|AR|BCL2|BMP2|BMP4|BMP7|BTRC|CELSR1|CITED1|CLIC4|COL13A1|COL4A1|CSF1|CTNNB1|CTNNBIP1|CTSH|CTSZ|DAG1|DCHS1|DDR1|DLG1|DLG5|DLL4|DLX2|DRD2|EDN1|EDNRA|EGF|ENG|EPHA2|EPHA7|ERMN|ESR1|ESRP2|EYA1|FAT4|FEM1B|FGF1|FGF10|FGF2|FGF7|FGF8|FGFR1|FGFR2|FOXD1|FOXF1|FRS2|FZD5|GCM1|GDF7|GDNF|GLI2|GLI3|GNA13|GPC3|GRB2|GREB1L|GREM1|GRHL2|GZF1|HHIP|HNF1B|HOXA5|HOXB13|IL10|ILK|KDM5B|KRAS|LAMA1|LAMA5|L…	UP	PW
ear morphogenesis	GO:0042471	96	96	0.629326	0.0002049	0.0167709	0.0571058	0.75479	0.979	NA	ABR|ALDH1A3|ATP6V1B1|ATP8A2|BCR|CELSR1|CEP290|CHD7|CHRNA10|CLRN1|COL11A1|COL2A1|CTHRC1|DLX5|DLX6|DVL1|DVL2|EDN1|EPHB2|EYA1|FGF10|FGF8|FGF9|FGFR1|FGFR2|FRZB|FZD2|FZD3|FZD6|GATA2|GJB6|GLI2|GRHL3|HPN|INSIG1|INSIG2|ITGA8|KCNQ4|LRIG1|LRIG3|MAFB|MAPK1|MAPK3|MSX1|MYO15A|MYO3A|MYO3B|MYO7A|NAGLU|NIPBL|NOG|NR4A3|NTN1|OSR1|OSR2|OTOP1|OTX1|PAX2|PAX8|PDZD7|POU3F4|PRKRA|PROX1|PRRX1|PTK7|ROR2|RPL38|SALL1|SCRIB|…	UP	PW
olfactory bulb development	GO:0021772	31	31	1.42629	0.00103	0.0167957	0.01661	0.268791	0.817	NA	AGTPBP1|ARX|ATF5|CHD7|CRTAC1|CSF1R|DLX2|DLX5|EFNA2|ERBB4|EXT1|FEZF1|GSX2|ID2|KIF14|LHX2|LRRK2|NR2E1|OGDH|ROBO1|ROBO2|RPGRIP1L|SALL1|SALL3|SEMA3A|SKI|SLIT1|SLIT2|SLIT3|SRF|WNT5A|	DOWN	PW
nuclear outer membrane	GO:0005640	24	24	1.08795	0.00019	0.0168467	0.00263	0.131686	0.484	NA	BOK|CCDC155|CLMN|DHCR7|DMPK|EMD|GHRHR|GUCY2D|ITPR3|LRPPRC|LTC4S|NAV3|NUCB2|NUTF2|NXNL1|PSEN1|RETSAT|SIGMAR1|SNCA|SYNE1|SYNE2|SYNE3|SYNE4|TMEM109|	UP	PW
solute:sodium symporter activity	GO:0015370	61	61	0.708148	0.000187	0.0169302	0.0002542	0.0212138	0.804	NA	SLC10A1|SLC10A2|SLC10A4|SLC10A6|SLC12A1|SLC12A2|SLC12A3|SLC13A3|SLC13A4|SLC13A5|SLC17A4|SLC17A7|SLC18A1|SLC18A2|SLC1A1|SLC1A2|SLC1A3|SLC1A6|SLC1A7|SLC20A1|SLC20A2|SLC22A1|SLC22A3|SLC23A1|SLC23A2|SLC28A1|SLC28A2|SLC34A2|SLC34A3|SLC38A1|SLC4A10|SLC4A4|SLC4A5|SLC4A7|SLC4A8|SLC4A9|SLC5A1|SLC5A11|SLC5A12|SLC5A2|SLC5A3|SLC5A4|SLC5A5|SLC5A6|SLC5A8|SLC5A9|SLC6A1|SLC6A11|SLC6A12|SLC6A13|SLC6A14|SLC6A15|SL…	UP	PW
regulation of epithelial to mesenchymal transition	GO:0010717	73	73	0.679165	0.0002045	0.0170633	0.001504	0.0901595	0.887	NA	ACVR1|ADIPOR1|AXIN2|BAMBI|BCL9L|BMP2|BMP4|BMP5|BMP7|CLASP1|CLASP2|COL1A1|CRB2|CTNNB1|DAB2|DAB2IP|DACT3|DAG1|EFNA1|ELL3|ENG|EPB41L5|EPHA3|EZH2|FOXC1|FUZ|GCNT2|GLIPR2|GREM1|HDAC2|HPN|IL1B|JAG1|LDLRAD4|LEF1|LOXL2|MAD2L2|MTOR|NOG|NOTCH1|OLFM1|OVOL2|PBLD|PDPN|PHLDB1|PHLDB2|POFUT2|PPP2CA|PTEN|RGCC|SDCBP|SDHAF2|SFRP1|SFRP2|SMAD2|SMAD3|SMAD4|SMAD7|SNAI1|STRAP|TCF7L2|TGFB1|TGFB1I1|TGFB2|TGFB3|TGFBR1|TGFBR…	UP	PW
epithelial cell development	GO:0002064	169	169	0.570463	0.0002006	0.0170758	0.013085	0.400646	0.961	NA	ACTA2|ADAMTSL4|AR|ARHGEF26|ARID4A|ARID4B|ATRX|B4GALT1|BCL11B|BFSP1|BFSP2|BMP4|BMP5|BMP6|C1GALT1|CCM2|CDK6|CDKN1A|CLDN1|CLIC4|CLRN1|COL18A1|COL23A1|COL4A4|CTNNB1|DACT2|DLL1|DMRT1|DNASE1L2|E2F4|ENG|EPB41L5|EPHA2|ESR1|EXPH5|EZR|F11R|F2RL1|FASN|FAT1|FEM1B|FGFR1|FLNA|FLNB|FNDC3A|FOSL2|FOXJ1|FRMD6|FRS2|GPR4|GPX1|GRHL2|GSTM3|HAPLN2|HEG1|HIF1A|HNF4A|HOXA5|HOXB13|HRH2|HSD17B4|HYDIN|ICAM1|ID1|IFT74|INSM1|I…	UP	PW
extrinsic component of cytoplasmic side of plasma membrane	GO:0031234	80	80	1.18098	0.001067	0.0172662	0.001386	0.0371007	0.714	NA	ALOX15|ATP2A2|BLK|CAV2|CDK16|CNR2|CYLD|CYTH1|CYTH3|D2HGDH|DLG4|DTNA|ERRFI1|ESYT1|ESYT2|ESYT3|FARP1|FER|FERMT2|FES|FGR|FRK|FYN|GNA11|GNA12|GNA13|GNA14|GNA15|GNAI1|GNAI2|GNAI3|GNAL|GNAO1|GNAQ|GNAS|GNAT2|GNAZ|GNB1|GNG10|GNG11|GNG12|GNG13|GNG2|GNG3|GNG4|GNG5|GNG7|GNGT2|GRAMD1A|HCK|HIP1|IQGAP1|KCNAB1|KCNAB2|KCNIP1|KRAS|LCK|LYN|MATK|PTK2B|PTK6|RACGAP1|RGS1|RGS8|RHOA|S100A6|SHANK3|SNAP25|SNX18|SNX5|SNX9…	DOWN	PW
action potential	GO:0001508	91	91	1.17363	0.001066	0.0173208	0.0729651	0.690088	0.985	NA	AKAP6|ANK2|ANK3|ATP1A1|ATP1A2|ATP1B1|CACNA1C|CACNA1D|CACNA1G|CACNA1H|CACNA1I|CACNA2D1|CACNB2|CAV3|CHRNA1|CHRNA4|CHRNB2|CHRNB4|CLCN1|CLDN19|CLN3|CNTNAP1|DMD|DRD1|FGF12|FKBP1B|GJA1|GJA5|GJC1|GJD2|GLRA1|GNA11|GNAQ|GPD1L|GPER1|GPR88|GRIK2|HCN2|HCN4|KCNA1|KCNA2|KCNA5|KCNB1|KCND2|KCND3|KCNE1|KCNE2|KCNE3|KCNE4|KCNH2|KCNIP2|KCNJ2|KCNJ3|KCNJ5|KCNJ8|KCNMB2|KCNMB3|KCNMB4|KCNN2|KCNQ1|MYH14|NEDD4L|NRCAM|NTRK2…	DOWN	PW
neuropeptide signaling pathway	GO:0007218	83	83	1.18066	0.001079	0.0174001	1.832e-05	0.001344	0.531	NA	ADCYAP1|AGRP|CARTPT|CPE|CRCP|CYSLTR1|CYSLTR2|ECEL1|GAL|GALR1|GLRA1|GLRA2|GLRA3|GLRA4|GLRB|GPR1|GPR143|GPR149|GPR83|GPR84|GRPR|HCRTR1|HCRTR2|KISS1R|LTB4R|LTB4R2|MC2R|MCHR1|MCHR2|NMB|NMU|NMUR1|NMUR2|NPBWR1|NPBWR2|NPFFR1|NPFFR2|NPPA|NPSR1|NPY|NPY1R|NPY2R|NPY4R|NPY5R|NPY6R|NTSR1|NTSR2|NXPH2|NXPH3|NXPH4|OPRD1|OPRK1|OPRL1|OPRM1|PCSK1N|PDYN|PENK|PNOC|POMC|PRLHR|PROK2|PROKR2|PTGDR2|PYY|QRFP|QRFPR|RAPGEF2…	DOWN	PW
regulation of extent of cell growth	GO:0061387	99	99	1.15719	0.001092	0.0175422	0.0206648	0.311878	0.953	NA	ABL1|ADNP|ANAPC2|APOE|ARHGAP4|BDNF|BMPR2|CDH4|CDK5|CDK5R1|CDKL3|CDKL5|CRABP2|CTTN|CXCL12|CYFIP1|DCC|DNM2|DPYSL2|DRAXIN|DSCAM|EFNA5|EPHA7|FGF13|FN1|FSTL4|GDI1|GOLGA4|GSK3B|IFRD1|ILK|ISLR2|IST1|L1CAM|LIMK1|LPAR3|MACF1|MAP1B|MAP2|MAP3K13|MAPT|MEGF8|MT3|NDEL1|NGF|NKX6-1|NRCAM|NRP1|NTN1|NTRK3|OLFM1|PAFAH1B1|PAK1|PLXNA3|PLXNA4|PTPRS|RAB11A|RAB21|RND2|RNF6|RTN4|RTN4R|RUFY3|RYK|SEMA3A|SEMA3B|SEMA3C|SEMA3…	DOWN	PW
branching morphogenesis of an epithelial tube	GO:0048754	118	117	0.60371	0.0002265	0.0178494	0.0505479	0.719504	1	NA	ACVR1|ADAMTS16|AR|BCL2|BMP2|BMP4|BMP7|BTRC|CELSR1|CITED1|CLIC4|COL4A1|CSF1|CTNNB1|CTNNBIP1|CTSH|CTSZ|DAG1|DCHS1|DDR1|DLG1|DLG5|DLL4|EDN1|EDNRA|EGF|ENG|EPHA2|ESR1|ESRP2|EYA1|FAT4|FGF1|FGF10|FGF2|FGF8|FGFR2|FOXD1|FOXF1|GDF7|GDNF|GLI2|GLI3|GNA13|GPC3|GREB1L|GREM1|GZF1|HHIP|HNF1B|HOXA5|ILK|KDM5B|KRAS|LAMA1|LAMA5|LEF1|LRP5|LRP5L|LRP6|MED1|MET|MKS1|MMP14|MSX2|MYC|NFATC4|NKX3-1|NOTCH1|NOTCH4|NPNT|NRARP|…	UP	PW
transmission of nerve impulse	GO:0019226	53	53	1.24894	0.001131	0.0180341	0.0220417	0.321265	0.819	NA	ANK3|CACNA1G|CACNA1H|CACNA1I|CACNG2|CACNG3|CACNG4|CACNG5|CACNG7|CACNG8|CHRM5|CHRNA1|CLCN1|CLDN19|CNTNAP1|CNTNAP2|DMRT3|DRD1|DRD5|FKBP1B|GPER1|GPR88|GRIK2|JAM3|KCNA1|KCNA2|KCND2|KCNMB2|KCNMB3|KCNMB4|MYH14|NFASC|NRCAM|NTRK2|NTRK3|OTOA|P2RX1|P2RX3|P2RX4|PAFAH1B1|S1PR1|SCN11A|SCN1A|SCN1B|SCN2A|SCN3A|SCN4A|SCN5A|SCN7A|SCN8A|SCN9A|SOD1|SPTBN4|	DOWN	PW
dendrite morphogenesis	GO:0048813	56	56	1.22887	0.001129	0.0180565	0.0773306	0.721752	0.804	NA	ABI1|ARC|BTBD3|CAMK2A|CDC42|CDK5|CELSR2|CHRNA7|CTNNA2|CTNND2|DCDC2|DCLK1|DLG4|DOCK10|DSCAM|DTNBP1|DVL1|EPHB1|EPHB2|EPHB3|FAM206A|FARP1|FYN|HDAC6|HPRT1|ITGB1|KIDINS220|KLF7|LRP4|MAP2|MAP6|MAPK8IP2|MEF2A|MINK1|NRP1|PAK3|PICALM|PREX2|PTEN|RBFOX2|RERE|SDC2|SEMA3A|SHANK1|SHANK2|SHANK3|SLC11A2|SLITRK5|TAOK2|TMEM106B|TRAK1|TRAK2|VLDLR|WASL|WNT7A|ZNF365|	DOWN	PW
olfactory receptor activity	GO:0004984	45	45	0.743068	0.000234	0.0181082	0.0833585	0.880332	0.000295	GO:0050911|detection of chemical stimulus involved in sensory perception of smell,	OR10A2|OR10A4|OR10A5|OR10AD1|OR11A1|OR13C5|OR13D1|OR13J1|OR14I1|OR1C1|OR1F1|OR1F12|OR1J1|OR2A1|OR2A7|OR2AG1|OR2AK2|OR2C1|OR2D2|OR2D3|OR2H1|OR2H2|OR2L13|OR2L2|OR2L3|OR2L5|OR2L8|OR2M3|OR2M4|OR2W3|OR3A2|OR4F29|OR51E2|OR52B6|OR52W1|OR6A2|OR6M1|OR6V1|OR7A17|OR7A5|OR7C1|OR7D2|OR8S1|OR9A2|OR9Q1|	UP	PW
detection of chemical stimulus involved in sensory perception of smell	GO:0050911	45	45	0.743068	0.000234	0.0181082	0.0833585	0.880332	0.000236	GO:0004984|olfactory receptor activity,	OR10A2|OR10A4|OR10A5|OR10AD1|OR11A1|OR13C5|OR13D1|OR13J1|OR14I1|OR1C1|OR1F1|OR1F12|OR1J1|OR2A1|OR2A7|OR2AG1|OR2AK2|OR2C1|OR2D2|OR2D3|OR2H1|OR2H2|OR2L13|OR2L2|OR2L3|OR2L5|OR2L8|OR2M3|OR2M4|OR2W3|OR3A2|OR4F29|OR51E2|OR52B6|OR52W1|OR6A2|OR6M1|OR6V1|OR7A17|OR7A5|OR7C1|OR7D2|OR8S1|OR9A2|OR9Q1|	UP	PW
negative regulation of hemostasis	GO:1900047	43	43	0.75904	0.0002265	0.0181855	0.0157551	0.421721	0.839	NA	ABAT|ADAMTS18|ADTRP|ALOX12|ANXA2|ANXA2P2|ANXA5|APOE|C1QTNF1|CD34|CD9|CEACAM1|COMP|CPB2|EDN1|F11|F12|GP1BA|HRG|KLKB1|KNG1|NOS3|PDGFA|PDGFB|PDGFRA|PLAT|PLAU|PLAUR|PLG|PRKCD|PRKG1|PROC|PROS1|SERPINE1|SERPINE2|SERPINF2|SERPING1|TFPI|THBD|TMPRSS6|TSPAN8|UBASH3B|VTN|	UP	PW
adult behavior	GO:0030534	123	123	1.12985	0.00115	0.018255	0.004777	0.10268	0.968	NA	ABAT|ABHD12|ADAM22|AGRP|ALK|APP|ARCN1|ARRB2|ASIP|ATP1A2|BBS2|BBS4|BTBD9|CARTPT|CDK5|CEND1|CHD7|CHL1|CHRNA3|CHRNA4|CHRNA5|CHRNB1|CHRNB2|CHRNB4|CLN8|CNP|CNTN2|CNTNAP2|CRHBP|CSTB|CTNS|CUBN|CXCL12|DAB1|DBH|DMBX1|DMRT3|DRD1|DRD2|DRD4|EFNB3|EPHA4|EPS8|FADD|FGF12|FXN|GABRG2|GDNF|GHRL|GIGYF2|GLRA1|GLRB|GRIN1|GRIN2D|HDAC2|HIPK2|HOMER1|HOMER2|HTR2A|HTRA2|ID2|INPP5F|KALRN|KCNJ10|KLHL1|LEP|LGI4|MAFG|MECP2|NL…	DOWN	PW
regulation of NMDA receptor activity	GO:2000310	20	20	1.54763	0.001155	0.0182739	0.0205	0.310491	0.755	NA	ANXA3|APP|CAPN1|CNIH2|CRH|CRHBP|DAPK1|DLG4|EPHB2|MAPK8IP2|MEF2C|NLGN1|NLGN3|OPRM1|PINK1|PPARGC1A|PTK2B|RASGRF1|RELN|RGS9|	DOWN	PW
oxidoreductase activity, acting on NAD(P)H, quinone or similar compound as acceptor	GO:0016655	52	52	1.24711	0.001192	0.0187839	0.155216	1	0.317	NA	ADH4|AKR1C1|AKR1C2|AKR1C3|AKR1C4|CBR1|CBR4|CRYZ|CRYZL1|DCXR|DHRS4|NDUFA1|NDUFA10|NDUFA12|NDUFA13|NDUFA2|NDUFA3|NDUFA4|NDUFA5|NDUFA6|NDUFA7|NDUFA8|NDUFA9|NDUFAB1|NDUFAF2|NDUFB1|NDUFB10|NDUFB2|NDUFB3|NDUFB4|NDUFB5|NDUFB6|NDUFB7|NDUFB8|NDUFB9|NDUFC1|NDUFC2|NDUFS1|NDUFS2|NDUFS3|NDUFS4|NDUFS5|NDUFS6|NDUFS7|NDUFS8|NDUFV1|NDUFV2|NDUFV3|NQO1|NQO2|TP53I3|WDR93|	DOWN	PW
lung development	GO:0030324	152	152	0.585041	0.0002555	0.0190739	0.007813	0.313691	0.992	NA	AARD|ABCA12|ACVR2B|ADA|ADAMTS2|ADAMTSL2|AGR2|AIMP2|ALDH1A2|ARG1|ASCL1|ASXL1|ATP7A|ATXN1|ATXN1L|BAG6|BMP4|BMPR1A|BMPR2|CCDC39|CCDC40|CCN2|CEBPA|CELSR1|CHI3L1|CIC|CREB1|CRH|CRISPLD2|CTNNB1|CTSH|CTSZ|CYP1A2|DAG1|DHCR7|DLG5|DNAAF1|EGFR|EIF4E|EP300|EPAS1|ERRFI1|ESRP2|FBXW7|FGF1|FGF10|FGF18|FGF7|FGF8|FGF9|FGFR1|FGFR2|FLT4|FOXF1|FOXJ1|FOXP2|FSTL3|GLI1|GLI2|GLI3|GPC3|GRHL2|HEG1|HES1|HHIP|HMGB1|HOXA5|HS6S…	UP	PW
regulation of collagen metabolic process	GO:0010712	36	36	0.776383	0.0002511	0.019084	0.0425776	0.673645	0.86	NA	ARRB2|BMP4|CBX8|CCN2|CIITA|CREB3L1|CST3|CYGB|EMILIN1|ENG|ERRFI1|F2R|FAP|GOT1|HDAC2|IL6|ITGA2|ITGB1|LARP6|MFAP4|MIR145|MIR29A|MYB|NPPC|PDGFRB|PPARD|PPARG|RAP1A|RGCC|SERPINF2|SUCO|TGFB1|TGFB3|UCN|VIM|WNT4|	UP	PW
digestion	GO:0007586	79	79	0.657967	0.0002677	0.0196404	0.10216	0.953495	0.829	NA	ABCG5|ABCG8|ACO1|ADM2|ADRA2A|AKR1C1|AKR1C2|AKR1D1|AMY2A|AQP1|AQP5|ARX|CAPN8|CAPN9|CCK|CCKBR|CD36|CEL|CHIT1|CHRM1|CHRM3|CHRM5|COPA|CTRB2|CYP39A1|EZR|F11R|FABP2|GCNT3|GHRL|GUCY2C|HRH2|KCNN4|KCNQ1|LCT|LDLR|LEP|LIMA1|MGAM|MUC4|MUC6|NMU|NOD2|NPC1L1|NPR3|PBLD|PGA3|PGA4|PGA5|PGC|PIR|PLS1|PPARGC1A|PRSS1|PRSS3|RBP4|SCARB1|SCT|SERPINA3|SLC26A6|SLC26A7|SLC2A2|SLC2A5|SLC46A1|SLC5A1|SLC9A4|SNX10|SOX9|SST|STRA…	UP	PW
regulation of proteasomal protein catabolic process	GO:0061136	171	171	1.0839	0.001263	0.0198396	0.303237	1	0.933	NA	AKT1|ALAD|ANKIB1|APOE|ARAF|ARIH1|ARIH2|ATXN3|AURKA|BAG2|BAG5|BAG6|BBS7|BCAP31|BRSK2|BTRC|CAV1|CBFA2T3|CCAR2|CEBPA|CHFR|CLEC16A|CLU|COMMD1|CSNK1A1|CSNK1A1L|CSNK1D|CSNK1E|DAB2|DAB2IP|DDA1|DDRGK1|DERL2|DERL3|DET1|DNAJB2|DVL1|ECSCR|EDEM1|EDEM2|ERLEC1|FAM122A|FAM192A|FBXO22|FBXW7|FBXW8|FHIT|FMR1|GABARAPL2|GBA|GCLC|GIPC1|GLMN|GNA12|GPX1|GSK3A|GSK3B|HERPUD1|HFE|HSP90AB1|HSP90AB2P|HSP90AB3P|HSPA1A|HSPA1B…	DOWN	PW
digestive system process	GO:0022600	56	56	0.698867	0.0002754	0.0198677	0.083212	0.880971	0.851	NA	ABCG5|ABCG8|ACO1|ADRA2A|AKR1C1|AQP1|AQP5|CCKBR|CD36|CEL|CHRM1|CHRM3|CHRM5|COPA|EZR|F11R|FABP2|GCNT3|GHRL|HRH2|KCNN4|KCNQ1|LDLR|LEP|LIMA1|MUC4|MUC6|NMU|NOD2|NPC1L1|NPR3|PBLD|PLS1|RBP4|SCARB1|SCT|SERPINA3|SLC26A6|SLC26A7|SLC2A2|SLC2A5|SLC46A1|SLC5A1|SLC9A4|SNX10|SOX9|STRAP|TFF2|TJP2|TLR4|TLR9|UCN|VDR|VIL1|VSIG1|ZNF830|	UP	PW
regulation of hematopoietic progenitor cell differentiation	GO:1901532	35	35	0.795988	0.0002825	0.0200389	0.0223819	0.476287	0.804	NA	ABL1|CBFB|DHX36|DPF2|EIF2AK2|FLCN|FNIP1|FOXC1|GATA2|HES1|HES5|ITCH|KMT2A|LDB1|LMO1|LMO2|METTL3|MIXL1|MYB|N4BP2L2|NFE2L2|NOTCH1|NUDT21|PDCD2|PUS7|RUNX1|SETD1A|SOS1|TAL1|TCF12|TCF3|TP73|YAP1|YTHDF2|ZBTB1|	UP	PW
respiratory system development	GO:0060541	174	174	0.565325	0.0002909	0.0202968	0.0141438	0.418027	0.992	NA	AARD|ABCA12|ACVR2B|ADA|ADAMTS2|ADAMTSL2|AGR2|AIMP2|ALDH1A2|ALDH1A3|ARG1|ASCL1|ASS1|ASXL1|ATP7A|ATXN1|ATXN1L|BAG6|BASP1|BMP4|BMPR1A|BMPR2|CCDC39|CCDC40|CCN2|CEBPA|CELSR1|CHD7|CHI3L1|CIC|CREB1|CRH|CRISPLD2|CTNNB1|CTSH|CTSZ|CYP1A2|DAG1|DHCR7|DISP1|DLG5|DLX5|DNAAF1|EDA|EGFR|EIF4E|EP300|EPAS1|ERRFI1|ESRP2|FBXW7|FGF1|FGF10|FGF18|FGF7|FGF8|FGF9|FGFR1|FGFR2|FGFRL1|FLT4|FOXF1|FOXJ1|FOXP2|FSTL3|GLI1|GLI2|G…	UP	PW
apoptotic process involved in development	GO:1902742	23	23	1.05931	0.0003	0.0205935	0.000215	0.0190633	0.738	NA	BAK1|BAX|BCL2L11|BMP4|CCN1|CRYAB|FZD5|JAG2|LEF1|MEGF10|NOTCH1|PPP2R1B|ROBO2|SCRIB|SIX3|SLIT2|SLIT3|SPI1|XKR4|XKR6|XKR7|XKR8|XKR9|	UP	PW
integral component of synaptic vesicle membrane	GO:0030285	33	33	1.33176	0.001338	0.0209306	0.0262607	0.359374	0.667	NA	GABRA2|LAMP1|OPRD1|OPRK1|PTPRN2|PTPRS|SLC17A6|SLC17A7|SLC17A8|SLC30A3|SLC32A1|SLC6A17|SLC6A9|STX10|STX12|STX1A|STX6|SV2A|SV2C|SYNGR1|SYNPR|SYP|SYPL1|SYT1|SYT11|SYT4|SYT9|TMEM163|VAMP1|VAMP3|VAMP4|VAMP7|WFS1|	DOWN	PW
ER to Golgi vesicle-mediated transport	GO:0006888	190	190	1.07152	0.001372	0.0213872	0.296186	1	0.574	NA	ACTR10|ACTR1A|ANK1|ANK2|ANK3|ANKRD28|ARCN1|ARF4|ARFGAP1|ARFGAP2|ARFGAP3|ATL2|ATL3|BCAP29|BCAP31|BET1|BET1L|BGLAP|CAPZA1|CAPZA2|CAPZB|CD55|CD59|CNIH1|CNIH2|CNIH3|CNIH4|COG1|COG2|COG3|COG4|COG5|COG6|COG7|COG8|COL7A1|COPA|COPB1|COPB2|COPE|COPG1|COPG2|COPZ1|COPZ2|CREB3L2|CSNK1D|CTAGE15|CTAGE6|CTSC|CTSZ|CUL3|DCTN1|DCTN2|DCTN3|DCTN4|DCTN5|DCTN6|DDHD2|DYNC1H1|DYNC1I1|DYNC1I2|DYNC1LI1|DYNC1LI2|DYNLL1|DYN…	DOWN	PW
nucleosome organization	GO:0034728	153	153	1.0915	0.001379	0.0214275	0.0261117	0.358488	0.367	NA	ANP32B|ANP32E|ARID1A|ARID2|ASF1A|ASF1B|ATRX|BRD2|BRDT|CABIN1|CENPC|CENPH|CENPI|CENPK|CENPL|CENPM|CENPN|CENPO|CENPP|CENPQ|CENPT|CENPU|CENPW|CHAF1A|CHAF1B|CHD5|CTCF|DAXX|GRWD1|H1F0|H1FNT|H1FX|H2AFB2|H2AFX|H2AFY|H2AFY2|H2BFM|H3F3A|H3F3B|HAT1|HILS1|HIRA|HIST1H1A|HIST1H1B|HIST1H1C|HIST1H1D|HIST1H1E|HIST1H2BB|HIST1H2BC|HIST1H2BD|HIST1H2BE|HIST1H2BF|HIST1H2BG|HIST1H2BH|HIST1H2BI|HIST1H2BJ|HIST1H2BK|HIST…	DOWN	PW
subpallium development	GO:0021544	25	25	1.47798	0.001385	0.0214348	0.023185	0.33224	0.829	NA	ALDH1A3|ASCL1|BBS2|BBS4|BCL11B|CNTNAP2|DLX1|DLX2|DRD1|DRD2|FGF8|FOXP2|GLI3|GSX2|HPRT1|INHBA|JAKMIP1|LRRK2|MKKS|OGDH|RARB|SECISBP2|SHANK3|SLC7A11|SLITRK5|	DOWN	PW
clathrin binding	GO:0030276	55	55	1.24088	0.001419	0.021886	0.142927	0.99558	0.718	NA	AFTPH|AP1B1|AP2A1|AP2A2|AP2B1|AP2M1|AP2S1|AP4B1|ARRB1|BIN1|CALY|CLINT1|CLTA|CLTB|CLTC|CLTCL1|DAB2|DNAJC6|DNER|DNM1L|GAK|GPR107|HIP1|HIP1R|LDLR|LDLRAP1|LRP1|LRRK2|NCALD|NSG1|NSG2|PICALM|SCLT1|SMAP1|SNAP91|SYT1|SYT10|SYT11|SYT12|SYT13|SYT15|SYT17|SYT2|SYT3|SYT4|SYT5|SYT6|SYT7|SYT8|SYT9|TOM1|TOM1L1|TOM1L2|TRPC5|TRPC6|	DOWN	PW
translation factor activity, RNA binding	GO:0008135	83	83	1.17252	0.001434	0.0219599	0.25139	1	0.41	NA	ABCF1|ABTB1|AGO2|C12orf65|COPS5|CPEB1|CPEB2|CPEB3|CPEB4|DENR|DHX29|EEF1A1|EEF1A2|EEF1B2|EEF1D|EEF1G|EEF2|EEF2K|EEFSEC|EIF1|EIF1AD|EIF1AX|EIF1AY|EIF1B|EIF2A|EIF2B1|EIF2B2|EIF2B3|EIF2B4|EIF2B5|EIF2D|EIF2S1|EIF2S2|EIF2S3|EIF3A|EIF3B|EIF3C|EIF3CL|EIF3D|EIF3E|EIF3F|EIF3G|EIF3H|EIF3I|EIF3J|EIF3K|EIF3L|EIF3M|EIF4A1|EIF4A2|EIF4B|EIF4E|EIF4E1B|EIF4E2|EIF4E3|EIF4G1|EIF4G2|EIF4G3|EIF4H|EIF5|EIF5A|EIF5A2|EIF…	DOWN	PW
receptor clustering	GO:0043113	44	44	1.28026	0.00143	0.0219706	3.047e-10	1.853e-07	0.863	NA	AGRN|APOE|CDH2|CDK5|COLQ|DLG1|DLG2|DLG3|DLG4|DNAJA3|DVL1|ETV5|FLNA|FNTA|GLRB|GPHN|GRIK2|GRIK5|IFT122|ITGA4|ITGAL|ITGB1BP1|ITGB2|ITGB7|LHFPL4|LRP4|LRRC7|MADCAM1|MAGI2|MUSK|NLGN1|NRXN1|NRXN2|PICK1|PIGR|RELN|RER1|SCRIB|SHANK3|SSNA1|SYNGAP1|SYNJ2BP|THY1|WDR19|	DOWN	PW
cellular protein complex disassembly	GO:0043624	133	133	1.11358	0.001464	0.0223366	0.381555	1	0.00972	NA	ABCE1|APEH|AURKAIP1|C12orf65|CCSAP|CFL1|CFL2|CHCHD1|CKAP5|DAP3|DNAJC6|DSTN|ERAL1|ETF1|GADD45GIP1|GAK|GFM2|GSPT1|GSPT2|HSPA8|KATNB1|KIF14|KIF18A|KIF18B|KIF19|KIF24|KIF2A|KIF2B|KIF2C|MICAL1|MICAL2|MICAL3|MRPL1|MRPL10|MRPL11|MRPL12|MRPL13|MRPL14|MRPL15|MRPL16|MRPL17|MRPL18|MRPL19|MRPL2|MRPL20|MRPL21|MRPL22|MRPL23|MRPL24|MRPL27|MRPL28|MRPL3|MRPL30|MRPL32|MRPL33|MRPL34|MRPL35|MRPL36|MRPL37|MRPL38|MRPL…	DOWN	PW
peptidyl-threonine modification	GO:0018210	72	72	1.18693	0.001481	0.0225068	0.0920799	0.79978	0.843	NA	ACVR1|ACVR1B|AKT1|BCL2|CAD|CAMK2A|CAMK2D|CDC7|CDK1|CDK10|CDK5|CDK5R1|CHEK1|CLK1|CSNK1A1|CSNK1A1L|CSNK1D|CSNK1E|CSNK1G1|CSNK1G2|CSNK1G3|CSNK2A1|CSNK2B|DYRK1A|GALNT1|GALNT11|GALNT13|GALNT16|GALNT2|GALNT3|GALNT4|GALNTL6|GSK3A|GSK3B|HIPK2|HIPK3|LMTK2|LRRK2|MAP2K1|MAP3K10|MAP3K12|MAPK1|MAPK8|MARK2|MTOR|MYLK2|NLK|OXSR1|PDPK1|PKN1|PRKACA|PRKCA|PRKCB|PRKCD|PRKD1|PRKD2|ROCK2|SBK1|STK39|TAF1|TBK1|TGFBR1|TG…	DOWN	PW
synaptic membrane adhesion	GO:0099560	24	24	1.47059	0.0015	0.0227189	0.026985	0.368103	0.227	NA	CDH9|EFNA5|FLRT3|GPC4|IGSF9B|IL1RAP|LRFN3|LRFN4|LRFN5|LRRC4|LRRC4B|LRRC4C|NLGN1|NRXN1|NTNG1|NTNG2|PCDH17|PTPRD|PTPRF|PTPRS|SLITRK1|SLITRK2|SLITRK3|SPARCL1|	DOWN	PW
positive regulation of cellular amide metabolic process	GO:0034250	128	128	1.11284	0.001511	0.0228106	0.0467566	0.520932	0.934	NA	APP|BCL3|BOLL|C1QBP|CASP3|CCL5|CCN1|CD28|CDC123|CDK4|CDK5RAP1|CHRNA7|CIRBP|CLU|COA3|CPEB3|CTIF|DDX39B|DDX3X|DHX29|DHX36|DHX9|DNAJC3|EEF2|EFNA1|EIF2AK4|EIF2B5|EIF3C|EIF3D|EIF3E|EIF4A3|EIF5A|EIF5A2|EIF5AL1|EIF6|ELAVL1|EPHA4|ERBB2|FAM129A|FASTKD2|FASTKD3|FMR1|FXR1|FXR2|GSAP|GSK3A|GUF1|HABP4|HNRNPD|HNRNPL|IL6|IMPACT|ITGA2|JAKMIP1|KHDRBS1|LARP1|LARP4|LARP4B|LARP6|LIN28A|LRRTM3|MAPK1|MAPK3|METTL3|MIF4G…	DOWN	PW
vesicle-mediated transport to the plasma membrane	GO:0098876	83	82	1.17073	0.001526	0.0229427	0.174683	1	0.673	NA	AMN|ANK3|ANKRD27|ANKRD50|ARF1|ARF3|ARF4|ARF5|ARFGEF2|ARFRP1|ARHGAP44|ARL3|BBS1|BBS2|BLZF1|C16orf70|CCDC22|CCDC93|CLSTN1|COMMD1|CPLX1|DNM2|ENTR1|EXOC1|EXOC2|EXOC4|EXOC5|EXOC6|EXOC6B|GCC2|GGA1|GGA2|GGA3|GOLGA4|GOLGA7|GOLPH3|GOLPH3L|GOPC|GRIP1|GRIPAP1|KIF13A|KRT18|LLGL1|LRRC7|MACF1|MICALL1|NSF|NSG1|OPTN|OSBPL5|RAB10|RAB11A|RAB11B|RAB26|RAB31|RAB34|RAB8A|RABEP1|SCRIB|SEC16A|SNAP25|SNAP47|SNX17|SNX27|…	DOWN	PW
cell-cell junction organization	GO:0045216	123	123	0.596648	0.0003456	0.0233479	0.0102035	0.358894	0.823	NA	ACTN4|ANK2|APC|ARL2|ARVCF|CAMSAP3|CCM2|CD177|CD9|CDH1|CDH10|CDH11|CDH12|CDH13|CDH15|CDH17|CDH18|CDH19|CDH2|CDH20|CDH22|CDH24|CDH26|CDH3|CDH4|CDH5|CDH6|CDH7|CDH8|CDH9|CDHR3|CLDN1|CLDN19|CLDN5|CLDN6|CLDN9|CNTNAP1|CRB3|CSF1R|CTNNA1|CTNND1|CTNND2|CXADR|DLG1|DLG5|DSG1|DSG2|DSP|ECT2|EPB41L3|F11R|F2R|F2RL1|FBF1|FLCN|FRMPD2|FSCN1|GJA1|GJA4|GJA5|GJB1|GJB2|GJC1|GNPAT|GRHL1|GRHL2|HDAC7|HEG1|JUP|KIFC3|LIMS2|…	UP	PW
regulation of smooth muscle contraction	GO:0006940	53	53	0.707527	0.0003821	0.0235654	0.003126	0.149476	0.881	NA	ABAT|ADA|ADORA1|ADORA2B|ADRA1A|ADRA1B|ADRA2A|ADRA2B|ADRA2C|ADRB2|ARHGAP42|ATP1A2|CALCRL|CAV1|CHRM2|CHRM3|CHRNA3|CHRNB4|CNN1|CTTN|DAPK3|DOCK4|DOCK5|EDN1|F2R|GHRL|GPER1|ITGA2|KCNB2|KCNMA1|KIT|MIR145|MYOCD|NMU|NMUR2|NPNT|NPY2R|OXTR|P2RX1|PLCE1|PRKG1|PROK2|PTAFR|PTGS2|RGS2|RHOA|SOD1|SPHK1|SRF|TACR1|TACR2|TACR3|TBXA2R|	UP	PW
endocrine system development	GO:0035270	99	98	0.618305	0.0003719	0.0236228	0.109336	0.967431	0.998	NA	AKT1|ALDH1A2|ANXA1|APOA1|ARID5B|ASCL1|BAK1|BMP2|BMP4|BMP5|BMP6|BMPR1A|BRAF|CDH1|CDK6|CDKN1C|CITED2|CREB1|CRH|CRKL|DKK3|DLL1|DRD2|DUOX2|EIF2AK3|ETS1|FGF10|FGF8|FOXE1|FOXO1|FSTL3|GATA2|GCM2|GHRHR|GIPR|GLI1|GLI2|HES1|HESX1|HNF4A|HOXA5|HOXD3|IL6|IL6R|INSM1|INSR|MAP2K1|MAPK1|MAPK3|MDK|MEN1|MSX1|NEUROD1|NF1|NKX2-2|NKX6-1|NKX6-2|NOG|NR0B1|ONECUT1|ONECUT2|PAX1|PAX4|PAX6|PAX8|PBX1|PDGFRA|PDPK1|PITX1|POU3F…	UP	PW
exopeptidase activity	GO:0008238	98	98	0.618535	0.0003674	0.0236897	0.0009917	0.0680727	0.202	NA	ACE|ACE2|AEBP1|AGBL1|AGBL2|AGBL3|AGBL4|AGBL5|AGTPBP1|ANPEP|APEH|ASRGL1|BACE1|BLMH|C9orf3|CNDP1|CNDP2|CPA1|CPA4|CPB1|CPB2|CPD|CPE|CPM|CPN2|CPO|CPQ|CPVL|CPXM1|CPXM2|CPZ|CTSA|CTSH|CTSV|CTSZ|DNPEP|DPEP2|DPP10|DPP3|DPP4|DPP6|DPP7|DPP8|DPP9|ENPEP|ERAP1|ERAP2|F11|FAP|FOLH1|FOLH1B|GGH|GGT1|GGT2|GGT3P|GGT5|GGT6|GGT7|HPN|LAP3|LNPEP|LTA4H|METAP1|METAP1D|METAP2|MME|MMP14|MMP15|MMP16|MMP17|NAALAD2|NAALADL1|NP…	UP	PW
dorsal/ventral pattern formation	GO:0009953	64	64	0.676136	0.0003626	0.0237417	0.0203616	0.468428	0.848	NA	AIDA|ARL13B|ASCL1|BMP4|BMPR1A|BMPR1B|CHRD|CTNNB1|CXXC4|DISP1|DLL4|DMRT3|DSCAML1|EDN1|FBXL15|FGF8|FKBP8|FOXN4|GLI1|GLI2|GLI3|GREM1|GREM2|GSX2|HHIP|IFT122|IFT172|IFT52|INTU|LHX2|LMX1B|LRP4|MDFI|NBL1|NKX2-2|NKX6-1|NKX6-2|NOG|NOTO|OVOL2|PAX6|PAX7|PSEN1|PTCH1|RFX4|SENP2|SFRP1|SHH|SIX3|SMAD2|SMAD6|SMO|SOX1|SP8|SUFU|TBC1D32|TCTN1|TTC21B|TULP3|VAX2|WDR19|WNT3|WNT7A|WNT8B|	UP	PW
somitogenesis	GO:0001756	57	57	0.692421	0.0003583	0.0238299	0.008101	0.316302	0.837	NA	ABI1|ALDH1A2|AXIN2|BHLHE40|BHLHE41|BMPR1A|COBL|CRB2|DKK1|DLL1|DLL3|EP300|EPB41L5|FOXC1|FOXF1|HES1|HES2|HES4|HES5|HES6|HES7|KAT2A|KDM6A|LEF1|LFNG|LRP6|MED12|MEOX1|MEOX2|MESP1|MESP2|MIB1|NKX3-1|NLE1|NRARP|PALB2|PAX1|PCDH8|PLXNA2|POFUT1|POGLUT1|PRKDC|PSEN1|RBPJ|RIPPLY2|ROR2|SEMA3C|SFRP1|SFRP2|SMAD3|SMAD4|TBX6|TCAP|TMED2|WNT5A|XRCC2|ZEB2|	UP	PW
regulation of animal organ morphogenesis	GO:2000027	183	183	0.561495	0.0003814	0.023873	0.0714491	0.826325	0.998	NA	ABL1|ACVR1|AGT|AHI1|AJAP1|ANKRD6|AP2A1|AP2A2|AP2B1|AP2M1|AP2S1|AR|ARHGEF19|ARRB2|ASPN|BASP1|BAX|BCL2|BCOR|BMP2|BMP4|BMP7|BMPR1A|BMPR2|BTBD7|CARM1|CAV3|CD34|CDC42|CEACAM1|CELSR1|CELSR2|CELSR3|CFLAR|CHAD|CITED1|CITED2|CLTC|CNTF|CPB2|CSF1|CTHRC1|CTNNB1|DAAM1|DAB2|DACT1|DIO3|DKK1|DMRT3|DVL1|DVL2|DVL3|EDN1|ENAM|ENG|ESR1|ETV5|EYA1|FBXW7|FGF1|FGF10|FGF7|FGF8|FGFR1|FGFR2|FOXC1|FOXP2|FRS2|FZD1|FZD2|FZD3|F…	UP	PW
regulation of AMPA receptor activity	GO:2000311	24	24	1.46475	0.00162	0.0242772	0.025495	0.354597	0.734	NA	ADRB2|ARC|CACNG2|CACNG3|CACNG4|CACNG5|CACNG7|CACNG8|CNIH2|CNIH3|GSG1L|MAPK8IP2|MEF2C|MINK1|NLGN1|NLGN2|NLGN3|RELN|SHANK1|SHANK2|SHANK3|SHISA6|SHISA7|SHISA9|	DOWN	PW
forebrain generation of neurons	GO:0021872	59	59	1.21559	0.00167	0.0249329	0.001637	0.0422224	0.888	NA	ARX|ASCL1|ASPM|ATF5|ATP7A|AUTS2|BCL11B|CNTN2|CSF1R|DCLK2|DCT|DLX1|DLX2|DLX5|DRD1|DRD2|ERBB4|FEZF2|FGF8|FGFR1|FGFR2|GATA2|GLI3|GSX2|HES1|HES5|INHBA|LEF1|LHX6|METTL14|METTL3|NR2E1|NRP1|NRP2|NUMB|NUMBL|OGDH|PAX6|PLXNA3|POU3F4|RAC3|RAPGEF2|RHOA|ROBO1|ROBO2|SALL1|SALL3|SATB2|SEMA3A|SHANK3|SLC4A10|SLIT1|SLIT2|SLIT3|SOX1|TBR1|UBB|UQCRQ|WNT5A|	DOWN	PW
glutamine family amino acid catabolic process	GO:0009065	25	25	1.4619	0.001685	0.0250747	0.019575	0.305169	0.798	NA	ADHFE1|ALDH4A1|ARG1|ARG2|ASRGL1|DAO|DDAH1|DDAH2|FAH|GAD1|GAD2|GLS|GLS2|GLUD1|GLUD2|GLUL|GOT1|GOT2|NOS1|NOS2|NOS3|OAT|PADI4|PPAT|PRODH|	DOWN	PW
protein secretion	GO:0009306	129	129	1.10999	0.001709	0.0253371	0.0482839	0.532374	0.931	NA	ABCA1|ACVR2B|ADCYAP1|AGT|AIM2|ANXA1|ARFGAP3|ARL4D|BLOC1S3|BTN3A1|BTN3A2|C1QTNF5|CAMK2G|CANX|CARD11|CBLN1|CBLN4|CCR7|CD36|CD40LG|CHI3L1|COMP|COPG1|COPG2|CPLX1|CPLX3|CTAGE15|CTAGE6|CYB5R4|DMTN|DYSF|ENHO|ERP29|F2RL1|FAM3B|FKBP1B|FOXP1|GAL|GBP5|GNPTAB|GOLPH3|GPAM|HMGB1|HNF1A|HNF1B|IL1RAP|ILDR2|ITGAV|ITGB6|LCP2|LEP|LILRB1|LMF1|LTBP2|LYN|M6PR|MC4R|MCOLN2|MIA2|MIA3|MON1A|MTTP|MYO5A|NAGPA|NECAB3|NEUROD1|…	DOWN	PW
metencephalon development	GO:0022037	92	92	1.15996	0.001734	0.02563	0.001265	0.034971	0.986	NA	AARS|ABAT|ABL1|AGTPBP1|AIF1|ARCN1|ASCL1|ATIC|ATP7A|ATRN|B4GALT2|BCL2|CBLN1|CDK5|CDK5R1|CDK5R2|CEND1|CKB|CLP1|CNTN1|CRK|CRKL|DAB1|DLL1|EZH2|FAIM2|FCGR2B|FOXC1|FOXP2|FZD4|GART|GLI1|GLI2|GNPAT|GRID2|GRIN1|HAP1|HERC1|HNRNPD|HSPA5|KAT2A|KCNC1|KIF14|KLHL1|KNDC1|LDB1|LPAR1|LRP6|MAP2K1|MDK|MECP2|MTPN|MYH10|MYO16|NAGLU|NANOS1|NEUROD1|NEUROD2|NLGN4X|OGDH|OPHN1|OTX1|PAK1|PPARGC1A|PROX1|PTBP2|PTN|PTPN11|PTPR…	DOWN	PW
multicellular organismal signaling	GO:0035637	111	111	1.12829	0.001771	0.0260749	0.105327	0.865389	0.985	NA	AKAP9|ANK2|ANK3|ATP1A1|ATP1A2|ATP1A3|ATP1B1|ATP1B2|BIN1|CACNA1C|CACNA1D|CACNA1G|CACNA1H|CACNA1I|CACNA2D1|CACNB2|CACNG2|CACNG3|CACNG4|CACNG5|CACNG7|CACNG8|CAMK2D|CASQ2|CAV1|CHRM5|CHRNA1|CLCN1|CLDN19|CNTNAP1|CNTNAP2|CTNNA3|CXADR|DMRT3|DRD1|DRD5|DSC2|DSG2|DSP|FKBP1B|GJA1|GJA5|GJC1|GJC3|GPER1|GPR88|GRIK2|HCN4|JAM3|JUP|KCNA1|KCNA2|KCNA5|KCND2|KCND3|KCNE1|KCNE2|KCNE3|KCNE4|KCNH2|KCNJ2|KCNJ3|KCNJ5|KCNK1…	DOWN	PW
neuron cellular homeostasis	GO:0070050	31	31	1.39359	0.00181	0.026472	0.021395	0.318382	0.779	NA	ADORA1|ATP2B1|ATP2B2|ATP2B3|AUTS2|CACNA1D|CACNB2|CALB1|CALB2|CDK5|CHMP2B|CHRNA1|CLCN3|CNR1|CX3CL1|DCTN1|DNAJB2|FGGY|HAAO|HTR1B|IL6|MAP1A|NCS1|NELL2|P2RX1|P2RY1|PRKAA1|SCGN|SLC17A7|TAOK1|TYRO3|	DOWN	PW
purine ribonucleotide catabolic process	GO:0009154	31	31	1.39294	0.00181	0.0265633	0.003125	0.0743017	0.791	NA	ABCD1|ACAT1|ACOT7|AMPD3|HINT1|HPRT1|ITPA|MLYCD|NT5E|NUDT10|NUDT11|NUDT16|NUDT18|NUDT3|NUDT4|NUDT7|NUDT9|PDE10A|PDE1A|PDE2A|PDE4A|PDE4B|PDE4C|PDE4D|PDE5A|PDE7A|PDE7B|PDE8A|PDE8B|PDE9A|PRTFDC1|	DOWN	PW
extrinsic component of plasma membrane	GO:0019897	153	153	1.08504	0.001884	0.0274573	0.00378	0.0869669	0.824	NA	AAK1|AKAP9|ALOX15|ANXA1|ANXA2|APC|APC2|ATP2A2|BLK|CAV2|CDH1|CDH10|CDH11|CDH12|CDH13|CDH15|CDH17|CDH18|CDH19|CDH2|CDH20|CDH22|CDH24|CDH26|CDH3|CDH4|CDH5|CDH6|CDH7|CDH8|CDH9|CDHR3|CDK16|CNKSR2|CNR2|CRKL|CTNNA1|CTNNA2|CTNNB1|CTNND1|CUBN|CYLD|CYTH1|CYTH3|D2HGDH|DGKI|DLG4|DNAJA3|DTNA|EEA1|EPN3|ERRFI1|ESYT1|ESYT2|ESYT3|FARP1|FCN1|FER|FERMT2|FES|FGR|FMR1|FRK|FYN|GNA11|GNA12|GNA13|GNA14|GNA15|GNAI1|GNAI2…	DOWN	PW
regulation of embryonic development	GO:0045995	113	113	0.605583	0.0004522	0.0274933	0.114058	0.966995	0.99	NA	ADIPOQ|AMOT|APOA1|AR|BAG6|BMP4|BMP7|BMPR1A|CCSAP|CDK1|CELSR1|CLASP1|CLASP2|COL5A1|COL5A2|CRB2|CTNNB1|DAG1|DHX36|DKK1|DLL1|DMRT2|DVL1|DVL2|DVL3|E4F1|EHMT1|FAM129B|FGFR1|FUZ|FZD1|FZD2|FZD3|FZD7|GATA2|GCM1|GDNF|GORAB|GPR161|GRHL3|HES1|HES7|HNF1B|HNF4A|IGF1|IL10|INSR|KLF4|LAMA1|LAMA2|LAMA3|LAMA4|LAMA5|LFNG|MAP2K5|MAPK7|MBP|MESP1|MIR1-2|MKS1|MYADM|NFE2L2|NIPBL|NKD1|NODAL|NOTCH1|NPHP3|NRARP|OSR1|PAFAH1…	UP	PW
regulation of potassium ion transmembrane transport	GO:1901379	75	75	1.17876	0.001925	0.0278678	0.0285536	0.380953	0.877	NA	ABCC8|ACTN2|AKAP6|AKAP9|ALG10B|AMIGO1|ANK2|ANK3|ANO6|ATP1B1|ATP1B2|ATP1B3|BIN1|CAB39|CACNA1D|CASQ2|CAV1|CAV3|CD63|DLG1|DNM2|DPP10|DPP6|EDN3|FHL1|FLNA|GAL|KCNA1|KCNAB1|KCNAB2|KCNC1|KCNC2|KCNE1|KCNE2|KCNE3|KCNE4|KCNG1|KCNH2|KCNIP1|KCNIP2|KCNIP3|KCNIP4|KCNJ2|KCNMB1|KCNN2|KCNQ1|KCNRG|KCNS1|KCNS2|KEL|KLHL24|LRRC38|LRRC55|MIR1-2|NEDD4|NEDD4L|NETO1|NETO2|NOS1AP|NPPA|OPRK1|OXSR1|PRNP|PTEN|RGS4|RNF207|STK…	DOWN	PW
neuron projection membrane	GO:0032589	54	54	1.22957	0.001936	0.0279376	0.0867504	0.787228	0.819	NA	ADORA1|ADORA2A|AKAP5|ANK1|ATF4|ATP2B1|CNTNAP2|CUBN|DDN|EPB41L3|GABARAPL1|GABRA1|GABRA2|GABRA3|GABRA4|GABRA5|GABRA6|GABRE|GABRG1|GABRG2|GABRG3|GPER1|GRIA1|HPCA|INSR|ITGA8|KCNB1|KCNC1|KCNC2|KCNC3|KCNC4|KCNH1|KCNJ11|LAMP5|MAPT|MPP2|MYO1C|MYO1D|OPRD1|OPRM1|PALM|ROBO2|SGCE|SHISA6|SHISA7|SHISA9|SLC1A2|SPTBN1|TACR3|THY1|TRPV1|UNC5A|USH2A|WLS|	DOWN	PW
digestive system development	GO:0055123	119	119	0.591523	0.0004661	0.0279379	0.0247479	0.496826	0.995	NA	ACVR2B|ADA|AGR2|AHI1|ALDH1A2|ALX4|ASCL1|ASS1|BBS7|BCL2|BMP4|C1GALT1|CBFA2T2|CCDC103|CCDC39|CCDC40|CCKBR|CCNB1|CDKN1A|CDKN1C|CHD8|CLDN18|CLMP|COBL|COL3A1|CPS1|CRKL|CTNNB1|CYP1A1|DAB1|DACT1|DCHS1|DNAAF1|EDNRB|EGFR|EPB41L5|EPHB3|FAT4|FGF10|FGF9|FGFR2|FOXE1|FOXF1|FOXF2|FOXL1|GLI1|GLI2|GLI3|HIF1A|HIP1R|HLX|HNF1B|HOXA5|HRH2|ID2|IFT172|IGF2|INSR|ITGA6|ITGB4|KIT|KLF5|LGR4|MEGF8|MIXL1|MYOCD|NIPBL|NKX2-2|N…	UP	PW
cell death in response to oxidative stress	GO:0036473	21	21	1.50839	0.001925	0.0279618	0.030645	0.397638	0.606	NA	ARL6IP5|BCL2|CYP1B1|DIABLO|ENDOG|GBA|GPX1|GSKIP|JAK2|MAP3K5|MELK|PDCD10|PDK1|PML|PRKCD|PRODH|RNF112|SIGMAR1|STK24|STK25|ZNF622|	DOWN	PW
protein localization to mitochondrion	GO:0070585	71	71	1.1772	0.002022	0.028881	0.238914	1	0.795	NA	AGK|AIP|AKT1|BAD|BAX|BCL2L11|BID|BMF|CALM1|CALM3|CHCHD4|COX18|DDIT3|DNAJA1|DNAJC15|DNAJC19|DNLZ|DNM1L|FBXO7|FIS1|GDAP1|GRPEL1|GRPEL2|HK1|HK2|HSP90AA1|HSPA4|HSPD1|IMMP1L|IMMP2L|LRRK2|MARCH5|MFF|MFN2|MGARP|MIPEP|MOAP1|MTCH2|NDUFA13|OXA1L|PAM16|PINK1|PITRM1|PMAIP1|PMPCA|PMPCB|ROMO1|SAMM50|SLC25A6|TIMM10|TIMM10B|TIMM13|TIMM17A|TIMM17B|TIMM21|TIMM22|TIMM23B|TIMM44|TIMM50|TIMM8B|TIMM9|TOMM20|TOMM20L|TO…	DOWN	PW
regulation of axon regeneration	GO:0048679	21	21	1.50264	0.00201	0.0289005	0.006765	0.136454	0.726	NA	BRAF|CERS2|CNTF|EPHA4|FKBP1B|INPP5F|KLF4|LRIG2|MAP2K1|NDEL1|NTRK3|PTEN|PTPRF|PTPRS|RGMA|RTN4R|RTN4RL1|SCARF1|SPP1|STK24|TNR|	DOWN	PW
precatalytic spliceosome	GO:0071011	32	32	1.31235	0.002046	0.0289295	0.137737	0.977017	0.0923	NA	IK|LSM2|LSM3|LSM4|LSM5|LSM6|LSM7|MFAP1|PRPF3|PRPF31|PRPF38A|PRPF38B|PRPF4|PRPF6|PRPF8|SART1|SF3B1|SF3B3|SF3B5|SMU1|SNRPA1|SNRPB|SNRPB2|SNRPD1|SNRPD2|SNRPD3|SNRPE|SNRPF|SNRPG|TXNL4A|WBP4|ZMAT2|	DOWN	PW
regulation of potassium ion transport	GO:0043266	88	88	1.15555	0.00202	0.0289494	0.0116672	0.208637	0.987	NA	ABCC8|ACTN2|ADORA1|ADRA2A|AKAP6|AKAP9|ALG10B|AMIGO1|ANK2|ANK3|ANO6|ATF4|ATP1B1|ATP1B2|ATP1B3|BIN1|CAB39|CACNA1D|CASQ2|CAV1|CAV3|CD63|DLG1|DNM2|DPP10|DPP6|DRD1|DRD2|EDN3|FHL1|FLNA|GAL|GCK|HTR2A|KCNA1|KCNA5|KCNAB1|KCNAB2|KCNC1|KCNC2|KCNE1|KCNE2|KCNE3|KCNE4|KCNG1|KCNH2|KCNIP1|KCNIP2|KCNIP3|KCNIP4|KCNJ2|KCNMB1|KCNN2|KCNQ1|KCNRG|KCNS1|KCNS2|KEL|KIF5B|KLHL24|LRRC38|LRRC55|MIR1-2|NEDD4|NEDD4L|NETO1|NETO…	DOWN	PW
potassium ion transport	GO:0006813	151	151	1.09383	0.002034	0.0289495	0.0811808	0.746233	0.79	NA	ABCC8|ABCC9|AQP1|ATP1A1|ATP1A2|ATP1A3|ATP1A4|ATP1B1|ATP1B2|ATP1B3|ATP4A|CDK2|CDKN1B|CHP1|FXYD1|FXYD2|FXYD3|GJA5|HCN1|HCN2|HCN3|HCN4|HPN|KCNA1|KCNA2|KCNA3|KCNA4|KCNA5|KCNA6|KCNA7|KCNAB1|KCNAB2|KCNAB3|KCNB1|KCNB2|KCNC1|KCNC2|KCNC3|KCNC4|KCND1|KCND2|KCND3|KCNE1|KCNE2|KCNE3|KCNE4|KCNF1|KCNG1|KCNG2|KCNG3|KCNG4|KCNH1|KCNH2|KCNH3|KCNH4|KCNH5|KCNH6|KCNH7|KCNH8|KCNIP1|KCNIP2|KCNIP3|KCNIP4|KCNJ1|KCNJ10|KCN…	DOWN	PW
insulin secretion	GO:0030073	33	33	1.31238	0.002045	0.0290052	0.0443649	0.504858	0.718	NA	ACVR2B|ADCYAP1|ANXA1|CAMK2G|CPLX1|CPLX3|CYB5R4|ENHO|FAM3B|FKBP1B|GAL|HNF1A|HNF1B|ILDR2|LEP|MC4R|MYO5A|NEUROD1|PARK7|PCLO|PTPRN|PTPRN2|RAB11B|RAB11FIP2|RAB11FIP5|RAF1|RAPGEF4|RIMS2|SLC30A8|SMAD2|SNX19|STXBP3|VGF|	DOWN	PW
response to amyloid-beta	GO:1904645	36	36	1.2923	0.002123	0.0299208	0.013177	0.227973	0.869	NA	ADRB2|AGER|APP|ATP1A3|BACE1|CACNA1A|CACNA1B|CACNA2D1|CACNB1|CASP4|CD36|CDK5|CHRNA7|DNM1|EPHA4|FCGR2B|FOXO3|FPR2|FYN|GRIN1|GRIN2A|GRM5|GSK3B|IGF1|IGF1R|LGMN|LRP1|NAMPT|NGFR|NTRK1|PARP1|PRNP|PSEN1|RAMP3|TLR4|TLR6|	DOWN	PW
specific granule lumen	GO:0035580	52	52	1.22568	0.00215	0.0302017	0.0005702	0.0183846	0.702	NA	ACAA1|AOC1|ARG1|ARMC8|B2M|BPI|CANT1|CEP290|CFP|CHI3L1|CHIT1|CNN2|CTSD|CTSZ|CXCL1|CYFIP1|DNASE1L1|DOCK2|ERP44|FRK|GGH|GHDC|GSDMD|HP|HPSE|ILF2|JUP|KPNB1|LRG1|LRRC7|LTF|LYZ|MMP8|NEU1|NFKB1|NIT2|OLFM4|ORM2|OSCAR|PDXK|PGLYRP1|PTPN6|PTX3|QPCT|QSOX1|RAB27A|SLPI|SPTAN1|TCN1|TIMP2|TOLLIP|VCL|	DOWN	PW
region of cytosol	GO:0099522	24	24	1.44676	0.002165	0.03031	0.04005	0.474799	0.783	NA	BAIAP2|CALB1|CTBP2|DAG1|DBN1|EIF4A3|EIF4E|FBXO45|HOMER1|HSPA8|HTT|LRRK2|MTOR|NCS1|NEDD4|PIN1|PLCB3|PPP3CC|PRKCB|PRKCG|PTEN|SH3GL2|STXBP5|TRIM9|	DOWN	PW
negative regulation of protein polymerization	GO:0032272	63	63	1.19469	0.00219	0.0304604	0.0417125	0.491769	0.743	NA	ADD1|ADD2|ADD3|ARFGEF1|AVIL|BBS4|CAPG|CAPZA1|CAPZA2|CAPZB|CLIP3|DMTN|DYRK1A|EML2|EPS8|FHOD3|FKBP4|GSN|HIP1R|KANK1|KANK3|KANK4|LMOD1|LMOD2|LMOD3|MAP2|MAPRE1|MIR214|MKKS|MYADM|PFN1|PFN2|PFN4|PRKCD|RDX|SCIN|SLIT2|SNCA|SPTAN1|SPTB|SPTBN1|SPTBN2|SPTBN4|SPTBN5|STMN1|STMN2|TBCD|TMOD1|TMOD2|TMOD3|TMOD4|TMSB10|TMSB15A|TMSB15B|TMSB4X|TMSB4Y|TRIOBP|TUBB4A|TWF1|TWF2|VDAC2|VIL1|VILL|	DOWN	PW
multi-organism behavior	GO:0051705	62	61	1.20616	0.002187	0.0305214	0.0623525	0.621481	0.839	NA	ANXA7|APP|ATXN1|ATXN1L|AVPR1A|BBS4|BRINP1|CHD8|CHRNB2|CIC|CLN8|CNTFR|CNTNAP2|CRHBP|CX3CR1|DACH1|DERL2|DNAJC9|DRD4|DVL1|EIF4EBP2|GAD1|GCNT4|GLS|GNB1L|GRID1|GRIN1|GRPR|KALRN|KIRREL3|MAPK8IP2|MECP2|MKKS|MSS51|MTOR|NLGN3|NLGN4X|NLGN4Y|NPAS4|NR2E1|NRXN1|NRXN2|NRXN3|OXTR|PCM1|PENK|PEX13|POU4F1|PPP3CB|PTCHD1|PTEN|SHANK1|SHANK2|SHANK3|SLC6A4|TBX1|TH|UBE2Q1|UBR3|UCN|VPS13A|	DOWN	PW
cell-cell junction assembly	GO:0007043	95	95	0.611758	0.0005238	0.0309613	0.0129809	0.400338	0.745	NA	ACTN4|ANK2|APC|ARL2|ARVCF|CD9|CDH1|CDH10|CDH11|CDH12|CDH13|CDH15|CDH17|CDH18|CDH19|CDH2|CDH20|CDH22|CDH24|CDH26|CDH3|CDH4|CDH5|CDH6|CDH7|CDH8|CDH9|CDHR3|CLDN1|CLDN19|CLDN5|CNTNAP1|CRB3|CTNNA1|CTNND1|CTNND2|DLG1|DLG5|DSG1|ECT2|EPB41L3|F11R|FBF1|FLCN|FRMPD2|FSCN1|GJA1|GJA4|GJA5|GJB1|GJB2|GJC1|GNPAT|GRHL2|HDAC7|HEG1|JUP|LSR|MARVELD2|MARVELD3|MICALL2|MPP5|MPP7|MTDH|NFASC|OCLN|PARD3|PARD6A|PARD6B|PARD…	UP	PW
protein-lipid complex remodeling	GO:0034368	21	21	1.49325	0.002235	0.0309842	0.007605	0.148472	0.797	GO:0034369|plasma lipoprotein particle remodeling,	ABCA5|ABCG1|AGT|ALB|APOA1|APOB|APOC1|APOC2|APOE|APOM|CETP|LCAT|LIPC|LIPG|LPA|LPL|MPO|PLA2G5|PLA2G7|PLTP|SCARB1|	DOWN	PW
plasma lipoprotein particle remodeling	GO:0034369	21	21	1.49325	0.002235	0.0309842	0.007605	0.148472	0.797	GO:0034368|protein-lipid complex remodeling,	ABCA5|ABCG1|AGT|ALB|APOA1|APOB|APOC1|APOC2|APOE|APOM|CETP|LCAT|LIPC|LIPG|LPA|LPL|MPO|PLA2G5|PLA2G7|PLTP|SCARB1|	DOWN	PW
mesenchyme development	GO:0060485	184	184	0.556358	0.0005442	0.0312987	0.0817923	0.872451	0.991	NA	ACTA1|ACTA2|ACTC1|ACTG2|ACVR1|ACVRL1|ADAM15|ALDH1A2|AMER1|AMH|ANXA6|BASP1|BCL2|BMP2|BMP4|BMP5|BMP7|BMPR1A|BMPR2|BNC2|CFL1|CITED2|CORO1C|CRELD1|CTNNB1|CUL7|CYP26C1|DAND5|DCHS1|DDX17|DDX5|DLG5|DLL3|EDN1|EDN3|EDNRA|EDNRB|EFNA1|EFNB1|ENG|EPB41L5|ERBB3|ERBB4|EXOC4|FAM172A|FAM83D|FBXL17|FGF10|FGF8|FGF9|FGFR1|FGFR2|FN1|FOXC1|FOXD1|FOXF1|FOXF2|FOXH1|FRZB|GDNF|GSK3B|HAS2|HES1|HEY1|HEY2|HEYL|HGF|HIF1A|HMGA…	UP	PW
ear development	GO:0043583	182	182	0.55644	0.0005412	0.0315515	0.10584	0.954352	0.973	NA	ABR|AHI1|ALDH1A3|ANP32B|ATG5|ATP6V1B1|ATP8A2|BCL2|BCL2L11|BCR|BMP2|BMP4|BMP5|BMPER|C1QB|C1QTNF5|CCM2|CCNA2|CDH23|CDKN1B|CEBPA|CELSR1|CEP290|CHD7|CHRNA10|CLRN1|COL11A1|COL2A1|CTHRC1|CXCL14|CYTL1|DCHS1|DDR1|DLL1|DLX5|DLX6|DUOX2|DVL1|DVL2|ECE1|EDN1|EPHB2|ESRRB|EYA1|FAT4|FGF10|FGF20|FGF8|FGF9|FGFR1|FGFR2|FREM2|FRZB|FZD2|FZD3|FZD6|GABRA5|GABRB2|GABRB3|GATA2|GJB2|GJB6|GLI2|GLI3|GRHL3|HES1|HES5|HEY2|HPC…	UP	PW
organellar ribosome	GO:0000313	84	84	1.15119	0.002344	0.0323922	0.30673	1	0.000589	GO:0005761|mitochondrial ribosome,	C12orf65|CHCHD1|DAP3|MALSU1|MPV17L2|MRPL10|MRPL11|MRPL12|MRPL13|MRPL14|MRPL15|MRPL16|MRPL17|MRPL18|MRPL19|MRPL2|MRPL20|MRPL21|MRPL22|MRPL23|MRPL24|MRPL27|MRPL28|MRPL3|MRPL30|MRPL32|MRPL33|MRPL34|MRPL35|MRPL36|MRPL37|MRPL38|MRPL39|MRPL4|MRPL40|MRPL41|MRPL42|MRPL43|MRPL44|MRPL45|MRPL46|MRPL47|MRPL48|MRPL49|MRPL50|MRPL51|MRPL52|MRPL53|MRPL54|MRPL55|MRPL9|MRPS10|MRPS11|MRPS12|MRPS14|MRPS15|MRPS16|MRP…	DOWN	PW
mitochondrial ribosome	GO:0005761	84	84	1.15119	0.002344	0.0323922	0.30673	1	0.000648	GO:0000313|organellar ribosome,	C12orf65|CHCHD1|DAP3|MALSU1|MPV17L2|MRPL10|MRPL11|MRPL12|MRPL13|MRPL14|MRPL15|MRPL16|MRPL17|MRPL18|MRPL19|MRPL2|MRPL20|MRPL21|MRPL22|MRPL23|MRPL24|MRPL27|MRPL28|MRPL3|MRPL30|MRPL32|MRPL33|MRPL34|MRPL35|MRPL36|MRPL37|MRPL38|MRPL39|MRPL4|MRPL40|MRPL41|MRPL42|MRPL43|MRPL44|MRPL45|MRPL46|MRPL47|MRPL48|MRPL49|MRPL50|MRPL51|MRPL52|MRPL53|MRPL54|MRPL55|MRPL9|MRPS10|MRPS11|MRPS12|MRPS14|MRPS15|MRPS16|MRP…	DOWN	PW
regulation of catecholamine secretion	GO:0050433	49	49	1.24137	0.002353	0.0324042	0.0309946	0.400951	0.862	NA	ABAT|ADORA2A|ADRA2A|ADRA2B|ADRA2C|AGT|CARTPT|CHGA|CHRNA4|CHRNA6|CHRNB2|CNR1|CRH|CXCL12|DRD2|DTNBP1|FGF20|GDNF|HRH3|HTR1B|HTR2A|KCNA2|KCNB1|NPY2R|OPRK1|OXTR|P2RY1|P2RY12|PINK1|SNCA|SNCG|STX1A|SYT1|SYT10|SYT11|SYT12|SYT13|SYT15|SYT17|SYT2|SYT3|SYT4|SYT5|SYT6|SYT7|SYT8|SYT9|UCN|VIP|	DOWN	PW
mitochondrial gene expression	GO:0140053	129	129	1.10227	0.002363	0.0324419	0.426211	1	0.00942	NA	AARS2|AURKAIP1|CDK5RAP1|CHCHD1|DAP3|DARS2|EARS2|ELAC2|ERAL1|FASTKD5|FOXO3|GADD45GIP1|GARS|GATC|GFM1|GFM2|HARS|HSD17B10|IARS2|KIAA0391|LARS2|MRPL1|MRPL10|MRPL11|MRPL12|MRPL13|MRPL14|MRPL15|MRPL16|MRPL17|MRPL18|MRPL19|MRPL2|MRPL20|MRPL21|MRPL22|MRPL23|MRPL24|MRPL27|MRPL28|MRPL3|MRPL30|MRPL32|MRPL33|MRPL34|MRPL35|MRPL36|MRPL37|MRPL38|MRPL39|MRPL4|MRPL40|MRPL41|MRPL42|MRPL43|MRPL44|MRPL45|MRPL46|MRPL…	DOWN	PW
neuron projection cytoplasm	GO:0120111	81	81	1.15759	0.002374	0.0324835	0.270555	1	0.884	NA	ABHD12|ABHD13|ADA|AP3B1|AP3B2|AP3D1|AP3M1|AP3M2|AP3S1|AP3S2|BAIAP2|BLOC1S1|BLOC1S2|BLOC1S3|BLOC1S4|BLOC1S5|BLOC1S6|CANX|CDKL5|DLG2|DLG4|DST|DTNBP1|DYNLL1|FLOT2|FMR1|GABARAPL1|GRIK2|GRIK3|HAP1|HIF1A|HIP1R|HNRNPU|HPCA|HSPB1|KCNAB1|KIF17|KIF1A|KIF1B|KIF1C|KIF3A|KIF3B|KIF4A|KIF5A|KIF5B|KIF5C|KLHL17|LRRK2|MAP1A|MAP2|MAP2K4|MAPK1|MAPK8IP3|MAPT|MGARP|NDEL1|NEFL|OPA1|OPRM1|PAFAH1B1|PQBP1|PURA|RAB21|RAB27…	DOWN	PW
pituitary gland development	GO:0021983	32	32	0.772589	0.0005752	0.0326381	0.122984	0.976533	0.831	NA	ALDH1A2|BMP2|BMP4|BMPR1A|CDH1|CREB1|DRD2|DUOX2|ETS1|FGF10|FGF8|GATA2|GHRHR|GLI1|GLI2|HES1|HESX1|MSX1|NOG|NR0B1|PAX6|PITX1|POU3F2|RBPJ|SALL1|SIX3|SOX2|SOX3|SRD5A1|TBX19|WNT4|WNT5A|	UP	PW
micro-ribonucleoprotein complex	GO:0035068	54	53	0.695646	0.0005955	0.0333484	0.154972	1	0.00342	NA	AGO1|AGO2|AGO3|AGO4|DHX9|DICER1|H19|LL22NC03-63E9.3|MEG3|MIR1-2|MIR128-1|MIR137HG|MIR142|MIR145|MIR146A|MIR149|MIR151A|MIR155HG|MIR17HG|MIR186|MIR194-2|MIR199B|MIR214|MIR22HG|MIR24-2|MIR29A|MIR302B|MIR370|MIR374B|MIR491|MIR519A2|MIR550A1|MIR569|MIR573|MIR575|MIR578|MIR600HG|MIR621|MIR628|MIR648|MIR657|MIR661|MIR663A|MIR770|MIR874|MIR920|MIR940|NEAT1|TARBP2|TNRC6A|TNRC6B|TNRC6C|XPO5|	UP	PW
nucleotide catabolic process	GO:0009166	101	101	1.13507	0.002475	0.03376	0.006161	0.127902	0.988	NA	ABCD1|ACAT1|ACOT7|ADA|ADPGK|ALDOA|ALDOB|ALDOC|AMPD3|ASPDH|BPGM|CNP|DCTPP1|DERA|DHTKD1|DNPH1|DUT|ENO1|ENO2|ENO3|ENO4|ENTPD4|GALK1|GAPDH|GAPDHS|GCK|GDA|GPI|GPX1|HINT1|HK1|HK2|HK3|HKDC1|HPRT1|ITPA|LDHA|MBD4|MLYCD|NEIL1|NEIL2|NT5C|NT5C1A|NT5C1B|NT5C2|NT5E|NT5M|NTHL1|NUDT1|NUDT10|NUDT11|NUDT12|NUDT15|NUDT16|NUDT17|NUDT18|NUDT3|NUDT4|NUDT7|NUDT9|OGDH|OGDHL|OGG1|PDE10A|PDE1A|PDE2A|PDE4A|PDE4B|PDE4C|PDE4…	DOWN	PW
social behavior	GO:0035176	48	48	1.23902	0.002495	0.0339292	0.0423012	0.493244	0.796	GO:0051703|intraspecies interaction between organisms,	ANXA7|ATXN1|ATXN1L|AVPR1A|BBS4|BRINP1|CHD8|CHRNB2|CIC|CLN8|CNTNAP2|CX3CR1|DNAJC9|DRD4|DVL1|EIF4EBP2|GAD1|GNB1L|GRID1|GRIN1|GRPR|KALRN|MAPK8IP2|MECP2|MKKS|MSS51|MTOR|NLGN3|NLGN4X|NLGN4Y|NPAS4|NR2E1|NRXN1|NRXN2|NRXN3|OXTR|PCM1|PPP3CB|PTCHD1|PTEN|SHANK1|SHANK2|SHANK3|SLC6A4|TBX1|TH|UCN|VPS13A|	DOWN	PW
intraspecies interaction between organisms	GO:0051703	48	48	1.23902	0.002495	0.0339292	0.0423012	0.493244	0.796	GO:0035176|social behavior,	ANXA7|ATXN1|ATXN1L|AVPR1A|BBS4|BRINP1|CHD8|CHRNB2|CIC|CLN8|CNTNAP2|CX3CR1|DNAJC9|DRD4|DVL1|EIF4EBP2|GAD1|GNB1L|GRID1|GRIN1|GRPR|KALRN|MAPK8IP2|MECP2|MKKS|MSS51|MTOR|NLGN3|NLGN4X|NLGN4Y|NPAS4|NR2E1|NRXN1|NRXN2|NRXN3|OXTR|PCM1|PPP3CB|PTCHD1|PTEN|SHANK1|SHANK2|SHANK3|SLC6A4|TBX1|TH|UCN|VPS13A|	DOWN	PW
membrane fusion	GO:0061025	114	113	1.11921	0.002519	0.0341494	0.350781	1	0.925	NA	ANKFY1|ANXA7|ATG7|BET1|BET1L|BNIP1|C2CD5|CALR|CAV2|CCR5|CD4|CD9|CHMP2B|CHMP3|CHP1|CXCR4|DCSTAMP|DNM1L|DNM1P34|DYSF|EEA1|EQTN|FOLR2|GAS6|GCA|GNAI3|GOSR1|GOSR2|HACE1|HYAL2|IZUMO1|LRMP|MFN1|MX1|MX2|NAPA|NAPG|NKD2|NSF|NSFL1C|OPA1|OTOF|PPIA|PRRT2|RAB20|RAB34|RAB39A|RAB7A|RAB8A|RAB8B|RABEP1|RABIF|RIMS1|ROPN1B|SAMD9|SAMD9L|SEC22B|SERPINA5|SNAP23|SNAP25|SNAP29|SNAP47|SNAPIN|SPACA3|SPESP1|SPG11|STX10|STX1…	DOWN	PW
inorganic anion transmembrane transporter activity	GO:0015103	146	146	0.570457	0.0006458	0.0343555	0.0298517	0.549996	0.779	NA	ABCC1|ABCC10|ABCC11|ABCC2|ABCC3|ABCC4|ABCC5|ABCC6|ABCC9|ADAMTS8|ANKH|ANO1|ANO10|ANO2|ANO3|ANO4|ANO5|ANO6|ANO7|ANO8|ANO9|APOL1|AQP6|ASNA1|BEST1|BEST2|BEST3|BEST4|BSND|CFTR|CLCA2|CLCA3P|CLCA4|CLCC1|CLCN1|CLCN2|CLCN3|CLCN4|CLCN5|CLCN6|CLCN7|CLCNKB|CLDN4|CLIC1|CLIC2|CLIC3|CLIC4|CLIC5|CLIC6|FXYD1|FXYD3|GABRA1|GABRA2|GABRA3|GABRA4|GABRA5|GABRA6|GABRB1|GABRB2|GABRB3|GABRD|GABRE|GABRG1|GABRG2|GABRG3|GABR…	UP	PW
catalytic step 2 spliceosome	GO:0071013	84	84	1.14864	0.002555	0.0344137	0.307708	1	0.276	NA	ALYREF|AQR|BCAS2|BUD31|CACTIN|CDC40|CDC5L|CRNKL1|CWC15|CWC22|CWC27|DDX23|DDX41|DDX5|DHX35|DHX38|DHX8|EFTUD2|EIF4A3|FRG1|GPATCH1|HNRNPA1|HNRNPA2B1|HNRNPA3|HNRNPC|HNRNPF|HNRNPH1|HNRNPK|HNRNPM|HNRNPR|HNRNPU|ISY1|LSM2|LSM3|LSM7|MAGOH|MAGOHB|PABPC1|PLRG1|PNN|PPIE|PPIL1|PPIL3|PPWD1|PRPF19|PRPF4B|PRPF6|PRPF8|RALY|RBM22|RBM8A|RBMX|SART1|SF3A1|SF3A2|SF3A3|SF3B1|SF3B2|SF3B3|SLU7|SNRNP200|SNRNP40|SNRPA1|SNR…	DOWN	PW
calcium ion transmembrane transport	GO:0070588	177	177	1.06987	0.002549	0.0344399	0.113985	0.905075	0.933	NA	AFG3L2|ANO6|ANXA2|ANXA2P2|ANXA5|ANXA6|ASIC1|ATP2A1|ATP2A2|ATP2A3|ATP2B1|ATP2B2|ATP2B3|ATP2B4|ATP2C1|ATP2C2|BHLHA15|CACHD1|CACNA1A|CACNA1B|CACNA1C|CACNA1D|CACNA1E|CACNA1F|CACNA1G|CACNA1H|CACNA1I|CACNA1S|CACNA2D1|CACNA2D2|CACNA2D3|CACNA2D4|CACNB1|CACNB2|CACNB3|CACNB4|CACNG2|CACNG3|CACNG4|CACNG5|CACNG6|CACNG7|CACNG8|CALHM1|CATSPER2|CATSPER3|CCR5|CCR7|CHERP|CHRNA10|CHRNA7|CLCA3P|CUL5|DDIT3|DRD2|F2R|F…	DOWN	PW
nucleus localization	GO:0051647	23	23	1.00204	0.00064	0.034479	0.00393	0.185845	0.685	NA	BIN1|CAV3|CEP120|CLMN|DCTN4|DOCK7|FHOD1|HOOK3|KIF1A|KIF25|MYH10|NTN1|PABPC1L|PAFAH1B1|PCM1|PTK2|SLC9A3R1|SLIT1|SUN1|SUN2|SYNE2|SYNE3|TMEM201|	UP	PW
lens development in camera-type eye	GO:0002088	55	55	0.694009	0.0006323	0.0345032	1.091e-10	1.548e-07	0.806	NA	BCAR3|BFSP1|BFSP2|BMP4|CDK4|CDON|CRYAB|CRYBA1|CRYGS|CTNNB1|CTNS|DLG1|EPHA2|FRS2|FZR1|HIPK1|HIPK2|KDM5B|MAF|MED1|MEIS1|MIP|NF2|NHS|NTRK3|PAX6|PDS5B|PROX1|PROX2|PYGO2|SHROOM2|SIX3|SIX5|SKI|SKIL|SLC7A11|SLITRK6|SMAD3|SOX1|SOX11|TBC1D20|TBC1D32|TDRD7|TGFB1|TGFBR1|TGFBR2|TMOD1|UNC45B|VIM|WNT2|WNT2B|WNT5A|WNT5B|WNT7A|WNT7B|	UP	PW
serine hydrolase activity	GO:0017171	172	172	0.554237	0.0006285	0.0347392	0.0279561	0.524146	0.0286	NA	ACE|ACHE|ADAM8|APEH|AZU1|BMP1|C1QA|C1QB|C1QC|C1R|C1RL|C1S|C2|C3|C4A|C4B|CELA2A|CELA2B|CELA3B|CFB|CFD|CFI|CFP|CLPP|COLEC10|COLEC11|CORIN|CPD|CPVL|CTRB2|CTRC|CTRL|CTSA|CTSB|CTSC|CTSD|CTSH|CTSK|CTSL|CTSS|CTSV|DPP10|DPP4|DPP6|DPP7|DPP8|DPP9|ENDOU|F10|F11|F12|F3|F7|FAP|FCN1|FCN3|FURIN|GZMM|HABP2|HGF|HGFAC|HP|HPN|HPR|HTRA1|HTRA2|HTRA3|HTRA4|IGHG1|IMMP1L|IMMP2L|KLK10|KLK11|KLK14|KLK2|KLK4|KLK5|KLK6|KLK7…	UP	PW
forebrain neuron development	GO:0021884	30	30	1.37106	0.002595	0.0348401	0.01499	0.249209	0.842	NA	ARX|ATF5|ATP7A|AUTS2|CNTN2|DCLK2|DRD1|DRD2|FEZF2|FGF8|FGFR2|LHX6|NRP1|NRP2|OGDH|PLXNA3|RAC3|RAPGEF2|ROBO1|ROBO2|SALL3|SEMA3A|SLC4A10|SLIT1|SLIT2|SLIT3|SOX1|UBB|UQCRQ|WNT5A|	DOWN	PW
ribosome assembly	GO:0042255	53	53	1.21835	0.002613	0.0349682	0.249474	1	0.298	NA	ABT1|BOP1|BRIX1|C1QBP|DDX28|DDX3X|DHX30|EIF2A|EIF6|ERAL1|FASTKD2|MDN1|MPV17L2|MRPL11|MRPL20|MRPL22|MRPS11|MRPS2|MRPS7|NIP7|NLE1|NOP2|NPM1|NSUN4|PPAN|PWP2|RPF2|RPL10|RPL11|RPL12|RPL23A|RPL24|RPL3|RPL38|RPL3L|RPL5|RPL6|RPLP0|RPS10|RPS14|RPS15|RPS19|RPS27|RPS27L|RPS28|RPS5|RPSA|RRP7A|RRS1|RSL24D1|SBDS|TRAF7|WDR18|	DOWN	PW
intraciliary transport involved in cilium assembly	GO:0035735	38	38	1.28259	0.002635	0.0350423	0.140702	0.984916	0.367	NA	CLUAP1|DYNC2H1|DYNC2LI1|DYNLL1|DYNLL2|DYNLRB1|DYNLRB2|HSPB11|IFT122|IFT140|IFT172|IFT20|IFT27|IFT43|IFT46|IFT52|IFT57|IFT74|IFT80|IFT81|IFT88|KIF17|KIF3A|KIF3B|KIF3C|KIFAP3|PCM1|SSX2IP|TNPO1|TRAF3IP1|TRIP11|TTC21B|TTC26|TTC30B|WDR19|WDR34|WDR35|WDR60|	DOWN	PW
primary lysosome	GO:0005766	142	142	1.08803	0.002629	0.0350801	0.0132305	0.227972	0.795	GO:0042582|azurophil granule,	ABCA13|ACLY|ACPP|ACTR10|ACTR2|AGA|ANXA11|ANXA2|ARG1|ARL8A|ARSA|ARSB|ATP11B|ATP6V0C|ATP8A1|AZU1|B4GALT1|BPI|BRI3|BST2|C3|C3AR1|C6orf120|CAP1|CCT2|CCT8|CD63|CD68|CEACAM6|CEACAM8|CKAP4|CMTM6|CPNE1|CPNE3|CPPED1|CREG1|CTSA|CTSC|CYB5R3|DDOST|DEFA1|DNAJC13|DNAJC3|DNAJC5|DPP7|DSN1|DYNC1H1|FABP5|FAF2|FPR1|FRK|FTL|FUCA1|FUCA2|GAA|GALNS|GCA|GDI2|GGH|GLA|GLB1|GLIPR1|GM2A|GNS|GRN|GUSB|HEBP2|HEXA|HEXB|HLA-H|HR…	DOWN	PW
azurophil granule	GO:0042582	142	142	1.08803	0.002629	0.0350801	0.0132305	0.227972	0.795	GO:0005766|primary lysosome,	ABCA13|ACLY|ACPP|ACTR10|ACTR2|AGA|ANXA11|ANXA2|ARG1|ARL8A|ARSA|ARSB|ATP11B|ATP6V0C|ATP8A1|AZU1|B4GALT1|BPI|BRI3|BST2|C3|C3AR1|C6orf120|CAP1|CCT2|CCT8|CD63|CD68|CEACAM6|CEACAM8|CKAP4|CMTM6|CPNE1|CPNE3|CPPED1|CREG1|CTSA|CTSC|CYB5R3|DDOST|DEFA1|DNAJC13|DNAJC3|DNAJC5|DPP7|DSN1|DYNC1H1|FABP5|FAF2|FPR1|FRK|FTL|FUCA1|FUCA2|GAA|GALNS|GCA|GDI2|GGH|GLA|GLB1|GLIPR1|GM2A|GNS|GRN|GUSB|HEBP2|HEXA|HEXB|HLA-H|HR…	DOWN	PW
nerve development	GO:0021675	61	61	1.19913	0.002663	0.0353065	2.046e-09	8.707e-07	0.874	NA	ADARB1|AFG3L2|ATOH7|BDNF|CHD7|CHRNB2|COL25A1|CTNNB1|CTSV|DAG1|DICER1|DRGX|EGR2|EPHB1|EPHB2|ERBB3|FBXO45|GABRA5|GABRB2|GABRB3|GLI3|HES1|HOXD3|ILK|ITGA4|KCNA2|LPAR1|LRIG1|LRIG2|MAFB|NAV2|NGF|NKX2-2|NPTX1|NRP1|NRP2|NTRK1|PAX2|PLXNA3|PLXNA4|POU4F1|PRKCG|RET|RNF165|RPL24|SALL1|SEMA3A|SEMA3F|SERPINE2|SIX1|SIX4|SLC1A3|SLITRK6|SULF1|SULF2|TBX1|TFAP2A|TMEM126A|UNC13A|UNC13B|VCAM1|	DOWN	PW
regulation of vesicle fusion	GO:0031338	29	29	1.3692	0.002705	0.035753	0.060655	0.613177	0.726	NA	AKT2|ANKRD27|ANXA1|ANXA2|ANXA2P2|C2CD5|CORO1A|CPLX1|CPLX2|CPLX3|DOC2B|GRIK5|KIF5B|PRRT2|RAB3A|SEPT8|STXBP1|STXBP6|SYT1|SYT4|SYT7|SYT9|TBC1D4|TRIM9|VAMP1|VPS11|VPS16|VPS18|VPS41|	DOWN	PW
regulation of gastrulation	GO:0010470	32	32	0.765976	0.0006985	0.0358185	0.0108055	0.367905	0.857	NA	ADIPOQ|APOA1|BMPR1A|CLASP1|CLASP2|COL5A1|COL5A2|CRB2|DAG1|DKK1|FGFR1|FZD7|HNF1B|HNF4A|IL10|KLF4|MAP2K5|MAPK7|MBP|MESP1|MIR1-2|MYADM|NODAL|OSR1|PHLDB1|PHLDB2|POGLUT1|SFRP2|SOX17|TENM4|TGIF2|WNK1|	UP	PW
regulation of extrinsic apoptotic signaling pathway in absence of ligand	GO:2001239	40	40	0.726726	0.0006828	0.0358791	0.0862389	0.895202	0.8	NA	AKT1|BCL2|BCL2L1|COL2A1|CTNNA1|CX3CL1|DAPK3|EYA1|EYA2|EYA3|EYA4|FGF10|FGFR1|FYN|GDNF|GFRAL|HSPA1A|HSPA1B|HTRA2|IFI6|IL1A|IL1B|IL7|INHBA|MAP2K5|MAPK7|MCL1|NF1|PPP1CA|PPP2R1A|PPP2R1B|RET|RIPK1|SGK3|SNAI2|SRPX|STRADB|UNC5B|WWOX|ZC3HC1|	UP	PW
cell differentiation involved in kidney development	GO:0061005	37	37	0.743742	0.0007176	0.0359306	0.0941042	0.918595	0.874	NA	ACTA2|AMER1|BASP1|BMP4|CD34|FOXJ1|GDNF|GLI3|GLIS2|GPR4|GREM1|HES1|IQGAP1|JAG1|KLF15|LAMB2|LGR4|MAGI2|MEF2C|MTSS1|MYO1E|NOTCH1|NPHS1|NUP93|OSR1|PAX2|PAX8|PDGFB|PODXL|POU3F3|PROM1|PTCH1|PTPRO|SALL1|SMO|STAT1|WNT4|	UP	PW
regulation of circadian rhythm	GO:0042752	92	92	1.14667	0.002729	0.0359539	0.0689357	0.660789	0.959	NA	ADA|ADCY1|ADORA1|ADORA2A|ARNTL|ARNTL2|ATG7|ATOH7|BHLHE40|BTRC|CCAR2|CHRNB2|CIPC|CREB1|CREM|CRH|CRTC1|CRY1|CRY2|CSNK1D|CSNK1E|DRD2|DRD4|EZH2|FBXL21P|FBXL3|FBXW11|GHRHR|GHRL|GNA11|GNAQ|HCRTR2|HNRNPD|ID2|KCNA2|KLF10|MAGED1|MAGEL2|MAPK10|MAPK8|MAPK9|MTA1|NLGN1|NMU|NONO|NPY2R|NR1D1|NR1D2|NR1H3|NR2F6|OPN3|OPN4|OPRL1|PER1|PER2|PER3|PHLPP1|PML|PPARA|PPARG|PPARGC1A|PPP1CA|PPP1CB|PPP1CC|PRKAA1|PRKAA2|PRKCG…	DOWN	PW
regulation of cellular response to heat	GO:1900034	44	44	0.726228	0.0006941	0.0360248	6.518e-10	3.963e-07	0.81	NA	AKT1S1|ATM|ATR|BAG1|BAG2|BAG3|BAG4|BAG5|CCAR2|CD34|CHORDC1|CREBBP|CRYAB|DNAJB1|DNAJB6|DNAJC2|DNAJC7|EP300|FKBP4|GSK3B|HSBP1|HSF1|HSP90AA1|HSP90AB1|HSPA1A|HSPA1B|HSPA1L|HSPA8|HSPB8|HSPH1|IER5|MAPK1|MAPK3|MAPKAPK2|MAPT|MLST8|MTOR|PTGES3|RPA1|RPA2|RPA3|RPTOR|SIRT1|YWHAE|	UP	PW
negative regulation of blood coagulation	GO:0030195	42	42	0.72543	0.0007124	0.0360967	0.0237526	0.490732	0.837	NA	ABAT|ADAMTS18|ADTRP|ALOX12|ANXA2|ANXA2P2|ANXA5|APOE|C1QTNF1|CD34|CD9|CEACAM1|CPB2|EDN1|F11|F12|GP1BA|HRG|KLKB1|KNG1|NOS3|PDGFA|PDGFB|PDGFRA|PLAT|PLAU|PLAUR|PLG|PRKCD|PRKG1|PROC|PROS1|SERPINE1|SERPINE2|SERPINF2|SERPING1|TFPI|THBD|TMPRSS6|TSPAN8|UBASH3B|VTN|	UP	PW
odontogenesis	GO:0042476	94	94	0.605094	0.0007358	0.0364138	0.122848	0.97727	0.981	NA	ACVR2B|ADAMTS5|ADM|ALPL|ANKRD11|AQP1|AQP3|AQP5|AQP6|ATF2|AXIN2|BAX|BCL11B|BCL2L11|BCOR|BGLAP|BMP2|BMP4|BMP7|BMPR1A|BSG|CA2|CNNM4|COL1A1|COL1A2|CSF3R|CTNNA1|CTNNB1|DLX1|DLX2|EDA|EDAR|ENAM|FAM20A|FAM20C|FGF10|FGF8|FGFR2|FOXC1|FOXO1|GLI2|GLI3|GNAO1|HDAC1|HDAC2|HTRA1|ID3|INHBA|ITGA6|ITGB4|JAG2|KLK4|KLK5|LAMA5|LAMB1|LEF1|LRP4|LRP6|MSX1|MSX2|MYO5A|NF2|NFIC|OSR1|OSR2|PAM|PDGFRA|PERP|PPARA|RHOA|ROGDI|RUN…	UP	PW
nucleoside phosphate catabolic process	GO:1901292	107	107	1.11646	0.002796	0.0367313	0.007943	0.152282	0.988	NA	ABCD1|ACAT1|ACOT7|ADA|ADPGK|ALDOA|ALDOB|ALDOC|AMPD3|ASPDH|BPGM|CNP|DCTPP1|DERA|DHTKD1|DNPH1|DUT|ENO1|ENO2|ENO3|ENO4|ENPP1|ENPP3|ENTPD2|ENTPD3|ENTPD4|GALK1|GAPDH|GAPDHS|GCK|GDA|GPI|GPX1|HINT1|HK1|HK2|HK3|HKDC1|HPRT1|ITPA|LDHA|MBD4|MLYCD|NEIL1|NEIL2|NT5C|NT5C1A|NT5C1B|NT5C2|NT5E|NT5M|NTHL1|NUDT1|NUDT10|NUDT11|NUDT12|NUDT15|NUDT16|NUDT17|NUDT18|NUDT3|NUDT4|NUDT5|NUDT7|NUDT9|OGDH|OGDHL|OGG1|PDE10A|PD…	DOWN	PW
response to anesthetic	GO:0072347	63	63	1.18598	0.002816	0.036882	0.257416	1	0.892	NA	ABAT|ADA|ADCY8|AIF1|ATG7|CACNG4|CCNA2|CDK5|CHRNB2|CNR1|CRH|CRHBP|DNM2|DNMT3A|DNMT3B|DRD1|DRD2|DRD4|DRD5|EFTUD2|F7|FADD|FOSB|GNAO1|GOT2|GPI|GRIN1|HDAC2|HDAC5|HOMER1|HOMER2|HPCA|HSP90AB1|HSPA5|HSPD1|HTR1B|HTR2A|HTR3A|MAP1LC3A|MDM2|MTOR|OPRK1|OPRM1|OXTR|PEA15|PENK|PPP1R1B|PPP1R9B|PPP2R2A|PPP5C|PRKCE|PRKCG|PTK2B|RELA|RGS4|SDK1|SLC6A1|SMPD1|SNCA|SRR|TAC1|TACR3|TIAM1|	DOWN	PW
Rab GTPase binding	GO:0017137	172	172	1.06763	0.002838	0.0370543	0.0872976	0.780543	0.0125	NA	ACAP2|ADPRH|ALS2|ALS2CL|ANKFY1|ANKRD27|ANXA2|ANXA2P2|AP1G1|AP3M1|ARHGAP1|ATP6AP1|BICD1|BICD2|C9orf72|CHM|CHML|CLEC16A|DENND1A|DENND1B|DENND1C|DENND2A|DENND2C|DENND2D|DENND3|DENND4A|DENND4B|DENND4C|DENND5A|DENND5B|DENND6A|DENND6B|DMXL2|DNM1L|EHD1|ERC1|EVI5|EVI5L|EXPH5|GAPVD1|GAS8|GDI1|GOLGA5|GRTP1|HACE1|HPS4|HPS6|IFT20|KIF16B|KIF3A|LLGL1|LLGL2|MADD|MICAL1|MICAL3|MICALL1|MICALL2|MLPH|MOBP|MYO5A|MYO…	DOWN	PW
defense response to bacterium	GO:0042742	135	135	1.09761	0.002861	0.037237	0.0126425	0.219618	0.935	NA	ACP5|ADAM17|ADAMTS5|AICDA|ANKRD17|ANXA3|AZU1|BCL3|BPI|C5AR1|CARD9|CD160|CD36|CD4|CEBPB|CFP|CHGA|CLEC4E|COCH|DCD|DEFA1|DEFB108B|DMBT1|DROSHA|EPHA2|EPPIN|EPX|FCER1G|FGR|GBP6|GNLY|GSDMD|HAMP|HAVCR2|HIST1H2BC|HIST1H2BE|HIST1H2BF|HIST1H2BG|HIST1H2BI|HIST1H2BJ|HIST1H2BK|HIST2H2BE|HLA-E|HMGB2|HP|HTN1|HTN3|IFNE|IGHG1|IL10|IL12A|IL12B|IL27RA|IL6|IL6R|IRF8|IRGM|ISG15|KLRK1|LEAP2|LPO|LTF|LYG2|LYPD8|LYST|LYZ…	DOWN	PW
Golgi organization	GO:0007030	120	119	1.10702	0.002915	0.0378201	0.167971	1	0.523	NA	ARFGEF1|ARHGAP21|ARHGEF7|ARL1|ATL2|ATL3|ATP8B1|ATP8B2|ATP8B3|ATP8B4|BAG5|BCAS3|BHLHA15|BLZF1|CDC42|CDK1|CIT|CLASP1|CLASP2|COG1|COG2|COG3|COG4|COG7|CSNK1A1|CSNK1D|CUL7|DNAJC28|DYM|DYNC2H1|FBXW8|FHDC1|GAK|GBF1|GCC2|GOLGA2|GOLGA5|GOLGA6A|GOLGA8A|GOLGA8B|GOLGA8H|GOLGA8IP|GOLGA8J|GOLGA8K|GOLGA8M|GOLGA8O|GOLGA8S|GOLGA8T|GOLGB1|GOLPH3|GOLPH3L|GORASP1|GORASP2|HACE1|HOOK1|HTT|KIFC3|LMAN1|LMAN1L|LMAN2|LMAN…	DOWN	PW
endocytic vesicle membrane	GO:0030666	157	156	1.07537	0.002955	0.0382279	0.343221	1	0.972	NA	ANXA3|AP2A1|AP2A2|AP2B1|AP2M1|AP2S1|APOB|APOE|ATG12|ATG5|ATP6V0A1|ATP6V0A2|ATP6V0A4|ATP6V0B|ATP6V0C|ATP6V0D1|ATP6V0D2|ATP6V0E1|ATP6V0E2|ATP7A|B2M|CACNG2|CACNG3|CACNG4|CACNG8|CALR|CAMK2A|CAMK2B|CAMK2D|CAMK2G|CAV1|CD163|CD36|CD74|CD9|CLTC|COLEC12|CORO1A|CUBN|CYBA|CYBB|DLG4|DMBT1|DNM2|ENTPD7|EPN2|EPS15|FCGR1A|FCGR1B|FCHO1|FCHO2|FZD2|FZD4|FZD5|GPR161|GRIA1|GRIA2|GRIA3|GRIA4|HBEGF|HIP1|HIP1R|HLA-A|HLA…	DOWN	PW
regulation of cAMP-mediated signaling	GO:0043949	45	45	1.23111	0.003034	0.039124	0.00637	0.131613	0.83	NA	ADCYAP1R1|ADRB1|APLNR|APLP1|ARRDC3|ATP2B4|CALM1|CALM2|CALM3|CDC34|CRH|CRTC3|CXCL10|CXCL11|GIPR|GNAI1|GNAI2|GPR61|GPR62|GSK3A|LPAR1|MGRN1|MRAP|MRAP2|NOS1|NPY2R|OPRL1|OPRM1|PDE10A|PDE11A|PDE2A|PDE3A|PDE3B|PDE4A|PDE4D|PEBP1|PEX5L|PRKCA|RAPGEF2|RASD2|RGS2|SCT|SSTR4|UBE2B|UCN|	DOWN	PW
visual learning	GO:0008542	44	44	1.24834	0.003101	0.0398734	0.202021	1	0.846	NA	ABCC8|APP|ATP1A2|B4GALT2|BRAF|CCK|CDK5|CHRNB2|CREB1|CTNS|DBH|DDHD2|DEAF1|DRD1|DRD2|GRIN1|GRIN2A|HIF1A|HMGCR|HRH1|HRH2|IFT20|ITGB1|KIT|KRAS|LRRN4|MECP2|MEIS2|MTOR|NDRG4|NETO1|NF1|NLGN3|NPTN|PDE1B|PIAS1|PPP1R1B|RAG1|RGS14|RIC8A|SLC7A11|SYNGAP1|SYNPO|TANC1|	DOWN	PW
symporter activity	GO:0015293	130	130	0.576163	0.000816	0.039918	0.0008998	0.0627823	0.826	NA	MFSD12|MFSD2A|MFSD2B|MFSD3|SLC10A1|SLC10A2|SLC10A3|SLC10A4|SLC10A5|SLC10A6|SLC10A7|SLC11A2|SLC12A1|SLC12A2|SLC12A3|SLC12A4|SLC12A5|SLC12A6|SLC12A7|SLC12A8|SLC12A9|SLC13A3|SLC13A4|SLC13A5|SLC15A1|SLC15A2|SLC15A3|SLC15A4|SLC15A5|SLC16A1|SLC16A11|SLC16A12|SLC16A13|SLC16A14|SLC16A2|SLC16A3|SLC16A4|SLC16A5|SLC16A6|SLC16A7|SLC16A8|SLC16A9|SLC17A4|SLC17A5|SLC17A6|SLC17A7|SLC17A8|SLC18A1|SLC18A2|SLC1A1|S…	UP	PW
protein-containing complex remodeling	GO:0034367	22	22	1.4655	0.00315	0.0403807	0.00901	0.169675	0.796	NA	ABCA5|ABCG1|AGT|ALB|APOA1|APOB|APOC1|APOC2|APOE|APOM|CETP|GTF2E1|LCAT|LIPC|LIPG|LPA|LPL|MPO|PLA2G5|PLA2G7|PLTP|SCARB1|	DOWN	PW
inner mitochondrial membrane organization	GO:0007007	21	21	1.46349	0.00319	0.0407707	0.078415	0.728677	0.309	NA	AFG3L2|AGK|APOO|APOOL|CHCHD3|CHCHD6|DMAC2L|DNAJC11|IMMT|LETM1|NDUFA13|OMA1|OPA1|ROMO1|SAMM50|TAZ|TIMM10|TIMM13|TIMM22|TIMM9|TMEM11|	DOWN	PW
positive regulation of cardiac muscle hypertrophy	GO:0010613	29	29	1.35942	0.00326	0.0415406	0.07144	0.67868	0.86	GO:0014742|positive regulation of muscle hypertrophy,	ADRA1A|AGT|AKAP6|BECN1|CAMK2D|CDK9|DDX39B|EDN1|HAMP|IGF1|IL6ST|MEF2A|MIR214|MTOR|MTPN|NR4A3|PARP1|PARP2|PDE5A|PDE9A|PIN1|PPP3CA|PRKCA|PTK2|ROCK1|ROCK2|SLC9A1|TRPC3|TWF1|	DOWN	PW
positive regulation of muscle hypertrophy	GO:0014742	29	29	1.35942	0.00326	0.0415406	0.07144	0.67868	0.86	GO:0010613|positive regulation of cardiac muscle hypertrophy,	ADRA1A|AGT|AKAP6|BECN1|CAMK2D|CDK9|DDX39B|EDN1|HAMP|IGF1|IL6ST|MEF2A|MIR214|MTOR|MTPN|NR4A3|PARP1|PARP2|PDE5A|PDE9A|PIN1|PPP3CA|PRKCA|PTK2|ROCK1|ROCK2|SLC9A1|TRPC3|TWF1|	DOWN	PW
innervation	GO:0060384	25	25	1.41468	0.00338	0.0429411	0.00037	0.0126993	0.715	NA	ADARB1|CHD7|COL25A1|FBXO45|GABRA5|GABRB2|GABRB3|ITGA4|LRIG1|LRIG2|NPTX1|NRP1|NTRK1|POU4F1|PRKCG|RET|RNF165|SEMA3A|SERPINE2|SLITRK6|SULF1|SULF2|UNC13A|UNC13B|VCAM1|	DOWN	PW
NADH metabolic process	GO:0006734	34	34	1.28693	0.003484	0.0441312	0.229888	1	0.841	NA	ADPGK|ALDOA|ALDOB|ALDOC|BPGM|ENO1|ENO2|ENO3|GAPDH|GAPDHS|GCK|GPD1|GPD2|GPI|HK1|HK2|HK3|MDH1|MDH1B|MDH2|NUDT12|NUDT17|OGDH|PFKL|PFKM|PFKP|PGAM1|PGAM2|PGK1|PGM2L1|PKLR|PKM|TPI1|VCP|	DOWN	PW
calcium channel activity	GO:0005262	118	118	1.10221	0.00351	0.0441997	0.0486663	0.532452	0.834	NA	ANXA2|ANXA2P2|ANXA6|CACHD1|CACNA1A|CACNA1B|CACNA1C|CACNA1D|CACNA1E|CACNA1F|CACNA1G|CACNA1H|CACNA1I|CACNA1S|CACNA2D1|CACNA2D2|CACNA2D3|CACNA2D4|CACNB1|CACNB2|CACNB3|CACNB4|CACNG2|CACNG3|CACNG4|CACNG5|CACNG6|CACNG7|CACNG8|CALHM1|CATSPER2|CATSPER3|CDK5|CHRNA10|CHRNA7|CLCA3P|CNR1|CUL5|FAM155A|FAM155B|FKBP1B|GAS6|GPM6A|GRIN1|GRIN2A|GRIN2B|GRIN2C|GRIN2D|GRIN3A|GRIN3B|HTR1B|IL1RAPL1|ITGAV|ITPR1|ITPR2|IT…	DOWN	PW
negative regulation of neuron differentiation	GO:0045665	198	197	1.05353	0.003501	0.044216	0.00274	0.067803	0.957	NA	ADCY6|APOE|APP|ARF6|ARHGAP4|ARHGDIA|ASAP1|ASCL1|ASPM|B2M|BAG5|BCL11A|BMP7|CALR|CARM1|CBFA2T2|CD38|CDK5|CDK5R1|CDK5RAP2|CDKL3|CERS2|CIB1|CNTF|CNTN2|CNTN4|CRMP1|CTDSP1|CTSZ|DAB1|DCC|DDX6|DENND5A|DGUOK|DIO3|DIXDC1|DLL1|DLX1|DLX2|DNM3|DPYSL3|DRAXIN|DTX1|EDNRB|EFNA1|EFNB2|EFNB3|EIF2AK4|EIF4E|EIF4ENIF1|EPHA4|EPHA7|EPHB2|FEZF2|FGF13|FKBP4|FOXO3|FSTL4|FUOM|GAK|GDF11|GDI1|GFAP|GLI3|GORASP1|GPR37L1|GSK3B|H…	DOWN	PW
U2-type precatalytic spliceosome	GO:0071005	31	31	1.35374	0.003535	0.0443804	0.106465	0.869703	0.123	NA	IK|LSM2|LSM3|LSM4|LSM5|LSM6|LSM7|MFAP1|PRPF3|PRPF31|PRPF38A|PRPF4|PRPF6|PRPF8|SART1|SF3B1|SF3B3|SF3B5|SMU1|SNRPA1|SNRPB|SNRPB2|SNRPD1|SNRPD2|SNRPD3|SNRPE|SNRPF|SNRPG|TXNL4A|WBP4|ZMAT2|	DOWN	PW
regulation of cell fate commitment	GO:0010453	23	23	0.974381	0.00092	0.0444946	0.012465	0.387234	0.837	NA	AR|BMP4|BMPR1A|DKK1|ESRP1|FGF2|FGFR1|FGFR2|FZD7|HNF1B|IL12B|IL12RB1|LMO4|LOXL3|MESP1|MIR1-2|NKX6-2|PAX7|RBPJ|SFRP2|SOSTDC1|SOX17|SPDEF|	UP	PW
regulation of muscle contraction	GO:0006937	141	141	0.564003	0.0009544	0.0451322	0.00996	0.356223	0.997	NA	ABAT|ACE2|ACTN3|ADA|ADORA1|ADORA2B|ADRA1A|ADRA1B|ADRA2A|ADRA2B|ADRA2C|ADRB2|AKAP9|ANK2|ANXA6|ARHGAP42|ATP1A1|ATP1A2|ATP1B1|ATP2A1|ATP2A2|BIN1|C12orf57|CACNA1C|CALCRL|CALM1|CALM2|CALM3|CAMK2D|CASQ1|CASQ2|CAV1|CAV3|CCN2|CHGA|CHRM2|CHRM3|CHRNA3|CHRNB4|CLIC2|CNN1|CTNNA3|CTTN|DAPK3|DLG1|DMD|DMPK|DOCK4|DOCK5|DSC2|DSG2|DSP|EDN1|EHD3|ENO1|F2R|FGF13|FKBP1B|FLNA|GHRL|GJA5|GPER1|GSTM2|GSTO1|HCN4|HDAC4|HRC|H…	UP	PW
basal part of cell	GO:0045178	46	46	0.702639	0.0009667	0.0452111	0.0571295	0.752766	0.828	NA	ADCY10|ANK3|AQP1|AQP5|BMPR2|C5AR2|CD34|CEACAM1|CLASP1|CLASP2|CLCA2|CLDN4|CLRN1|DOCK7|DST|EDN1|EGFR|EPS15|ERBB2|ERBB3|ERBB4|FAP|HFE|ITGA1|ITGA2|ITGA6|ITGA9|KCNQ4|LDLRAP1|MET|MUC20|MYO1A|MYO1C|OSCP1|P2RY12|PHLDB1|PHLDB2|PKD2|PRCP|SHROOM4|SLC11A2|SLC23A1|SLC23A2|SLC27A5|TEK|TF|	UP	PW
skin epidermis development	GO:0098773	65	65	0.652713	0.0009521	0.0455308	0.14481	1	0.862	NA	ACVR1B|ALX4|APCDD1|ATP7A|BCL2|CD109|CELSR1|CTNNB1|DKK1|DLL1|DNASE1L2|EDA|EDAR|EGFR|ERCC2|FGF10|FGF7|FGFR2|FOXE1|FOXQ1|FUZ|FZD3|FZD6|GORAB|HDAC1|HDAC2|IGFBP5|INHBA|INTU|KRT17|LAMA5|LDB1|LDB2|LGR4|LGR5|LHX2|LRP4|MYO5A|NF1|NOM1|NOTCH1|NSDHL|NSUN2|PDGFA|RBPJ|RELA|SAV1|SHH|SMO|SNAI1|SOS1|SOSTDC1|SOX18|SOX21|SOX9|TGFB2|TGM3|TMEM79|TNFRSF19|TP63|TRPC4AP|VANGL2|WNT10A|ZDHHC21|ZMPSTE24|	UP	PW
cellular modified amino acid biosynthetic process	GO:0042398	41	41	0.715382	0.0009853	0.0455829	0.0003839	0.0297037	0.773	NA	ACADM|ALDH7A1|ALDH9A1|ATIC|BBOX1|CARNS1|CHAC1|CHAC2|CHDH|CKM|CNDP2|DHFR|FPGS|GAMT|GART|GATM|GCH1|GCLC|GCLM|GGCT|GGT1|GGT3P|GGT5|GGT6|GGT7|GSS|HAGH|MGST2|MTHFD1|MTHFD1L|MTHFS|OPLAH|PLOD1|PLOD2|PLOD3|PLSCR1|PTDSS1|PTDSS2|SHMT1|SLC27A1|TMLHE|	UP	PW
positive regulation of neurotransmitter secretion	GO:0001956	22	22	1.4534	0.00365	0.0456894	0.067855	0.656343	0.853	NA	ADORA2A|BAIAP3|CACNA1D|CACNB2|CDK5|CNR1|DNM1L|DTNBP1|GPER1|KMO|NLGN1|RAB3GAP1|SNCA|STX1A|STX1B|STXBP1|SYT1|SYT7|SYT9|TACR2|UNC13A|UNC13B|	DOWN	PW
regulation of G protein-coupled receptor signaling pathway	GO:0008277	131	131	1.09111	0.003713	0.0463413	0.0610023	0.615227	0.928	NA	ABHD6|ACPP|ADA|ADCYAP1|ADM|ADRB2|ADRB3|AIPL1|ALK|APLN|APLNR|APLP1|ARRB1|ARRB2|ARRDC3|ATP2B4|BICD1|C3|CALM1|CAMKMT|CAV2|CCL5|CHGA|CNGA1|CNGB1|CNTN2|CRY1|DGKQ|DNM1|DNM2|DRD2|DTNBP1|DYNLT1|EDN1|FGF8|FRMPD1|FZD2|GIPR|GIT1|GIT2|GNAI2|GNG4|GNG7|GPER1|GPR27|GPRASP1|GRK1|GRK4|GRK5|GRK6|GRK7|GSK3A|GTF2H2|GUCA1A|GUCA1B|GUCY2D|HOMER2|HTR1B|HTR2B|KCTD16|KCTD8|KLK14|KLK5|KLK6|LRRK2|MET|METAP1|METAP2|MGLL|MGRN…	DOWN	PW
calcium ion transmembrane transporter activity	GO:0015085	134	134	1.09103	0.003725	0.0463615	0.0671992	0.65148	0.926	NA	ANXA2|ANXA2P2|ANXA5|ANXA6|ATP2A1|ATP2A2|ATP2A3|ATP2B1|ATP2B2|ATP2B3|ATP2B4|ATP2C1|ATP2C2|CACHD1|CACNA1A|CACNA1B|CACNA1C|CACNA1D|CACNA1E|CACNA1F|CACNA1G|CACNA1H|CACNA1I|CACNA1S|CACNA2D1|CACNA2D2|CACNA2D3|CACNA2D4|CACNB1|CACNB2|CACNB3|CACNB4|CACNG2|CACNG3|CACNG4|CACNG5|CACNG6|CACNG7|CACNG8|CALHM1|CATSPER2|CATSPER3|CDK5|CHRNA10|CHRNA7|CLCA3P|CNR1|CUL5|FAM155A|FAM155B|FKBP1B|GAS6|GPM6A|GRIN1|GRIN2A|G…	DOWN	PW
carbohydrate transmembrane transport	GO:0034219	33	33	0.75093	0.001075	0.0466961	0.005023	0.232371	0.652	NA	DRD1|HNF1A|PPARD|PPBP|RAB4B|SESN2|SLC17A5|SLC23A1|SLC23A2|SLC26A5|SLC2A1|SLC2A10|SLC2A11|SLC2A12|SLC2A14|SLC2A2|SLC2A3|SLC2A4|SLC2A5|SLC2A6|SLC2A8|SLC2A9|SLC45A1|SLC45A3|SLC50A1|SLC5A1|SLC5A2|SLC5A4|SLC5A9|SORT1|TMEM144|TRARG1|TSC1|	UP	PW
somite development	GO:0061053	72	72	0.642038	0.001036	0.0469127	0.0189623	0.458542	0.867	NA	ABI1|ALDH1A2|AXIN2|BHLHE40|BHLHE41|BMPR1A|COBL|CRB2|DKK1|DLL1|DLL3|EP300|EPB41L5|FOXC1|FOXF1|FRZB|HES1|HES2|HES4|HES5|HES6|HES7|KAT2A|KDM6A|LEF1|LFNG|LOXL3|LRP6|MED12|MEOX1|MEOX2|MESP1|MESP2|MIB1|MTHFD1|NKX3-1|NLE1|NOG|NRARP|NUP133|PALB2|PAX1|PCDH8|PLXNA2|POFUT1|POGLUT1|PPP2R3A|PRKDC|PSEN1|PTCH1|RBBP6|RBPJ|RIPPLY2|ROR2|SEMA3C|SFRP1|SFRP2|SHH|SIX1|SIX4|SMAD3|SMAD4|SMO|SOX11|TBX6|TCAP|TMED2|WDR19|W…	UP	PW
negative regulation of coagulation	GO:0050819	44	44	0.713362	0.001051	0.0470696	0.0311744	0.567002	0.827	NA	ABAT|ADAMTS18|ADTRP|ALOX12|ANXA2|ANXA2P2|ANXA5|APOE|C1QTNF1|CD34|CD9|CEACAM1|CPB2|EDN1|F11|F12|GP1BA|HRG|HS3ST5|KLKB1|KNG1|NOS3|PDGFA|PDGFB|PDGFRA|PLAT|PLAU|PLAUR|PLG|PRKCD|PRKG1|PROC|PROCR|PROS1|SERPINE1|SERPINE2|SERPINF2|SERPING1|TFPI|THBD|TMPRSS6|TSPAN8|UBASH3B|VTN|	UP	PW
monosaccharide transmembrane transporter activity	GO:0015145	20	20	1.0123	0.001075	0.047167	0.006835	0.293836	0.507	NA	PPBP|SLC23A1|SLC23A2|SLC2A1|SLC2A10|SLC2A12|SLC2A14|SLC2A2|SLC2A3|SLC2A4|SLC2A5|SLC2A6|SLC2A8|SLC2A9|SLC5A1|SLC5A11|SLC5A2|SLC5A3|SLC5A4|SLC5A9|	UP	PW
intestinal absorption	GO:0050892	26	26	0.920503	0.001065	0.047215	0.05284	0.730153	0.786	NA	ABCG5|ABCG8|ACO1|ADRA2A|AKR1C1|CD36|CEL|EZR|F11R|FABP2|GCNT3|KCNQ1|LDLR|LEP|LIMA1|NPC1L1|PLS1|SCARB1|SLC26A6|SLC2A2|SLC2A5|SLC46A1|SLC5A1|TJP2|VDR|VIL1|	UP	PW
organic acid transmembrane transporter activity	GO:0005342	144	144	0.56268	0.001032	0.0472475	0.0187447	0.461141	0.921	GO:0046943|carboxylic acid transmembrane transporter activity,	ABCC2|ABCC3|AKR1C4|AQP9|BSG|CEACAM1|CTNS|EMB|MFSD2A|MPC1|MPC2|OCA2|PDPN|PQLC2|SERINC3|SERINC5|SFXN5|SLC10A1|SLC10A2|SLC10A4|SLC10A6|SLC13A3|SLC13A4|SLC13A5|SLC15A4|SLC16A1|SLC16A10|SLC16A11|SLC16A12|SLC16A13|SLC16A14|SLC16A2|SLC16A3|SLC16A4|SLC16A5|SLC16A6|SLC16A7|SLC16A8|SLC16A9|SLC17A4|SLC17A5|SLC17A6|SLC17A7|SLC17A8|SLC19A1|SLC19A2|SLC1A1|SLC1A2|SLC1A3|SLC1A4|SLC1A5|SLC1A6|SLC1A7|SLC22A13|SLC2…	UP	PW
carboxylic acid transmembrane transporter activity	GO:0046943	144	144	0.56268	0.001032	0.0472475	0.0187447	0.461141	0.921	GO:0005342|organic acid transmembrane transporter activity,	ABCC2|ABCC3|AKR1C4|AQP9|BSG|CEACAM1|CTNS|EMB|MFSD2A|MPC1|MPC2|OCA2|PDPN|PQLC2|SERINC3|SERINC5|SFXN5|SLC10A1|SLC10A2|SLC10A4|SLC10A6|SLC13A3|SLC13A4|SLC13A5|SLC15A4|SLC16A1|SLC16A10|SLC16A11|SLC16A12|SLC16A13|SLC16A14|SLC16A2|SLC16A3|SLC16A4|SLC16A5|SLC16A6|SLC16A7|SLC16A8|SLC16A9|SLC17A4|SLC17A5|SLC17A6|SLC17A7|SLC17A8|SLC19A1|SLC19A2|SLC1A1|SLC1A2|SLC1A3|SLC1A4|SLC1A5|SLC1A6|SLC1A7|SLC22A13|SLC2…	UP	PW
inner ear morphogenesis	GO:0042472	80	80	0.626071	0.001135	0.0483057	0.0790559	0.871663	0.88	NA	ABR|ALDH1A3|ATP6V1B1|ATP8A2|BCR|CELSR1|CEP290|CHD7|CHRNA10|CLRN1|COL11A1|COL2A1|CTHRC1|DLX5|DLX6|DVL1|DVL2|EPHB2|EYA1|FGF10|FGF8|FGF9|FGFR1|FGFR2|FRZB|FZD2|FZD3|FZD6|GATA2|GLI2|GRHL3|HPN|INSIG1|INSIG2|ITGA8|KCNQ4|LRIG1|LRIG3|MAFB|MYO15A|MYO3A|MYO3B|MYO7A|NR4A3|NTN1|OTOP1|OTX1|PAX2|PAX8|PDZD7|POU3F4|PROX1|PRRX1|PTK7|ROR2|SCRIB|SEC24B|SIX1|SIX4|SLC44A4|SLC9A3R1|SLITRK6|SOBP|SOD1|SOX9|SPRY2|STRC|TBX…	UP	PW
odontogenesis of dentin-containing tooth	GO:0042475	64	64	0.648324	0.001132	0.0486628	0.115698	0.967408	0.878	NA	ACVR2B|ADM|ANKRD11|ATF2|BAX|BCL11B|BCL2L11|BMP2|BMP4|BMP7|BMPR1A|BSG|CA2|CNNM4|CSF3R|CTNNA1|CTNNB1|DLX1|DLX2|EDA|EDAR|ENAM|FAM20A|FAM20C|FGF10|FOXC1|FOXO1|GLI2|GLI3|GNAO1|HDAC1|HDAC2|HTRA1|ITGA6|ITGB4|JAG2|KLK4|KLK5|LAMA5|LEF1|LRP4|LRP6|MSX1|MSX2|NF2|NFIC|PDGFRA|PERP|PPARA|ROGDI|RUNX2|SCN5A|SERPINE1|SHH|SLC24A4|SMO|SOSTDC1|STIM1|TBX1|TNC|TP63|TRAF6|WDR72|WNT6|	UP	PW
positive regulation of neurotransmitter transport	GO:0051590	37	37	1.26396	0.003938	0.0488622	0.173803	1	0.886	NA	ADORA2A|APLN|ARL6IP1|BAIAP3|CACNA1D|CACNB2|CDK5|CNR1|DNM1L|DRD2|DRD4|DTNBP1|GPER1|KMO|NLGN1|NPPA|NTSR1|P2RX7|PSEN1|RAB3B|RAB3GAP1|SLC6A1|SLC6A4|SNCA|SNX4|STX1A|STX1B|STXBP1|SYT1|SYT7|SYT9|TACR2|TRH|UNC13A|UNC13B|VAMP7|VAMP8|	DOWN	PW
organic hydroxy compound biosynthetic process	GO:1901617	166	166	0.552438	0.001176	0.0490877	0.0002696	0.0216524	0.962	NA	ACAA2|ACAT2|ACER1|ACER2|ACER3|ACLY|ACOT8|ACOX2|AKR1B1|AKR1C3|AKR1C4|AKR1D1|ALOX12|ALOX15|AMACR|APOA1|APOE|ARV1|ASAH2|ASAH2B|ASIP|BAAT|CACNA1H|CES1|CFTR|CH25H|CITED1|CNBP|CTNS|CYB5R1|CYB5R2|CYB5R3|CYP11B1|CYP27A1|CYP27B1|CYP2R1|CYP39A1|CYP3A4|CYP46A1|CYP51A1|CYP7B1|CYP8B1|DAO|DBH|DCT|DDT|DHCR24|DHCR7|DHDDS|DHFR|EBP|FAXDC2|FDFT1|FDPS|FGF2|G6PD|GBA|GCH1|GGPS1|GOT1|GPR37|HMGCR|HMGCS1|HSD17B3|HSD17B4|…	UP	PW
epidermis morphogenesis	GO:0048730	25	25	0.95363	0.001175	0.0495129	0.01143	0.36576	0.745	NA	ATP7A|BCL2|CTNNB1|FGF10|FGF7|FGFR2|FOXE1|FOXQ1|GORAB|IGFBP5|INTU|KLF4|KLK14|KRT17|NOTCH1|PLOD3|SHH|SMO|SNAI1|SOSTDC1|TGFB2|TGM3|TMEM79|TP63|WNT10A|	UP	PW
dicarboxylic acid metabolic process	GO:0043648	95	95	1.12125	0.004003	0.0495193	0.0890677	0.788092	0.989	NA	AADAT|ACLY|ACOT4|ACOT8|ACSF3|ADHFE1|ADSS|ADSSL1|ALDH18A1|ALDH1L1|ALDH1L2|ALDH4A1|ALDH5A1|AMDHD1|ASL|ASPA|ASS1|ATIC|CPOX|D2HGDH|DDO|DHFR|DLD|DLST|FH|FOLR2|FPGS|FTCD|GAD1|GAD2|GCLC|GCLM|GGT1|GGT2|GGT3P|GGT5|GGT7|GLS|GLS2|GLUD1|GLUD2|GLUL|GOT1|GOT2|GPT2|GRHPR|HAAO|HOGA1|IDH1|IDH2|KMO|KYNU|L2HGDH|MDH1|MDH1B|MDH2|ME1|ME2|ME3|MRPS36|MTHFD1|MTHFD1L|MTHFD2|MTHFD2L|MTHFR|MTHFS|MTRR|NAGS|NIT2|NMNAT1|NMNAT2…	DOWN	PW
regulation of glial cell differentiation	GO:0045685	60	60	0.660452	0.001231	0.0508665	0.001454	0.0896869	0.892	NA	AGER|APP|ASPA|BIN1|BMP2|CDK1|CLCF1|CNTN2|CTNNB1|CXCR4|DAAM2|DAB1|DAG1|DICER1|DLX1|DLX2|DUSP10|EPHA4|GPR37L1|GSX2|HDAC1|HDAC2|HES1|HES5|ID2|ID4|IL6|IL6ST|KDM4A|LDLR|LIN28A|MIR142|MTOR|NF1|NKX2-2|NKX6-1|NKX6-2|NOG|NOTCH1|NR2E1|NTRK3|OLIG2|PPARG|PRMT5|PRPF19|RELA|RHEB|RNF112|SERPINE2|SHH|SLC45A3|SPINT1|TENM4|TGFB1|TLR2|TNFRSF21|TP73|TTBK1|WDR1|ZNF365|	UP	PW
regulation of ossification	GO:0030278	162	161	0.551531	0.001244	0.0508965	0.0596958	0.767569	0.978	NA	ACVR1|ACVR2A|ACVR2B|ADRB2|ANKH|ANO6|ATP6AP1|ATRAID|AXIN2|BCL2|BCOR|BGLAP|BMP2|BMP2K|BMP4|BMP6|BMP7|BMPR1A|BMPR1B|BMPR2|CCN1|CCR1|CDK6|CEBPA|CEBPB|CHRD|CHSY1|CITED1|CLIC1|COMP|CSF1|CTHRC1|CTNNB1|CTNNBIP1|CYP27B1|DDR2|DDX5|DHRS3|DKK1|ECM1|EGR2|ENPP1|ESRRA|FAM20C|FBN2|FBXO5|FGF23|FGFR2|FZD9|GDF10|GDPD2|GLI1|GLI3|GNAS|GPM6B|GREM1|HDAC4|HDAC7|HEMGN|HGF|HIF1A|ID1|ID2|ID3|ID4|IFITM1|IGF1|IGFBP5|IL6|IL6R…	UP	PW
long-term memory	GO:0007616	31	31	1.34139	0.004195	0.0517505	0.036205	0.446633	0.83	NA	ADCY1|ADCY8|APOE|ARC|BTBD9|CALB1|CAMK4|CPEB3|CTNS|DRD2|EIF2AK4|GRIA1|GRIN1|KAT2A|LDLR|LRRN4|MECP2|MTOR|NPAS4|PJA2|PRKCZ|PRNP|RASGRF1|RELN|RGS14|RPS6KB1|SGK1|SHANK1|SLC17A7|SRF|TAC1|	DOWN	PW
integral component of organelle membrane	GO:0031301	197	197	1.04946	0.004277	0.0526072	0.359091	1	0.912	NA	A4GALT|ABCB10|ABCB6|ABCD1|ACER2|ACER3|AFG3L2|AGK|APOO|APOOL|ARMCX3|ATP13A2|B4GALNT1|BAK1|BET1|BET1L|BID|BNIP3|CASD1|CHCHD10|CHCHD3|CHCHD6|CHST12|CLSTN1|CNR1|COA1|COA3|COQ2|COX11|COX16|COX18|CPT1A|CSGALNACT1|CSGALNACT2|DMPK|DNAJC11|EMC6|ENTPD4|ERGIC2|ERGIC3|ETFDH|FAR1|FAR2|FIS1|FKTN|FUNDC1|FUNDC2|FURIN|GABRA2|GALNT2|GDAP1|IER3IP1|IMMT|ITM2B|L2HGDH|LAMP1|LAMP2|LBR|LEMD2|LEMD3|LFNG|MAN1C1|MCU|MCUR1|…	DOWN	PW
regulation of actin filament polymerization	GO:0030833	143	143	1.07645	0.004311	0.0528784	0.226829	1	0.919	NA	ABI2|ACTR2|ACTR3|ACTR3B|ACTR3C|ADD1|ADD2|ADD3|ALOX15|AP1AR|ARF1|ARF6|ARFGEF1|ARHGAP18|ARHGAP28|ARPC1A|ARPC1B|ARPC2|ARPC3|ARPC4|ARPC5|ARPC5L|AVIL|BAG4|BAIAP2|BAIAP2L1|BAIAP2L2|BBS4|BIN1|BRK1|C15orf62|CAPG|CAPZA1|CAPZA2|CAPZB|CCR7|CDC42EP1|CDC42EP2|CDC42EP3|CDC42EP4|CDC42EP5|CORO1A|CORO1B|CTTN|CYFIP1|DLG1|DMTN|EPS8|EVL|FAM206A|FCHSD1|FCHSD2|FER|FHOD3|FMN1|GMFB|GMFG|GRB2|GSN|HAX1|HCK|HCLS1|HIP1R|ICA…	DOWN	PW
dendrite membrane	GO:0032590	38	38	1.25921	0.004351	0.0532115	0.118267	0.915173	0.716	NA	AKAP5|ATF4|ATP2B1|DDN|GABARAPL1|GABRA1|GABRA2|GABRA3|GABRA4|GABRA5|GABRA6|GABRE|GABRG1|GABRG2|GABRG3|GPER1|GRIA1|HPCA|INSR|ITGA8|KCNB1|KCNC1|KCNC2|KCNC3|KCNC4|LAMP5|MPP2|OPRD1|OPRM1|PALM|SGCE|SHISA6|SHISA7|SHISA9|TACR3|THY1|TRPV1|WLS|	DOWN	PW
pyruvate metabolic process	GO:0006090	66	66	1.17027	0.004367	0.0532504	0.401678	1	0.876	NA	ACOT12|ADPGK|AGXT|ALDOA|ALDOB|ALDOC|BPGM|BSG|DHTKD1|DLAT|DLD|ENO1|ENO2|ENO3|ENO4|GALK1|GAPDH|GAPDHS|GCK|GLO1|GPI|HAGH|HK1|HK2|HK3|HKDC1|HOGA1|LDHA|LDHAL6B|LDHB|LDHC|ME1|ME2|ME3|MPC1|MPC2|NR4A3|OGDH|OGDHL|PC|PCK1|PCK2|PDHA1|PDHB|PDHX|PFKFB1|PFKFB2|PFKL|PFKM|PFKP|PGAM1|PGAM2|PGAM4|PGK1|PGM1|PGM2L1|PKLR|PKM|PRKAG3|SDS|SLC16A1|SLC16A3|SLC16A8|SRR|TPI1|VDAC1|	DOWN	PW
glial cell migration	GO:0008347	34	34	1.27507	0.004424	0.0537938	5.456e-08	1.451e-05	0.851	NA	APCDD1|AZU1|C16orf45|CCL2|CDK5|CDK5R1|CDK5R2|CSPG4|CTNNB1|DAB1|DAB2IP|EPHA4|GLI3|HEXB|LAMB1|MATN2|MBOAT7|MMP14|NDN|NR2E1|P2RY1|P2RY12|PAFAH1B1|RELN|RTN4|SCRIB|SOCS7|SRGAP2|SRGAP2C|SUN1|SUN2|SYNE2|TGFB2|TSPO|	DOWN	PW
epithelial tube formation	GO:0072175	120	120	0.572539	0.001334	0.0540839	0.0354632	0.616046	0.994	NA	ABL1|ADM|APAF1|ARHGAP35|ARID1A|BBS4|BCL10|BMP4|BMP5|BMP7|CC2D2A|CELSR1|CEP290|CFL1|COBL|CTHRC1|CTNNB1|DEAF1|DLC1|DVL1|DVL2|DVL3|FGF10|FGF8|FGFR2|FUZ|FZD1|FZD2|FZD3|FZD6|GDF7|GDNF|GLMN|GREM1|GRHL2|GRHL3|HES5|HIF1A|HNF1B|IFT122|IFT172|IFT52|IFT57|KAT2A|KDM2B|KDM6A|KIF20B|LHX2|LIAS|LMO4|LRP2|LRP6|LUZP1|MED12|MIB1|MKS1|MTHFD1|MTHFD1L|MTHFR|NODAL|NOG|OSR1|OVOL2|PAX2|PAX8|PFN1|PHACTR4|PLXNB2|PODXL|PRIC…	UP	PW
visual behavior	GO:0007632	48	48	1.21432	0.004538	0.0550254	0.22945	1	0.844	NA	ABCC8|APP|ATP1A2|B4GALT2|BRAF|CCK|CDK5|CHRNB2|CREB1|CTNS|DBH|DDHD2|DEAF1|DRD1|DRD2|DYNLRB1|GRIN1|GRIN2A|HIF1A|HMGCR|HRH1|HRH2|IFT20|ITGB1|KIT|KRAS|LRRN4|MECP2|MEIS2|MTOR|NDRG4|NETO1|NF1|NLGN3|NPHP1|NPHP4|NPTN|PDE1B|PIAS1|PPP1R1B|RAG1|RGS14|RIC8A|SLC1A2|SLC7A11|SYNGAP1|SYNPO|TANC1|	DOWN	PW
response to mineralocorticoid	GO:0051385	33	33	1.27351	0.004563	0.0551741	0.0443664	0.503529	0.864	NA	AANAT|AIFM1|ATP2B1|AVPR1A|CALM1|CALM3|CCN2|CCND1|CDKN1A|CRH|CYBA|CYBB|EDN1|FOS|FOSB|FOSL1|FOXO3|GPER1|HSD3B1|HSD3B2|HTR1B|KRAS|MAOB|NEFL|NPAS4|NTRK3|PARP1|PEBP1|RAN|SRC|STAR|TH|TRH|	DOWN	PW
serine-type peptidase activity	GO:0008236	169	169	0.542204	0.001381	0.0554595	0.0403539	0.660562	0.0166	NA	ACE|ADAM8|APEH|AZU1|BMP1|C1QA|C1QB|C1QC|C1R|C1RL|C1S|C2|C3|C4A|C4B|CELA2A|CELA2B|CELA3B|CFB|CFD|CFI|CFP|CLPP|COLEC10|COLEC11|CORIN|CPD|CPVL|CTRB2|CTRC|CTRL|CTSA|CTSB|CTSC|CTSD|CTSH|CTSK|CTSL|CTSS|CTSV|DPP10|DPP4|DPP6|DPP7|DPP8|DPP9|ENDOU|F10|F11|F12|F3|F7|FAP|FCN1|FCN3|FURIN|GZMM|HABP2|HGF|HGFAC|HP|HPN|HPR|HTRA1|HTRA2|HTRA3|HTRA4|IGHG1|IMMP1L|IMMP2L|KLK10|KLK11|KLK14|KLK2|KLK4|KLK5|KLK6|KLK7|KLKB…	UP	PW
stress-activated protein kinase signaling cascade	GO:0031098	128	128	1.0856	0.004607	0.0555427	0.075942	0.713486	0.928	NA	ADORA2B|AGT|AKR1B1|ARHGEF6|BTRC|CCDC88C|CCM2|CD40LG|CDC42EP5|CHUK|CRKL|CRYAB|CUL1|DAB2IP|DAXX|DBNL|DUSP9|ERCC6|ERN1|ERN2|FBXW11|GFRAL|GPS1|GPS2|IKBKB|IKBKG|IRAK1|IRAK2|IRAK4|KAT7|LGALS9|MAP2K1|MAP2K2|MAP2K3|MAP2K4|MAP2K5|MAP2K6|MAP2K7|MAP3K1|MAP3K10|MAP3K11|MAP3K12|MAP3K13|MAP3K14|MAP3K19|MAP3K2|MAP3K3|MAP3K4|MAP3K5|MAP3K6|MAP3K7|MAP3K8|MAP3K9|MAP4K1|MAP4K2|MAP4K3|MAP4K4|MAP4K5|MAPK1|MAPK10|MAPK1…	DOWN	PW
chromatin assembly	GO:0031497	136	136	1.08519	0.004682	0.0561312	0.0439256	0.502547	0.268	NA	ANP32B|ASF1A|ASF1B|ATRX|BAHD1|BRD2|CABIN1|CDAN1|CDKN2A|CENPC|CENPH|CENPI|CENPK|CENPL|CENPM|CENPN|CENPO|CENPP|CENPQ|CENPT|CENPU|CENPV|CENPW|CHAF1A|CHAF1B|CTCF|DAXX|GATAD1|GRWD1|H1F0|H1FNT|H1FX|H2AFB2|H2AFX|H2AFY|H2AFY2|H2BFM|H3F3A|H3F3B|HAT1|HELLS|HILS1|HIRA|HIST1H1A|HIST1H1B|HIST1H1C|HIST1H1D|HIST1H1E|HIST1H2BB|HIST1H2BC|HIST1H2BD|HIST1H2BE|HIST1H2BF|HIST1H2BG|HIST1H2BH|HIST1H2BI|HIST1H2BJ|HIST1H…	DOWN	PW
cellular potassium ion transport	GO:0071804	138	138	1.0852	0.00468	0.0562667	0.0927643	0.7992	0.747	GO:0071805|potassium ion transmembrane transport,	ABCC8|ABCC9|AQP1|ATP1A1|ATP1A2|ATP1A3|ATP1A4|ATP1B1|ATP1B2|ATP1B3|ATP4A|FXYD2|HCN1|HCN2|HCN3|HCN4|HPN|KCNA1|KCNA2|KCNA3|KCNA4|KCNA5|KCNA6|KCNA7|KCNAB1|KCNAB2|KCNAB3|KCNB1|KCNB2|KCNC1|KCNC2|KCNC3|KCNC4|KCND1|KCND2|KCND3|KCNE1|KCNE2|KCNE3|KCNE4|KCNF1|KCNG1|KCNG2|KCNG3|KCNG4|KCNH1|KCNH2|KCNH3|KCNH4|KCNH5|KCNH6|KCNH7|KCNH8|KCNIP1|KCNIP2|KCNIP3|KCNIP4|KCNJ1|KCNJ10|KCNJ11|KCNJ12|KCNJ13|KCNJ14|KCNJ15|KC…	DOWN	PW
potassium ion transmembrane transport	GO:0071805	138	138	1.0852	0.00468	0.0562667	0.0927643	0.7992	0.747	GO:0071804|cellular potassium ion transport,	ABCC8|ABCC9|AQP1|ATP1A1|ATP1A2|ATP1A3|ATP1A4|ATP1B1|ATP1B2|ATP1B3|ATP4A|FXYD2|HCN1|HCN2|HCN3|HCN4|HPN|KCNA1|KCNA2|KCNA3|KCNA4|KCNA5|KCNA6|KCNA7|KCNAB1|KCNAB2|KCNAB3|KCNB1|KCNB2|KCNC1|KCNC2|KCNC3|KCNC4|KCND1|KCND2|KCND3|KCNE1|KCNE2|KCNE3|KCNE4|KCNF1|KCNG1|KCNG2|KCNG3|KCNG4|KCNH1|KCNH2|KCNH3|KCNH4|KCNH5|KCNH6|KCNH7|KCNH8|KCNIP1|KCNIP2|KCNIP3|KCNIP4|KCNJ1|KCNJ10|KCNJ11|KCNJ12|KCNJ13|KCNJ14|KCNJ15|KC…	DOWN	PW
oxidoreductase activity, acting on NAD(P)H	GO:0016651	98	98	1.11598	0.004779	0.0571323	0.245396	1	0.736	NA	ADH4|AIFM1|AKR1C1|AKR1C2|AKR1C3|AKR1C4|CBR1|CBR4|COX15|CRYZ|CRYZL1|CYB5R1|CYB5R2|CYB5R3|CYB5R4|CYB5RL|CYBA|CYBB|DCXR|DECR1|DHDH|DHRS4|DLD|DPYD|DUOX1|DUOX2|ECSIT|GMPR|GMPR2|GSR|KMO|MICAL1|MICAL2|MIOX|MTRR|NCF1|NCF1B|NCF1C|NCF2|NDOR1|NDUFA1|NDUFA10|NDUFA12|NDUFA13|NDUFA2|NDUFA3|NDUFA4|NDUFA5|NDUFA6|NDUFA7|NDUFA8|NDUFA9|NDUFAB1|NDUFAF2|NDUFB1|NDUFB10|NDUFB2|NDUFB3|NDUFB4|NDUFB5|NDUFB6|NDUFB7|NDUFB8|…	DOWN	PW
regulation of collagen biosynthetic process	GO:0032965	32	32	0.740457	0.001439	0.0572388	0.0645044	0.784373	0.854	NA	ARRB2|BMP4|CBX8|CCN2|CIITA|CREB3L1|CYGB|EMILIN1|ENG|ERRFI1|F2R|GOT1|HDAC2|IL6|ITGA2|LARP6|MIR145|MIR29A|MYB|NPPC|PDGFRB|PPARD|PPARG|RAP1A|RGCC|SERPINF2|SUCO|TGFB1|TGFB3|UCN|VIM|WNT4|	UP	PW
response to ethanol	GO:0045471	112	112	1.10148	0.004851	0.0578302	0.160052	1	0.993	NA	AACS|ABAT|ACTC1|ACTR2|ADCY7|ADCYAP1R1|ADH6|ADH7|ADIPOQ|ALAD|BAD|BAK1|BGLAP|BIRC2|CA3|CASP8|CAT|CBL|CCND1|CD14|CD27|CDK1|CDO1|CHRNB2|CLDN1|CLDN18|CNR1|CRH|CRHBP|CYBB|CYP2E1|DBH|DMAP1|DNMT3A|DRD2|DRD4|EEF1B2|EEF2|EPS8|FECH|FGFR2|FYN|G6PD|GGH|GLRA1|GLRA2|GNRH1|GOT2|GRIN1|GRIN2A|GRIN2B|GRIN3A|GSN|GSTP1|HAMP|HDAC2|HMGCR|HPGD|HTR1B|HTR3A|ICAM1|ITPR2|KCNC2|KCNMB1|LEP|MAOB|MGMT|MSTN|NPPC|NQO1|NTRK3|OGG1|…	DOWN	PW
chloride channel activity	GO:0005254	71	71	0.633065	0.00149	0.0581756	0.0103473	0.36097	0.537	NA	ANO1|ANO10|ANO2|ANO3|ANO4|ANO5|ANO6|ANO7|ANO8|ANO9|APOL1|BEST1|BEST2|BEST3|BEST4|BSND|CFTR|CLCA2|CLCA3P|CLCA4|CLCC1|CLCN1|CLCN2|CLCN3|CLCN4|CLCN5|CLCN6|CLCN7|CLCNKB|CLDN4|CLIC1|CLIC2|CLIC3|CLIC4|CLIC5|CLIC6|FXYD1|FXYD3|GABRA1|GABRA2|GABRA3|GABRA4|GABRA5|GABRA6|GABRB1|GABRB2|GABRB3|GABRD|GABRE|GABRG1|GABRG2|GABRG3|GABRP|GABRQ|GABRR2|GABRR3|GLRA1|GLRA2|GLRA3|GLRA4|GLRB|NMUR2|SLC17A7|SLC1A4|SLC26A6|…	UP	PW
tube formation	GO:0035148	133	133	0.565414	0.001488	0.0586559	0.0478411	0.719477	0.993	NA	ABL1|ADM|APAF1|ARHGAP35|ARID1A|ATOH8|BBS4|BCAS3|BCL10|BCL2L11|BMP4|BMP5|BMP7|CC2D2A|CELSR1|CEP290|CFL1|COBL|CTHRC1|CTNNB1|DAB2IP|DEAF1|DLC1|DVL1|DVL2|DVL3|EDA|EDAR|FGF10|FGF8|FGFR2|FUZ|FZD1|FZD2|FZD3|FZD6|GDF7|GDNF|GLMN|GREM1|GRHL2|GRHL3|HES5|HIF1A|HNF1B|IFT122|IFT172|IFT52|IFT57|ITGB1BP1|KAT2A|KDM2B|KDM6A|KIF20B|LHX2|LIAS|LMO4|LRP2|LRP6|LUZP1|MED12|MIB1|MKS1|MTHFD1|MTHFD1L|MTHFR|NFIB|NODAL|NOG|N…	UP	PW
regulation of protein polymerization	GO:0032271	190	190	1.0464	0.00496	0.0588033	0.322916	1	0.928	NA	ABI2|ABL1|ACTR2|ACTR3|ACTR3B|ACTR3C|ADD1|ADD2|ADD3|AKAP9|ALOX15|ANKRD53|AP1AR|ARF1|ARF6|ARFGEF1|ARHGAP18|ARHGAP28|ARL2|ARPC1A|ARPC1B|ARPC2|ARPC3|ARPC4|ARPC5|ARPC5L|AVIL|BAG4|BAIAP2|BAIAP2L1|BAIAP2L2|BBS4|BIN1|BRK1|C15orf62|CAMSAP1|CAMSAP2|CAMSAP3|CAPG|CAPZA1|CAPZA2|CAPZB|CAV3|CCR7|CDC42EP1|CDC42EP2|CDC42EP3|CDC42EP4|CDC42EP5|CDK5R1|CDK5RAP2|CDKN1B|CLASP1|CLIP1|CLIP3|CORO1A|CORO1B|CTTN|CYFIP1|DCTN…	DOWN	PW
lysosomal transport	GO:0007041	95	95	1.1149	0.004954	0.0588908	0.374012	1	0.83	NA	ADRB2|AKTIP|ANKFY1|AP1G1|AP3B1|AP3D1|AP3M1|AP4M1|ARSB|ATG14|BIN1|C9orf72|CACNG2|CACNG3|CACNG4|CACNG5|CACNG7|CACNG8|CCDC91|CHMP2B|CHMP3|CHMP5|CLEC16A|CLU|DENND3|DTX3L|EHD3|FAM160A2|GAK|GCC2|GNPTAB|GNPTG|GPRASP1|HGS|HGSNAT|HMGXB4|HOOK1|HOOK2|HOOK3|HSPA8|IGF2R|KIF13A|LAMP1|LAMP2|LARS|LYST|M6PR|MGRN1|MTM1|NAGPA|NCOA4|NEDD4|NPC1|PCDHGA3|PCSK9|PINK1|RAB12|RAB7A|RHOB|RILP|SCARB2|SCYL2|SNAPIN|SNX16|SNX27…	DOWN	PW
positive regulation of animal organ morphogenesis	GO:0110110	67	67	0.639643	0.001582	0.0590742	0.101984	0.956045	0.897	NA	ACVR1|AGT|AR|BASP1|BAX|BMP2|BMP4|BMP7|CD34|CFLAR|CSF1|CTNNB1|DKK1|EDN1|ENAM|ENG|FGF1|FGF10|FGF7|FGF8|FGFR1|FGFR2|FOXP2|FRS2|GDNF|GREM1|HOXB7|HPN|JAG1|LGR4|MAGED1|MED1|MESP1|MYC|NOG|NOTCH1|PAX2|PAX8|PIM1|PTN|RBPJ|ROBO1|ROBO2|SEMA3C|SIX1|SIX4|SMAD4|SMO|SOX8|SOX9|SPRY1|SRSF6|STOX1|TFAP2A|TGFB1|TGFB2|TGFBR1|TGFBR2|TNFAIP3|TWIST1|VDR|VEGFA|WNT2|WNT2B|WNT4|WNT6|XBP1|	UP	PW
central nervous system neuron development	GO:0021954	76	76	1.1341	0.005004	0.0591559	0.0453087	0.508796	0.893	NA	ADARB1|ARHGAP35|ARX|ASCL1|ATF5|ATP7A|AUTS2|BTG2|C12orf57|CDH11|CDK5|CHRNB2|CNTN2|CRK|CRKL|DCC|DCLK1|DCLK2|DRD1|DRD2|EPHA4|EPHB1|EPHB2|EPHB3|FBXO45|FEZF2|FGF8|FGFR2|GABRB1|GATA2|GBA2|GLI2|HPRT1|HSP90AA1|HSP90AB1|LEP|LHX6|MAP2|MAPT|MYCBP2|NANOS1|NDEL1|NFIB|NIN|NPY|NR2E1|NR4A2|NRP1|NRP2|NTRK2|OGDH|PAFAH1B1|PLXNA3|PLXNA4|PTEN|PTK2|RAC3|RAPGEF2|ROBO1|ROBO2|SALL3|SCN1B|SEMA3A|SLC4A10|SLIT1|SLIT2|SLIT3|…	DOWN	PW
metallopeptidase activity	GO:0008237	159	159	0.547674	0.001571	0.0591607	0.0142335	0.414918	0.00772	NA	ACE|ACE2|ACY1|ADAM10|ADAM11|ADAM12|ADAM15|ADAM17|ADAM18|ADAM19|ADAM20|ADAM21|ADAM22|ADAM23|ADAM28|ADAM29|ADAM32|ADAM33|ADAM7|ADAM8|ADAM9|ADAMDEC1|ADAMTS1|ADAMTS10|ADAMTS12|ADAMTS13|ADAMTS14|ADAMTS15|ADAMTS16|ADAMTS17|ADAMTS18|ADAMTS19|ADAMTS2|ADAMTS20|ADAMTS3|ADAMTS4|ADAMTS5|ADAMTS6|ADAMTS7|ADAMTS8|ADAMTS9|AEBP1|AFG3L2|AGBL1|AGBL2|AGBL3|AGBL4|AGBL5|AGTPBP1|AMZ1|AMZ2|ANPEP|ASTL|BMP1|BRCC3|C9orf3|C…	UP	PW
purine nucleotide catabolic process	GO:0006195	44	44	1.22696	0.00505	0.0595372	2.475e-05	0.001646	0.83	NA	ABCD1|ACAT1|ACOT7|ADA|AMPD3|DNPH1|GDA|GPX1|HINT1|HPRT1|ITPA|MLYCD|NT5C|NT5C1A|NT5C1B|NT5C2|NT5E|NUDT1|NUDT10|NUDT11|NUDT15|NUDT16|NUDT18|NUDT3|NUDT4|NUDT7|NUDT9|PDE10A|PDE1A|PDE2A|PDE4A|PDE4B|PDE4C|PDE4D|PDE5A|PDE7A|PDE7B|PDE8A|PDE8B|PDE9A|PNP|PRTFDC1|SAMHD1|XDH|	DOWN	PW
tissue regeneration	GO:0042246	45	45	0.687763	0.001569	0.0596399	0.066516	0.797442	0.815	NA	ADAM15|AKIRIN1|ANXA1|APOD|BCL9|BIN3|CCN3|CCNB1|CFLAR|CPQ|DAG1|DYSF|ENO3|ERBB4|EYS|EZH2|FGF10|FZD7|FZD9|GAP43|GPX1|GSN|IFRD1|IGF1|KLK6|LGR6|MSTN|MTPN|MUSTN1|MYOG|NINJ1|NINJ2|NOTCH1|PAX7|PKM|POSTN|PPP3CA|PTPN12|SOX15|SOX2|TARBP2|TEC|WNT10B|WNT7A|YAP1|	UP	PW
regulation of wound healing	GO:0061041	115	115	0.568882	0.001618	0.0598668	0.0837004	0.881755	0.993	NA	ABAT|ABCC8|ADAMTS18|ADRA2A|ADTRP|AGER|AJAP1|ALOX12|ANO6|ANXA1|ANXA2|ANXA2P2|ANXA5|APOE|ARFGEF1|C1QTNF1|CAPN3|CASK|CAV1|CD109|CD34|CD36|CD9|CDKN1A|CDKN1B|CEACAM1|CLASP1|CLASP2|CPB2|CRK|DMTN|DUOX1|DUOX2|DUSP10|EDN1|ENPP4|EPPK1|F11|F12|F2R|F2RL1|F3|F7|FAP|FCER1G|FGF2|GJD4|GP1BA|HBEGF|HMGB1|HMGCR|HPSE|HRAS|HRG|INSL3|KANK1|KLKB1|KNG1|LYN|MIR199B|MTOR|MYLK|MYOZ1|NFE2L2|NOS3|PDGFA|PDGFB|PDGFRA|PDPN|PHLD…	UP	PW
inner ear development	GO:0048839	160	160	0.547762	0.001562	0.0599098	0.116122	0.95964	0.966	NA	ABR|AHI1|ALDH1A3|ANP32B|ATG5|ATP6V1B1|ATP8A2|BCR|BMP2|BMP4|BMPER|C1QB|C1QTNF5|CCM2|CCNA2|CDH23|CDKN1B|CEBPA|CELSR1|CEP290|CHD7|CHRNA10|CLRN1|COL11A1|COL2A1|CTHRC1|CXCL14|CYTL1|DCHS1|DLL1|DLX5|DLX6|DUOX2|DVL1|DVL2|EPHB2|ESRRB|EYA1|FAT4|FGF10|FGF20|FGF8|FGF9|FGFR1|FGFR2|FREM2|FRZB|FZD2|FZD3|FZD6|GABRA5|GABRB2|GABRB3|GATA2|GJB2|GJB6|GLI2|GLI3|GRHL3|HES1|HES5|HEY2|HPCA|HPN|IFT20|IFT27|IFT88|INSIG1|IN…	UP	PW
plasma membrane organization	GO:0007009	76	76	0.618506	0.001562	0.0604519	0.001112	0.0739786	0.816	NA	A4GALT|ABCD1|ABCD2|AHNAK2|AKT1|AKT2|ANK2|ANK3|ANO3|ANO4|ANO6|ANO7|ANO9|ANXA6|ARV1|ATP2A2|BAIAP2|BAIAP2L1|BAIAP2L2|BIN1|BIN2|BIN3|CAV1|CAV2|CAV3|CHMP4A|CLU|COL5A1|CRB1|CXCR4|DMKN|DYSF|EHD2|EMP2|EPB41L3|FA2H|FAT4|FCHO1|FCHO2|FLOT1|FNBP1L|MICALL1|MPP5|MTSS1|MTSS1L|MYH10|MYOF|MYRF|NDRG1|P2RX7|PACSIN1|PACSIN2|PACSIN3|PLSCR1|PLSCR2|PLSCR4|PSAP|PTEN|PTPRC|SERP1|SGIP1|SH3TC2|SNX33|SNX9|SOD1|SPTBN1|STX2|S…	UP	PW
brush border	GO:0005903	87	87	0.6027	0.001662	0.0609716	0.108438	0.963489	0.826	NA	ACE2|ACTN1|ACTN4|ACTR3|ADD3|AMN|ANKS4B|AQP1|ATP6V0A4|ATP7A|B4GALT1|CA4|CAPZA2|CD36|CDHR2|CDHR5|CLIC1|CUBN|CYBRD1|DAB1|DCXR|DNM1L|DRD5|ENPEP|EPS8|ESPN|EZR|FLII|FLNB|GIPC1|GNA12|GNA13|HSP90AB1|ITPR3|KCNK1|LCTL|LIMA1|LRP2|MFSD10|MME|MYH10|MYH14|MYH9|MYL12B|MYL6|MYO1A|MYO1B|MYO1C|MYO1D|MYO1E|MYO7B|NPC1L1|PDZK1|PEMT|PEX19|PLB1|PLEC|PLS1|PTH1R|RALGDS|RGS19|SCIN|SHANK2|SLC11A2|SLC15A1|SLC22A12|SLC22A5|S…	UP	PW
negative regulation of microtubule polymerization or depolymerization	GO:0031111	33	33	1.26518	0.005375	0.0631923	0.203318	1	0.652	NA	APC|APC2|ARHGEF2|C16orf45|CAMSAP1|CAMSAP2|CAMSAP3|CIB1|CKAP2|CLASP1|CLASP2|CLIP3|DYRK1A|EML2|FGF13|FKBP4|HDAC6|KATNB1|MAP2|MAP6D1|MAPRE1|MID1|MID1IP1|NAV3|SNCA|SPEF1|STMN1|STMN2|TAOK1|TBCD|TRIM54|TTBK2|TUBB4A|	DOWN	PW
organelle fusion	GO:0048284	89	88	1.12551	0.005399	0.063295	0.362724	1	0.828	NA	AFG3L2|ANKFY1|BAK1|BAX|BET1|BNIP1|C2CD5|CALR|CAV2|CDK1|CHCHD3|CHMP2B|CHMP3|CYP26C1|DYSF|EEA1|FIS1|GDAP1|GNAI3|GOSR1|GOSR2|LRMP|MFF|MFN1|MFN2|MIEF1|MIEF2|NKD2|OPA1|PCDHGA3|PLD6|PRRT2|RAB20|RAB34|RAB39A|RAB7A|RAB8A|RAB8B|SAMD9|SAMD9L|SEC22B|SNAP23|SNAP25|SNAP29|SNAP47|SNAPIN|SPG11|STOML2|STX10|STX11|STX12|STX16|STX17|STX19|STX1A|STX1B|STX2|STX3|STX4|STX5|STX6|STX7|STX8|SYT4|SYT7|TAP1|TAP2|TAPBP|TGF…	DOWN	PW
organelle membrane fusion	GO:0090174	72	71	1.14448	0.005417	0.0633337	0.30292	1	0.792	NA	ANKFY1|BET1|BNIP1|C2CD5|CALR|CAV2|CHMP2B|CHMP3|DYSF|EEA1|GNAI3|GOSR1|GOSR2|LRMP|MFN1|NKD2|PRRT2|RAB20|RAB34|RAB39A|RAB7A|RAB8A|RAB8B|SAMD9|SAMD9L|SEC22B|SNAP23|SNAP25|SNAP29|SNAP47|SNAPIN|SPG11|STX10|STX11|STX12|STX16|STX17|STX19|STX1A|STX1B|STX2|STX3|STX4|STX5|STX6|STX7|STX8|SYT4|SYT7|TAP1|TAP2|TAPBP|TGFBRAP1|TMEM175|TRARG1|TSNARE1|USO1|UVRAG|VAMP1|VAMP3|VAMP4|VAMP7|VAV3|VCPIP1|VPS11|VPS39|VPS41…	DOWN	PW
regulation of erythrocyte differentiation	GO:0045646	44	44	1.22339	0.005465	0.0637275	0.0315281	0.404167	0.84	NA	ACVR1B|ACVR2A|ANKRD54|ARNT|B2M|CDK6|ETS1|FAM210B|FOXO3|GATA2|HIF1A|HMGB2|HOXA5|HSPA1A|HSPA1B|HSPA9|ID2|INHBA|INPP5D|ISG15|KLF13|LDB1|LYN|MAFB|MAPK11|MAPK14|MED1|NCAPG2|NCKAP1L|P4HTM|PRMT1|RBFOX2|SENP1|SMAP1|SPI1|STAT1|STAT3|STAT5B|TAL1|TRIM58|ZFP36|ZFP36L1|ZFPM1|ZNF16|	DOWN	PW
nucleobase-containing small molecule biosynthetic process	GO:0034404	140	140	1.07036	0.005534	0.0638268	0.0366409	0.450704	0.989	NA	ABCD1|ACAT1|ACOT7|ADA|ADAL|ADK|ADPGK|ALDOA|ALDOB|ALDOC|AMD1|AMPD3|APRT|ASPDH|BPGM|CAD|CDA|CMPK1|CNP|CTPS1|CTPS2|DCK|DCTPP1|DERA|DHODH|DHTKD1|DNPH1|DUT|ENO1|ENO2|ENO3|ENO4|ENPP1|ENPP3|ENTPD2|ENTPD3|ENTPD4|GALK1|GAPDH|GAPDHS|GCK|GDA|GMPS|GPI|GPX1|GUK1|HINT1|HK1|HK2|HK3|HKDC1|HPRT1|IMPDH1|IMPDH2|ITPA|LDHA|MBD4|MLYCD|MTAP|NEIL1|NEIL2|NME1|NME2|NME3|NME4|NME5|NME6|NME7|NME9|NMRK1|NT5C|NT5C1A|NT5C1B|NT…	DOWN	PW
ribonucleoprotein complex binding	GO:0043021	121	121	1.09017	0.005508	0.0638789	0.434727	1	0.832	NA	ABCE1|BAG6|BOP1|C1QBP|CBX5|CD2BP2|CPEB1|CPEB2|CPEB3|CPEB4|CPSF6|CSNK2B|DDX3X|DDX5|DHX29|DHX33|DHX9|EEF2|EEFSEC|EIF1|EIF1B|EIF2A|EIF2S1|EIF3K|EIF4A3|EIF4B|EIF4H|EIF5A|EIF5A2|EIF5AL1|EIF6|ERAL1|ERI1|ETF1|EZH2|FMR1|GEMIN5|GTPBP6|GUF1|HNRNPU|HSPA5|IFIH1|IGHMBP2|IMPACT|ITCH|LETM1|LETM2|LETMD1|LIN28A|LTN1|MALSU1|MDM2|MRPS27|MRRF|MTIF2|MTIF3|MTOR|MTRF1|MTRF1L|NAA10|NAA15|NAA16|NEMF|NMD3|NME1|NOLC1|NPM1|…	DOWN	PW
neuronal cell body membrane	GO:0032809	25	25	1.38075	0.005525	0.0638978	0.097475	0.826402	0.641	GO:0044298|cell body membrane,	ADCY8|AMIGO1|ATP1A3|ATP2B1|CD22|CX3CR1|DAB2IP|FLRT1|GABRA5|HPCA|INSR|KCNA2|KCNB1|KCNB2|KCNC1|KCNC2|KCNC3|KCNC4|KCND2|KCNE3|RGS8|SLC4A8|TACR3|THY1|UNC5A|	DOWN	PW
cell body membrane	GO:0044298	25	25	1.38075	0.005525	0.0638978	0.097475	0.826402	0.641	GO:0032809|neuronal cell body membrane,	ADCY8|AMIGO1|ATP1A3|ATP2B1|CD22|CX3CR1|DAB2IP|FLRT1|GABRA5|HPCA|INSR|KCNA2|KCNB1|KCNB2|KCNC1|KCNC2|KCNC3|KCNC4|KCND2|KCNE3|RGS8|SLC4A8|TACR3|THY1|UNC5A|	DOWN	PW
ribosomal large subunit assembly	GO:0000027	27	27	1.34837	0.0055	0.0639563	0.111575	0.894281	0.0678	NA	BOP1|BRIX1|DDX28|DHX30|FASTKD2|MDN1|MRPL11|MRPL20|NLE1|NOP2|PPAN|RPF2|RPL10|RPL11|RPL12|RPL23A|RPL24|RPL3|RPL38|RPL3L|RPL5|RPL6|RPLP0|RRS1|RSL24D1|TRAF7|WDR18|	DOWN	PW
Wnt-protein binding	GO:0017147	37	37	0.71279	0.001804	0.065632	0.0121759	0.381032	0.757	NA	APCDD1|AXL|CTHRC1|EGF|FRZB|FZD1|FZD10|FZD2|FZD3|FZD4|FZD5|FZD6|FZD7|FZD8|FZD9|LRP5|LRP5L|LRP6|MERTK|MET|MST1R|MUSK|PORCN|PTPRO|RECK|ROR1|ROR2|RYK|SFRP1|SFRP2|SFRP4|SFRP5|TRABD2A|TRABD2B|TYRO3|WIF1|WLS|	UP	PW
cell fate specification	GO:0001708	50	50	0.663499	0.001841	0.0663846	0.122184	0.979311	0.866	NA	APC|APC2|ASCL1|CDON|CTNNB1|DLL1|DMRT3|DMRTA2|EYA1|EYA2|FKBP8|GLI2|GLI3|GSX2|HNF1B|ITGB1|MIAT|MYT1L|NANOG|NKX2-2|NKX6-1|NKX6-2|NODAL|NOTCH1|NRP1|NTRK3|OLIG2|PAX2|PAX6|POU3F2|POU4F1|POU5F1|PRDM14|PSEN1|PTCH1|PTCH2|RBPJ|SHH|SIX1|SMO|SOX1|SOX17|SOX18|SOX2|SOX6|SOX9|SUFU|TBX1|TBX6|TENM4|	UP	PW
positive regulation of collagen biosynthetic process	GO:0032967	20	20	0.964031	0.001915	0.0673574	0.03621	0.618915	0.777	NA	ARRB2|BMP4|CBX8|CCN2|CREB3L1|ENG|F2R|HDAC2|ITGA2|LARP6|MYB|PDGFRB|RGCC|SERPINF2|SUCO|TGFB1|TGFB3|UCN|VIM|WNT4|	UP	PW
secondary metabolic process	GO:0019748	47	47	0.680342	0.001984	0.067547	0.0749806	0.844226	0.864	NA	ACAA1|ACMSD|AKR1B1|AKR1C1|AKR1C2|AKR1C3|AKR1C4|AKR7A2|AKR7A3|ARL1|AS3MT|ASIP|BCL2|BDH2|CBR4|CBS|CITED1|CTH|CTNS|CYP1A1|CYP1A2|CYP1B1|CYP2A6|CYP2A7|CYP2D6|CYP2W1|DCT|DDT|ETHE1|FMO2|MC1R|MPST|MYO5A|N6AMT1|NFE2L2|OCA2|PAM|PMEL|PON3|SLC45A2|STAR|TH|TRPC1|TYR|TYRP1|UGT1A7|UGT1A8|	UP	PW
nucleosome	GO:0000786	82	82	1.12874	0.005885	0.0676978	0.0367697	0.449689	0.0033	NA	GLYR1|H1F0|H1FX|H2AFB2|H2AFJ|H2AFV|H2AFX|H2AFY|H2AFY2|H2AFZ|H2BFM|H3F3A|H3F3B|HILS1|HIST1H1A|HIST1H1B|HIST1H1C|HIST1H1D|HIST1H1E|HIST1H2AB|HIST1H2AC|HIST1H2AD|HIST1H2AE|HIST1H2AG|HIST1H2AH|HIST1H2AI|HIST1H2AK|HIST1H2AM|HIST1H2BB|HIST1H2BC|HIST1H2BD|HIST1H2BE|HIST1H2BF|HIST1H2BG|HIST1H2BH|HIST1H2BI|HIST1H2BJ|HIST1H2BK|HIST1H2BL|HIST1H2BM|HIST1H2BN|HIST1H3A|HIST1H3B|HIST1H3C|HIST1H3D|HIST1H3E|HIST1…	DOWN	PW
negative regulation of Wnt signaling pathway	GO:0030178	150	150	0.552147	0.001896	0.0677959	0.060193	0.76701	0.921	NA	AES|AMER1|AMER2|ANKRD6|APC|APC2|APCDD1|APOE|AXIN1|AXIN2|BICC1|BMP2|CAV1|CBY1|CBY3|CDH2|CHD8|CITED1|CSNK1A1|CSNK1A1L|CTHRC1|CTNNBIP1|CTNND1|CUL3|CXXC4|CYLD|DAB2|DAB2IP|DACT1|DACT3|DDIT3|DKK1|DKK2|DKK3|DRAXIN|DVL1|DVL2|DVL3|EGR1|EMD|FERMT1|FGF9|FOXO1|FOXO3|FRZB|FUZ|FZD1|FZD6|G3BP1|GLI1|GLI3|GPC3|GRB10|GREM1|GSK3A|GSK3B|HDAC1|HECW1|HIC1|HMGXB4|IFT80|IGFBP2|IGFBP4|IGFBP6|INVS|JADE1|KLHL12|KREMEN1|KRE…	UP	PW
membrane docking	GO:0022406	170	170	1.05173	0.005912	0.0678152	0.157344	1	0.827	NA	ACTR1A|AHI1|AKAP9|ALMS1|ATG14|B9D1|B9D2|BLOC1S6|BVES|C2CD3|CAV2|CC2D2A|CCP110|CDK1|CDK5RAP2|CENPJ|CEP135|CEP152|CEP164|CEP192|CEP250|CEP290|CEP41|CEP57|CEP63|CEP70|CEP72|CEP76|CEP78|CEP89|CEP97|CETN2|CFTR|CHP1|CKAP5|CLASP1|CNTRL|CPLX2|CSNK1D|CSNK1E|CTBP2|DCTN1|DCTN2|DCTN3|DYNC1H1|DYNC1I2|DYNLL1|ESYT1|ESYT2|ESYT3|EXOC4|EXOC5|EXOC6|EXOC6B|EXOC8|EZR|FBF1|FGFR1OP|HAUS1|HAUS2|HAUS3|HAUS4|HAUS5|HAUS6|H…	DOWN	PW
proteasomal ubiquitin-independent protein catabolic process	GO:0010499	21	21	1.41499	0.005945	0.0678336	0.101115	0.840518	0.0175	NA	ENC1|KEAP1|NFE2L2|PSMA1|PSMA2|PSMA3|PSMA4|PSMA5|PSMA6|PSMA7|PSMB1|PSMB10|PSMB2|PSMB3|PSMB4|PSMB5|PSMB6|PSMB7|PSMB8|PSMB9|PSME4|	DOWN	PW
hair follicle development	GO:0001942	64	64	0.633727	0.001977	0.0678617	0.171139	1	0.858	NA	ACVR1B|ALX4|APCDD1|ATP7A|BCL2|CD109|CELSR1|CTNNB1|DKK1|DNASE1L2|EDA|EDAR|EGFR|ERCC2|FGF10|FGF7|FGFR2|FOXE1|FOXQ1|FUZ|FZD3|FZD6|GORAB|HDAC1|HDAC2|IGFBP5|INHBA|INTU|KRT17|LAMA5|LDB1|LDB2|LGR4|LGR5|LHX2|LRP4|MYO5A|NF1|NOM1|NOTCH1|NSDHL|NSUN2|PDGFA|RBPJ|RELA|SAV1|SHH|SMO|SNAI1|SOS1|SOSTDC1|SOX18|SOX21|SOX9|TGFB2|TGM3|TMEM79|TNFRSF19|TP63|TRPC4AP|VANGL2|WNT10A|ZDHHC21|ZMPSTE24|	UP	PW
nucleotide phosphorylation	GO:0046939	57	57	1.16904	0.005936	0.0679149	0.28674	1	0.879	NA	ADPGK|AK1|AK4|AK5|AK7|AK8|AK9|ALDOA|ALDOB|ALDOC|BPGM|CMPK1|CMPK2|DHTKD1|DTYMK|ENO1|ENO2|ENO3|ENO4|GALK1|GAPDH|GAPDHS|GCK|GPI|GUK1|HK1|HK2|HK3|HKDC1|LDHA|NME1|NME2|NME3|NME4|NME5|NME6|NME7|NME9|OGDH|OGDHL|PFKFB1|PFKFB2|PFKL|PFKM|PFKP|PGAM1|PGAM2|PGAM4|PGK1|PGM1|PGM2L1|PKLR|PKM|PNKP|PRKAG3|SUCLG1|TPI1|	DOWN	PW
positive regulation of collagen metabolic process	GO:0010714	20	20	0.964031	0.001915	0.0679187	0.03621	0.62141	0.777	NA	ARRB2|BMP4|CBX8|CCN2|CREB3L1|ENG|F2R|HDAC2|ITGA2|LARP6|MYB|PDGFRB|RGCC|SERPINF2|SUCO|TGFB1|TGFB3|UCN|VIM|WNT4|	UP	PW
centrosome duplication	GO:0051298	28	28	0.877903	0.001975	0.0683382	0.02331	0.483938	0.474	NA	ARHGEF10|BRCA2|BRSK1|C2CD3|CCP110|CDK2|CDK5RAP2|CENPJ|CEP135|CEP152|CEP192|CEP63|CEP72|CETN2|CKAP5|CNTROB|KIAA0753|NDE1|OFD1|PKD2|PLK4|ROCK2|RTTN|SAC3D1|SASS6|STIL|USP33|WDR62|	UP	PW
developmental induction	GO:0031128	23	23	0.909067	0.00204	0.0683641	0.061395	0.775362	0.868	NA	BMP2|BMP4|CTNNB1|FGF1|FGF10|FGF8|FGFR1|FRS2|FZD5|GDNF|HIPK1|HIPK2|SALL1|SIX1|SIX3|SOX8|SOX9|SPRY1|WNT1|WNT2|WNT2B|WNT3|WNT4|	UP	PW
digestive tract development	GO:0048565	111	111	0.576301	0.002025	0.0683851	0.0479354	0.715835	0.994	NA	ACVR2B|ADA|AGR2|AHI1|ALDH1A2|ALX4|ASCL1|ASS1|BBS7|BCL2|BMP4|C1GALT1|CBFA2T2|CCDC103|CCDC39|CCDC40|CCKBR|CCNB1|CDKN1A|CHD8|CLDN18|CLMP|COBL|COL3A1|CPS1|CRKL|CTNNB1|CYP1A1|DAB1|DACT1|DCHS1|DNAAF1|EDNRB|EGFR|EPB41L5|EPHB3|FAT4|FGF10|FGF9|FGFR2|FOXE1|FOXF1|FOXF2|FOXL1|GLI1|GLI2|GLI3|HIF1A|HLX|HNF1B|HOXA5|HRH2|ID2|IFT172|ITGA6|ITGB4|KIT|KLF5|LGR4|MEGF8|MIXL1|MYOCD|NIPBL|NKX2-2|NODAL|NOTCH1|NPHP3|OTC|O…	UP	PW
chloride transmembrane transporter activity	GO:0015108	94	94	0.584817	0.00196	0.0683923	0.0372941	0.632366	0.73	NA	ANO1|ANO10|ANO2|ANO3|ANO4|ANO5|ANO6|ANO7|ANO8|ANO9|APOL1|BEST1|BEST2|BEST3|BEST4|BSND|CFTR|CLCA2|CLCA3P|CLCA4|CLCC1|CLCN1|CLCN2|CLCN3|CLCN4|CLCN5|CLCN6|CLCN7|CLCNKB|CLDN4|CLIC1|CLIC2|CLIC3|CLIC4|CLIC5|CLIC6|FXYD1|FXYD3|GABRA1|GABRA2|GABRA3|GABRA4|GABRA5|GABRA6|GABRB1|GABRB2|GABRB3|GABRD|GABRE|GABRG1|GABRG2|GABRG3|GABRP|GABRQ|GABRR2|GABRR3|GLRA1|GLRA2|GLRA3|GLRA4|GLRB|NMUR2|PCYOX1|SLC12A1|SLC12A2|…	UP	PW
positive regulation of intracellular protein transport	GO:0090316	145	145	1.06815	0.006051	0.06849	0.379768	1	0.974	NA	ABLIM3|AKT2|ANK3|ANP32B|ARIH2|ATG13|B3GAT3|BAG3|BAP1|BCAP31|BCAS3|C2CD5|CACNB3|CAMK1|CDC42|CDH1|CDK1|CDK5|CDK5R1|CEP290|CHP1|CHP2|CHRM1|CIB1|CSNK2A2|CTDSPL2|DMAP1|ECT2|EDEM1|EDEM2|EFCAB7|EMD|ERBB2|FBXW7|FIS1|FLNA|FYN|FZD5|GAS6|GLI3|GSK3A|GSK3B|GTSE1|HCLS1|HDAC3|HPCA|HPS4|HRAS|HSP90AB1|HSPA1L|HTRA2|HUWE1|HYAL2|IGF1|IL1B|IPO5|ITGAM|ITGB1BP1|ITGB2|JAK2|JUP|KCNB1|KIF20B|KIF5B|LEP|LEPROT|LRRK2|MAPK1|M…	DOWN	PW
regulation of macroautophagy	GO:0016241	156	155	1.05898	0.006069	0.068512	0.594436	1	0.933	NA	ADRB2|AKT1|ATG13|ATP13A2|ATP6V0A1|ATP6V0A2|ATP6V0B|ATP6V0C|ATP6V0D1|ATP6V0D2|ATP6V0E1|ATP6V0E2|ATP6V1A|ATP6V1B1|ATP6V1B2|ATP6V1C1|ATP6V1C2|ATP6V1D|ATP6V1E1|ATP6V1E2|ATP6V1G1|ATP6V1G2|ATP6V1H|BAG3|BECN1|BNIP3|BNIP3L|C9orf72|CALCOCO2|CAPN1|CAPNS1|CASP3|CDC37|CDK5|CDK5R1|CHMP4A|CHMP4B|CLEC16A|DCN|EPM2A|ERN1|EXOC1|EXOC4|EXOC7|EXOC8|FEZ1|FEZ2|FYCO1|GAPDH|GBA|GNAI3|GPSM1|HDAC6|HIF1A|HMOX1|HSPB8|HTRA2|H…	DOWN	PW
regulation of axon extension	GO:0030516	86	86	1.12186	0.006043	0.0685851	0.0358325	0.443323	0.951	NA	ABL1|ADNP|ANAPC2|APOE|ARHGAP4|BMPR2|CDH4|CDK5|CDK5R1|CDKL3|CDKL5|CTTN|CXCL12|CYFIP1|DNM2|DPYSL2|DRAXIN|DSCAM|FN1|GDI1|GOLGA4|GSK3B|IFRD1|ILK|ISLR2|L1CAM|LIMK1|MACF1|MAP1B|MAP2|MAP3K13|MAPT|MEGF8|MT3|NDEL1|NKX6-1|NRCAM|NRP1|NTN1|NTRK3|OLFM1|PAFAH1B1|PAK1|PLXNA3|PLXNA4|PTPRS|RAB11A|RAB21|RNF6|RTN4|RTN4R|RUFY3|RYK|SEMA3A|SEMA3B|SEMA3C|SEMA3D|SEMA3E|SEMA3F|SEMA3G|SEMA4A|SEMA4B|SEMA4C|SEMA4D|SEMA4F|SE…	DOWN	PW
regulation of dendrite extension	GO:1903859	22	21	1.41304	0.00603	0.0686195	0.03338	0.417839	0.392	NA	BCL11A|CACNG7|CPNE5|CPNE6|CPNE9|ITSN2|MUL1|NEDD4L|OSTN|PLAA|RASAL1|RIMS1|RIMS2|SMURF1|SYT1|SYT14P1|SYT17|SYT2|SYT3|SYT4|UNC13A|	DOWN	PW
metallocarboxypeptidase activity	GO:0004181	25	25	0.905909	0.00207	0.0688275	0.03637	0.619163	0.00536	NA	ACE2|AEBP1|AGBL1|AGBL2|AGBL3|AGBL4|AGBL5|AGTPBP1|CPA1|CPA4|CPB1|CPB2|CPD|CPE|CPM|CPN2|CPO|CPXM1|CPXM2|CPZ|FOLH1|FOLH1B|PEPD|VASH1|VASH2|	UP	PW
cellular response to ammonium ion	GO:0071242	60	60	1.16788	0.006114	0.0688399	0.0533947	0.565293	0.875	NA	ABL1|ADCY8|AGRN|AIF1|AOC1|ASS1|ATF4|ATG7|CASP3|CASP6|CASP7|CCNA2|CDK5R1|CHRM1|CHRM2|CHRM3|CHRM4|CHRM5|CHRNA3|CHRNA4|CHRNA7|CHRNB2|CRH|CRHBP|CRKL|DIAPH1|DNM2|DRD1|GABPA|GABRA1|GABRB1|GABRB2|GABRB3|GABRG2|GNA11|GNA15|GNAI2|GNAQ|GNB1|HCN3|HDAC2|HNRNPD|HRH1|HRH3|HRH4|ID1|KCNC2|LRRK2|LY6H|LYPD1|MAPK1|MAPK3|OPRM1|PLCB1|PPP1R9B|PTAFR|RGS10|RGS8|SIN3A|SULT1A3|	DOWN	PW
negative regulation of glial cell differentiation	GO:0045686	21	21	1.41179	0.006145	0.0690056	0.00158	0.0412545	0.829	NA	CTNNB1|DAAM2|DAB1|DLX1|DLX2|DUSP10|GPR37L1|HES1|HES5|ID2|ID4|KDM4A|LDLR|LIN28A|NF1|NKX6-1|NKX6-2|NOG|NOTCH1|NR2E1|NTRK3|	DOWN	PW
cochlea morphogenesis	GO:0090103	20	20	0.957603	0.002135	0.0698966	0.02211	0.472865	0.718	NA	CTHRC1|DVL1|DVL2|EYA1|FRZB|FZD2|GLI2|GRHL3|HPN|MYO3A|MYO3B|PAX2|POU3F4|PTK7|SIX1|SOX9|TBX1|VANGL2|WNT5A|ZEB1|	UP	PW
negative regulation of canonical Wnt signaling pathway	GO:0090090	121	121	0.563597	0.002124	0.0700893	0.044152	0.683313	0.928	NA	AES|AMER1|AMER2|ANKRD6|APC|APC2|APOE|AXIN1|AXIN2|BICC1|BMP2|CAV1|CDH2|CHD8|CSNK1A1|CSNK1A1L|CTHRC1|CTNND1|CUL3|CYLD|DAB2|DAB2IP|DACT1|DACT3|DDIT3|DKK1|DKK2|DKK3|DRAXIN|DVL1|DVL2|DVL3|EGR1|EMD|FERMT1|FOXO1|FOXO3|FRZB|FUZ|FZD1|FZD6|G3BP1|GLI1|GLI3|GPC3|GREM1|GSK3A|GSK3B|HDAC1|HECW1|IGFBP2|IGFBP4|IGFBP6|INVS|JADE1|KLHL12|KREMEN1|KREMEN2|LATS1|LATS2|LIMD1|LRP4|LRP6|LZTS2|MAD2L2|MAPK14|MCC|MESP1|MIR1-…	UP	PW
motor neuron axon guidance	GO:0008045	21	21	1.40954	0.00633	0.070896	0.029835	0.389502	0.718	NA	ALCAM|CDK5|CHN1|EGR2|EPHA4|ERBB2|FGF8|KIF5C|LHX4|MYCBP2|NOG|NRP1|PLXNA3|PLXNA4|RAC1|RAC2|RNF165|SEMA3A|SEMA3F|SLIT1|SLIT2|	DOWN	PW
post-Golgi vesicle-mediated transport	GO:0006892	96	95	1.10697	0.006422	0.0715449	0.351676	1	0.615	NA	AMN|ANK3|ANKFY1|AP1AR|AP1G1|AP2A1|AP3B2|AP3D1|AP4M1|ARF1|ARF3|ARF4|ARF5|ARFGEF2|ARFRP1|ARL3|BBS1|BBS2|BLZF1|C16orf70|CCDC22|CCDC91|CCDC93|COMMD1|CORO7|DNM2|DOP1A|DOP1B|EHD3|EPS15|EXOC1|EXOC2|EXOC4|EXOC5|EXOC6|EXOC6B|GAK|GBF1|GCC2|GGA1|GGA2|GGA3|GOLGA4|GOLGA7|GOLPH3|GOLPH3L|GOPC|GOSR2|IGF2R|KIF13A|KIF16B|KLHL20|KRT18|LAMP1|LLGL1|MACF1|MON2|MYO1B|MYO5A|NSF|OPTN|OSBPL5|RAB10|RAB14|RAB26|RAB31|RAB34|…	DOWN	PW
7-methylguanosine RNA capping	GO:0009452	32	32	1.25599	0.006417	0.0716867	0.259291	1	0.673	GO:0036260|RNA capping,	CCNH|CDK7|CMTR1|CMTR2|ERCC2|ERCC3|GTF2F1|GTF2F2|GTF2H1|GTF2H2|GTF2H3|GTF2H4|GTF2H5|MNAT1|NCBP1|NCBP2|POLR2A|POLR2B|POLR2C|POLR2D|POLR2E|POLR2F|POLR2G|POLR2H|POLR2I|POLR2J|POLR2K|POLR2L|RNGTT|RNMT|SUPT5H|TGS1|	DOWN	PW
RNA capping	GO:0036260	32	32	1.25599	0.006417	0.0716867	0.259291	1	0.673	GO:0009452|7-methylguanosine RNA capping,	CCNH|CDK7|CMTR1|CMTR2|ERCC2|ERCC3|GTF2F1|GTF2F2|GTF2H1|GTF2H2|GTF2H3|GTF2H4|GTF2H5|MNAT1|NCBP1|NCBP2|POLR2A|POLR2B|POLR2C|POLR2D|POLR2E|POLR2F|POLR2G|POLR2H|POLR2I|POLR2J|POLR2K|POLR2L|RNGTT|RNMT|SUPT5H|TGS1|	DOWN	PW
molting cycle process	GO:0022404	67	67	0.630719	0.00221	0.0718137	0.181322	1	0.86	GO:0022405|hair cycle process,	ACVR1B|ALX4|APCDD1|ATP7A|BCL2|CD109|CDH3|CELSR1|CTNNB1|DKK1|DNASE1L2|EDA|EDAR|EGFR|ERCC2|FARP2|FGF10|FGF7|FGFR2|FOXE1|FOXQ1|FUZ|FZD3|FZD6|GORAB|HDAC1|HDAC2|IGFBP5|INHBA|INTU|KRT17|LAMA5|LDB1|LDB2|LGR4|LGR5|LHX2|LRIG1|LRP4|MYO5A|NF1|NOM1|NOTCH1|NSDHL|NSUN2|PDGFA|RBPJ|RELA|SAV1|SHH|SMO|SNAI1|SOS1|SOSTDC1|SOX18|SOX21|SOX9|TGFB2|TGM3|TMEM79|TNFRSF19|TP63|TRPC4AP|VANGL2|WNT10A|ZDHHC21|ZMPSTE24|	UP	PW
hair cycle process	GO:0022405	67	67	0.630719	0.00221	0.0718137	0.181322	1	0.86	GO:0022404|molting cycle process,	ACVR1B|ALX4|APCDD1|ATP7A|BCL2|CD109|CDH3|CELSR1|CTNNB1|DKK1|DNASE1L2|EDA|EDAR|EGFR|ERCC2|FARP2|FGF10|FGF7|FGFR2|FOXE1|FOXQ1|FUZ|FZD3|FZD6|GORAB|HDAC1|HDAC2|IGFBP5|INHBA|INTU|KRT17|LAMA5|LDB1|LDB2|LGR4|LGR5|LHX2|LRIG1|LRP4|MYO5A|NF1|NOM1|NOTCH1|NSDHL|NSUN2|PDGFA|RBPJ|RELA|SAV1|SHH|SMO|SNAI1|SOS1|SOSTDC1|SOX18|SOX21|SOX9|TGFB2|TGM3|TMEM79|TNFRSF19|TP63|TRPC4AP|VANGL2|WNT10A|ZDHHC21|ZMPSTE24|	UP	PW
positive regulation of glial cell differentiation	GO:0045687	37	37	0.705104	0.002244	0.072338	0.0303842	0.557392	0.865	NA	AGER|APP|ASPA|BIN1|BMP2|CLCF1|CXCR4|DAG1|DICER1|GSX2|HDAC1|HDAC2|HES1|ID2|IL6ST|MIR142|MTOR|NKX2-2|NKX6-1|NKX6-2|NOTCH1|OLIG2|PPARG|PRMT5|PRPF19|RELA|RHEB|RNF112|SERPINE2|SHH|SPINT1|TENM4|TGFB1|TLR2|TP73|TTBK1|ZNF365|	UP	PW
negative regulation of endopeptidase activity	GO:0010951	179	179	0.533888	0.002311	0.0734064	9.516e-07	0.0001841	0.915	NA	A2M|A2ML1|ADORA2A|AGT|AKT1|AMBP|APLP2|APP|AQP1|ARL6IP1|ARRB1|ARRB2|BCL2L12|BIN1|BIRC2|BIRC3|BIRC5|BIRC6|BST2|C3|C4A|C4B|C5|CAAP1|CARD16|CARD8|CAST|CD109|CD27|CD44|CDKN2D|CFLAR|COL28A1|COL4A3|COL6A3|COL7A1|CPAMD8|CR1|CRB2|CRIM1|CRYAB|CSNK2A1|CST3|CST7|CSTB|DDX3X|DHCR24|DNAJB6|EPPIN|FNIP1|FURIN|GAPDH|GAS6|GPI|GPX1|HERPUD1|HGF|HMSD|HRG|IFI16|IFI6|IGBP1|ITIH1|ITIH2|ITIH3|ITIH4|ITIH5|KLF4|KNG1|LAMP3|L…	UP	PW
epithelial cell differentiation involved in kidney development	GO:0035850	27	27	0.866397	0.0023	0.0736	0.048665	0.711747	0.85	NA	ACTA2|BASP1|BMP4|CD34|FOXJ1|GDNF|GPR4|GREM1|IQGAP1|JAG1|KLF15|LAMB2|MAGI2|MEF2C|MTSS1|MYO1E|NOTCH1|NPHS1|NUP93|PAX2|PAX8|PDGFB|PODXL|PROM1|PTPRO|SALL1|SMO|	UP	PW
negative regulation of gliogenesis	GO:0014014	34	34	1.25374	0.006698	0.0740456	1.255e-07	2.322e-05	0.864	NA	ABCC8|ASCL2|C16orf45|CERS2|CTNNB1|DAAM2|DAB1|DICER1|DLX1|DLX2|DUSP10|GPR37L1|HES1|HES5|ID2|ID4|IDH2|KDM4A|LDLR|LIN28A|NF1|NKX6-1|NKX6-2|NOG|NOTCH1|NR2E1|NTRK3|PTN|RNF10|SIRT2|SKI|SOX10|SOX11|TSPO|	DOWN	PW
negative regulation of axonogenesis	GO:0050771	66	66	1.15397	0.006742	0.0741444	0.0001999	0.007876	0.84	NA	ARHGAP4|ARHGDIA|CDK5|CDK5R1|CDKL3|DAB1|DCC|DRAXIN|EFNB3|EPHA7|EPHB2|FGF13|FSTL4|GDI1|IFRD1|LINGO1|LRP4|MAP2|MCF2|MT3|NGFR|NRP1|NTN1|OMG|PLXNA3|PSEN1|PTEN|PTK2|PTPRO|PTPRS|RHOA|RNF6|RTN4|RTN4R|RUFY3|RYK|SEMA3A|SEMA3B|SEMA3C|SEMA3D|SEMA3E|SEMA3F|SEMA3G|SEMA4A|SEMA4B|SEMA4C|SEMA4D|SEMA4F|SEMA4G|SEMA5A|SEMA5B|SEMA6A|SEMA6B|SEMA6C|SEMA6D|SEMA7A|SLIT2|SPP1|SYNGAP1|THY1|TNR|TRAK2|TRIM46|ULK2|WNT3|WNT5A|	DOWN	PW
U2-type spliceosomal complex	GO:0005684	71	71	1.1368	0.006729	0.0741949	0.334217	1	0.208	NA	AQR|BCAS2|BUD13|BUD31|CDC40|CDC5L|CRNKL1|CWC15|CWC22|DHX15|DHX8|EFTUD2|GCFC2|HTATSF1|IK|LSM2|LSM3|LSM4|LSM5|LSM6|LSM7|LUC7L|LUC7L2|LUC7L3|MFAP1|PLRG1|PPIE|PPIL1|PRPF18|PRPF19|PRPF3|PRPF31|PRPF38A|PRPF39|PRPF4|PRPF40A|PRPF40B|PRPF6|PRPF8|RBM22|RNF113A|RNF113B|SART1|SF3A1|SF3A2|SF3B1|SF3B3|SF3B5|SMU1|SNRNP40|SNRPA1|SNRPB|SNRPB2|SNRPC|SNRPD1|SNRPD2|SNRPD3|SNRPE|SNRPF|SNRPG|SNRPGP15|SNRPN|SNW1|SRRM2|…	DOWN	PW
regulation of insulin secretion	GO:0050796	151	151	1.0656	0.006696	0.0742136	0.271432	1	0.97	NA	AACS|ABAT|ABCC8|ACVR1C|ADCY5|ADCY8|ADRA2A|ADRA2C|ANO1|ARL2|ARL2BP|ARNTL|ARRB1|BAD|BAIAP3|BLK|BMP8A|BRSK2|C2CD2L|CACNA1A|CACNA1C|CACNA1D|CACNA1E|CACNA2D2|CAPN10|CARTPT|CCL5|CCN3|CD38|CDK16|CFTR|CHGA|CLOCK|CNR1|CPT1A|CRH|DOC2B|DPP4|DRD2|DYNLL1|EFNA5|ENSA|ENY2|EPHA5|FKBP1B|G6PC2|GCK|GHRL|GIPR|GLP1R|GLUD1|GLUL|GPER1|GPLD1|GPR27|GPR68|HADH|HIF1A|HMGCR|HMGN3|HNF4A|ICA1|IL1B|INHBB|IRS1|IRS2|ITPR1|ITPR2|…	DOWN	PW
regulation of response to drug	GO:2001023	83	83	1.12449	0.00668	0.0742341	0.158572	1	0.894	NA	ABAT|ADIRF|ADORA2A|AGT|ARG1|ARL6IP1|ARL6IP5|ATP1A2|CHRNA3|CHRNA4|CHRNA6|CHRNB2|CNR1|CRH|CXCL12|DRD1|DRD2|DRD4|DTNBP1|ENDOG|FGF20|FOXO3|GABRA4|GAL|GALR1|GDF9|GDNF|GHRL|GPR37|GPR37L1|HDAC6|HGF|HMGA2|HTR1B|HTR2A|IL10|KCNA2|KMT2A|LRRK2|MET|NCOA1|NFE2L2|NPY2R|NR4A3|NUP93|OPRK1|OSR1|PARK7|PAWR|PDE8A|PER2|PINK1|PSAP|PSEN1|PTPN11|PYCR1|RAB3B|RGS2|RGS4|RIPK1|SNCA|SNCG|STK39|SYT1|SYT10|SYT11|SYT12|SYT13|SY…	DOWN	PW
transport along microtubule	GO:0010970	143	143	1.06511	0.006827	0.0748896	0.527371	1	0.929	GO:0099111|microtubule-based transport,	AP3B1|AP3B2|AP3D1|AP3M1|AP3M2|AP3S1|AP3S2|APBA1|APP|ARHGAP21|ARL3|BAG3|BBS12|BICD1|BICD2|BLOC1S1|BLOC1S2|BLOC1S3|BLOC1S4|BLOC1S5|BLOC1S6|CAMSAP3|CDC42|CLN3|CLUAP1|COPG1|COPG2|DCTN1|DLG2|DST|DTNBP1|DYNC1H1|DYNC1I1|DYNC2H1|DYNC2LI1|DYNLL1|DYNLL2|DYNLRB1|DYNLRB2|FLOT2|FMR1|FYCO1|HAP1|HIF1A|HNRNPU|HSPA8|HSPB1|HSPB11|HTT|ICK|IFT122|IFT140|IFT172|IFT20|IFT27|IFT43|IFT46|IFT52|IFT57|IFT74|IFT80|IFT81|IF…	DOWN	PW
microtubule-based transport	GO:0099111	143	143	1.06511	0.006827	0.0748896	0.527371	1	0.929	GO:0010970|transport along microtubule,	AP3B1|AP3B2|AP3D1|AP3M1|AP3M2|AP3S1|AP3S2|APBA1|APP|ARHGAP21|ARL3|BAG3|BBS12|BICD1|BICD2|BLOC1S1|BLOC1S2|BLOC1S3|BLOC1S4|BLOC1S5|BLOC1S6|CAMSAP3|CDC42|CLN3|CLUAP1|COPG1|COPG2|DCTN1|DLG2|DST|DTNBP1|DYNC1H1|DYNC1I1|DYNC2H1|DYNC2LI1|DYNLL1|DYNLL2|DYNLRB1|DYNLRB2|FLOT2|FMR1|FYCO1|HAP1|HIF1A|HNRNPU|HSPA8|HSPB1|HSPB11|HTT|ICK|IFT122|IFT140|IFT172|IFT20|IFT27|IFT43|IFT46|IFT52|IFT57|IFT74|IFT80|IFT81|IF…	DOWN	PW
regulation of protein dephosphorylation	GO:0035304	129	129	1.07513	0.00685	0.0749471	0.221866	1	0.782	NA	ADORA1|AKAP6|ANKLE2|ARPP19|B3GAT3|BOD1|CABIN1|CALM1|CALM2|CALM3|CAMTA1|CD300A|CNEP1R1|CRY2|DLC1|DMPK|DRD2|DUSP26|EIF2AK2|ELFN1|ELFN2|ENSA|FAM122A|FCRL3|FKBP1A|FKBP1B|GBA|GNAI2|GSK3B|HSP90AB1|HSP90B1|HTT|IGBP1|IGFBP3|IKBKB|ITGA1|JAK2|LGALS3|LILRB2|LMTK2|MAGI2|MASTL|MFHAS1|MGAT5|MTOR|MYOZ1|NCKAP1L|NSMF|NUAK1|PDGFRB|PHACTR1|PHACTR2|PHACTR3|PHACTR4|PIN1|PINK1|PPME1|PPP1R10|PPP1R11|PPP1R12A|PPP1R14A|P…	DOWN	PW
cholesterol homeostasis	GO:0042632	65	65	0.628518	0.002397	0.0755568	0.21913	1	0.869	NA	ABCA1|ABCA2|ABCG1|ABCG5|ABCG8|ACSM3|AKR1C1|ANGPTL3|APOA1|APOB|APOC2|APOE|APOM|CAV1|CAV3|CETP|COMMD9|CYP39A1|CYP7B1|DGAT2|EHD1|EPHX2|FABP3|FGFR4|G6PC|GPIHBP1|GRAMD1B|HNF4A|IL18|INSIG1|LAMTOR1|LCAT|LDLR|LDLRAP1|LIMA1|LIPC|LIPG|LPL|LRP5|LRP5L|MALL|MALRD1|MED13|MIR128-1|MTTP|MYLIP|NPC1|NPC2|NR1D1|NR1H2|NR1H3|NR5A2|NUS1|PCSK9|PLA2G10|RALY|RORA|SCARB1|SEC24A|SIRT1|SOAT1|SREBF2|TMEM97|TTC39B|XBP1|	UP	PW
negative regulation of peptidase activity	GO:0010466	187	187	0.526358	0.002424	0.0758653	8.456e-07	0.0001714	0.913	NA	A2M|A2ML1|ADORA2A|AGT|AKT1|AMBP|APLP2|APP|AQP1|ARL6IP1|ARRB1|ARRB2|BCL2L12|BIN1|BIRC2|BIRC3|BIRC5|BIRC6|BST2|C3|C4A|C4B|C5|CAAP1|CARD16|CARD8|CAST|CD109|CD27|CD44|CDKN2D|CFLAR|COL28A1|COL4A3|COL6A3|COL7A1|CPAMD8|CR1|CRB2|CRIM1|CRYAB|CSNK2A1|CST3|CST7|CSTB|DDX3X|DHCR24|DNAJB6|ECM1|EPPIN|FNIP1|FURIN|GAPDH|GAS6|GPC3|GPI|GPX1|HERPUD1|HGF|HMSD|HRG|IFI16|IFI6|IGBP1|ITIH1|ITIH2|ITIH3|ITIH4|ITIH5|KLF4|KN…	UP	PW
protein phosphatase binding	GO:0019903	130	130	1.07471	0.006957	0.0759198	0.2688	1	0.947	NA	ADCY8|AKAP11|AKAP5|AKT1|ANAPC4|ANAPC5|ANAPC7|ANK1|ANKLE2|AP3B1|ARPP19|ATP2B4|BAD|BCL2|BOD1|CD22|CD33|CDC27|CDC5L|CDH2|CDKN1B|CEACAM1|CSF1R|CSK|CTNNB1|CTTNBP2NL|DAB2IP|DLG3|DLG4|EGFR|EIF2AK3|ENSA|ERBB2|FBXL2|FCRL3|FCRL6|FER|FLT4|FOXO1|GRB2|GRIN3A|GTF2F1|HMGCR|HSP90B1|IGBP1|IKBKE|IQGAP1|IRS2|ITGA1|JAK1|JAK3|JUP|KAT2A|KCNN4|KCNQ1|KIF3A|KIFAP3|LCK|LGALS3|LILRB1|LILRB2|MAP2K7|MAP3K5|MAPK14|MAPT|MASTL|…	DOWN	PW
regulation of actin polymerization or depolymerization	GO:0008064	163	163	1.05537	0.007061	0.0766582	0.31357	1	0.921	NA	ABI2|ACTN2|ACTR2|ACTR3|ACTR3B|ACTR3C|ADD1|ADD2|ADD3|ALOX15|AP1AR|ARF1|ARF6|ARFGEF1|ARHGAP18|ARHGAP28|ARHGAP35|ARPC1A|ARPC1B|ARPC2|ARPC3|ARPC4|ARPC5|ARPC5L|AVIL|BAG4|BAIAP2|BAIAP2L1|BAIAP2L2|BBS4|BIN1|BRK1|C15orf62|CAPG|CAPZA1|CAPZA2|CAPZB|CCR7|CDC42EP1|CDC42EP2|CDC42EP3|CDC42EP4|CDC42EP5|CFL1|CFL2|CIT|CORO1A|CORO1B|CTTN|CXCL12|CYFIP1|DLG1|DMTN|DSTN|EPS8|EVL|F2RL1|FAM206A|FCHSD1|FCHSD2|FER|FHOD3|F…	DOWN	PW
hippocampal mossy fiber to CA3 synapse	GO:0098686	30	30	1.30859	0.00706	0.0768475	0.0852	0.776469	0.753	NA	ADCY1|ADCY8|AKAP7|BACE1|CACNG2|CALB1|CTNNA2|CTNND1|DTNBP1|EFNB3|EPHA7|GPER1|GRIK2|GRIK4|GRIK5|LRRTM2|P2RX3|PRKAR1B|RAPGEF4|RNF19A|SH3GL1|SH3GL2|SLC30A3|SLC6A9|SYT1|SYT7|SYT9|UNC13B|VAMP7|YWHAZ|	DOWN	PW
detection of external stimulus	GO:0009581	105	105	0.572044	0.002479	0.0770229	0.0185597	0.46193	0.927	NA	ABCA4|ADORA1|AIPL1|ANO1|ANO3|ARRB1|ARRB2|ASIC2|ASIC3|ATP8A2|BACE1|BEST1|CABP4|CACNA1F|CACNA2D4|CACNB3|CAV3|CCDC66|CDS1|CHRNA10|CNGA1|CNGB1|COL11A1|CSRP3|CXCL12|DRGX|ELOVL4|EPHB1|EYS|FOXF1|FYN|GNA11|GNAQ|GNAT2|GNB1|GNGT2|GPR52|GPR88|GRK1|GRM6|GUCA1A|GUCA1B|HPN|HTR2A|ITGA2|JUP|KCNA1|KCNK4|KIT|LXN|MKKS|MMP24|NR2E3|NR2F6|NTRK1|NTSR1|OPN1SW|OPN3|OPN4|OPN5|OTOP1|PCP2|PDC|PDE6A|PDE6B|PDE6C|PDZD7|PIEZO1|…	UP	PW
cellular response to glucagon stimulus	GO:0071377	22	22	1.39927	0.0072	0.0777746	0.0573	0.586223	0.726	NA	ADCY1|ADCY2|ADCY3|ADCY4|ADCY5|ADCY6|ADCY7|ADCY8|ADCY9|ARG1|ASS1|CPS1|GJB2|GLP1R|GLP2R|PCK1|PRKACA|PRKACB|PRKAR1A|PRKAR1B|PRKAR2A|PRKAR2B|	DOWN	PW
organic acid transmembrane transport	GO:1903825	110	110	0.571667	0.002524	0.0778348	0.0136197	0.414038	0.938	GO:1905039|carboxylic acid transmembrane transport,	ACACA|ACACB|AQP9|ARL6IP5|CLN8|CPT1A|CPT1B|CPT2|EMB|FOLR2|KCNJ10|LRP2|LRRC8A|LRRC8C|LRRC8D|LRRC8E|MID1IP1|MPC1|MPC2|NTSR1|PDPN|PQLC2|PRAF2|SLC13A3|SLC13A4|SLC13A5|SLC15A4|SLC16A1|SLC16A10|SLC16A11|SLC16A12|SLC16A3|SLC16A7|SLC16A8|SLC17A6|SLC17A7|SLC17A8|SLC19A1|SLC1A1|SLC1A2|SLC1A3|SLC1A4|SLC1A5|SLC1A6|SLC1A7|SLC23A1|SLC23A2|SLC25A1|SLC25A10|SLC25A12|SLC25A13|SLC25A14|SLC25A15|SLC25A18|SLC25A2|SLC…	UP	PW
carboxylic acid transmembrane transport	GO:1905039	110	110	0.571667	0.002524	0.0778348	0.0136197	0.414038	0.938	GO:1903825|organic acid transmembrane transport,	ACACA|ACACB|AQP9|ARL6IP5|CLN8|CPT1A|CPT1B|CPT2|EMB|FOLR2|KCNJ10|LRP2|LRRC8A|LRRC8C|LRRC8D|LRRC8E|MID1IP1|MPC1|MPC2|NTSR1|PDPN|PQLC2|PRAF2|SLC13A3|SLC13A4|SLC13A5|SLC15A4|SLC16A1|SLC16A10|SLC16A11|SLC16A12|SLC16A3|SLC16A7|SLC16A8|SLC17A6|SLC17A7|SLC17A8|SLC19A1|SLC1A1|SLC1A2|SLC1A3|SLC1A4|SLC1A5|SLC1A6|SLC1A7|SLC23A1|SLC23A2|SLC25A1|SLC25A10|SLC25A12|SLC25A13|SLC25A14|SLC25A15|SLC25A18|SLC25A2|SLC…	UP	PW
molting cycle	GO:0042303	73	73	0.619295	0.002546	0.0779425	0.182065	1	0.855	GO:0042633|hair cycle,	ACVR1B|ALX4|APCDD1|ATP7A|BCL2|CD109|CDH3|CELSR1|CTNNB1|DKK1|DNASE1L2|EDA|EDAR|EGFR|ERCC2|FARP2|FGF10|FGF7|FGFR2|FOXE1|FOXQ1|FUZ|FZD3|FZD6|GORAB|HDAC1|HDAC2|IGFBP5|INHBA|INTU|KRT17|KRT83|LAMA5|LDB1|LDB2|LGR4|LGR5|LHX2|LRIG1|LRP4|MPZL3|MYO5A|NF1|NOM1|NOTCH1|NSDHL|NSUN2|PDGFA|PPP1R13L|PTCH2|PTGS2|RBPJ|RELA|SAV1|SHH|SMO|SNAI1|SNRPE|SOS1|SOSTDC1|SOX18|SOX21|SOX9|TGFB2|TGM3|TMEM79|TNFRSF19|TP63|TRPC4AP…	UP	PW
hair cycle	GO:0042633	73	73	0.619295	0.002546	0.0779425	0.182065	1	0.855	GO:0042303|molting cycle,	ACVR1B|ALX4|APCDD1|ATP7A|BCL2|CD109|CDH3|CELSR1|CTNNB1|DKK1|DNASE1L2|EDA|EDAR|EGFR|ERCC2|FARP2|FGF10|FGF7|FGFR2|FOXE1|FOXQ1|FUZ|FZD3|FZD6|GORAB|HDAC1|HDAC2|IGFBP5|INHBA|INTU|KRT17|KRT83|LAMA5|LDB1|LDB2|LGR4|LGR5|LHX2|LRIG1|LRP4|MPZL3|MYO5A|NF1|NOM1|NOTCH1|NSDHL|NSUN2|PDGFA|PPP1R13L|PTCH2|PTGS2|RBPJ|RELA|SAV1|SHH|SMO|SNAI1|SNRPE|SOS1|SOSTDC1|SOX18|SOX21|SOX9|TGFB2|TGM3|TMEM79|TNFRSF19|TP63|TRPC4AP…	UP	PW
protein phosphatase 1 binding	GO:0008157	20	20	1.39938	0.0072	0.0779725	0.061475	0.618529	0.405	NA	AKAP11|CDC5L|FER|KCNQ1|LILRB1|LILRB2|PHACTR1|PHACTR3|PHACTR4|PPP1CA|PPP1CC|PPP1R11|PPP1R15A|PPP1R9A|PPP1R9B|SH3RF2|SHOC2|SMTNL1|STAU1|TCTEX1D4|	DOWN	PW
chromatin assembly or disassembly	GO:0006333	157	157	1.05456	0.007301	0.0786631	0.0650049	0.63894	0.4	NA	ANP32B|ARID1A|ARID2|ASF1A|ASF1B|ATRX|BAHD1|BAZ1B|BRD2|CABIN1|CDAN1|CDKN2A|CENPC|CENPH|CENPI|CENPK|CENPL|CENPM|CENPN|CENPO|CENPP|CENPQ|CENPT|CENPU|CENPV|CENPW|CHAF1A|CHAF1B|CHD3|CTCF|DAXX|GATAD1|GRWD1|H1F0|H1FNT|H1FX|H2AFB2|H2AFX|H2AFY|H2AFY2|H2BFM|H3F3A|H3F3B|HAT1|HDAC8|HELLS|HILS1|HIRA|HIRIP3|HIST1H1A|HIST1H1B|HIST1H1C|HIST1H1D|HIST1H1E|HIST1H2BB|HIST1H2BC|HIST1H2BD|HIST1H2BE|HIST1H2BF|HIST1H2BG…	DOWN	PW
dendritic shaft	GO:0043198	33	33	1.24866	0.007374	0.0792502	0.174316	1	0.776	NA	APP|ARHGEF2|BAIAP2|CNIH2|CNIH3|CRIPT|DLG3|EPHA4|FLNA|GIPC1|GPER1|GRM7|HTR2A|ILK|JPH4|KIRREL3|LPAR1|MAP1A|MAP2|MPP2|NLGN1|NSF|NTSR1|PREX1|PRKAR2B|PSEN1|RTN4R|SEZ6|SLC8A1|SYNDIG1|SYNGAP1|ZMYND8|ZNF804A|	DOWN	PW
negative regulation of cell morphogenesis involved in differentiation	GO:0010771	91	91	1.11511	0.007417	0.0795141	0.001837	0.0468208	0.964	NA	ACTN4|AP1AR|ARHGAP4|ARHGDIA|CDK5|CDK5R1|CDKL3|CORO1C|DAB1|DCC|DMTN|DNM3|DRAXIN|EFNA1|EFNA5|EFNB3|EPHA7|EPHB2|FBLN1|FGF13|FSTL4|GBP1|GDI1|GORASP1|ID1|IFRD1|ITGB1BP1|KANK1|LINGO1|LRP4|MAP2|MCF2|MT3|NFATC4|NGEF|NGFR|NLGN1|NLGN3|NRP1|NTN1|OMG|PLXNA3|POSTN|PPP3CA|PSEN1|PTEN|PTK2|PTPRO|PTPRS|RAPGEF2|RCC2|RHOA|RNF6|RTN4|RTN4R|RUFY3|RYK|SEMA3A|SEMA3B|SEMA3C|SEMA3D|SEMA3E|SEMA3F|SEMA3G|SEMA4A|SEMA4B|SEMA4…	DOWN	PW
cochlea development	GO:0090102	42	42	0.68337	0.002618	0.0795928	0.0107648	0.372481	0.841	NA	CCNA2|CTHRC1|DCHS1|DVL1|DVL2|EYA1|FRZB|FZD2|GABRA5|GABRB2|GABRB3|GATA2|GLI2|GRHL3|HES1|HEY2|HPN|IFT20|IFT27|KCNK2|KCNK3|MCM2|MYO3A|MYO3B|NTRK3|OPA1|PAFAH1B1|PAX2|POU3F4|PSAP|PTK7|RPGRIP1L|SIX1|SLC17A8|SLC26A5|SLITRK6|SOBP|SOX9|TBX1|VANGL2|WNT5A|ZEB1|	UP	PW
protein hydroxylation	GO:0018126	22	22	0.939409	0.002645	0.0798377	0.01111	0.369407	0.514	NA	ASPH|ASPHD1|ASPHD2|CRTAP|EGLN1|EGLN2|EGLN3|ERP27|HIF1AN|JMJD6|OGFOD1|P4HA1|P4HA2|P4HA3|P4HB|P4HTM|PDIA2|PLOD1|PLOD2|PLOD3|VIPAS39|VPS33B|	UP	PW
negative regulation of dendrite development	GO:2000171	26	26	1.32767	0.00752	0.0804149	0.121345	0.920578	0.744	NA	ARF6|ASAP1|BCL11A|CARM1|DCC|DNM3|EFNA1|FSTL4|GORASP1|HDAC2|ID1|KIAA0319|NFATC4|NGEF|NLGN1|NLGN3|PLK2|PPP3CA|PTEN|PTPRS|RAPGEF2|SRGAP2C|TLX2|TRPC5|TRPC6|YWHAH|	DOWN	PW
response to corticosterone	GO:0051412	22	22	1.39496	0.007585	0.0809067	0.032415	0.41059	0.798	NA	AANAT|ATP2B1|AVPR1A|CALM1|CALM3|CCND1|CDKN1A|CRH|FOS|FOSB|FOSL1|FOXO3|HSD3B1|HSD3B2|MAOB|NEFL|NPAS4|NTRK3|PEBP1|STAR|TH|TRH|	DOWN	PW
regulation of behavior	GO:0050795	51	51	1.17535	0.007624	0.0811208	0.006405	0.131689	0.869	NA	ADA|ADORA1|ADORA2A|AGRP|AHI1|APOE|ARRDC3|CCK|CHRNB2|CNR1|CNTNAP4|CRH|DRD2|EIF2AK4|GHRHR|GHRL|GNB3|HCRTR2|HTR1A|HTR1B|HTR1D|HTR2B|KCNA2|LEPR|MBD5|MC4R|MDK|MEF2C|MTOR|NAPEPLD|NLGN1|NMU|NPY2R|NR4A3|NRXN1|OPRK1|OPRL1|PENK|PER3|PTGDS|QRFP|RAG1|RELN|SGIP1|STAT3|STRA6|TACR3|TRH|UCN|VPS35|ZFHX3|	DOWN	PW
small nuclear ribonucleoprotein complex	GO:0030532	72	72	1.13215	0.007655	0.0812468	0.201527	1	0.278	NA	ARFGEF1|CD2BP2|DDX23|DDX39B|EFTUD2|GEMIN4|HTATSF1|LSM10|LSM11|LSM2|LSM3|LSM4|LSM5|LSM6|LSM7|LUC7L|LUC7L2|LUC7L3|PHF5A|PPIH|PRPF18|PRPF3|PRPF31|PRPF39|PRPF4|PRPF40A|PRPF40B|PRPF6|PRPF8|RBMX2|RNU1-1|RNU11|RNU12|RNU4-1|RNU4-2|RNU5A-1|RNU5B-1|RNU5D-1|RNU5E-1|RNVU1-20|RNVU1-7|SART1|SART3|SF3A1|SF3A2|SF3B1|SF3B2|SF3B3|SF3B5|SLU7|SNRNP200|SNRNP40|SNRNP70|SNRPA|SNRPA1|SNRPB|SNRPB2|SNRPC|SNRPD1|SNRPD2|SNR…	DOWN	PW
regulation of actin filament length	GO:0030832	164	164	1.05309	0.007757	0.0821218	0.322788	1	0.921	NA	ABI2|ACTN2|ACTR2|ACTR3|ACTR3B|ACTR3C|ADD1|ADD2|ADD3|ALOX15|AP1AR|ARF1|ARF6|ARFGEF1|ARHGAP18|ARHGAP28|ARHGAP35|ARPC1A|ARPC1B|ARPC2|ARPC3|ARPC4|ARPC5|ARPC5L|AVIL|BAG4|BAIAP2|BAIAP2L1|BAIAP2L2|BBS4|BIN1|BRK1|C15orf62|CAPG|CAPZA1|CAPZA2|CAPZB|CCR7|CDC42EP1|CDC42EP2|CDC42EP3|CDC42EP4|CDC42EP5|CFL1|CFL2|CIT|CORO1A|CORO1B|CTTN|CXCL12|CYFIP1|DLG1|DMTN|DSTN|EPS8|EVL|F2RL1|FAM206A|FCHSD1|FCHSD2|FER|FHOD3|F…	DOWN	PW
regulation of hemostasis	GO:1900046	70	70	0.617057	0.00277	0.0830281	0.0586286	0.760742	0.887	NA	ABAT|ADAMTS18|ADTRP|ALOX12|ANO6|ANXA2|ANXA2P2|ANXA5|APOE|C1QTNF1|CAV1|CD34|CD36|CD9|CEACAM1|COMP|CPB2|DMTN|EDN1|ENPP4|F11|F12|F2R|F2RL1|F3|F7|FAP|FCER1G|GP1BA|HPSE|HRG|KLKB1|KNG1|LYN|NFE2L2|NOS3|PDGFA|PDGFB|PDGFRA|PDPN|PLAT|PLAU|PLAUR|PLEK|PLG|PRKCA|PRKCD|PRKCQ|PRKG1|PROC|PROS1|SELP|SERPINC1|SERPINE1|SERPINE2|SERPINF2|SERPING1|SYK|TBXA2R|TEC|TFPI|THBD|THBS1|TLR4|TMPRSS6|TSPAN8|UBASH3B|USF1|VKORC1…	UP	PW
regulation of extracellular matrix organization	GO:1903053	34	34	0.715204	0.002821	0.083373	0.115864	0.963119	0.849	NA	ABL1|ADTRP|AEBP1|AGT|ANTXR1|CFLAR|CHADL|CLASP1|CLASP2|COLGALT1|CPB2|CST3|DAG1|DDR1|DDR2|DPP4|EMILIN1|ETS1|FAP|FGFR4|FSCN1|HAS2|LRP1|NOTCH1|PDPN|PHLDB1|PHLDB2|RB1|RGCC|SMAD3|SOX9|TGFB1|TNFRSF1A|TNFRSF1B|	UP	PW
male sex differentiation	GO:0046661	132	132	0.553447	0.002805	0.0834937	0.009239	0.341933	0.973	NA	ACVR2A|ADAM15|AGO4|AKR1C3|AMH|ANKRD7|AR|ARID4A|ARID4B|ARID5B|ASB1|ASPM|ATRX|BAX|BCL2|BCL2L1|BCL2L11|BCL2L2|BIK|BMP5|BMP6|BMPR1A|BOK|BRIP1|CBL|CCND1|COL9A3|CRKL|CSDE1|CTNNA1|CTNNB1|CTSV|DMRT1|DMRT3|EIF2S2|ERCC1|ESR1|FANCA|FGF10|FGF8|FGF9|FKBP4|FLNA|FNDC3A|FSHB|FSHR|FSTL3|GREB1L|H3F3A|H3F3B|HMGB2|HMGCS1|HSD17B3|HSD17B4|ICAM1|ING2|INHA|INHBA|INSR|KDM5A|KIF18A|KIT|KITLG|KLHL10|LGR4|LHB|LHCGR|LHFPL2|L…	UP	PW
beta-tubulin binding	GO:0048487	35	35	1.24442	0.007981	0.0842887	0.260239	1	0.668	NA	ADNP|ARL8A|ARL8B|BBS4|BCAS3|CCT5|CDK5R1|EMD|FGF13|GABARAP|GABARAPL1|GABARAPL2|HDAC6|HTT|IFT74|LRPPRC|MAP1S|NDEL1|PACRG|PDCD5|PEX14|PIFO|RACGAP1|RGS2|SMC3|SNCA|SPAST|SYT11|TAOK1|TBCA|TBCD|TRPV4|TTLL7|UXT|VAPB|	DOWN	PW
clathrin-dependent endocytosis	GO:0072583	27	27	1.32082	0.008005	0.0843299	0.00114	0.0323456	0.699	NA	AP2A1|AP2A2|AP2B1|AP2M1|AP2S1|CANX|CLTA|CLTB|CLTC|DLL1|DNAJC6|DNM1|DNM1P34|FCHO1|FCHO2|FNBP1L|GAK|GPR107|HIP1|INPP5F|ITGA4|KIAA1107|PICALM|PIP5K1C|SGIP1|SLC9B2|SNAP91|	DOWN	PW
sterol homeostasis	GO:0055092	66	66	0.623277	0.002898	0.084492	0.231363	1	0.87	NA	ABCA1|ABCA2|ABCD1|ABCG1|ABCG5|ABCG8|ACSM3|AKR1C1|ANGPTL3|APOA1|APOB|APOC2|APOE|APOM|CAV1|CAV3|CETP|COMMD9|CYP39A1|CYP7B1|DGAT2|EHD1|EPHX2|FABP3|FGFR4|G6PC|GPIHBP1|GRAMD1B|HNF4A|IL18|INSIG1|LAMTOR1|LCAT|LDLR|LDLRAP1|LIMA1|LIPC|LIPG|LPL|LRP5|LRP5L|MALL|MALRD1|MED13|MIR128-1|MTTP|MYLIP|NPC1|NPC2|NR1D1|NR1H2|NR1H3|NR5A2|NUS1|PCSK9|PLA2G10|RALY|RORA|SCARB1|SEC24A|SIRT1|SOAT1|SREBF2|TMEM97|TTC39B|XBP1|	UP	PW
regulation of fatty acid biosynthetic process	GO:0042304	37	37	0.695947	0.002892	0.0848875	0.0002458	0.0209209	0.841	NA	ABCD1|ABCD2|ACADL|ACADVL|ADIPOQ|ADIPOR1|ADIPOR2|ANXA1|APOC1|APOC2|AVPR1A|BRCA1|CEACAM1|EIF6|ELOVL5|ERLIN1|ERLIN2|FABP5|INSIG1|INSIG2|LPGAT1|MID1IP1|MLXIPL|NR1H2|NR1H3|PDK4|PIBF1|PRKAA2|PRKAB2|PRKAG2|PTGS2|RGN|SCAP|SIRT1|SLC45A3|TRIB3|WDTC1|	UP	PW
Rab guanyl-nucleotide exchange factor activity	GO:0017112	49	49	1.18887	0.008094	0.0850619	0.121012	0.921335	0.00165	NA	ALS2|ALS2CL|ANKRD27|C9orf72|DENND1A|DENND1B|DENND1C|DENND2A|DENND2C|DENND2D|DENND3|DENND4A|DENND4B|DENND4C|DENND5A|DENND5B|DENND6A|DENND6B|GAPVD1|MADD|RAB3GAP1|RAB3GAP2|RAB3IL1|RAB3IP|RABGEF1|RGP1|RIN1|RIN2|RIN3|SBF1|SBF2|SMCR8|ST5|TRAPPC1|TRAPPC10|TRAPPC11|TRAPPC12|TRAPPC13|TRAPPC2|TRAPPC2L|TRAPPC3|TRAPPC4|TRAPPC5|TRAPPC6A|TRAPPC6B|TRAPPC8|TRAPPC9|WDR41|YWHAE|	DOWN	PW
cluster of actin-based cell projections	GO:0098862	128	128	0.55202	0.003018	0.08621	0.153294	1	0.921	NA	ACE2|ACTN1|ACTN4|ACTR3|ADD3|AMN|ANKS4B|AQP1|ATP6V0A4|ATP7A|ATP8B1|B4GALT1|BBS2|CA4|CAPZA2|CD36|CDC14A|CDH23|CDHR2|CDHR5|CIB2|CLIC1|CLRN1|CUBN|CYBRD1|DAB1|DCDC2|DCXR|DNM1L|DOCK4|DRD5|ELMOD3|ENPEP|EPS8|EPS8L2|ESPN|ESPNL|EZR|FLII|FLNB|FSCN2|GIPC1|GNA12|GNA13|HOMER2|HSP90AB1|IDO1|IFT20|ITPR3|KCNK1|KNCN|KPTN|LCTL|LIMA1|LOXHD1|LRP2|MFSD10|MKKS|MME|MORN4|MPP1|MYH10|MYH14|MYH9|MYL12B|MYL6|MYO15A|MYO1A|MY…	UP	PW
steroid dehydrogenase activity, acting on the CH-OH group of donors, NAD or NADP as acceptor	GO:0033764	24	24	0.880564	0.00304	0.0862549	0.02082	0.468836	0.547	NA	AKR1B15|AKR1C1|AKR1C3|AKR1C4|DHRS11|DHRS9|HSD11B1|HSD11B2|HSD17B1|HSD17B10|HSD17B11|HSD17B12|HSD17B14|HSD17B3|HSD17B4|HSD17B6|HSD17B7|HSD17B8|HSD3B1|HSD3B2|HSD3B7|NSDHL|RDH8|SDR42E2|	UP	PW
bicarbonate transmembrane transporter activity	GO:0015106	20	20	0.926072	0.003105	0.0863718	0.02211	0.475253	0.414	NA	BEST1|CFTR|SLC26A1|SLC26A10|SLC26A2|SLC26A3|SLC26A4|SLC26A5|SLC26A6|SLC26A7|SLC26A8|SLC26A9|SLC4A1|SLC4A10|SLC4A11|SLC4A4|SLC4A5|SLC4A7|SLC4A8|SLC4A9|	UP	PW
metalloexopeptidase activity	GO:0008235	53	53	0.646787	0.003174	0.0866008	0.0638135	0.782681	0.0199	NA	ACE|ACE2|AEBP1|AGBL1|AGBL2|AGBL3|AGBL4|AGBL5|AGTPBP1|ANPEP|C9orf3|CPA1|CPA4|CPB1|CPB2|CPD|CPE|CPM|CPN2|CPO|CPQ|CPXM1|CPXM2|CPZ|DNPEP|DPEP2|ENPEP|ERAP1|ERAP2|FOLH1|FOLH1B|LAP3|LNPEP|LTA4H|METAP1|METAP1D|METAP2|MMP14|MMP15|MMP16|MMP17|NPEPL1|NPEPPS|NUDT16|PEPD|RNPEP|RNPEPL1|TRHDE|VASH1|VASH2|XPNPEP1|XPNPEP3|ZMPSTE24|	UP	PW
basal plasma membrane	GO:0009925	32	32	0.711077	0.003136	0.0866784	0.0700069	0.814069	0.741	NA	ANK3|AQP1|AQP5|BMPR2|C5AR2|CD34|CEACAM1|CLCA2|CLDN4|DST|EGFR|EPS15|ERBB2|ERBB3|ERBB4|ITGA6|ITGA9|KCNQ4|LDLRAP1|MET|MUC20|MYO1A|MYO1C|OSCP1|P2RY12|PKD2|SHROOM4|SLC23A1|SLC23A2|SLC27A5|TEK|TF|	UP	PW
detection of abiotic stimulus	GO:0009582	108	108	0.567274	0.003097	0.0867207	0.0228527	0.47677	0.926	NA	ABCA4|ADORA1|AIPL1|ANO1|ANO3|ARRB1|ARRB2|ASIC2|ASIC3|ATP8A2|BACE1|BEST1|CABP4|CACNA1F|CACNA2D4|CACNB3|CAV3|CCDC66|CDS1|CHRNA10|CNGA1|CNGB1|COL11A1|CSRP3|CXCL12|DRGX|ELOVL4|EPHB1|EYS|FYN|GNA11|GNAQ|GNAT2|GNB1|GNGT2|GPR52|GPR88|GRK1|GRM6|GUCA1A|GUCA1B|HPN|HTR2A|ITGA2|JUP|KCNA1|KCNK4|KIT|LXN|MKKS|MMP24|NPFFR2|NR2E3|NR2F6|NTRK1|NTSR1|OPN1SW|OPN3|OPN4|OPN5|OTOP1|PCP2|PDC|PDE6A|PDE6B|PDE6C|PDZD7|PIEZO1…	UP	PW
sphingolipid biosynthetic process	GO:0030148	78	78	0.601052	0.003159	0.0867366	0.00284	0.137363	0.783	NA	A4GALT|ACER1|ACER2|ACER3|AGK|ALDH3A2|ALDH3B1|ALOX12B|ALOXE3|ASAH2|ASAH2B|B3GALT1|B3GALT2|B3GALT4|B4GALNT1|B4GALT3|B4GALT6|CERKL|CERS1|CERS2|CERS3|CERS4|CERS5|CERS6|CLN8|COL4A3BP|CSNK1G2|DEGS1|DEGS2|ELOVL1|ELOVL2|ELOVL3|ELOVL4|ELOVL5|ELOVL6|ELOVL7|FA2H|FAM57B|GAL3ST1|GBA|KDSR|P2RX1|P2RX7|PEMT|PPM1L|PRKD1|PRKD2|PRKD3|SAMD8|SGMS1|SGMS2|SGPL1|SGPP1|SGPP2|SMPD1|SMPD2|SMPD4|SPHK1|SPHK2|SPTLC1|SPTLC2|SP…	UP	PW
stem cell differentiation	GO:0048863	128	128	0.551633	0.003078	0.0867608	0.256716	1	0.981	NA	A2M|ACE|ACVR1|ALDH1A2|ANXA6|ASCL1|BCHE|BMPR1A|CFL1|CORO1C|CYP26C1|EDN1|EDN3|EDNRA|EDNRB|EFNB1|ELL3|EPCAM|ERBB4|ERCC2|ESR1|FAM172A|FBXL17|FGFR2|FN1|FOXC1|FOXO4|FRZB|FZD1|GDNF|GPM6A|GREM1|HES1|HIF1A|HMGA2|HNF1B|HTR2B|JAG1|JARID2|KBTBD8|KIT|KITLG|KLHL12|LAMA5|LIN28A|LRP6|MAPK1|MAPK3|MEF2C|MEOX1|MSI2|MSX1|MSX2|MTF2|MYOCD|NOLC1|NOTCH1|NRG1|NRP1|NRP2|OSR1|OVOL2|PAX2|PDCD6|PEF1|PHACTR4|POU6F2|PSMD11|PTP…	UP	PW
extracellular matrix structural constituent	GO:0005201	143	143	0.543687	0.003017	0.0867706	0.35227	1	0.471	NA	ABI3BP|ACAN|ADIPOQ|AEBP1|AGRN|ASPN|BGN|CCN1|CD4|CHADL|CHI3L1|CILP|COL10A1|COL11A1|COL11A2|COL12A1|COL13A1|COL14A1|COL15A1|COL16A1|COL17A1|COL18A1|COL19A1|COL1A1|COL1A2|COL21A1|COL22A1|COL23A1|COL24A1|COL25A1|COL27A1|COL28A1|COL2A1|COL3A1|COL4A1|COL4A2|COL4A3|COL4A4|COL4A5|COL4A6|COL5A1|COL5A2|COL5A3|COL6A1|COL6A2|COL6A3|COL6A6|COL7A1|COL8A1|COL8A2|COL9A1|COL9A2|COL9A3|COLQ|COMP|CRELD1|CTHRC1|DCN|…	UP	PW
sulfur compound transmembrane transporter activity	GO:1901682	34	34	0.712768	0.003003	0.0869567	0.0227039	0.478356	0.789	NA	ABCC1|ABCD1|C2orf83|CTNS|SLC13A4|SLC19A2|SLC19A3|SLC1A1|SLC1A4|SLC25A10|SLC25A14|SLC25A19|SLC25A26|SLC25A30|SLC26A1|SLC26A10|SLC26A11|SLC26A2|SLC26A3|SLC26A4|SLC26A5|SLC26A6|SLC26A7|SLC26A8|SLC26A9|SLC33A1|SLC35B2|SLC35B3|SLC38A7|SLC3A1|SLC44A4|SLC6A6|SLC7A11|SLC7A9|	UP	PW
cerebellar cortex development	GO:0021695	43	43	1.20384	0.008322	0.0870234	0.0719755	0.682244	0.83	NA	AARS|AGTPBP1|ARCN1|ATP7A|B4GALT2|CBLN1|CDK5|CEND1|CLP1|DLL1|EZH2|FAIM2|GLI1|GLI2|GRID2|HERC1|HSPA5|KIF14|KLHL1|KNDC1|LDB1|MAP2K1|MDK|MTPN|MYH10|NAGLU|NEUROD2|OGDH|OPHN1|PROX1|PTPN11|RERE|RORA|SERPINE2|SEZ6|SEZ6L|SMO|SPTBN2|TRNP1|TTBK2|UQCRQ|WNT7A|ZNF365|	DOWN	PW
voltage-gated calcium channel activity	GO:0005245	44	44	1.2037	0.008346	0.0870641	0.141031	0.985596	0.737	NA	ANXA2|ANXA2P2|CACHD1|CACNA1A|CACNA1B|CACNA1C|CACNA1D|CACNA1E|CACNA1F|CACNA1G|CACNA1H|CACNA1I|CACNA1S|CACNA2D1|CACNA2D2|CACNA2D3|CACNA2D4|CACNB1|CACNB2|CACNB3|CACNB4|CACNG2|CACNG3|CACNG4|CACNG5|CACNG6|CACNG7|CACNG8|CALHM1|CATSPER3|CDK5|CNR1|GAS6|HTR1B|IL1RAPL1|ITGAV|NCS1|OPRM1|PKD2|RYR1|TMC1|TMC2|TPCN1|TPCN2|	DOWN	PW
membrane depolarization	GO:0051899	49	49	1.18764	0.008317	0.0871804	0.20131	1	0.837	NA	ABL1|ADORA2A|ANK2|ATP1A2|BEST2|CACNA1A|CACNA1B|CACNA1C|CACNA1D|CACNA1E|CACNA1G|CACNA1H|CACNA1I|CACNA2D1|CACNB2|CACNB3|CACNB4|CACNG2|CACNG4|CAV1|CHRNA4|CHRNA6|CHRNB2|EDN1|HCN2|HCN4|JUN|KCNH2|KCNJ2|P2RX4|P2RX7|PARK7|PRKCZ|SCN11A|SCN1A|SCN1B|SCN2A|SCN2B|SCN3A|SCN3B|SCN4A|SCN4B|SCN5A|SCN7A|SCN8A|SCN9A|SLC8A1|TRPM4|YWHAH|	DOWN	PW
positive regulation of cation channel activity	GO:2001259	59	59	1.15478	0.008477	0.0875706	0.180714	1	0.885	NA	ABCC8|ACTN2|ADRB2|AKAP6|ALG10B|ANK2|ANK3|ARC|CACNA2D1|CACNB2|CACNB3|CACNG2|CACNG3|CACNG4|CALM1|CALM2|CALM3|CASQ1|CTSS|EHD3|EPHB2|FGF14|GAL|GSTM2|GSTO1|HAP1|HTT|JPH2|KCNA1|KCNC1|KCNC2|KCNE2|KCNE3|KCNIP2|KCNJ11|KIF5B|LRRC38|LRRC55|MIR1-2|NLGN3|NOS1AP|NPPA|NTSR1|P2RY6|PINK1|PIRT|PKD2|PLCG2|RELN|RGS9|RNF207|S100A1|SHANK3|STAC|STAC2|STAC3|STIM1|STIM2|TRDN|	DOWN	PW
membrane coat	GO:0030117	93	93	1.09832	0.008449	0.087706	0.384061	1	0.588	GO:0048475|coated membrane,	AFTPH|AP1B1|AP1G1|AP1G2|AP1M1|AP1M2|AP1S1|AP1S2|AP1S3|AP2A1|AP2A2|AP2B1|AP2M1|AP2S1|AP3B1|AP3B2|AP3D1|AP3M1|AP3M2|AP3S1|AP3S2|AP4B1|AP4E1|AP4M1|AP4S1|AP5B1|AP5M1|AP5S1|AP5Z1|ARCN1|ARFGAP2|ARFGAP3|ARL6|BAIAP2L2|CHMP1B|CHMP2A|CHMP4A|CHMP4B|CLTA|CLTB|CLTC|CLTCL1|COPA|COPB1|COPB2|COPE|COPG1|COPG2|COPZ1|COPZ2|DIPK2A|DNM1|EPN2|EPS15|EPS15L1|FCHO1|FCHO2|HIP1|HIP1R|IGF2R|KCNQ5|KIAA1107|KLHL12|NCALD|NECAP…	DOWN	PW
coated membrane	GO:0048475	93	93	1.09832	0.008449	0.087706	0.384061	1	0.588	GO:0030117|membrane coat,	AFTPH|AP1B1|AP1G1|AP1G2|AP1M1|AP1M2|AP1S1|AP1S2|AP1S3|AP2A1|AP2A2|AP2B1|AP2M1|AP2S1|AP3B1|AP3B2|AP3D1|AP3M1|AP3M2|AP3S1|AP3S2|AP4B1|AP4E1|AP4M1|AP4S1|AP5B1|AP5M1|AP5S1|AP5Z1|ARCN1|ARFGAP2|ARFGAP3|ARL6|BAIAP2L2|CHMP1B|CHMP2A|CHMP4A|CHMP4B|CLTA|CLTB|CLTC|CLTCL1|COPA|COPB1|COPB2|COPE|COPG1|COPG2|COPZ1|COPZ2|DIPK2A|DNM1|EPN2|EPS15|EPS15L1|FCHO1|FCHO2|HIP1|HIP1R|IGF2R|KCNQ5|KIAA1107|KLHL12|NCALD|NECAP…	DOWN	PW
positive regulation of intracellular transport	GO:0032388	198	198	1.03474	0.008532	0.0877092	0.565108	1	0.982	NA	ABLIM3|ACTN2|ADORA2B|AKT2|ANK3|ANP32B|ANXA2|ANXA2P2|ARF1|ARIH2|ATG13|B3GAT3|BAG3|BAP1|BCAP31|BCAS3|C2CD5|CACNA1D|CACNB2|CACNB3|CAMK1|CAPN10|CDC42|CDH1|CDH3|CDK1|CDK5|CDK5R1|CEP290|CHP1|CHP2|CHRM1|CIB1|CNR1|CPSF6|CSNK2A2|CTDSPL2|DAB2|DHX9|DMAP1|DNM1L|DYNC1H1|ECT2|EDEM1|EDEM2|EFCAB7|EHD1|EHD2|EMD|ERBB2|EZR|FBXW7|FCER1G|FGR|FIS1|FLNA|FYN|FZD5|GAB2|GAS6|GATA2|GLI3|GSK3A|GSK3B|GTSE1|HCLS1|HDAC3|HPCA|H…	DOWN	PW
ligand-gated cation channel activity	GO:0099094	99	99	1.09839	0.008431	0.0877286	0.008499	0.161485	0.939	NA	ABCC8|AQP1|ASIC1|ASIC2|ASIC3|ASIC5|CHRNA1|CHRNA10|CHRNA2|CHRNA3|CHRNA4|CHRNA5|CHRNA6|CHRNA7|CHRNB1|CHRNB2|CHRNB3|CHRNB4|CHRND|CHRNE|CHRNG|CNGA1|CNGA3|CNGA4|CNGB1|CNGB3|FKBP1B|GRIA1|GRIA2|GRIA3|GRIA4|GRIK1|GRIK2|GRIK3|GRIK4|GRIK5|GRIN1|GRIN2A|GRIN2B|GRIN2C|GRIN2D|GRIN3A|HCN1|HCN2|HCN4|HTR3A|HTR3B|HTR3E|ITPR1|ITPR2|ITPR3|JPH1|JPH2|JPH3|JPH4|KCNE2|KCNH2|KCNJ1|KCNJ10|KCNJ11|KCNJ12|KCNJ13|KCNJ14|KCNJ1…	DOWN	PW
MHC protein complex	GO:0042611	23	23	1.34801	0.008475	0.0877606	0.1235	0.917305	0.675	NA	B2M|CD74|HFE|HLA-A|HLA-B|HLA-C|HLA-DMA|HLA-DMB|HLA-DOA|HLA-DOB|HLA-DPA1|HLA-DPB1|HLA-DQA1|HLA-DQA2|HLA-DQB1|HLA-DQB2|HLA-DRA|HLA-DRB1|HLA-DRB5|HLA-E|HLA-F|HLA-H|MR1|	DOWN	PW
organelle localization by membrane tethering	GO:0140056	161	161	1.05078	0.008523	0.087829	0.150882	1	0.794	NA	ACTR1A|AHI1|AKAP9|ALMS1|ATG14|B9D1|B9D2|BLOC1S6|BVES|C2CD3|CAV2|CC2D2A|CCP110|CDK1|CDK5RAP2|CENPJ|CEP135|CEP152|CEP164|CEP192|CEP250|CEP290|CEP41|CEP57|CEP63|CEP70|CEP72|CEP76|CEP78|CEP89|CEP97|CETN2|CFTR|CKAP5|CLASP1|CNTRL|CPLX2|CSNK1D|CSNK1E|CTBP2|DCTN1|DCTN2|DCTN3|DYNC1H1|DYNC1I2|DYNLL1|ESYT1|ESYT2|ESYT3|EXOC4|EXOC5|EXOC6|EXOC6B|EXOC8|FBF1|FGFR1OP|HAUS1|HAUS2|HAUS3|HAUS4|HAUS5|HAUS6|HAUS7|HAUS…	DOWN	PW
proteasome accessory complex	GO:0022624	24	24	1.34396	0.008755	0.0895704	0.17862	1	0.115	NA	ADRM1|PSMC1|PSMC2|PSMC3|PSMC4|PSMC5|PSMC6|PSMD1|PSMD10|PSMD11|PSMD12|PSMD13|PSMD14|PSMD2|PSMD3|PSMD4|PSMD5|PSMD6|PSMD7|PSMD8|PSMD9|PSME1|PSME2|PSME3|	DOWN	PW
negative regulation of actin filament polymerization	GO:0030837	51	51	1.1695	0.008736	0.0895899	0.0510945	0.551924	0.673	NA	ADD1|ADD2|ADD3|ARFGEF1|AVIL|BBS4|CAPG|CAPZA1|CAPZA2|CAPZB|DMTN|EPS8|FHOD3|GSN|HIP1R|KANK1|KANK3|KANK4|LMOD1|LMOD2|LMOD3|MIR214|MKKS|MYADM|PFN1|PFN2|PFN4|PRKCD|RDX|SCIN|SLIT2|SPTAN1|SPTB|SPTBN1|SPTBN2|SPTBN4|SPTBN5|TMOD1|TMOD2|TMOD3|TMOD4|TMSB10|TMSB15A|TMSB15B|TMSB4X|TMSB4Y|TRIOBP|TWF1|TWF2|VIL1|VILL|	DOWN	PW
neural nucleus development	GO:0048857	52	52	1.16879	0.008881	0.0906398	0.212248	1	0.812	NA	ACTB|ALDH1A3|ARX|ASCL1|BASP1|BCL2|CALM1|CALM2|CALM3|CCDC14|CDC42|CDK5R1|CDK5R2|CHRNB2|CKB|CNP|COX6B1|DYNLL1|FGF9|FOXP2|G6PD|GLUD1|GNB4|HSPA5|INA|KCNC1|KCNC2|KIRREL3|MAOB|MAPKAP1|MBP|NDRG2|NDUFS3|NFIB|PADI2|PLP1|RAD1|RHOA|S100A1|SCRIB|SEC16A|SEC24B|SIRT2|SUDS3|SYNGR3|SYPL2|TTBK1|YWHAE|YWHAH|YWHAQ|ZNF148|ZNF430|	DOWN	PW
RNA stabilization	GO:0043489	38	38	1.22336	0.008939	0.0910132	0.0591648	0.599537	0.769	NA	ANGEL2|AXIN2|BOLL|CIRBP|DHX36|DHX9|DKC1|E2F1|ELAVL1|GDNF|HNRNPA0|HNRNPC|HNRNPD|HNRNPU|IGF2BP1|LARP1|MAPK14|MAPKAPK2|MTOR|MYD88|NAF1|PABPC1|PAIP1|PARN|RBM10|RBM24|RBM38|SLC11A1|SYNCRIP|TARDBP|TENT2|TENT5C|THRAP3|TIRAP|VIP|YBX1|YBX3|ZFP36|	DOWN	PW
positive regulation of dephosphorylation	GO:0035306	52	52	1.16807	0.00903	0.0917179	0.160274	1	0.845	NA	ADORA1|AKAP6|ANKLE2|BMP2|CALM1|CALM2|CALM3|CAMTA1|CD300A|CHP2|CNEP1R1|DLC1|DUSP26|FCRL3|GBA|GPLD1|HSP90AB1|ITGA1|ITGA2|JAK2|LILRB2|MAGI2|MEF2C|MTMR9|MTOR|NPNT|NSMF|PDGFRB|PIN1|PINK1|PLEK|PPARGC1B|PPP1R12A|PPP1R14D|PPP1R15A|PPP1R15B|PPP1R16B|PPP1R7|PPP2R5A|PPP2R5D|PRKCD|PTBP1|PTPRC|RGN|RIPK3|SLC39A10|SMAD3|SMPD1|SPPL3|SYMPK|TGFB1|VRK3|	DOWN	PW
phosphatidylinositol 3-kinase binding	GO:0043548	30	30	1.28941	0.009155	0.0927707	0.006445	0.131875	0.747	NA	ATP1A1|AXL|BECN1|CALM1|CALM3|CBL|CORO1A|DAB1|DAB2IP|DNM2|FAM83A|FBXL2|FYN|HCST|IGF1R|INSR|INSRR|IRS1|IRS2|IRS4|JAK2|LCK|NLRC3|PDGFRB|PIK3AP1|PIK3IP1|PIK3R1|PTPN13|RASD2|TYRO3|	DOWN	PW
positive regulation of lymphocyte migration	GO:2000403	26	26	1.31115	0.009195	0.0929547	0.000145	0.00611	0.835	NA	ADAM10|ADAM17|ADAM8|AIF1|APP|CCL5|CCR2|CD99L2|CXCL10|CXCL12|CXCL14|DOCK8|FADD|ITGA4|MADCAM1|OXSR1|PTK2B|PYCARD|RHOA|SPN|STK39|TMEM102|TNFRSF14|TNFSF14|WNK1|WNT5A|	DOWN	PW
response to cAMP	GO:0051591	92	92	1.10676	0.009492	0.0957323	0.229786	1	0.993	NA	AANAT|ADIPOQ|AGXT|AHR|AKAP6|AKAP9|APEX1|APP|AQP1|AQP9|ASS1|BIRC2|BRAF|BSG|CARM1|CDO1|CFTR|CITED1|CNGA3|COL1A1|CRHBP|DGKQ|DMTN|DUOX1|DUOX2|DUSP1|EEF2K|EZR|FDX1|FOS|FOSB|FOSL1|GPD1|HCN1|HCN2|HCN3|HCN4|HSPA5|IGFBP5|INPP5K|ITPR2|JUN|JUNB|JUND|KCNE1|KCNQ1|KDM1A|LDHA|MMP19|NDUFS4|NME1|NOX4|PAX4|PCK1|PDE2A|PEBP1|PENK|PER1|PFKFB1|PIK3CG|PKD2|PKLR|PLA2G5|PNPT1|PPARGC1B|PTAFR|PTK2B|PTPRN|RAP1A|RAP1B|RAPGEF…	DOWN	PW
rRNA processing	GO:0006364	193	193	1.03224	0.009542	0.0957809	0.575225	1	0.495	NA	ABT1|BMS1|BOP1|BTRC|BYSL|C1D|CHD7|DCAF13|DDX17|DDX21|DDX27|DDX47|DDX49|DDX51|DDX52|DDX56|DHX37|DIMT1|DIS3|DIS3L|DIS3L2|DKC1|EBNA1BP2|EIF4A3|EMG1|ERI1|ERI3|ESF1|EXOSC1|EXOSC10|EXOSC2|EXOSC3|EXOSC4|EXOSC5|EXOSC6|EXOSC7|EXOSC8|EXOSC9|FAM207A|FBL|FBLL1|FCF1|FDXACB1|FRG1|FTSJ3|GAR1|GEMIN4|GTF2H5|GTPBP4|HEATR1|IMP3|IMP4|ISG20|ISG20L2|KRI1|KRR1|LAS1L|LSM6|LYAR|MDN1|METTL15|METTL15P1|METTL16|MPHOSPH10|MP…	DOWN	PW
hindbrain morphogenesis	GO:0021575	36	36	1.22001	0.009531	0.0958973	5.942e-05	0.003201	0.854	NA	ABL1|AGTPBP1|ATP7A|CBLN1|CDK5|CEND1|DAB1|DLC1|DLL1|FAIM2|GLI1|GLI2|GNPAT|GRID2|GSX2|HERC1|HES1|HSPA5|KIF14|KNDC1|LDB1|LRP6|MAP2K1|MTPN|OPHN1|PROX1|PTPN11|RORA|SERPINE2|SMO|SPTBN2|TRNP1|WNT1|WNT7A|XRCC1|ZNF365|	DOWN	PW
cellular response to calcium ion	GO:0071277	77	77	1.11191	0.009615	0.0962866	0.0797769	0.739718	0.804	NA	ACER1|ADCY1|ADCY8|ADD1|AKR1C3|ALOX15|ALOX5AP|BRAF|CAMK2D|CAPN3|CARF|CHP2|CLIC4|CPNE1|CPNE2|CPNE3|CPNE4|CPNE5|CPNE6|CPNE7|CPNE8|CPNE9|CRHBP|DMTN|ECT2|EDN1|EEF2K|ENDOG|FOS|FOSB|FUS|GPLD1|GUCA1A|HPCA|HSPA5|IQGAP1|ITPKB|JUN|JUNB|JUND|KCNH1|LGMN|MCOLN1|MEF2A|MEF2C|NEUROD2|NLGN1|PKD2|PPIF|PRKAA1|PRKAA2|RASA4|RASAL1|RASGRP2|RYR1|RYR3|SCN5A|SLC25A23|SLC25A24|SYT1|SYT10|SYT11|SYT12|SYT13|SYT15|SYT17|SYT2|…	DOWN	PW
cytochrome complex assembly	GO:0017004	32	32	1.23407	0.009655	0.0964632	0.300878	1	0.0876	NA	BCS1L|COA1|COA3|COA4|COA5|COA6|COX10|COX11|COX14|COX15|COX16|COX17|COX18|COX19|COX20|CYBA|FASTKD3|HCCS|LYRM7|OXA1L|PET100|SCO1|SCO2|SLC25A33|SMIM20|SURF1|TIMM21|TTC19|UQCC1|UQCC2|UQCR10|UQCRB|	DOWN	PW
translation initiation factor activity	GO:0003743	50	50	1.1648	0.009731	0.0969897	0.396065	1	0.244	NA	AGO2|COPS5|DENR|DHX29|EIF1|EIF1AD|EIF1AX|EIF1AY|EIF1B|EIF2A|EIF2B1|EIF2B2|EIF2B3|EIF2B4|EIF2B5|EIF2D|EIF2S1|EIF2S2|EIF2S3|EIF3A|EIF3B|EIF3C|EIF3CL|EIF3D|EIF3E|EIF3F|EIF3G|EIF3H|EIF3I|EIF3J|EIF3K|EIF3L|EIF3M|EIF4A1|EIF4A2|EIF4B|EIF4E|EIF4E1B|EIF4E2|EIF4E3|EIF4G1|EIF4G2|EIF4G3|EIF4H|EIF5|EIF5B|EIF6|MCTS1|MTIF2|MTIF3|	DOWN	PW
regulation of neuron projection regeneration	GO:0070570	25	25	1.33647	0.00976	0.0970527	0.01131	0.205707	0.76	NA	BRAF|CERS2|CNTF|EPHA4|FKBP1B|HGF|INPP5F|KLF4|LRIG2|MAP2K1|MAP4K4|NDEL1|NTRK3|PRRX1|PTEN|PTPRF|PTPRS|RGMA|RTN4R|RTN4RL1|SCARF1|SPP1|STK24|THY1|TNR|	DOWN	PW
filopodium	GO:0030175	96	96	1.09267	0.0100578	0.0997805	0.245582	1	0.815	NA	ABI1|ABI2|ACPP|ACTA1|ACTA2|ACTC1|ACTG2|ACTN2|ANTXR1|AP2A1|APBB1|APP|ARF6|ARL4C|B4GALT1|BAIAP2|CBX6|CD302|CDC42|CDK5|CIB1|CXADR|CYFIP1|DAG1|DEF6|DMD|DNALI1|DYNC1H1|ENAH|EPHA4|EPHB1|ERMN|EZR|FAM206A|FARP1|FAT1|FGD4|FGF13|FMR1|FSCN1|FZD3|FZD9|GAP43|GPM6A|IGF2BP1|INPPL1|IQGAP2|ITGA3|ITGA6|ITGAV|ITGB1|ITGB3|KITLG|LCP1|MAP2|MORN4|MSN|MTM1|MYO10|MYO1B|MYO1G|MYO3A|MYO5A|NF2|NGDN|NLGN1|NPTX2|NPTXR|OSBPL3|…	DOWN	PW
neural crest cell migration	GO:0001755	46	46	0.659353	0.003747	0.100307	0.063499	0.781074	0.838	NA	ACVR1|ANXA6|CFL1|CORO1C|EDN3|EDNRB|EFNB1|ERBB4|FN1|GDNF|HIF1A|HTR2B|KITLG|LAMA5|NRP1|NRP2|OVOL2|PHACTR4|RET|SEMA3A|SEMA3B|SEMA3C|SEMA3D|SEMA3E|SEMA3F|SEMA3G|SEMA4A|SEMA4B|SEMA4C|SEMA4D|SEMA4F|SEMA4G|SEMA5A|SEMA5B|SEMA6A|SEMA6B|SEMA6C|SEMA6D|SEMA7A|SHH|SMO|SOX10|SOX8|TBX1|TWIST1|ZEB2|	UP	PW
oxidoreductase activity, acting on paired donors, with incorporation or reduction of molecular oxygen, 2-oxoglutarate as one donor, and incorporation of one atom each of oxygen into both donors	GO:0016706	41	40	0.67119	0.003714	0.100679	0.002003	0.105224	0.719	NA	ALKBH1|ALKBH2|ALKBH3|ALKBH4|ALKBH5|ALKBH8|ASPH|ASPHD1|ASPHD2|BBOX1|EGLN1|EGLN2|EGLN3|FTO|HIF1AN|HSPBAP1|JMJD6|KDM2A|KDM2B|KDM4A|KDM4B|KDM4C|KDM7A|KDM8|OGFOD1|P4HA1|P4HA2|P4HA3|P4HB|P4HTM|PHF8|PHYH|PLOD1|PLOD2|PLOD3|TET1|TET2|TET3|TMLHE|TYW5|	UP	PW
cortical actin cytoskeleton organization	GO:0030866	38	38	0.686422	0.003742	0.100785	0.00274	0.134054	0.741	NA	ANLN|ARF6|CALR|CDK5|DLG1|EHD2|EPB41|EPB41L1|EPB41L2|EPB41L3|EZR|FMNL1|FMNL2|IKBKB|KIF23|LLGL1|LLGL2|NCKAP1|NCKAP1L|PDCD6IP|PLEK|PLS1|RAB13|RACGAP1|RHOQ|ROCK1|ROCK2|RTKN|STRIP1|TIGD5|TLN1|VIL1|VPS4A|WAS|WASL|WIPF1|WIPF2|WIPF3|	UP	PW
spliceosomal complex	GO:0005681	165	165	1.04631	0.0101961	0.100917	0.290685	1	0.0789	NA	AAR2|ADAR|AKAP17A|ALYREF|API5|AQR|BCAS2|BUD13|BUD31|C9orf78|CACTIN|CDC40|CDC5L|CIRBP|CRNKL1|CTNNBL1|CWC15|CWC22|CWC27|DDX23|DDX39B|DDX41|DDX5|DHX15|DHX16|DHX35|DHX38|DHX8|EFTUD2|EIF4A3|FRG1|GCFC2|GEMIN2|GPATCH1|GPKOW|HNRNPA1|HNRNPA1L2|HNRNPA2B1|HNRNPA3|HNRNPC|HNRNPF|HNRNPH1|HNRNPH3|HNRNPK|HNRNPM|HNRNPR|HNRNPU|HSPA8|HTATSF1|IK|ISY1|IVNS1ABP|LGALS3|LSM2|LSM3|LSM4|LSM5|LSM6|LSM7|LUC7L|LUC7L2|LUC7L3|…	DOWN	PW
tube closure	GO:0060606	85	85	0.582919	0.003831	0.101275	0.0178095	0.453876	0.891	NA	ABL1|ADM|APAF1|ARHGAP35|ARID1A|BBS4|BCL10|BMP4|CC2D2A|CELSR1|COBL|CTHRC1|DEAF1|DLC1|DVL1|DVL2|DVL3|FGF10|FUZ|FZD1|FZD2|FZD3|FZD6|GLMN|GRHL2|GRHL3|IFT122|IFT172|IFT57|KAT2A|KDM2B|KDM6A|KIF20B|LHX2|LIAS|LMO4|LRP2|LRP6|MED12|MKS1|MTHFD1|MTHFD1L|MTHFR|NOG|PAX2|PFN1|PHACTR4|PLXNB2|PRICKLE1|PRKACA|PRKACB|PTCH1|PTK7|RALA|RARA|RARG|RPS7|SCRIB|SDC4|SEC24B|SEMA4C|SETD2|SFRP1|SFRP2|SHROOM3|SKI|SPINT1|SPINT2…	UP	PW
negative regulation of signal transduction in absence of ligand	GO:1901099	29	29	0.80599	0.003825	0.101745	0.06958	0.811322	0.746	GO:2001240|negative regulation of extrinsic apoptotic signaling pathway in absence of ligand,	AKT1|BCL2|BCL2L1|COL2A1|CTNNA1|CX3CL1|EYA1|EYA2|EYA3|EYA4|FGF10|FYN|GDNF|GFRAL|HSPA1A|HSPA1B|IFI6|IL1A|IL1B|IL7|MAP2K5|MAPK7|MCL1|RIPK1|SGK3|SNAI2|STRADB|UNC5B|ZC3HC1|	UP	PW
negative regulation of extrinsic apoptotic signaling pathway in absence of ligand	GO:2001240	29	29	0.80599	0.003825	0.101745	0.06958	0.811322	0.746	GO:1901099|negative regulation of signal transduction in absence of ligand,	AKT1|BCL2|BCL2L1|COL2A1|CTNNA1|CX3CL1|EYA1|EYA2|EYA3|EYA4|FGF10|FYN|GDNF|GFRAL|HSPA1A|HSPA1B|IFI6|IL1A|IL1B|IL7|MAP2K5|MAPK7|MCL1|RIPK1|SGK3|SNAI2|STRADB|UNC5B|ZC3HC1|	UP	PW
specific granule	GO:0042581	145	145	1.05438	0.0103268	0.101974	0.0535545	0.565579	0.817	NA	ACAA1|ADAM10|ADAM8|AGPAT2|ALDH3B1|ANO6|ANXA11|ANXA3|AOC1|AP1M1|ARG1|ARMC8|ATP11A|ATP6V1D|ATP8A1|ATP8B4|B2M|BPI|BST1|C3AR1|CANT1|CD177|CD33|CD36|CD47|CD53|CD59|CD93|CEACAM1|CEACAM3|CEACAM8|CEP290|CFP|CHI3L1|CHIT1|CHRNB4|CKAP4|CLCN3|CLEC12A|CLEC5A|CMTM6|CNN2|CTSD|CTSZ|CXCL1|CYBA|CYBB|CYFIP1|DEGS1|DGAT1|DNAJC5|DNASE1L1|DOCK2|ERP44|FCAR|FPR2|FRK|GGH|GHDC|GPR84|GSDMD|HGSNAT|HMOX2|HP|HPSE|HVCN1|ILF2|IT…	DOWN	PW
DNA packaging complex	GO:0044815	90	90	1.10366	0.0103831	0.102293	0.0576647	0.58854	0.00571	NA	GLYR1|H1F0|H1FX|H2AFB2|H2AFJ|H2AFV|H2AFX|H2AFY|H2AFY2|H2AFZ|H2BFM|H3F3A|H3F3B|HILS1|HIST1H1A|HIST1H1B|HIST1H1C|HIST1H1D|HIST1H1E|HIST1H2AB|HIST1H2AC|HIST1H2AD|HIST1H2AE|HIST1H2AG|HIST1H2AH|HIST1H2AI|HIST1H2AK|HIST1H2AM|HIST1H2BB|HIST1H2BC|HIST1H2BD|HIST1H2BE|HIST1H2BF|HIST1H2BG|HIST1H2BH|HIST1H2BI|HIST1H2BJ|HIST1H2BK|HIST1H2BL|HIST1H2BM|HIST1H2BN|HIST1H3A|HIST1H3B|HIST1H3C|HIST1H3D|HIST1H3E|HIST1…	DOWN	PW
regulation of biomineral tissue development	GO:0070167	72	72	0.607479	0.003947	0.103069	0.220747	1	0.886	NA	ACVR1|ACVR2A|ACVR2B|ADRB2|ANKH|ANO6|ASPN|ATF4|ATRAID|BCOR|BGLAP|BMP2|BMP2K|BMP4|BMP6|BMP7|BMPR1A|BMPR1B|BMPR2|CCN1|CCR1|CEBPB|COMP|CYP27B1|DDR2|ECM1|ENAM|ENPP1|FAM20C|FBN2|FBXO5|FGF23|FZD9|GAS6|GPM6B|GREM1|HIF1A|ISG15|KL|LTF|MATN1|MEF2C|MGP|NBR1|NELL1|NOS3|NOTCH1|OMD|OSR1|OSR2|P2RX7|PHOSPHO1|PKDCC|PTK2B|ROCK1|ROCK2|S1PR1|SLC8A1|SMAD3|SOX9|SRGN|TFAP2A|TGFB1|TGFB3|TMEM119|TRPM4|TWIST1|TXLNG|WNT10B|…	UP	PW
axis elongation	GO:0003401	24	24	0.86115	0.00393	0.103247	0.02034	0.470473	0.872	NA	BMP4|ESR1|FGF1|FGF10|FGFR2|LRP6|MAGI2|MED1|MED12|PTK7|RDH10|SFRP1|SFRP2|SHH|SOX9|SPRY1|SPRY2|TGFB1|TNC|TRIM28|VANGL2|WNT11|WNT5A|YAP1|	UP	PW
endothelial cell differentiation	GO:0045446	77	77	0.594916	0.004002	0.103844	0.006896	0.293488	0.879	NA	ACVR1|ACVR2B|ACVRL1|ANXA2|ANXA2P2|ARHGEF26|BMPR2|CCM2|CLDN1|CLIC4|COL18A1|COL23A1|COL4A4|CTNNB1|DLL1|EDF1|ENG|EZR|F11R|F2RL1|FASN|GPX1|GSTM3|HAPLN2|HEG1|HEY1|HEY2|ICAM1|ID1|JAG1|KDM6B|KDR|LAMA5|MARVELD2|MESP1|MET|MSN|MYADM|NOTCH1|NOTCH4|NR2F2|NRG1|NRP1|PDE2A|PDE4D|PDPN|PLOD3|PPP1R16B|PROX1|PROX2|PTN|PTPRS|RAB1A|RAB1B|RAP1A|RAP1B|RAP2B|RAP2C|RAPGEF1|RAPGEF2|RAPGEF3|RAPGEF6|RBPJ|RDX|S1PR1|SCUBE1|SE…	UP	PW
ionotropic glutamate receptor binding	GO:0035255	31	31	1.28031	0.010635	0.104532	0.167525	1	0.81	NA	CACNG2|CACNG3|CACNG4|CANX|CDK5R1|DLG1|DLG2|DLG3|DLG4|DRD2|FLOT1|FLOT2|FUS|GNAS|LRRC7|NEDD4|NETO1|NETO2|NSF|OPHN1|PTEN|RAB4A|RAPSN|SCRIB|SHANK1|SHANK2|SHANK3|SHISA6|SHISA7|SQSTM1|SYNJ2BP|	DOWN	PW
neuron projection organization	GO:0106027	39	39	1.21406	0.0106701	0.104636	0.0802239	0.740635	0.863	NA	ABCD1|ABCD2|APP|ARC|ARF1|ATP1A3|CDC42|CHRNA7|CTNND2|CTTN|DCTN1|DLG4|DOCK10|DVL1|EPHB1|EPHB2|EPHB3|FYN|GSK3B|HDAC6|IGF1R|INSR|ITGA3|ITPKA|LGMN|MAP1A|MTMR2|PAK3|PICK1|PRNP|PSEN1|PTEN|SHANK1|SHANK2|SHANK3|TANC1|WASL|WNT7A|ZNF365|	DOWN	PW
regulation of protein depolymerization	GO:1901879	76	76	1.10795	0.010746	0.105138	0.258504	1	0.803	NA	ACTN2|ADD1|ADD2|ADD3|APC|APC2|ARHGEF2|ASPH|AVIL|C16orf45|CAMSAP1|CAMSAP2|CAMSAP3|CAPG|CAPZA1|CAPZA2|CAPZB|CFL1|CFL2|CIB1|CKAP2|CLASP1|CLASP2|DMTN|DSTN|EPS8|F2RL1|FGF13|GSN|HDAC6|KATNB1|LIMA1|LMOD1|LMOD2|LMOD3|MAP1A|MAP1B|MAP1S|MAP6D1|MID1|MID1IP1|MTPN|NAV3|NES|PDXP|PLEK|PLEKHH2|RDX|SCIN|SEMA5A|SH3BP1|SLN|SPAST|SPEF1|SPTAN1|SPTB|SPTBN1|SPTBN2|SPTBN4|SPTBN5|STMN2|SWAP70|TAOK1|TMOD1|TMOD2|TMOD3|TMOD…	DOWN	PW
neuromuscular process controlling balance	GO:0050885	45	45	1.17537	0.0108338	0.105512	0.014869	0.248167	0.805	NA	AARS|ABL1|ABR|ADCY5|ALDH1A3|APP|BCR|BLOC1S4|CAMTA1|CDH23|CLN3|CLN8|CLRN1|CNTNAP1|FOXS1|GAA|GIGYF2|GM2A|GPR88|GRIN2C|HERC1|HEXB|IGDCC3|JPH3|JPH4|MYH10|MYO7A|NBN|NEFL|NKX6-2|NLGN2|NR4A3|NRXN1|PAFAH1B1|PCDH15|POU4F1|PSAP|RAC3|RBFOX2|SHANK1|SLC1A3|TNR|TPP1|USH1C|USH1G|	DOWN	PW
ribosomal small subunit biogenesis	GO:0042274	61	61	1.1447	0.0108091	0.105513	0.339935	1	0.0812	NA	ABT1|BMS1|BTRC|BYSL|DCAF13|DHX37|EMG1|ERAL1|FAM207A|HEATR1|KRI1|LSM6|LTV1|MRPS11|MRPS7|MRPS9|NAT10|NGDN|NOB1|NOL10|NOL11|NOM1|NOP14|NPM1|PWP2|RCL1|RIOK1|RIOK2|RIOK3|RPL38|RPS10|RPS14|RPS15|RPS16|RPS17|RPS19|RPS21|RPS24|RPS27|RPS27L|RPS28|RPS5|RPS6|RPS7|RPS8|RPSA|RRP36|RRP7A|RRS1|SRFBP1|SURF6|TBL3|TSR1|TSR2|TSR3|UTP20|UTP23|UTP25|UTP3|UTP6|WDR46|	DOWN	PW
mitochondrial outer membrane	GO:0005741	165	165	1.04472	0.0108594	0.105519	0.379406	1	0.918	NA	ABCB6|ACACB|ACSL1|ACSL3|ACSL4|ACSL5|ACSL6|AGK|AGPAT4|AGPAT5|AIFM2|AKAP1|AMBRA1|ANKZF1|ARG1|ARMCX1|ARMCX2|ARMCX3|ARMCX6|ASS1|ATF2|BAD|BAK1|BAX|BCL2|BCL2A1|BCL2L1|BCL2L10|BCL2L11|BCL2L2|BID|BMF|BNIP3|BNIP3L|BOK|BPHL|BRI3BP|CASP8|CISD1|CISD2|CNP|CNR1|COASY|CPT1A|CPT1B|CPT1C|CYB5A|CYB5B|CYB5R3|CYP24A1|CYP27B1|DAO|DDX3X|DMPK|DNAJC11|DNM1L|EPHA4|FAM210B|FATE1|FIS1|FOXO3|FUNDC1|FUNDC2|GDAP1|GIMAP5|GK|GP…	DOWN	PW
regulation of protein targeting	GO:1903533	74	74	1.11897	0.0109139	0.105808	0.266125	1	0.857	NA	ABLIM3|AKT2|ANK3|ARIH2|ATG13|BAG3|BAG4|BAP1|BNIP3L|C2CD5|CACNB3|CDK5|CDK5R1|CHP1|CIB1|CSNK2A2|DMTN|ERBB2|FBXW7|FIS1|FYN|FZD5|GDI1|GSK3A|HAX1|HPCA|HPS4|HRAS|HSPA1L|HTRA2|HUWE1|INPP5K|ITGAM|ITGB1BP1|ITGB2|KCNB1|KCNE1|LEPROT|LMAN1|LRRK2|MFF|MICALL2|MIEF1|MIEF2|MYO1C|NPEPPS|NUCB1|PAK1|PARL|PDCD5|PDZK1|PINK1|PRKAA1|PRNP|RAC2|RHOU|RNF31|SAE1|SH3GLB1|SIAH3|SIRT4|SLC51B|SREBF1|SREBF2|STOM|TOMM7|UBE2D3|UB…	DOWN	PW
regulation of presynapse assembly	GO:1905606	28	28	1.29664	0.010975	0.106158	0.04367	0.503684	0.589	NA	APP|ARF6|CBLN1|CBLN2|CLSTN3|EIF4G1|FZD1|GPC4|IL1RAP|IL1RAPL1|IL1RAPL2|LRFN3|LRFN4|LRFN5|LRRC4B|LRRTM1|MDGA1|NLGN1|NRXN1|NTNG2|NTRK3|PTPRD|SLITRK1|SLITRK2|SLITRK3|SNCA|VPS35|WNT7A|	DOWN	PW
cardiac muscle cell action potential	GO:0086001	46	46	1.17447	0.0110424	0.106567	0.361157	1	0.883	NA	ANK2|ATP1A1|ATP1A2|ATP1B1|CACNA1C|CACNA1D|CACNA1G|CACNA2D1|CACNB2|CAV3|DMD|FGF12|GJA1|GJA5|GJC1|GPD1L|HCN2|HCN4|KCNA5|KCND3|KCNE1|KCNE2|KCNE3|KCNE4|KCNH2|KCNIP2|KCNJ2|KCNJ3|KCNJ5|KCNJ8|KCNN2|KCNQ1|NEDD4L|NUP155|PKP2|RYR2|SCN1A|SCN1B|SCN2B|SCN3B|SCN4B|SCN5A|SLC8A1|SNTA1|TRPM4|YWHAE|	DOWN	PW
negative regulation of neurotransmitter transport	GO:0051589	22	22	1.35966	0.011135	0.106976	0.117455	0.910544	0.835	NA	ABAT|ARL6IP5|ASIC1|BRAF|FMR1|GPM6B|HRH3|HTR1B|LILRB1|MAOB|NF1|NOS1|PNKD|PPP1R9A|RAP1A|RAP1B|RGS2|RGS4|SLC30A1|SNCA|SYT11|SYT4|	DOWN	PW
inorganic anion transport	GO:0015698	152	152	0.537671	0.004147	0.106978	0.115827	0.964698	0.79	NA	ABCC1|ABCC10|ABCC11|ABCC2|ABCC3|ABCC4|ABCC5|ABCC6|ABCC9|ADAMTS8|ANKH|ANO1|ANO10|ANO2|ANO4|ANO5|ANO6|ANO7|ANO8|ANO9|APOL1|AQP6|ASNA1|BEST1|BEST2|BEST3|BEST4|BSND|CFTR|CLCA2|CLCA3P|CLCA4|CLCC1|CLCN1|CLCN2|CLCN3|CLCN4|CLCN5|CLCN6|CLCN7|CLCNKB|CLDN4|CLIC1|CLIC2|CLIC3|CLIC4|CLIC5|CLIC6|CLNS1A|ENPP1|ENPP3|FXYD1|FXYD3|GABRA1|GABRA2|GABRA3|GABRA4|GABRA5|GABRA6|GABRB1|GABRB2|GABRB3|GABRD|GABRE|GABRG1|GABR…	UP	PW
positive regulation of proteolysis involved in cellular protein catabolic process	GO:1903052	113	113	1.07692	0.0111843	0.107208	0.285796	1	0.934	NA	AKT1|ANKIB1|ARIH1|ARIH2|ATXN3|AURKA|AXIN1|BAG2|BAG6|BBS7|BCAP31|CAV1|CAV3|CBFA2T3|CCDC22|CDK5RAP3|CEBPA|CHFR|CLU|CSNK1A1|CSNK1A1L|CSNK1D|CSNK1E|CTSC|DAB2|DAB2IP|DDRGK1|DET1|DNAJB2|DVL1|ECSCR|EDEM1|EDEM2|EGF|FAM122A|FBXO22|FBXW7|FBXW8|FMR1|GBA|GCLC|GSK3A|GSK3B|HERPUD1|HSPA1A|HSPA1B|HSPBP1|IL33|KCNE2|KEAP1|LRRK2|MAGEF1|MAPK9|MDM2|NFE2L2|NKD2|NUB1|OSBPL7|PIAS1|PLK1|PLK2|PLK3|PRICKLE1|PSEN1|PSMC1|PSM…	DOWN	PW
spliceosomal snRNP complex	GO:0097525	65	65	1.1338	0.01121	0.107213	0.205264	1	0.26	NA	CD2BP2|DDX23|DDX39B|EFTUD2|HTATSF1|LSM2|LSM3|LSM4|LSM5|LSM6|LSM7|LUC7L|LUC7L2|LUC7L3|PHF5A|PPIH|PRPF18|PRPF3|PRPF31|PRPF39|PRPF4|PRPF40A|PRPF40B|PRPF6|PRPF8|RBMX2|RNU1-1|RNU11|RNU12|RNU4-1|RNU4-2|RNU5A-1|RNU5B-1|RNU5D-1|RNU5E-1|RNVU1-20|RNVU1-7|SART1|SART3|SF3A1|SF3A2|SF3B1|SF3B2|SF3B5|SNRNP200|SNRNP40|SNRNP70|SNRPA|SNRPA1|SNRPB|SNRPB2|SNRPC|SNRPD1|SNRPD2|SNRPD3|SNRPE|SNRPF|SNRPG|SNRPGP15|SNRPN|T…	DOWN	PW
positive regulation of cAMP-mediated signaling	GO:0043950	20	20	1.35957	0.011135	0.107218	0.028095	0.376014	0.726	NA	ADCYAP1R1|ADRB1|CALM1|CALM2|CALM3|CRH|CXCL10|CXCL11|GIPR|GPR61|GPR62|GSK3A|MRAP|MRAP2|NOS1|PEBP1|PRKCA|RAPGEF2|SCT|UCN|	DOWN	PW
actinin binding	GO:0042805	38	38	0.681995	0.004208	0.107236	0.097659	0.934015	0.691	NA	ADORA2A|ALMS1|C10orf90|CACNA1C|CACNA1D|CSRP3|DAG1|IGSF22|KCNA5|KCNN2|LDB3|LRRC10|MAGI1|MICALL2|MYBPC1|MYBPC2|MYBPC3|MYOM1|MYOM2|MYOM3|MYOT|MYPN|NFKB1|NRAP|OBSL1|PALLD|PDLIM4|PDLIM5|PKD2|PKD2L1|PPARG|PROM1|RARA|RELA|SYNPO2|TRPC5|TRPC6|TTN|	UP	PW
cytosolic transport	GO:0016482	127	127	1.06108	0.0113428	0.107756	0.388109	1	0.663	NA	ACTR2|AKTIP|ANKFY1|ANKRD27|AP1AR|AP1G1|AP1S1|AP2A1|AP4M1|ARFRP1|ARL1|BAIAP3|BECN1|BET1L|CCDC91|CES1|CLN5|CLTC|CLTCL1|CORO1A|CORO7|DCTN1|DENND2A|DENND5A|DOP1A|DOP1B|EEA1|EHD3|EMP2|EPS15|ERC1|EVI5|FAM160A2|GAK|GBF1|GCC2|GGA1|GOSR1|GOSR2|HEATR5A|HEATR5B|HOOK1|HOOK2|HOOK3|KIF16B|KIF1A|KIF1B|KIF1C|KIF5A|KIF5B|KLHL20|LAMP1|LMAN1|LMTK2|MAGEL2|MON2|MYO1D|PIK3C3|PIKFYVE|PLEKHJ1|PQLC1|PTPN23|RAB14|RAB41|RA…	DOWN	PW
canonical Wnt signaling pathway	GO:0060070	81	80	0.593602	0.004206	0.107844	0.110865	0.955145	0.88	NA	AMER1|APC|AXIN1|BCL9|BCL9L|CAV1|CDH3|CSNK1A1|CSNK1E|CTNNB1|DIXDC1|DVL1|DVL2|DVL3|EGF|FGF8|FRAT1|FRAT2|FRZB|FZD1|FZD10|FZD2|FZD3|FZD4|FZD5|FZD6|FZD7|FZD8|FZD9|GLI1|GSK3B|KDM6A|KLF4|LEF1|LGR4|LRP5|LRP5L|LRP6|LRRK2|MED12|MITF|NDP|NR4A2|PORCN|PPP1CA|PTEN|PYGO1|PYGO2|RAB5A|RARG|RECK|RYK|RYR2|SCYL2|SDC1|SFRP1|SFRP2|SFRP4|SFRP5|SHH|SOX17|STK11|TCF7|TCF7L1|TCF7L2|WNT1|WNT10A|WNT10B|WNT11|WNT2|WNT2B|WNT3|…	UP	PW
U2-type catalytic step 2 spliceosome	GO:0071007	30	30	1.27501	0.011305	0.107879	0.20129	1	0.194	NA	AQR|BCAS2|BUD31|CDC40|CDC5L|CRNKL1|CWC15|CWC22|DHX8|EFTUD2|PLRG1|PPIE|PPIL1|PRPF19|PRPF8|RBM22|SNRNP40|SNRPA1|SNRPB|SNRPB2|SNRPD1|SNRPD2|SNRPD3|SNRPE|SNRPF|SNRPG|SNW1|SRRM2|SYF2|XAB2|	DOWN	PW
ion channel regulator activity	GO:0099106	101	101	1.08874	0.0113314	0.107889	0.066449	0.645678	0.834	NA	ABCC9|ADRB2|AKAP9|AMBP|AMIGO1|ANKRD36C|ARPP19|CABP4|CACNB3|CACNG4|CACNG6|CACNG7|CACNG8|CALM1|CALM2|CAMK2D|CAV1|CAV3|CFTR|CHP1|DLG1|DPP10|DPP6|DRD4|ENSA|FKBP1A|FKBP1B|FLNA|FXYD1|FXYD2|FXYD3|FXYD5|FXYD6|FXYD7|GEM|GNB2|GRM2|GRM3|GRM7|HPCAL4|ITPR1|KCNAB1|KCNAB2|KCNAB3|KCNE1|KCNE2|KCNE3|KCNE4|KCNIP1|KCNIP2|KCNIP3|KCNIP4|KCNMB1|KCNMB2|KCNMB3|KCNMB4|KCNS1|KCNS3|KCNV1|LRRC38|LRRC55|LYNX1|NEDD4|NEDD4L|NPY…	DOWN	PW
positive regulation of proteasomal protein catabolic process	GO:1901800	98	98	1.08822	0.0115077	0.108837	0.289696	1	0.933	NA	AKT1|ANKIB1|ARIH1|ARIH2|ATXN3|AURKA|BAG2|BAG6|BBS7|BCAP31|CAV1|CBFA2T3|CEBPA|CHFR|CLU|CSNK1A1|CSNK1A1L|CSNK1D|CSNK1E|DAB2|DAB2IP|DDRGK1|DET1|DNAJB2|DVL1|ECSCR|EDEM1|EDEM2|FAM122A|FBXO22|FBXW7|FBXW8|FMR1|GBA|GCLC|GSK3A|GSK3B|HERPUD1|HSPA1A|HSPA1B|HSPBP1|IL33|KCNE2|KEAP1|LRRK2|MAPK9|MDM2|NFE2L2|NKD2|NUB1|OSBPL7|PIAS1|PLK1|PLK2|PLK3|PRICKLE1|PSEN1|PSMC1|PSMC2|PSMC3|PSMC4|PSMC5|PSMC6|PSMD10|RAD23A|RB…	DOWN	PW
response to amine	GO:0014075	43	43	1.18773	0.0115879	0.10887	0.170285	1	0.868	NA	ADAMTS13|ADORA2A|ARG1|ASIC1|ASS1|CAD|CALM1|CALM3|CDK1|CNR2|CPS1|DBH|DRD1|DRD2|DRD4|DRD5|GLDC|GRIN1|GRIN2A|HDAC2|HDAC9|HPRT1|ICAM1|ITGA2|KCNC1|KCNC2|NME1|NR4A2|OXTR|PDE1B|PPP1R1B|PPP3CA|RANBP2|RGS10|RGS17|RGS2|RGS4|RGS9|RRM2B|SLC18A2|SOD1|TH|TRDMT1|	DOWN	PW
organellar large ribosomal subunit	GO:0000315	54	54	1.15722	0.0115437	0.108936	0.33246	1	0.000825	GO:0005762|mitochondrial large ribosomal subunit,	C12orf65|MALSU1|MPV17L2|MRPL10|MRPL11|MRPL12|MRPL13|MRPL14|MRPL15|MRPL16|MRPL17|MRPL18|MRPL19|MRPL2|MRPL20|MRPL21|MRPL22|MRPL23|MRPL24|MRPL27|MRPL28|MRPL3|MRPL30|MRPL32|MRPL33|MRPL34|MRPL35|MRPL36|MRPL37|MRPL38|MRPL39|MRPL4|MRPL40|MRPL41|MRPL42|MRPL43|MRPL44|MRPL45|MRPL46|MRPL47|MRPL48|MRPL49|MRPL50|MRPL51|MRPL52|MRPL53|MRPL54|MRPL55|MRPL9|MRPS18A|MRPS30|NDUFAB1|NSUN3|NSUN4|	DOWN	PW
mitochondrial large ribosomal subunit	GO:0005762	54	54	1.15722	0.0115437	0.108936	0.33246	1	0.000884	GO:0000315|organellar large ribosomal subunit,	C12orf65|MALSU1|MPV17L2|MRPL10|MRPL11|MRPL12|MRPL13|MRPL14|MRPL15|MRPL16|MRPL17|MRPL18|MRPL19|MRPL2|MRPL20|MRPL21|MRPL22|MRPL23|MRPL24|MRPL27|MRPL28|MRPL3|MRPL30|MRPL32|MRPL33|MRPL34|MRPL35|MRPL36|MRPL37|MRPL38|MRPL39|MRPL4|MRPL40|MRPL41|MRPL42|MRPL43|MRPL44|MRPL45|MRPL46|MRPL47|MRPL48|MRPL49|MRPL50|MRPL51|MRPL52|MRPL53|MRPL54|MRPL55|MRPL9|MRPS18A|MRPS30|NDUFAB1|NSUN3|NSUN4|	DOWN	PW
amyloid-beta binding	GO:0001540	77	77	1.10528	0.0115724	0.108965	0.0293268	0.385231	0.948	NA	ACHE|ADRB2|AGER|APBA1|APBA2|APBA3|APBB1|APBB2|APBB3|APOA1|APOE|ATP1A3|BACE1|BACE2|BCHE|CACNA1A|CACNA1B|CD36|CD74|CHRNA7|CLSTN1|CLU|COL25A1|CRYAB|CST3|DLGAP3|EPHA4|EPHB2|FBXO2|FCGR2B|FPR2|FZD4|FZD5|FZD6|GPRASP2|GRIA1|GRIA2|GRIA3|GRIA4|GRIN1|GRIN2A|GRIN2B|GSAP|HSPG2|IAPP|IDE|INSR|ITGA2|ITGAM|ITGB2|ITM2A|ITM2B|ITM2C|LDLR|LDLRAD3|LDLRAP1|LILRB1|LILRB2|LILRB3|LRP1|LRPAP1|MAPK8IP2|MARCO|MSR1|NGFR|NLGN1…	DOWN	PW
tethering complex	GO:0099023	64	64	1.13274	0.0115053	0.109057	0.318246	1	0.198	NA	AKTIP|CDC42|COG1|COG2|COG3|COG4|COG5|COG6|COG7|COG8|DNAJC28|EXOC1|EXOC2|EXOC3|EXOC3L1|EXOC3L2|EXOC4|EXOC5|EXOC6|EXOC6B|EXOC7|EXOC8|GOLGA3|HOOK1|HOOK2|HOOK3|MYRIP|NBAS|RAB10|RINT1|SEPT2|SH3BP1|STX17|STXBP6|SYNPO2|TGFBRAP1|TMEM115|TNFAIP2|TRAPPC1|TRAPPC10|TRAPPC11|TRAPPC12|TRAPPC2|TRAPPC2L|TRAPPC3|TRAPPC4|TRAPPC5|TRAPPC8|TRAPPC9|UVRAG|VIPAS39|VPS11|VPS16|VPS18|VPS33A|VPS33B|VPS39|VPS41|VPS51|VPS52|…	DOWN	PW
DNA-binding transcription repressor activity, RNA polymerase II-specific	GO:0001227	194	194	0.516774	0.004367	0.109327	0.272395	1	0.534	NA	AEBP1|AEBP2|ARHGAP35|ARID5A|ARID5B|ARX|ASCL1|ASCL2|ATF3|BACH1|BACH2|BATF3|BCL11A|BCL6|BCL6B|BHLHE40|BHLHE41|BTG2|CC2D1A|CC2D1B|CEBPB|CGGBP1|CHCHD3|CNBP|CREB3L1|CREM|CTCF|CUX2|DACH1|DEAF1|DMBX1|E2F1|E2F6|E2F8|E4F1|ELK3|ENO1|ERF|ESRRA|ETS2|ETV3|ETV6|ETV7|FEZF1|FEZF2|FOXM1|FOXO1|FOXO3|FOXP2|FOXQ1|FOXS1|GCFC2|GLIS1|GZF1|HES1|HES5|HEY1|HEY2|HEYL|HHEX|HIC1|HIC2|HINFP|HMBOX1|HMGA2|HMX1|HOXB13|HSF1|IFI16…	UP	PW
positive regulation of protein processing	GO:0010954	22	22	0.895472	0.00435	0.109548	0.01602	0.423485	0.719	NA	ADAM8|ASTL|BAG2|C3|CCBE1|CLEC3B|CNTN2|ENO1|F12|GSN|HPN|KLKB1|MMP14|MYH9|NKD2|PHB|PLGRKT|RHBDD1|SPON1|SRC|TIMM17A|TNP1|	UP	PW
positive regulation of biomineral tissue development	GO:0070169	40	40	0.665578	0.004345	0.110079	0.151826	1	0.868	NA	ACVR1|ACVR2A|ACVR2B|ADRB2|ANO6|ATF4|ATRAID|BMP2|BMP4|BMP6|BMP7|BMPR1A|BMPR1B|BMPR2|CCN1|CEBPB|ENAM|FAM20C|FBN2|FBXO5|FZD9|GPM6B|ISG15|KL|LTF|MEF2C|NELL1|OSR1|OSR2|P2RX7|PKDCC|SLC8A1|SMAD3|TFAP2A|TGFB1|TGFB3|TMEM119|WNT10B|WNT4|WNT6|	UP	PW
response to nerve growth factor	GO:1990089	50	50	1.15636	0.0117675	0.110313	0.135482	0.972365	0.868	NA	ACAP2|AKT1|APP|ARF6|ARPC3|BDNF|BRAF|CBL|CDC5L|CIB1|CORO1A|CREB1|CRK|CSNK1D|DYNC1LI2|E2F1|EEF2|EEF2K|EHD1|EIF4A3|FOXO3|HSPA5|ID1|KAT2A|KCNC1|KCNC2|KIDINS220|KIF1B|MAGI2|MAPT|MICALL1|NGF|NTRK1|NTRK2|NTRK3|PDPK1|PTEN|PTN|RAB35|RAP1A|RAPGEF1|RAPGEF2|SH3GL2|SORT1|STMN2|TAC1|TMEM108|TRPV1|USP8|WASF1|	DOWN	PW
negative regulation of cell growth	GO:0030308	171	171	0.522745	0.004437	0.110443	6.639e-06	0.001009	0.936	NA	ACVR1B|ACVRL1|ADAM15|ADIPOR1|ADIPOR2|AGT|APBB1|APBB2|ARHGAP4|BCL11A|BCL2|BCL6|BDKRB1|BMPR2|BST2|BTG1|CAPRIN2|CAV3|CCAR2|CCDC85B|CCN3|CDA|CDHR2|CDK5|CDK5R1|CDKL3|CDKN1A|CDKN1B|CDKN2A|CDKN2AIP|CDKN2C|CDKN2D|CRLF3|CRYAB|CTDP1|CYP27B1|DACT3|DCBLD2|DCC|DCSTAMP|DCUN1D3|DDX3X|DNAJB2|DRAXIN|EAF2|EI24|ENO1|ENPP1|EPHA7|ESR2|FBP1|FGF13|FHL1|FLCN|FRZB|FSTL4|G6PD|GAL|GDF9|GJA1|GNG4|GREM1|GSK3A|HNF4A|HRG|HSPA1…	UP	PW
negative regulation of protein depolymerization	GO:1901880	57	57	1.14089	0.0118249	0.110609	0.161067	1	0.722	NA	ADD1|ADD2|ADD3|APC|APC2|ARHGEF2|AVIL|C16orf45|CAMSAP1|CAMSAP2|CAMSAP3|CAPG|CAPZA1|CAPZA2|CAPZB|CIB1|CKAP2|CLASP1|CLASP2|DMTN|EPS8|FGF13|GSN|HDAC6|KATNB1|LIMA1|LMOD1|LMOD2|LMOD3|MAP6D1|MID1|MID1IP1|NAV3|PLEKHH2|RDX|SCIN|SPEF1|SPTAN1|SPTB|SPTBN1|SPTBN2|SPTBN4|SPTBN5|STMN2|SWAP70|TAOK1|TMOD1|TMOD2|TMOD3|TMOD4|TRIM54|TRIOBP|TTBK2|TWF1|TWF2|VIL1|VILL|	DOWN	PW
JNK cascade	GO:0007254	72	72	1.11571	0.0118856	0.110932	0.0890973	0.786718	0.807	NA	ADORA2B|ARHGEF6|CD40LG|CDC42EP5|CRKL|DAB2IP|DAXX|DBNL|DUSP9|ERCC6|ERN1|ERN2|GPS1|GPS2|IKBKG|IRAK1|IRAK2|IRAK4|MAP2K4|MAP2K7|MAP3K10|MAP3K11|MAP3K12|MAP3K13|MAP3K2|MAP3K5|MAP3K6|MAP3K7|MAP3K9|MAP4K1|MAP4K2|MAP4K3|MAP4K5|MAPK10|MAPK8|MAPK8IP1|MAPK8IP2|MAPK8IP3|MAPK9|MDFIC|MINK1|MLKL|MUL1|NOD1|NOD2|NPHS1|PKN1|PTGER4|PTPN1|RIPK1|RIPK2|ROR2|RPS27A|SH2D3A|SH2D3C|SPAG9|SYK|TAB1|TAB2|TAB3|TAOK1|TNFRSF19|…	DOWN	PW
steroid dehydrogenase activity	GO:0016229	29	29	0.795262	0.00449	0.111101	0.026915	0.515992	0.628	NA	AKR1B15|AKR1C1|AKR1C2|AKR1C3|AKR1C4|AKR1D1|DHRS11|DHRS9|HSD11B1|HSD11B2|HSD17B1|HSD17B10|HSD17B11|HSD17B12|HSD17B13|HSD17B14|HSD17B3|HSD17B4|HSD17B6|HSD17B7|HSD17B8|HSD3B1|HSD3B2|HSD3B7|NSDHL|RDH8|SDR42E2|SRD5A1|SRD5A3|	UP	PW
heparan sulfate proteoglycan metabolic process	GO:0030201	31	31	1.27125	0.012065	0.11236	0.06589	0.641711	0.566	NA	B3GALT6|B3GAT3|CSGALNACT1|DSE|EXT1|EXT2|EXTL2|EXTL3|GLCE|GPC1|HPSE|HS2ST1|HS3ST1|HS3ST2|HS3ST3A1|HS3ST3B1|HS3ST4|HS3ST5|HS6ST1|HS6ST2|HS6ST3|NDST1|NDST2|NDST3|NDST4|SGSH|SULF1|SULF2|VANGL2|XYLT1|XYLT2|	DOWN	PW
detection of mechanical stimulus involved in sensory perception	GO:0050974	24	24	0.84889	0.004625	0.11378	0.00882	0.332194	0.77	NA	ASIC2|ASIC3|BACE1|CACNB3|CHRNA10|COL11A1|CXCL12|FYN|HPN|HTR2A|ITGA2|KCNA1|KCNK4|KIT|MKKS|NTRK1|PDZD7|PIEZO2|SCN1A|SERPINE2|STRC|TMC1|TMC2|TRPA1|	UP	PW
cerebral cortex neuron differentiation	GO:0021895	21	21	1.35204	0.012265	0.113973	0.019965	0.307866	0.741	NA	ARX|ASCL1|C21orf91|CHD5|CNTN2|DLX1|DLX2|DRD1|DRD2|EMX1|FEZF2|GDPD5|HPRT1|ID4|LHX6|NR2E1|OPHN1|PAFAH1B1|PSEN1|RAC3|ZNF335|	DOWN	PW
regulation of dephosphorylation	GO:0035303	190	190	1.0263	0.0123728	0.114724	0.298122	1	0.816	NA	ADORA1|AKAP6|ANKLE2|ARPP19|B3GAT3|BAG4|BMP2|BOD1|CABIN1|CALM1|CALM2|CALM3|CAMSAP3|CAMTA1|CCDC8|CD2BP2|CD300A|CDK5RAP3|CEP192|CHP1|CHP2|CHRM5|CNEP1R1|CNST|CRY2|CSRNP2|CSRNP3|DLC1|DLG2|DLG3|DMPK|DRD2|DUSP26|EIF2AK2|ELFN1|ELFN2|ELL|ENSA|FAM122A|FARP1|FCRL3|FKBP15|FKBP1A|FKBP1B|GBA|GNAI2|GPATCH2|GPLD1|GSK3B|HSP90AB1|HSP90B1|HTT|IGBP1|IGFBP3|IKBKB|INPP5K|IQGAP1|ITGA1|ITGA2|JAK2|LGALS3|LILRB2|LMTK2|LMT…	DOWN	PW
negative regulation of phosphoprotein phosphatase activity	GO:0032515	53	53	1.15305	0.0126597	0.11713	0.135731	0.972512	0.406	NA	ARPP19|BOD1|CABIN1|CRY2|ELFN1|ELFN2|ENSA|FAM122A|FKBP1A|FKBP1B|GNAI2|GSK3B|IKBKB|LGALS3|LMTK2|MASTL|MGAT5|MYOZ1|NCKAP1L|PHACTR1|PHACTR2|PHACTR3|PPME1|PPP1R10|PPP1R11|PPP1R14A|PPP1R14B|PPP1R14C|PPP1R14D|PPP1R15A|PPP1R17|PPP1R1A|PPP1R1B|PPP1R1C|PPP1R2|PPP1R26|PPP1R27|PPP1R35|PPP1R36|PPP1R37|PPP1R8|PPP1R9B|PPP4R4|PTN|RGN|ROCK1|ROCK2|SAG|SET|SH3RF2|STYXL1|TIPRL|URI1|	DOWN	PW
7-methylguanosine mRNA capping	GO:0006370	31	31	1.26641	0.01277	0.117894	0.19243	1	0.691	NA	CCNH|CDK7|CMTR1|CMTR2|ERCC2|ERCC3|GTF2F1|GTF2F2|GTF2H1|GTF2H2|GTF2H3|GTF2H4|GTF2H5|MNAT1|NCBP1|NCBP2|POLR2A|POLR2B|POLR2C|POLR2D|POLR2E|POLR2F|POLR2G|POLR2H|POLR2I|POLR2J|POLR2K|POLR2L|RNGTT|RNMT|SUPT5H|	DOWN	PW
integral component of lumenal side of endoplasmic reticulum membrane	GO:0071556	26	26	1.28548	0.01289	0.117978	0.151025	1	0.67	GO:0098553|lumenal side of endoplasmic reticulum membrane,	BCAP31|CALR|CANX|CD74|HLA-A|HLA-B|HLA-C|HLA-DPA1|HLA-DPB1|HLA-DQA1|HLA-DQA2|HLA-DQB1|HLA-DQB2|HLA-DRA|HLA-DRB1|HLA-DRB5|HLA-E|HLA-F|HLA-H|HM13|PKD2|SPPL2A|SPPL2B|SPPL2C|SPPL3|TAPBP|	DOWN	PW
lumenal side of endoplasmic reticulum membrane	GO:0098553	26	26	1.28548	0.01289	0.117978	0.151025	1	0.671	GO:0071556|integral component of lumenal side of endoplasmic reticulum membrane,	BCAP31|CALR|CANX|CD74|HLA-A|HLA-B|HLA-C|HLA-DPA1|HLA-DPB1|HLA-DQA1|HLA-DQA2|HLA-DQB1|HLA-DQB2|HLA-DRA|HLA-DRB1|HLA-DRB5|HLA-E|HLA-F|HLA-H|HM13|PKD2|SPPL2A|SPPL2B|SPPL2C|SPPL3|TAPBP|	DOWN	PW
negative regulation of RNA catabolic process	GO:1902369	47	47	1.16674	0.0129815	0.118054	0.0879338	0.779679	0.787	NA	ANGEL2|AXIN2|BOLL|CIRBP|DHX34|DHX36|DHX9|DKC1|E2F1|ELAVL1|FMR1|GDNF|HNRNPA0|HNRNPC|HNRNPD|HNRNPU|IGF2BP1|LARP1|LRPPRC|MAPK14|MAPKAPK2|MTOR|MYD88|NAF1|NBAS|PABPC1|PAIP1|PARN|PKP1|PKP3|RBM10|RBM24|RBM38|SECISBP2|SLC11A1|SLIRP|SYNCRIP|TARDBP|TENT2|TENT5C|THRAP3|TIRAP|TOB1|VIP|YBX1|YBX3|ZFP36|	DOWN	PW
purine-containing compound catabolic process	GO:0072523	49	49	1.16694	0.0129283	0.118075	9.036e-05	0.004226	0.847	NA	ABCD1|ACAT1|ACOT7|ADA|ADAL|AHCY|AMPD3|AOX1|DNPH1|DPYD|ENPP4|GDA|GPX1|HINT1|HPRT1|ITPA|MLYCD|NT5C|NT5C1A|NT5C1B|NT5C2|NT5E|NUDT1|NUDT10|NUDT11|NUDT15|NUDT16|NUDT18|NUDT3|NUDT4|NUDT7|NUDT9|PDE10A|PDE1A|PDE2A|PDE4A|PDE4B|PDE4C|PDE4D|PDE5A|PDE7A|PDE7B|PDE8A|PDE8B|PDE9A|PNP|PRTFDC1|SAMHD1|XDH|	DOWN	PW
establishment of protein localization to mitochondrion	GO:0072655	66	66	1.12826	0.0128198	0.118098	0.411354	1	0.79	NA	AGK|AIP|AKT1|BAD|BAX|BCL2L11|BID|BMF|CALM1|CALM3|CHCHD4|COX18|DDIT3|DNAJC15|DNAJC19|DNLZ|FBXO7|FIS1|GDAP1|GRPEL1|GRPEL2|HK1|HK2|HSP90AA1|HSPA4|HSPD1|IMMP1L|IMMP2L|MFF|MFN2|MGARP|MIPEP|MOAP1|NDUFA13|OXA1L|PAM16|PINK1|PITRM1|PMAIP1|PMPCA|PMPCB|ROMO1|SAMM50|SLC25A6|TIMM10|TIMM10B|TIMM13|TIMM17A|TIMM17B|TIMM21|TIMM22|TIMM23B|TIMM44|TIMM50|TIMM8B|TIMM9|TOMM20|TOMM20L|TOMM22|TOMM34|TOMM40|TOMM40L|TOMM5…	DOWN	PW
axonal transport	GO:0098930	51	51	1.15156	0.013083	0.118219	0.427809	1	0.856	NA	AP3B1|AP3B2|AP3D1|AP3M1|AP3M2|AP3S1|AP3S2|BLOC1S1|BLOC1S2|BLOC1S3|BLOC1S4|BLOC1S5|BLOC1S6|DCTN1|DLG2|DST|DTNBP1|FMR1|HAP1|HIF1A|HSPB1|KIF1A|KIF1B|KIF1C|KIF3A|KIF3B|KIF4A|KIF5A|KIF5B|KIF5C|MAP1A|MAPK8IP3|MAPT|MGARP|NDEL1|NEFL|OPA1|PAFAH1B1|RAB21|RAB27B|SNAPIN|SOD1|SPAST|SPG7|SYBU|TERF2|TMEM108|TRAK1|TRAK2|TRIM46|UCHL1|	DOWN	PW
glycolytic process through fructose-6-phosphate	GO:0061615	26	26	1.286	0.01289	0.118232	0.19612	1	0.818	GO:0061620|glycolytic process through glucose-6-phosphate,	ADPGK|ALDOA|ALDOB|ALDOC|BPGM|ENO1|ENO2|ENO3|GALK1|GAPDH|GAPDHS|GCK|GPI|HK1|HK2|HK3|PFKL|PFKM|PFKP|PGAM1|PGAM2|PGK1|PGM2L1|PKLR|PKM|TPI1|	DOWN	PW
glycolytic process through glucose-6-phosphate	GO:0061620	26	26	1.286	0.01289	0.118232	0.19612	1	0.818	GO:0061615|glycolytic process through fructose-6-phosphate,	ADPGK|ALDOA|ALDOB|ALDOC|BPGM|ENO1|ENO2|ENO3|GALK1|GAPDH|GAPDHS|GCK|GPI|HK1|HK2|HK3|PFKL|PFKM|PFKP|PGAM1|PGAM2|PGK1|PGM2L1|PKLR|PKM|TPI1|	DOWN	PW
GABA receptor activity	GO:0016917	21	21	1.34618	0.01298	0.118293	0.090565	0.78823	0.359	NA	GABBR1|GABBR2|GABRA1|GABRA2|GABRA3|GABRA4|GABRA5|GABRA6|GABRB1|GABRB2|GABRB3|GABRD|GABRE|GABRG1|GABRG2|GABRG3|GABRP|GABRQ|GABRR2|GABRR3|GPR156|	DOWN	PW
regulation of type 2 immune response	GO:0002828	24	24	1.31408	0.01287	0.118304	0.087095	0.782018	0.859	NA	ANXA1|ARG1|ARG2|BCL6|CCR2|CD74|CD86|ECM1|HLX|IDO1|IL18|IL27RA|IL33|IL4R|IL6|NDFIP1|NLRP3|NOD2|PRKCZ|RARA|RSAD2|SOCS5|STAT6|TNFSF4|	DOWN	PW
sodium channel complex	GO:0034706	21	21	1.34468	0.01318	0.118342	0.039775	0.472856	0.493	NA	GRIK1|GRIK2|GRIK3|GRIK4|GRIK5|SCN11A|SCN1A|SCN1B|SCN2A|SCN2B|SCN3A|SCN3B|SCN4A|SCN4B|SCN5A|SCN7A|SCN8A|SCN9A|SCNN1A|SCNN1G|TRPM4|	DOWN	PW
regulation of amino acid transport	GO:0051955	32	32	1.21721	0.0130414	0.118346	0.101698	0.842071	0.88	NA	ABAT|ACE2|ADORA1|ADORA2A|AGT|ARG1|ARL6IP1|ARL6IP5|ATP1A2|AVPR1A|CCK|GRM7|HRH3|KMO|LEP|NPY5R|NTSR1|OSR1|P2RX7|PER2|PSEN1|RAB3GAP1|RGS2|RGS4|SLC38A3|SLC6A1|SNCA|STK39|STXBP1|SV2A|SYT4|TRH|	DOWN	PW
NADH regeneration	GO:0006735	25	25	1.31339	0.01308	0.118444	0.17862	1	0.81	GO:0061621|canonical glycolysis, GO:0061718|glucose catabolic process to pyruvate,	ADPGK|ALDOA|ALDOB|ALDOC|BPGM|ENO1|ENO2|ENO3|GAPDH|GAPDHS|GCK|GPI|HK1|HK2|HK3|PFKL|PFKM|PFKP|PGAM1|PGAM2|PGK1|PGM2L1|PKLR|PKM|TPI1|	DOWN	PW
canonical glycolysis	GO:0061621	25	25	1.31339	0.01308	0.118444	0.17862	1	0.81	GO:0061718|glucose catabolic process to pyruvate, GO:0006735|NADH regeneration,	ADPGK|ALDOA|ALDOB|ALDOC|BPGM|ENO1|ENO2|ENO3|GAPDH|GAPDHS|GCK|GPI|HK1|HK2|HK3|PFKL|PFKM|PFKP|PGAM1|PGAM2|PGK1|PGM2L1|PKLR|PKM|TPI1|	DOWN	PW
glucose catabolic process to pyruvate	GO:0061718	25	25	1.31339	0.01308	0.118444	0.17862	1	0.81	GO:0061621|canonical glycolysis, GO:0006735|NADH regeneration,	ADPGK|ALDOA|ALDOB|ALDOC|BPGM|ENO1|ENO2|ENO3|GAPDH|GAPDHS|GCK|GPI|HK1|HK2|HK3|PFKL|PFKM|PFKP|PGAM1|PGAM2|PGK1|PGM2L1|PKLR|PKM|TPI1|	DOWN	PW
Golgi cis cisterna	GO:0000137	21	20	1.3446	0.01318	0.118592	0.04221	0.494892	0.00224	NA	ATL1|GOLGA2|GOLGA6A|GOLGA8A|GOLGA8B|GOLGA8H|GOLGA8IP|GOLGA8J|GOLGA8K|GOLGA8M|GOLGA8O|GOLGA8S|GOLGA8T|GOLT1A|LLGL1|NECAB3|NSG2|SMPD3|TMEM59|XYLT1|	DOWN	PW
Fc receptor mediated stimulatory signaling pathway	GO:0002431	72	72	1.11179	0.0131526	0.118596	0.374601	1	0.856	NA	ABI1|ABL1|ACTB|ACTG1|ACTR2|ACTR3|ARPC1A|ARPC1B|ARPC2|ARPC3|ARPC4|ARPC5|BAIAP2|BRK1|CD247|CD3G|CDC42|CRK|CYFIP1|CYFIP2|DOCK1|ELMO1|ELMO2|FCER1G|FCGR1A|FCGR2A|FCGR2B|FCGR3A|FGR|FYN|GRB2|HCK|HSP90AA1|HSP90AB1|IGHG1|LIMK1|LYN|MAPK1|MAPK3|MYO10|MYO1C|MYO1G|NCK1|NCKAP1|NCKAP1L|NCKIPSD|NR4A3|PAK1|PIK3CA|PIK3CB|PIK3R1|PIK3R2|PLA2G6|PLCG1|PLCG2|PLD2|PRKCD|PRKCE|PTK2|RAC1|SRC|SYK|VAV1|VAV2|VAV3|WAS|WASF2|W…	DOWN	PW
regulation of presynapse organization	GO:0099174	29	29	1.26336	0.01329	0.119078	0.04602	0.514071	0.619	NA	APP|ARF6|CBLN1|CBLN2|CLSTN3|EIF4G1|FZD1|GPC4|IL1RAP|IL1RAPL1|IL1RAPL2|LRFN3|LRFN4|LRFN5|LRRC4B|LRRTM1|MDGA1|NLGN1|NLGN3|NRXN1|NTNG2|NTRK3|PTPRD|SLITRK1|SLITRK2|SLITRK3|SNCA|VPS35|WNT7A|	DOWN	PW
potassium channel regulator activity	GO:0015459	47	47	1.16521	0.0133988	0.119801	0.0136261	0.232903	0.676	NA	ABCC9|ADRB2|AKAP9|AMIGO1|ARPP19|CAV1|CAV3|CHP1|DLG1|DPP10|DPP6|DRD4|ENSA|FLNA|KCNAB1|KCNAB2|KCNAB3|KCNE1|KCNE2|KCNE3|KCNE4|KCNIP1|KCNIP2|KCNIP3|KCNIP4|KCNMB1|KCNMB2|KCNMB3|KCNMB4|KCNS1|KCNS3|KCNV1|LRRC38|LRRC55|NEDD4L|PIAS3|PRKCZ|RASA1|SGK1|SGK2|SGK3|SUMO1|WNK1|WNK2|WNK3|WNK4|YWHAE|	DOWN	PW
negative regulation of protein complex disassembly	GO:0043242	64	63	1.1263	0.0134349	0.119872	0.209552	1	0.748	NA	ADD1|ADD2|ADD3|APC|APC2|ARHGEF2|AVIL|C16orf45|CAMSAP1|CAMSAP2|CAMSAP3|CAPG|CAPZA1|CAPZA2|CAPZB|CIB1|CKAP2|CLASP1|CLASP2|CLEC16A|DMTN|EPS8|FGF13|GSN|HDAC6|IRAK3|KATNB1|LIMA1|LMOD1|LMOD2|LMOD3|MAP6D1|MID1|MID1IP1|NAV3|PHF23|PLEKHH2|RDX|RUBCN|SCIN|SLN|SPEF1|SPTAN1|SPTB|SPTBN1|SPTBN2|SPTBN4|SPTBN5|STMN2|SWAP70|TAOK1|TMOD1|TMOD2|TMOD3|TMOD4|TRIM54|TRIOBP|TTBK2|TWF1|TWF2|UBQLN4|VIL1|VILL|	DOWN	PW
ceramide metabolic process	GO:0006672	78	78	0.589499	0.004907	0.12003	0.002723	0.134754	0.827	NA	ACER1|ACER2|ACER3|AGK|ALDH5A1|ALOX12B|ALOXE3|ASAH1|ASAH2|ASAH2B|B3GALT1|B3GALT2|B3GALT4|B4GALNT1|B4GALT3|B4GALT6|CERK|CERS1|CERS2|CERS3|CERS4|CERS5|CERS6|CLN3|CLN6|CLN8|COL4A3BP|DEGS1|DEGS2|FA2H|FAM57B|FUT3|FUT5|FUT6|FUT7|GAL3ST1|GALC|GBA|GBA2|GLA|GM2A|HEXB|HTRA2|ITGB8|NAGA|NEU1|NEU3|NEU4|NSMAF|ORMDL1|ORMDL2|ORMDL3|P2RX1|P2RX7|PLA2G15|PPP2CA|PPP2R1A|PSAP|SAMD8|SGMS1|SGMS2|SGPL1|SMPD1|SMPD2|SMPD4|…	UP	PW
integrin binding	GO:0005178	121	121	0.546327	0.004939	0.120126	0.0486719	0.70941	0.931	NA	ACTN1|ACTN2|ACTN3|ACTN4|ADAM10|ADAM11|ADAM15|ADAM17|ADAM22|ADAM23|ADAM9|ADAMTS13|ADAMTS5|ADAMTS8|ANGPTL3|ANXA7|CALR|CCN1|CCN2|CCN3|CCN4|CCN5|CCN6|CD151|CD177|CD226|CD81|CD9|CDH17|CDH26|CIB2|COL16A1|COL3A1|COL4A3|COL5A1|COMP|CX3CL1|CXADR|CXCL12|DST|ECM2|EDIL3|EGFL6|EGFR|EMILIN1|EMP2|FAP|FBLN5|FBN1|FCER2|FERMT3|FGF1|FGF2|FN1|FRMD5|GFAP|GPNMB|HMGB1|ICAM1|ICAM2|ICAM3|ICAM4|ICAM5|IGF1|IGF2|IL1B|ILK|IT…	UP	PW
hormone metabolic process	GO:0042445	163	162	0.527235	0.005004	0.12031	0.15485	1	0.953	NA	AANAT|ACAA1|ACE|ACE2|ACHE|ADH1B|ADH4|ADH6|ADH7|ADM|AKR1B1|AKR1B15|AKR1C1|AKR1C2|AKR1C3|AKR1C4|AKR1D1|ALDH1A1|ALDH1A2|ALDH1A3|ALDH8A1|ALDH9A1|APOA1|ASMT|ATP6AP2|BACE2|BCO2|C9orf3|CACNA1H|CHST8|CHST9|COLQ|COMT|CORIN|CPE|CPQ|CRABP1|CRABP2|CRH|CRHBP|CRYM|CTSZ|CYP11A1|CYP11B1|CYP17A1|CYP1A1|CYP1B1|CYP21A2|CYP26A1|CYP26B1|CYP26C1|CYP27B1|CYP27C1|CYP2R1|CYP3A4|DDO|DGAT1|DGAT2|DHCR7|DHRS11|DHRS2|DHRS3|DH…	UP	PW
drug transmembrane transport	GO:0006855	74	74	0.600944	0.00499	0.120667	0.0107765	0.369876	0.879	NA	ABCA8|ABCB1|ABCB5|ABCC1|ABCG2|ABCG5|ABCG8|AQP1|ARL6IP5|ATP8B1|C2orf83|CLN8|EBP|FOLR2|KCNJ10|LRP2|NTSR1|PQLC2|PRAF2|RALBP1|SLC13A3|SLC13A4|SLC13A5|SLC15A4|SLC16A12|SLC17A6|SLC17A7|SLC17A8|SLC18A1|SLC19A1|SLC19A2|SLC19A3|SLC1A1|SLC1A2|SLC1A3|SLC1A5|SLC1A6|SLC1A7|SLC22A1|SLC22A18|SLC22A2|SLC22A3|SLC22A5|SLC25A1|SLC25A10|SLC25A12|SLC25A13|SLC25A14|SLC25A15|SLC25A18|SLC25A19|SLC25A2|SLC25A22|SLC25A26|…	UP	PW
positive regulation of neural precursor cell proliferation	GO:2000179	44	44	0.660115	0.00505	0.120748	0.0155534	0.421627	0.851	NA	ASCL1|ASPM|CDON|CTNNB1|CTSZ|CX3CL1|CX3CR1|DCT|DISC1|DLL4|DMRTA2|DRD2|EGF|ELL3|FLNA|FZD3|FZD9|GJC2|GLI1|GLI2|GLI3|GNAI2|GNG5|GPR37L1|HIF1A|INSM1|KDM1A|LHX2|LRP2|LYN|NAP1L1|NES|NOTCH1|NR2E1|PAX6|PROX1|RASSF10|SHH|SMARCD3|SMO|SOX10|VEGFA|VEGFC|ZNF335|	UP	PW
neuron fate commitment	GO:0048663	46	46	0.648725	0.005094	0.121128	0.121966	0.979411	0.856	NA	ASCL1|BCL11B|BMP4|DLL1|DLL4|DLX1|DLX2|DMRT3|DMRTA2|EYA1|FEZF2|FOXN4|GATA2|GLI2|GLI3|GSX2|HES1|HES5|ID2|JAG2|MYT1L|NKX2-2|NKX6-1|NKX6-2|NOTCH1|NOTCH3|NRG1|NTRK3|OLIG1|OLIG2|PAX6|PAX7|POU3F2|POU4F1|PRRX1|RBPJ|SATB2|SHH|SIX1|SMAD4|SOX1|SUFU|TBR1|TGFBR1|WNT1|ZNF521|	UP	PW
sodium channel activity	GO:0005272	38	38	1.20093	0.0136079	0.121162	0.0570232	0.584797	0.652	NA	ASIC1|ASIC2|ASIC3|ASIC4|ASIC5|GRIK1|GRIK2|GRIK3|GRIK4|GRIK5|HCN1|HCN2|HCN3|HCN4|KCNK1|NALCN|PKD2|PKD2L1|SCN11A|SCN1A|SCN1B|SCN2A|SCN2B|SCN3A|SCN3B|SCN4A|SCN4B|SCN5A|SCN7A|SCN8A|SCN9A|SCNN1A|SCNN1D|SCNN1G|SHROOM2|SLC4A11|TRPM2|TRPM4|	DOWN	PW
transcription by RNA polymerase I	GO:0006360	38	37	1.20041	0.0137368	0.122054	0.330273	1	0.682	NA	BAZ2A|CCNH|CD3EAP|CDK7|ERCC2|ERCC3|ERCC6|GTF2H1|GTF2H2|GTF2H3|GTF2H4|GTF2H5|MAPK3|MNAT1|PIH1D1|POLR1A|POLR1B|POLR1C|POLR1E|POLR2E|POLR2F|POLR2H|POLR2K|POLR2L|RRN3|RRN3P1|SMARCA4|SMARCB1|TAF1A|TAF1B|TAF1C|TAF1D|TBP|TTF1|TWISTNB|UBTF|ZNRD1|	DOWN	PW
organic hydroxy compound transport	GO:0015850	118	118	0.545358	0.005168	0.122192	0.0211194	0.465722	0.965	NA	ABCA1|ABCA5|ABCA7|ABCC3|ABCG1|ABCG4|ABCG5|ABCG8|AKR1C1|AKR1C4|APOA1|APOB|APOC1|APOC2|APOE|APOM|AQP1|AQP11|AQP3|AQP7|AQP9|ARV1|ASIC3|ATP8B1|CAV1|CD36|CEACAM1|CEL|CES1|CETP|CFTR|CHRM5|CLU|DRD1|EMB|FCER1G|GHRL|GRAMD1A|GRAMD1B|GRAMD1C|LCAT|LDLR|LDLRAP1|LIMA1|LIPC|LIPG|LRP6|MAPK15|MECP2|MFSD10|MSR1|NCOA1|NCOA2|NISCH|NPC1|NPC1L1|NPC2|OSBP|OSBP2|OSBPL10|OSBPL11|OSBPL1A|OSBPL2|OSBPL3|OSBPL5|OSBPL6|OSBPL7…	UP	PW
positive regulation of transporter activity	GO:0032411	98	98	1.08214	0.0137817	0.122197	0.285289	1	0.995	NA	ABCB1|ABCC8|ACTN2|ACTN4|ADRB2|AKAP6|AKAP9|ALG10B|ANK2|ANK3|ARC|ATP1B1|ATP1B2|ATP1B3|CACNA2D1|CACNB2|CACNB3|CACNG2|CACNG3|CACNG4|CALM1|CALM2|CALM3|CASQ1|CFTR|CHCHD10|CHP1|CNKSR3|COX17|CTSS|DMD|DNM2|DRD4|EHD3|EPHB2|FGF14|GAL|GLRX|GSTM2|GSTO1|HAP1|HSPA2|HTR3A|HTT|JPH2|KCNA1|KCNC1|KCNC2|KCNE2|KCNE3|KCNIP2|KCNJ11|KCTD7|KIF5B|KMT2A|LRRC38|LRRC55|MIR1-2|NLGN3|NOS1AP|NPPA|NTSR1|P2RY6|PARK7|PDZK1|PINK1|PI…	DOWN	PW
organelle disassembly	GO:1903008	60	60	1.13398	0.0138825	0.122835	0.278578	1	0.698	NA	AMBRA1|ATG12|ATG13|ATG14|ATG2A|ATG2B|ATG3|ATG5|ATG7|ATG9A|ATG9B|BECN1|BNIP3|CDK1|CISD2|CTSK|DENR|DYRK3|EIF2D|FBXO7|FIS1|FUNDC1|FUNDC2|GABARAP|GABARAPL1|GABARAPL2|GABARAPL3|GBF1|GFM2|GOLGA2|KIF19|KIF5B|KIF9|KLC1|MAP1LC3A|MAP1LC3B|MAP1LC3B2|MAP1LC3C|MARK2|MCTS1|MRRF|MTIF2|MTIF3|PELO|PINK1|PLK3|PPARGC1A|RB1CC1|SPAST|SPATA18|SQSTM1|STX5|USP30|VCP|VRK1|WDR45|WDR45B|WIPI1|WIPI2|ZFAND1|	DOWN	PW
negative regulation of protein dephosphorylation	GO:0035308	58	58	1.13357	0.0140137	0.123739	0.158113	1	0.499	NA	ARPP19|BOD1|CABIN1|CRY2|ELFN1|ELFN2|ENSA|FAM122A|FKBP1A|FKBP1B|GNAI2|GSK3B|IKBKB|LGALS3|LMTK2|MASTL|MFHAS1|MGAT5|MYOZ1|NCKAP1L|PHACTR1|PHACTR2|PHACTR3|PPME1|PPP1R10|PPP1R11|PPP1R14A|PPP1R14B|PPP1R14C|PPP1R14D|PPP1R15A|PPP1R16B|PPP1R17|PPP1R1A|PPP1R1B|PPP1R1C|PPP1R2|PPP1R26|PPP1R27|PPP1R35|PPP1R36|PPP1R37|PPP1R8|PPP1R9B|PPP4R4|PTN|RGN|ROCK1|ROCK2|SAG|SET|SH3RF2|STYXL1|SWAP70|TIPRL|URI1|YWHAB|YWHAE|	DOWN	PW
central nervous system neuron differentiation	GO:0021953	148	148	1.04601	0.0140575	0.123869	0.0515616	0.55556	0.988	NA	ABT1|ADARB1|AGTPBP1|ARHGAP35|ARX|ASCL1|ATF5|ATP7A|AUTS2|BCL11B|BTG2|C12orf57|C21orf91|CBLN1|CDH11|CDK5|CEND1|CHD5|CHRNB2|CLN8|CNTN2|CRK|CRKL|CSF1R|CTNNB1|DCC|DCLK1|DCLK2|DLL4|DLX1|DLX2|DLX5|DMRT3|DRAXIN|DRD1|DRD2|EMX1|EPHA4|EPHB1|EPHB2|EPHB3|ERBB4|FAIM2|FBXO45|FEZF2|FGF8|FGFR2|FOXN4|FZD1|GABRB1|GATA2|GBA2|GDF7|GDPD5|GIGYF2|GLI2|GLI3|GRID2|GSX2|HERC1|HPRT1|HSP90AA1|HSP90AB1|ID4|IFT172|INHBA|KNDC1|…	DOWN	PW
regulation of BMP signaling pathway	GO:0030510	75	75	0.599219	0.005303	0.124701	0.0118287	0.37291	0.855	NA	ABL1|ACVR2A|ACVRL1|BMP4|BMPER|BMPR2|CCN1|CHRD|CHRDL1|CRB2|CTDSPL2|DAND5|DKK1|DLX1|ENG|FBN1|FBXL15|FKBP8|FOXD1|FSTL3|FZD1|GDF5|GPC3|GREM1|GREM2|HES1|HES5|HIPK2|HTRA1|HTRA3|ILK|ITGA3|LEMD2|LEMD3|LRP2|MSX1|MSX2|NBL1|NEO1|NOG|NOTCH1|NUMA1|PCSK6|PELO|PPM1A|RBPJ|RBPMS2|RNF165|SFRP1|SFRP2|SFRP4|SFRP5|SKI|SKIL|SKOR1|SMAD2|SMAD4|SMAD6|SMAD7|SMURF1|SMURF2|SOSTDC1|SOX11|SULF1|TMPRSS6|TOB1|TRIM33|TWSG1|UBE2O…	UP	PW
cardiac muscle cell contraction	GO:0086003	40	40	1.17732	0.0142443	0.125256	0.352164	1	0.871	NA	ANK2|ATP1A1|CACNA1C|CACNA1D|CACNA1G|CACNA2D1|CACNB2|CAMK2D|CAV3|FGF12|GJA1|GJA5|GJC1|GPD1L|KCNA5|KCND3|KCNE1|KCNE2|KCNE3|KCNE4|KCNH2|KCNJ2|KCNJ3|KCNJ5|KCNJ8|KCNN2|KCNQ1|NEDD4L|NUP155|PKP2|RYR2|SCN1A|SCN1B|SCN2B|SCN3B|SCN4B|SCN5A|SGCD|SLC9A1|SNTA1|	DOWN	PW
calcium channel complex	GO:0034704	59	59	1.13273	0.014286	0.125363	0.359316	1	0.797	NA	AKAP6|ATP2A1|CACHD1|CACNA1A|CACNA1B|CACNA1C|CACNA1D|CACNA1E|CACNA1F|CACNA1G|CACNA1H|CACNA1I|CACNA1S|CACNA2D1|CACNA2D2|CACNA2D3|CACNA2D4|CACNB1|CACNB2|CACNB3|CACNB4|CACNG2|CACNG3|CACNG4|CACNG6|CACNG7|CACNG8|CALM1|CALM2|CALM3|CASQ2|CATSPER2|CATSPER3|CATSPERB|CATSPERD|CATSPERG|FKBP1A|FKBP1B|HERPUD1|HSPA2|MCU|MICU1|MICU2|NOS1|NOS1AP|PDE4B|PDE4D|PKD1|PKD1L1|PKD2L1|PRKACA|RYR1|RYR2|RYR3|SESTD1|SMDT1|ST…	DOWN	PW
Cul4-RING E3 ubiquitin ligase complex	GO:0080008	30	30	1.25784	0.014345	0.125622	0.11137	0.894322	0.00265	NA	ARIH1|CDKN1B|CRBN|CUL4A|CUL4B|DCAF10|DCAF11|DCAF12|DCAF12L2|DCAF13|DCAF15|DCAF16|DCAF17|DCAF4|DCAF5|DCAF6|DCAF7|DCAF8|DDA1|DDB1|DDB2|DET1|DTL|ERCC8|FBXW5|GLMN|PLRG1|RBX1|RNF7|TRPC4AP|	DOWN	PW
positive regulation of amine transport	GO:0051954	32	32	1.21099	0.0145272	0.126956	0.0551463	0.571053	0.886	NA	ABAT|ACE2|ADORA2A|AGT|ARL6IP1|AVPR1A|CARTPT|CCK|CHRNB2|CXCL12|DRD2|DRD4|GDNF|KCNB1|KMO|NPY2R|NTSR1|OPRK1|OXTR|P2RX7|PINK1|PSEN1|RAB3B|RAB3GAP1|SLC38A3|SLC6A1|STX1A|STXBP1|SYT4|TACR2|TRH|VIP|	DOWN	PW
cell adhesion mediator activity	GO:0098631	58	58	0.616898	0.005478	0.1274	0.0895774	0.909884	0.673	NA	ANXA1|ANXA2|BAIAP2|BAIAP2L1|BCAM|BSG|CD200|CD47|CDC42EP1|CNN3|CNTN2|CNTN4|CNTN6|CXADR|DSC2|DSCAM|DSCAML1|DSG2|DSP|EMB|EMILIN1|EPCAM|GLDN|IGSF9|ITGA1|ITGA10|ITGA11|ITGA2|ITGB1|IZUMO1|JUP|KRT18|LRRC4C|MADCAM1|MYPN|NEXN|NFASC|NPTN|NRCAM|NTNG1|PAK4|PALLD|PDLIM1|PDLIM5|PKP2|PKP3|PLXNB3|PPP1CA|RAB10|ROBO3|ROBO4|RPSA|S100A11|SIRPA|STXBP6|TMOD3|TRIM29|VSTM2L|	UP	PW
anion channel activity	GO:0005253	82	82	0.586589	0.005465	0.127808	0.0330836	0.589137	0.532	NA	ANO1|ANO10|ANO2|ANO3|ANO4|ANO5|ANO6|ANO7|ANO8|ANO9|APOL1|BEST1|BEST2|BEST3|BEST4|BSND|CFTR|CLCA2|CLCA3P|CLCA4|CLCC1|CLCN1|CLCN2|CLCN3|CLCN4|CLCN5|CLCN6|CLCN7|CLCNKB|CLDN4|CLIC1|CLIC2|CLIC3|CLIC4|CLIC5|CLIC6|FXYD1|FXYD3|GABRA1|GABRA2|GABRA3|GABRA4|GABRA5|GABRA6|GABRB1|GABRB2|GABRB3|GABRD|GABRE|GABRG1|GABRG2|GABRG3|GABRP|GABRQ|GABRR2|GABRR3|GLRA1|GLRA2|GLRA3|GLRA4|GLRB|GPR89A|GPR89B|LRRC18|LRRC8A|L…	UP	PW
proton-transporting two-sector ATPase complex	GO:0016469	29	28	1.27571	0.01474	0.128552	0.18761	1	0.632	NA	ATP6AP1|ATP6AP1L|ATP6V0A1|ATP6V0A2|ATP6V0A4|ATP6V0B|ATP6V0C|ATP6V0D1|ATP6V0D2|ATP6V0E1|ATP6V0E2|ATP6V1A|ATP6V1B1|ATP6V1B2|ATP6V1C1|ATP6V1C2|ATP6V1D|ATP6V1E1|ATP6V1E2|ATP6V1F|ATP6V1G1|ATP6V1G2|ATP6V1H|CCDC115|DMAC2L|PPIF|TCIRG1|TMEM199|	DOWN	PW
dicarboxylic acid transport	GO:0006835	63	63	0.604523	0.005562	0.128651	0.0185334	0.463988	0.867	NA	ABCC2|AGXT|APBA1|ARL6IP5|CLN8|FOLR2|GIPC1|GLS|GLS2|GRM2|KCNJ10|LRP2|LRRC8A|LRRC8C|LRRC8D|LRRC8E|NF1|NTRK2|NTSR1|PDPN|PRAF2|RAB3A|SLC13A3|SLC13A4|SLC13A5|SLC17A6|SLC17A7|SLC17A8|SLC19A1|SLC19A2|SLC1A1|SLC1A2|SLC1A3|SLC1A6|SLC1A7|SLC22A6|SLC25A10|SLC25A11|SLC25A12|SLC25A13|SLC25A14|SLC25A18|SLC25A21|SLC25A22|SLC25A30|SLC25A32|SLC26A1|SLC26A10|SLC26A2|SLC26A3|SLC26A4|SLC26A5|SLC26A6|SLC26A7|SLC26A8|…	UP	PW
regulation of peptide hormone secretion	GO:0090276	173	173	1.02969	0.0148939	0.129628	0.33275	1	0.974	NA	AACS|ABAT|ABCC8|ACVR1C|ADCY5|ADCY8|ADCYAP1|ADRA2A|ADRA2C|AIMP1|ANO1|ANXA5|APLN|ARHGEF7|ARL2|ARL2BP|ARNTL|ARRB1|BAD|BAIAP3|BLK|BMP8A|BRSK2|C2CD2L|CACNA1A|CACNA1C|CACNA1D|CACNA1E|CACNA2D2|CAPN10|CARTPT|CCL5|CCN3|CD38|CDK16|CFTR|CHD7|CHGA|CLOCK|CNR1|CPT1A|CRH|CRHBP|DOC2B|DPP4|DRD2|DYNLL1|EFNA5|EGFR|ENSA|ENY2|EPHA5|FFAR2|FKBP1B|G6PC2|GCK|GHRHR|GHRL|GIPR|GLP1R|GLUD1|GLUL|GPER1|GPLD1|GPR27|GPR68|HADH|H…	DOWN	PW
muscle organ morphogenesis	GO:0048644	71	71	0.597465	0.00564	0.129741	0.179801	1	0.893	NA	ACTC1|ADARB1|ANKRD1|ARID5B|BMP2|BMP4|BMPR1A|CCM2L|CHD7|CNTF|COL11A1|COL3A1|DLL4|DSP|EGLN1|ENG|FGFR2|FKBP1A|FOXC1|FOXH1|FZD1|FZD2|HEG1|HEY2|IGSF22|LRP2|MED1|MIR145|MYBPC1|MYBPC2|MYBPC3|MYH7|MYL3|MYLK|MYLK2|MYOM1|MYOM2|MYOM3|NOG|NOTCH1|NRG1|OBSL1|PAX7|PKP2|POU4F1|PROX1|PTCD2|RBPJ|RXRA|RYR2|S1PR1|SERP1|SIRT6|SMAD4|SMAD7|TBX1|TCAP|TGFB1|TGFB2|TGFBR1|TGFBR3|TNNI1|TNNT2|TPM1|TTN|UBE4B|VANGL2|WNT2|WNT5A…	UP	PW
anion:anion antiporter activity	GO:0015301	33	33	0.686957	0.005701	0.129745	0.042224	0.670542	0.577	NA	SLC19A1|SLC22A6|SLC22A7|SLC22A8|SLC22A9|SLC25A11|SLC25A4|SLC25A5|SLC25A6|SLC26A1|SLC26A10|SLC26A11|SLC26A2|SLC26A3|SLC26A4|SLC26A5|SLC26A6|SLC26A7|SLC26A8|SLC26A9|SLC37A1|SLC37A2|SLC37A3|SLC37A4|SLC4A1|SLC4A10|SLC4A11|SLC4A2|SLC4A3|SLC4A5|SLC4A8|SLC4A9|SLC7A11|	UP	PW
oxidoreductase activity, acting on paired donors, with incorporation or reduction of molecular oxygen	GO:0016705	145	144	0.531544	0.005674	0.129829	0.156218	1	0.925	NA	AGMO|AKR1C1|AKR1C2|AKR1C3|AKR1C4|AKR1D1|ALKBH1|ALKBH2|ALKBH3|ALKBH4|ALKBH5|ALKBH8|ASPH|ASPHD1|ASPHD2|BBOX1|CH25H|CMAHP|COQ6|COQ7|CYGB|CYP11A1|CYP11B1|CYP17A1|CYP1A1|CYP1A2|CYP1B1|CYP20A1|CYP21A2|CYP24A1|CYP26A1|CYP26B1|CYP26C1|CYP27A1|CYP27B1|CYP27C1|CYP2A6|CYP2A7|CYP2B6|CYP2C18|CYP2C19|CYP2C8|CYP2C9|CYP2D6|CYP2E1|CYP2F1|CYP2G1P|CYP2J2|CYP2R1|CYP2S1|CYP2U1|CYP2W1|CYP39A1|CYP3A4|CYP3A43|CYP3A5|CYP…	UP	PW
organelle envelope lumen	GO:0031970	80	80	1.0954	0.0151326	0.130904	0.368537	1	0.711	NA	AGK|AIFM1|AK2|ALOX5|APP|ARL2|ARL2BP|BCHE|BLOC1S1|CAPN2|CAT|CEP89|CHCHD10|CHCHD2|CHCHD4|CHCHD5|CHCHD7|CIAPIN1|COA4|COA6|COA7|COX17|COX19|COX6B1|COX6B2|CPOX|CYCS|DIABLO|DTYMK|FBXL4|FGR|GATM|GFER|GOLPH3|HAX1|HRASLS|HSD3B1|HSD3B2|HTRA2|IGF2R|LYN|MICU1|MICU2|NDUFA8|NDUFB7|NDUFS1|NDUFS5|NLN|NME4|OPA1|PANK2|PARK7|PINK1|PNPT1|PPOX|PRELID1|PRELID2|PTGES|REXO2|SHMT2|SIRT5|SNCA|SOD1|SORL1|STAR|STOML2|SUOX|T…	DOWN	PW
autophagy of mitochondrion	GO:0000422	38	38	1.1949	0.0151771	0.131022	0.178124	1	0.555	GO:0061726|mitochondrion disassembly,	AMBRA1|ATG12|ATG13|ATG14|ATG2A|ATG2B|ATG3|ATG5|ATG7|ATG9A|ATG9B|BECN1|BNIP3|CISD2|CTSK|FBXO7|FIS1|FUNDC1|FUNDC2|GABARAP|GABARAPL1|GABARAPL2|GABARAPL3|MAP1LC3A|MAP1LC3B|MAP1LC3B2|MAP1LC3C|MARK2|PINK1|PPARGC1A|RB1CC1|SPATA18|SQSTM1|USP30|WDR45|WDR45B|WIPI1|WIPI2|	DOWN	PW
mitochondrion disassembly	GO:0061726	38	38	1.1949	0.0151771	0.131022	0.178124	1	0.555	GO:0000422|autophagy of mitochondrion,	AMBRA1|ATG12|ATG13|ATG14|ATG2A|ATG2B|ATG3|ATG5|ATG7|ATG9A|ATG9B|BECN1|BNIP3|CISD2|CTSK|FBXO7|FIS1|FUNDC1|FUNDC2|GABARAP|GABARAPL1|GABARAPL2|GABARAPL3|MAP1LC3A|MAP1LC3B|MAP1LC3B2|MAP1LC3C|MARK2|PINK1|PPARGC1A|RB1CC1|SPATA18|SQSTM1|USP30|WDR45|WDR45B|WIPI1|WIPI2|	DOWN	PW
3',5'-cyclic-nucleotide phosphodiesterase activity	GO:0004114	27	27	1.27378	0.01512	0.131061	0.00323	0.0763716	0.542	NA	PDE10A|PDE11A|PDE1A|PDE1B|PDE1C|PDE2A|PDE3A|PDE3B|PDE4A|PDE4B|PDE4C|PDE4D|PDE5A|PDE6A|PDE6B|PDE6C|PDE6D|PDE6H|PDE7A|PDE7B|PDE8A|PDE8B|PDE9A|PRKAR1A|PRKAR1B|PRKAR2A|PRKAR2B|	DOWN	PW
vesicle fusion	GO:0006906	67	66	1.12092	0.0152569	0.131178	0.34758	1	0.781	NA	ANKFY1|BET1|C2CD5|CALR|CAV2|DYSF|EEA1|GNAI3|GOSR1|GOSR2|LRMP|NKD2|PRRT2|RAB20|RAB34|RAB39A|RAB7A|RAB8A|RAB8B|SAMD9|SAMD9L|SEC22B|SNAP23|SNAP25|SNAP29|SNAP47|SNAPIN|SPG11|STX10|STX11|STX12|STX16|STX17|STX19|STX1A|STX1B|STX2|STX3|STX4|STX5|STX6|STX7|STX8|SYT4|SYT7|TAP1|TAP2|TAPBP|TGFBRAP1|TMEM175|TRARG1|TSNARE1|USO1|UVRAG|VAMP1|VAMP3|VAMP4|VAMP7|VAV3|VPS11|VPS39|VPS41|VPS4A|VPS8|VTI1A|VTI1B|	DOWN	PW
presynaptic active zone membrane	GO:0048787	29	29	1.25434	0.01512	0.131328	0.11137	0.896013	0.761	NA	APBA1|ATP2B1|ATP2B4|CACNA1D|CANX|CDH10|CDH2|CNTNAP1|CPLX3|DGKI|FLOT2|GPM6A|LRFN3|NPTN|NRXN1|NTNG1|NTNG2|P2RX1|P2RY1|PHB|STX11|STX19|STX1A|STX1B|STX2|STX3|STX4|STXBP1|SYT11|	DOWN	PW
double-stranded RNA binding	GO:0003725	74	74	1.10595	0.015253	0.13141	0.332408	1	0.78	NA	A1CF|ACTN1|ADAD2|ADAR|ADARB1|ADARB2|AGO1|AGO2|AGO3|AGO4|APTX|CLTC|DDX1|DDX21|DDX3X|DDX58|DDX60|DGCR8|DHX15|DHX30|DHX33|DHX36|DHX58|DHX9|DICER1|DROSHA|DUS2|EIF2AK2|EIF4A1|EIF4B|EIF4H|ELAVL1|FMR1|FXR1|HMGB1|HNRNPU|HSP90AB1|HSPD1|IFIH1|ILF2|ILF3|LRRFIP1|LSM14A|MBNL1|MRPL44|MSN|MTDH|OAS1|OAS2|OAS3|OASL|PRKRA|PRKRIP1|RC3H1|RC3H2|RFTN1|SIDT2|SLC3A2|STAU1|STAU2|STRBP|SUPV3L1|TARBP2|TFRC|TLR3|TLR7|TLR8|T…	DOWN	PW
negative regulation of protein complex assembly	GO:0031333	119	119	1.06013	0.0154388	0.132208	0.281036	1	0.955	NA	ADD1|ADD2|ADD3|ANKRD27|ARFGEF1|ARHGEF2|AVIL|BBS4|BIRC2|CAPG|CAPZA1|CAPZA2|CAPZB|CDC42|CLIP3|CLU|CRBN|CRYAB|CTNNBIP1|DACT1|DDX3X|DKK1|DMTN|DNAJC15|DYRK1A|EML2|EP300|EPS8|FHOD3|FKBP4|GBA|GSK3B|GSN|HEY2|HIP1R|HMGB1|IAPP|IMPACT|INSIG1|KANK1|KANK3|KANK4|KIF14|LCMT1|LDLRAD4|LMO4|LMOD1|LMOD2|LMOD3|MAP2|MAPRE1|MEFV|MIR214|MKKS|MORC1|MYADM|NLRC3|OPRD1|PARK7|PATL2|PEX14|PEX5|PFN1|PFN2|PFN4|PMEPA1|PPM1A|PRK…	DOWN	PW
dynein light intermediate chain binding	GO:0051959	29	29	1.25261	0.01542	0.132314	0.007745	0.149831	0.193	NA	BICD2|CCDC88A|CCDC88B|CCDC88C|DNAH1|DNAH10|DNAH11|DNAH14|DNAH17|DNAH2|DNAH3|DNAH5|DNAH6|DNAH7|DNAH8|DNAH9|DNAL4|DNHD1|DYNC1H1|DYNC2H1|DYNLL1|DYNLL2|HOOK1|HOOK2|HOOK3|RAB11FIP3|RILP|RILPL1|RILPL2|	DOWN	PW
cerebellum morphogenesis	GO:0021587	33	33	1.2072	0.0155012	0.132476	4.861e-05	0.002722	0.846	NA	ABL1|AGTPBP1|ATP7A|CBLN1|CDK5|CEND1|DAB1|DLL1|FAIM2|GLI1|GLI2|GNPAT|GRID2|HERC1|HSPA5|KIF14|KNDC1|LDB1|LRP6|MAP2K1|MTPN|OPHN1|PROX1|PTPN11|RORA|SERPINE2|SMO|SPTBN2|TRNP1|WNT1|WNT7A|XRCC1|ZNF365|	DOWN	PW
hexose biosynthetic process	GO:0019319	45	45	1.15789	0.0155555	0.132674	0.257777	1	0.872	NA	AKR1B1|ALDOA|ALDOB|ALDOC|ATF3|ATF4|CHST15|CRTC2|CRY1|ENO1|ENO2|ENO3|FBP1|G6PC|G6PC2|G6PC3|GAPDH|GAPDHS|GOT1|GOT2|GPD1|GPD2|GPI|MDH1|MDH2|PC|PCK1|PCK2|PER2|PFKFB1|PGAM1|PGAM2|PGK1|PGM1|PPARGC1A|RBP4|SDS|SLC25A1|SLC25A10|SLC25A11|SLC25A12|SLC25A13|SLC37A4|SORD|TPI1|	DOWN	PW
negative regulation of muscle cell apoptotic process	GO:0010656	33	33	0.684302	0.006074	0.133259	0.0144512	0.410029	0.86	NA	ALOX12|AMBRA1|ARRB2|BAG3|BMP7|CFLAR|DIPK2A|DNMT1|EDN1|HEY2|HMGCR|HMOX1|HSF1|HSPB6|IGF1|ILK|JAK2|LRP6|MIR145|MIR199B|MIR24-2|MYOCD|NFE2L2|NOL3|PAX8|PDPK1|PPP1R10|PTK2B|RGL2|SFRP2|SIRT4|SIRT5|ZC3H12A|	UP	PW
positive regulation of wound healing	GO:0090303	45	45	0.641896	0.006173	0.13336	0.10815	0.964957	0.874	NA	ADRA2A|ANO6|ANXA1|ARFGEF1|CAPN3|CD36|CPB2|DMTN|DUOX1|DUOX2|ENPP4|F12|F2R|F3|F7|HBEGF|HMGB1|HPSE|HRAS|HRG|INSL3|KANK1|MIR199B|MTOR|MYLK|NFE2L2|PDPN|PLEK|PLG|PPARD|PRKCE|RREB1|SELP|SERPINE1|SERPINF2|SMOC2|SOX15|TBXA2R|TGFBR2|THBD|THBS1|TLR4|USF1|VTN|XBP1|	UP	PW
embryonic epithelial tube formation	GO:0001838	113	113	0.552247	0.006049	0.133396	0.0582143	0.757676	0.992	NA	ABL1|ADM|APAF1|ARHGAP35|ARID1A|BBS4|BCL10|BMP4|BMP5|BMP7|CC2D2A|CELSR1|CFL1|COBL|CTHRC1|CTNNB1|DEAF1|DLC1|DVL1|DVL2|DVL3|FUZ|FZD1|FZD2|FZD3|FZD6|GDF7|GDNF|GLMN|GREM1|GRHL2|GRHL3|HES5|HIF1A|HNF1B|IFT122|IFT172|IFT52|IFT57|KAT2A|KDM2B|KDM6A|KIF20B|LHX2|LIAS|LMO4|LRP2|LRP6|LUZP1|MED12|MIB1|MKS1|MTHFD1|MTHFD1L|MTHFR|NODAL|NOG|OSR1|OVOL2|PAX2|PAX8|PFN1|PHACTR4|PLXNB2|PRICKLE1|PRKACA|PRKACB|PTCH1|PTK7|…	UP	PW
positive regulation of protein maturation	GO:1903319	24	24	0.825239	0.00612	0.133573	0.018665	0.46185	0.748	NA	ADAM8|ASTL|BAG2|C3|CCBE1|CLEC3B|CNTN2|ENO1|F12|GSN|HPN|KLKB1|MMP14|MYH9|NKD2|PHB|PLGRKT|RHBDD1|SOX4|SPON1|SRC|TFR2|TIMM17A|TNP1|	UP	PW
negative regulation of BMP signaling pathway	GO:0030514	42	42	0.653707	0.006005	0.133816	0.001866	0.104509	0.749	NA	ABL1|BMPER|CHRD|CHRDL1|CTDSPL2|DAND5|DKK1|DLX1|FBN1|FSTL3|FZD1|GREM1|GREM2|HIPK2|HTRA1|HTRA3|LEMD2|LEMD3|LRP2|NBL1|NOG|NOTCH1|PPM1A|RBPMS2|SFRP1|SFRP2|SKI|SKIL|SKOR1|SMAD6|SMAD7|SMURF1|SMURF2|SOSTDC1|TMPRSS6|TOB1|TRIM33|TWSG1|VWC2|VWC2L|WNT1|WNT5A|	UP	PW
regulation of coagulation	GO:0050818	72	72	0.594889	0.006168	0.133933	0.0904877	0.910439	0.885	NA	ABAT|ADAMTS18|ADTRP|ALOX12|ANO6|ANXA2|ANXA2P2|ANXA5|APOE|C1QTNF1|CAV1|CD34|CD36|CD9|CEACAM1|CPB2|DMTN|EDN1|ENPP4|F11|F12|F2R|F2RL1|F3|F7|FAP|FCER1G|GP1BA|HPSE|HRG|HS3ST5|KLKB1|KNG1|LYN|NFE2L2|NOS3|PDGFA|PDGFB|PDGFRA|PDPN|PLAT|PLAU|PLAUR|PLEK|PLG|PRKCA|PRKCD|PRKCQ|PRKG1|PROC|PROCR|PROS1|PSEN1|SELP|SERPINC1|SERPINE1|SERPINE2|SERPINF2|SERPING1|SYK|TBXA2R|TEC|TFPI|THBD|THBS1|TLR4|TMPRSS6|TSPAN8|UBASH…	UP	PW
astrocyte differentiation	GO:0048708	46	46	0.643027	0.005981	0.133981	0.224869	1	0.875	NA	ABL1|ADORA2A|AGER|APP|BACE2|CDK6|CNTF|DLL1|DRD1|EGFR|EIF2B5|FPR2|GCM1|GFAP|HES5|KRAS|LAMB2|LAMC3|LRP1|MAP2K1|MAPK1|MAPK3|MAPT|MT3|NF1|NKX2-2|NOTCH1|PAX6|PLP1|POU3F2|PSEN1|PTPN11|ROR1|ROR2|S100A8|S100B|SHH|SMO|SOX6|SOX8|SOX9|STAT3|TAL1|TLR4|TSPAN2|VIM|	UP	PW
morphogenesis of embryonic epithelium	GO:0016331	131	131	0.53715	0.006267	0.134022	0.0721004	0.831597	0.992	NA	ABL1|ADM|ALDH1A2|ALDH1A3|APAF1|ARHGAP35|ARID1A|BBS4|BCL10|BMP4|BMP5|BMP7|CC2D2A|CELSR1|CFL1|COBL|CTHRC1|CTNNB1|DEAF1|DLC1|DVL1|DVL2|DVL3|EPB41L5|FGF10|FGF8|FGFR2|FUZ|FZD1|FZD2|FZD3|FZD6|GDF7|GDNF|GLI2|GLMN|GREM1|GRHL2|GRHL3|GRSF1|HES5|HIF1A|HNF1B|IFT122|IFT172|IFT52|IFT57|JAG2|KAT2A|KDM2B|KDM6A|KIF20B|LAMA5|LHX2|LIAS|LMO4|LRP2|LRP6|LUZP1|MED12|MIB1|MKS1|MTHFD1|MTHFD1L|MTHFR|NODAL|NOG|OSR1|OVOL2|P…	UP	PW
nephron epithelium development	GO:0072009	81	80	0.583827	0.006047	0.134041	0.306566	1	0.897	NA	ACAT1|ADAMTS16|AHI1|AQP11|BASP1|BCL2|BMP2|BMP4|CALB1|CD34|CITED1|CTNNB1|CTNNBIP1|DCHS1|DLG1|DLL1|EYA1|FAT4|FGF1|FGF2|FGF8|FMN1|FOXC1|FOXD1|FOXJ1|GDNF|GLI3|GPC3|GREB1L|GREM1|GZF1|HES1|HES5|HEYL|HNF1B|ILK|IQGAP1|JAG1|KIF26B|KLF15|KLHL3|LAMA5|LAMB2|LGR4|MAGI2|MEF2C|MTSS1|MYC|MYO1E|NOG|NOTCH1|NPHS1|NPNT|NUP93|OSR1|PAX2|PAX8|PBX1|PGF|PKD1|PKD2|PODXL|POU3F3|PROM1|PTCH1|PTPRO|SALL1|SHH|SIX1|SMAD4|SMO|SO…	UP	PW
regulation of blood coagulation	GO:0030193	69	69	0.594541	0.006242	0.134182	0.079463	0.871635	0.886	NA	ABAT|ADAMTS18|ADTRP|ALOX12|ANO6|ANXA2|ANXA2P2|ANXA5|APOE|C1QTNF1|CAV1|CD34|CD36|CD9|CEACAM1|CPB2|DMTN|EDN1|ENPP4|F11|F12|F2R|F2RL1|F3|F7|FAP|FCER1G|GP1BA|HPSE|HRG|KLKB1|KNG1|LYN|NFE2L2|NOS3|PDGFA|PDGFB|PDGFRA|PDPN|PLAT|PLAU|PLAUR|PLEK|PLG|PRKCA|PRKCD|PRKCQ|PRKG1|PROC|PROS1|SELP|SERPINC1|SERPINE1|SERPINE2|SERPINF2|SERPING1|SYK|TBXA2R|TEC|TFPI|THBD|THBS1|TLR4|TMPRSS6|TSPAN8|UBASH3B|USF1|VKORC1|VTN|	UP	PW
lung morphogenesis	GO:0060425	39	39	0.668659	0.005942	0.134511	0.001763	0.100025	0.878	NA	BMP4|CELSR1|CTNNB1|CTSH|CTSZ|DAG1|DLG5|ESRP2|FGF10|FGF8|FGFR2|FOXF1|GRHL2|HHIP|HOXA5|ID1|KRAS|LAMA1|MAP2K1|MAPK1|MAPK3|NODAL|NOG|PLOD3|RDH10|RSPO2|SEC24B|SHH|SOX11|SOX9|SPRY1|SPRY2|SRF|STK40|TGFBR2|TNC|VANGL2|WNT7B|YAP1|	UP	PW
virus receptor activity	GO:0001618	70	70	0.595786	0.005979	0.134642	0.084613	0.884799	0.856	GO:0104005|hijacked molecular function,	ACE2|ANPEP|AXL|CCR5|CD209|CD4|CD46|CD55|CD80|CD81|CD86|CDHR3|CDK1|CLDN1|CLDN6|CLDN9|CLEC4G|CLEC4M|CLEC5A|CR1|CR2|CXADR|CXCR4|DAG1|DPP4|EFNB2|EFNB3|EGFR|EPHA2|F11R|GYPA|HAVCR1|HSPA1A|HSPA1B|HTR2A|HYAL1|HYAL2|HYAL3|ICAM1|IDE|ITGA2|ITGA5|ITGAV|ITGB1|ITGB3|ITGB5|ITGB6|ITGB7|LAMP1|LDLR|MOG|MRC1|NCAM1|NPC1|PVR|RPSA|SCARB1|SCARB2|SELPLG|SIVA1|SLC10A1|SLC1A5|SLC20A2|SLC52A1|SLC52A2|TFRC|TNFRSF14|TNFRSF4|…	UP	PW
hijacked molecular function	GO:0104005	70	70	0.595786	0.005979	0.134642	0.084613	0.884799	0.856	GO:0001618|virus receptor activity,	ACE2|ANPEP|AXL|CCR5|CD209|CD4|CD46|CD55|CD80|CD81|CD86|CDHR3|CDK1|CLDN1|CLDN6|CLDN9|CLEC4G|CLEC4M|CLEC5A|CR1|CR2|CXADR|CXCR4|DAG1|DPP4|EFNB2|EFNB3|EGFR|EPHA2|F11R|GYPA|HAVCR1|HSPA1A|HSPA1B|HTR2A|HYAL1|HYAL2|HYAL3|ICAM1|IDE|ITGA2|ITGA5|ITGAV|ITGB1|ITGB3|ITGB5|ITGB6|ITGB7|LAMP1|LDLR|MOG|MRC1|NCAM1|NPC1|PVR|RPSA|SCARB1|SCARB2|SELPLG|SIVA1|SLC10A1|SLC1A5|SLC20A2|SLC52A1|SLC52A2|TFRC|TNFRSF14|TNFRSF4|…	UP	PW
protein heterotetramerization	GO:0051290	45	45	1.15686	0.0158822	0.134651	0.237298	1	0.719	NA	ANXA2|ANXA2P2|CBR4|CD74|CNGB1|CPSF6|CPSF7|FARSA|FARSB|GRIN1|GRIN2B|HIST1H3A|HIST1H3B|HIST1H3C|HIST1H3D|HIST1H3E|HIST1H3F|HIST1H3H|HIST1H4A|HIST1H4B|HIST1H4C|HIST1H4D|HIST1H4E|HIST1H4F|HIST1H4H|HIST1H4I|HIST1H4J|HIST1H4K|HIST2H4A|HIST4H4|HSD17B8|INSR|KRT10|LRP4|NLGN1|NUDT21|NUP54|PDSS1|PDSS2|PKD1|PKD2|RCC1|RRM1|S100A10|XRCC6|	DOWN	PW
outer membrane	GO:0019867	188	188	1.02033	0.0159176	0.134683	0.41821	1	0.917	NA	ABCB6|ACACB|ACSL1|ACSL3|ACSL4|ACSL5|ACSL6|AGK|AGPAT4|AGPAT5|AIFM2|AKAP1|AMBRA1|ANKH|ANKZF1|ARG1|ARMCX1|ARMCX2|ARMCX3|ARMCX6|ASS1|ATF2|BAD|BAK1|BAX|BCL2|BCL2A1|BCL2L1|BCL2L10|BCL2L11|BCL2L2|BID|BMF|BNIP3|BNIP3L|BOK|BPHL|BRI3BP|CASP8|CCDC155|CISD1|CISD2|CLMN|CNP|CNR1|COASY|CPT1A|CPT1B|CPT1C|CYB5A|CYB5B|CYB5R3|CYP24A1|CYP27B1|DAO|DDX3X|DHCR7|DMPK|DNAJC11|DNM1L|EMD|EPHA4|FAM210B|FATE1|FIS1|FOXO3|FUND…	DOWN	PW
positive regulation of translation	GO:0045727	108	108	1.06594	0.0158247	0.1347	0.310736	1	0.83	NA	BCL3|BOLL|C1QBP|CCL5|CD28|CDC123|CDK4|CDK5RAP1|CIRBP|COA3|CPEB3|CTIF|DDX39B|DDX3X|DHX29|DHX36|DHX9|DNAJC3|EEF2|EIF2AK4|EIF2B5|EIF3C|EIF3D|EIF3E|EIF4A3|EIF5A|EIF5A2|EIF5AL1|EIF6|ELAVL1|ERBB2|FAM129A|FASTKD2|FASTKD3|FMR1|FXR1|FXR2|GUF1|HABP4|HNRNPD|HNRNPL|IL6|IMPACT|ITGA2|JAKMIP1|KHDRBS1|LARP1|LARP4|LARP4B|LARP6|LIN28A|MAPK1|MAPK3|METTL3|MIF4GD|MPV17L2|MRPS27|MTOR|NCK1|NCK2|NGRN|NPM1|NSUN4|PABPC1|P…	DOWN	PW
intraciliary transport	GO:0042073	49	49	1.15689	0.015871	0.134824	0.233873	1	0.208	NA	ARL3|BBS12|CLUAP1|DYNC2H1|DYNC2LI1|DYNLL1|DYNLL2|DYNLRB1|DYNLRB2|HSPB11|ICK|IFT122|IFT140|IFT172|IFT20|IFT27|IFT43|IFT46|IFT52|IFT57|IFT74|IFT80|IFT81|IFT88|KIF17|KIF3A|KIF3B|KIF3C|KIFAP3|LCA5|LCA5L|MAK|PCM1|RABL2B|RPGR|SSNA1|SSX2IP|TNPO1|TRAF3IP1|TRIP11|TTC21A|TTC21B|TTC26|TTC30A|TTC30B|WDR19|WDR34|WDR35|WDR60|	DOWN	PW
glycolytic process	GO:0006096	37	37	1.19118	0.0162193	0.136963	0.366672	1	0.848	NA	ADPGK|ALDOA|ALDOB|ALDOC|BPGM|DHTKD1|ENO1|ENO2|ENO3|ENO4|GALK1|GAPDH|GAPDHS|GCK|GPI|HK1|HK2|HK3|HKDC1|LDHA|OGDH|OGDHL|PFKFB1|PFKFB2|PFKL|PFKM|PFKP|PGAM1|PGAM2|PGAM4|PGK1|PGM1|PGM2L1|PKLR|PKM|PRKAG3|TPI1|	DOWN	PW
positive regulation of protein dephosphorylation	GO:0035307	40	40	1.17021	0.0163497	0.137791	0.189434	1	0.79	NA	ADORA1|AKAP6|ANKLE2|CALM1|CALM2|CALM3|CAMTA1|CD300A|CNEP1R1|DLC1|DUSP26|FCRL3|GBA|HSP90AB1|ITGA1|JAK2|LILRB2|MAGI2|MTOR|NSMF|PDGFRB|PIN1|PINK1|PPP1R12A|PPP1R14D|PPP1R15A|PPP1R15B|PPP1R16B|PPP1R7|PPP2R5A|PPP2R5D|PRKCD|PTBP1|PTPRC|SLC39A10|SMPD1|SPPL3|SYMPK|TGFB1|VRK3|	DOWN	PW
endothelium development	GO:0003158	87	87	0.569552	0.006487	0.138036	0.0143451	0.415326	0.979	NA	ACVR1|ACVR2B|ACVRL1|ANXA2|ANXA2P2|ARHGEF26|BMP4|BMPR2|CCM2|CD34|CLDN1|CLIC4|COL18A1|COL23A1|COL4A4|CSNK2B|CTNNB1|DLL1|EDF1|ENG|EZR|F11R|F2RL1|FASN|GJA4|GJA5|GPX1|GSTM3|HAPLN2|HEG1|HEY1|HEY2|ICAM1|ID1|JAG1|KDM6B|KDR|LAMA5|MARVELD2|MESP1|MET|MSN|MYADM|NOTCH1|NOTCH4|NR2F2|NRG1|NRP1|PDE2A|PDE4D|PDPN|PLOD3|PPP1R16B|PRKD2|PROX1|PROX2|PTN|PTPRS|RAB1A|RAB1B|RAP1A|RAP1B|RAP2B|RAP2C|RAPGEF1|RAPGEF2|RAPGEF3…	UP	PW
regulation of response to wounding	GO:1903034	138	138	0.535875	0.006654	0.138145	0.10832	0.964457	0.992	NA	ABAT|ABCC8|ADAMTS18|ADRA2A|ADTRP|AGER|AJAP1|ALOX12|ANO6|ANXA1|ANXA2|ANXA2P2|ANXA5|APOE|ARFGEF1|ATP7A|BRAF|C1QTNF1|CAPN3|CASK|CAV1|CD109|CD34|CD36|CD9|CDKN1A|CDKN1B|CEACAM1|CERS2|CLASP1|CLASP2|CNTF|CPB2|CRK|DMTN|DUOX1|DUOX2|DUSP10|EDN1|ENPP4|EPHA4|EPPK1|F11|F12|F2R|F2RL1|F3|F7|FAP|FCER1G|FGF2|FKBP1B|GJD4|GP1BA|HBEGF|HMGB1|HMGCR|HPSE|HRAS|HRG|IL10|INPP5F|INSL3|KANK1|KLF4|KLKB1|KNG1|LRIG2|LYN|MAP2K1…	UP	PW
positive regulation of chemotaxis	GO:0050921	109	109	1.06472	0.0164281	0.138178	0.0273732	0.369843	0.998	NA	ADAM10|ADAM17|AGER|AIF1|AKIRIN1|ANO6|ARTN|AZU1|BMPR2|C1QBP|C3AR1|C5AR1|CALR|CAMK1D|CCL5|CCR1|CCR2|CCR4|CCR7|CD74|CDH13|CMKLR1|CREB3|CSF1|CXCL10|CXCL12|CXCL14|CXCL17|CXCR2|DAPK2|DSCAM|DYSF|EDN1|EDN3|F2RL1|F3|F7|FGF10|FGF18|FGF2|FGFR1|FPR2|GAS6|GPSM3|HMGB1|HSPB1|IL12A|IL16|IL6|IL6R|ITGA2|KARS|KDR|LGALS9|LGMN|LPAR1|MAPK14|MAPK3|MEGF8|MET|MOSPD2|MSTN|NCKAP1L|NRP1|NTRK3|OXSR1|P2RX4|P2RY12|PDGFB|PDGFD|…	DOWN	PW
microvillus	GO:0005902	75	75	0.593079	0.006565	0.138317	0.174037	1	0.839	NA	AKR1B1|ANGPT1|ANKS4B|AOC3|AQP5|ATP6V1A|ATP6V1B1|ATP6V1B2|ATP6V1E1|ATP7A|BBS2|CA2|CBLIF|CD302|CD44|CDHR2|CDHR5|CEACAM1|CLIC4|CLRN1|CNP|CRB1|CTNNB1|CTSV|DCXR|ESPN|EXOC4|EZR|FMN2|FSCN1|HYAL2|ICAM2|IFT20|IQGAP2|ITGAV|ITGB3|KIF13B|LRRK2|MSN|MUC20|MYO1A|MYO1C|MYO1G|MYO6|MYO7A|MYO7B|NFASC|OXTR|PDGFA|PDGFRA|PDPN|PDZK1|PLEKHG6|PODXL|PROM1|PROM2|PTPRH|RAPGEF3|RDX|S100P|SCARB1|SLC10A2|SLC26A2|SLC27A4|SLC9A3…	UP	PW
establishment of spindle orientation	GO:0051294	27	27	0.789975	0.00663	0.13832	0.02057	0.46816	0.761	NA	ARHGEF2|BCCIP|CDK5RAP2|CLASP1|DCTN1|DYNLT1|FGF10|GPSM2|HTT|KIF25|LLGL1|LLGL2|MAP4|MCPH1|NDC80|NDE1|NDEL1|NSFL1C|NUMA1|PAFAH1B1|PAX6|SAPCD2|SPDL1|SPRY1|SPRY2|UBXN2B|ZW10|	UP	PW
outflow tract morphogenesis	GO:0003151	68	68	0.599574	0.006557	0.138836	0.0204788	0.46859	0.897	NA	ACVR1|ATF2|BMP4|BMPR1A|BMPR2|CITED2|CLDN5|CRKL|DHRS3|DVL2|ELN|ENG|EYA1|FGF8|FGFR2|FOXH1|FZD1|FZD2|GJA5|HES1|HEY2|HEYL|HIF1A|ILK|JAG1|JUN|LRP2|MEF2C|MIR17HG|MSX2|NEDD4|NIPBL|NOG|NOTCH1|NPY1R|NPY2R|NPY5R|NRP1|NRP2|PARVA|PLXND1|RARA|RARB|RBPJ|ROBO1|ROBO2|RYR1|SEC24B|SEMA3C|SFRP2|SIX1|SMAD4|SMAD6|SOX11|SOX17|SOX18|TBX1|TBX2|TBX3|TGFB2|TGFBR2|TGFBR3|TWIST1|VEGFA|WNT11|WNT5A|ZFPM1|ZFPM2|	UP	PW
long-chain fatty acid transport	GO:0015909	45	45	0.639335	0.006627	0.138934	0.0181656	0.460194	0.809	NA	ABCD1|ABCD2|ABCD3|ACACA|ACACB|ACE|ACSL1|ACSL3|ANXA1|APOE|BDKRB2|CD36|CPT1A|CPT1B|CPT1C|CPT2|DRD2|DRD4|EPRS|FABP3|LCN12|MID1IP1|NMB|NMUR2|OC90|PLA2G10|PLA2G12A|PLA2G2C|PLA2G2D|PLA2G3|PLA2G4A|PLA2G5|PLIN2|PNPLA8|PPARG|PROCA1|RPS6KB1|SLC25A20|SLC27A1|SLC27A2|SLC27A3|SLC27A4|SLC27A5|SLC27A6|THRSP|	UP	PW
embryonic digit morphogenesis	GO:0042733	52	52	0.621957	0.006772	0.139245	0.0268555	0.517182	0.857	NA	ALX4|B9D1|BAX|BCL2L11|BMP4|BMPR1A|C2CD3|CHST11|CREBBP|CTNNB1|ECE1|FBXW4|FLVCR1|FREM2|FZD6|GLI2|GLI3|GNA12|GRHL2|HDAC1|HDAC2|IFT122|IFT140|IFT52|IMPAD1|INTU|LMBR1|LRP4|MKS1|MSX1|MSX2|NOG|NOTCH1|OSR1|OSR2|ROR2|SALL1|SFRP2|SHH|SMAD4|TBC1D32|TBX2|TBX3|TMEM107|TMEM231|TRAF3IP1|TULP3|TWIST1|WDPCP|WNT5A|WNT7A|ZBTB16|	UP	PW
cell junction assembly	GO:0034329	154	154	0.521504	0.006763	0.13973	0.0768725	0.854228	0.914	NA	ACTB|ACTG1|ACTN1|ACTN2|ACTN3|ACTN4|AJUBA|ANK2|APC|ARHGAP6|ARHGEF7|ARL2|ARVCF|BCL2|CAPZA1|CD151|CD9|CDC42|CDH1|CDH10|CDH11|CDH12|CDH13|CDH15|CDH17|CDH18|CDH19|CDH2|CDH20|CDH22|CDH24|CDH26|CDH3|CDH4|CDH5|CDH6|CDH7|CDH8|CDH9|CDHR3|CLDN1|CLDN19|CLDN5|CNTNAP1|COL17A1|CRB3|CTNNA1|CTNNB1|CTNND1|CTNND2|CTTN|DLC1|DLG1|DLG5|DSG1|DST|ECT2|EPB41L3|F11R|FBF1|FBLIM1|FERMT2|FLCN|FLNA|FLNC|FN1|FRMPD2|FSCN1|GJA1|…	UP	PW
negative regulation of epithelial to mesenchymal transition	GO:0010719	22	22	0.85718	0.00688	0.140102	0.0096	0.346251	0.707	NA	ADIPOR1|BMP5|DAB2IP|DACT3|EFNA1|FUZ|HPN|LDLRAD4|MAD2L2|NOG|OVOL2|PBLD|PPP2CA|PTEN|SDHAF2|SFRP1|SFRP2|SMAD7|STRAP|TGFB2|TRIM62|VASN|	UP	PW
cytoplasmic dynein complex	GO:0005868	20	20	1.32327	0.016695	0.140146	0.147145	1	0.298	NA	DYNC1H1|DYNC1I1|DYNC1I2|DYNC1LI1|DYNC1LI2|DYNC2H1|DYNC2LI1|DYNLL1|DYNLL2|DYNLRB1|DYNLRB2|DYNLT1|DYNLT3|NUDCD3|SNX4|TCTEX1D2|TOPORS|TPR|WDR34|WDR60|	DOWN	PW
fatty acid transport	GO:0015908	59	59	0.609759	0.006855	0.140255	0.009551	0.347434	0.853	NA	ABCC4|ABCD1|ABCD2|ABCD3|ACACA|ACACB|ACE|ACSL1|ACSL3|ACSL4|ANXA1|APOE|BDKRB2|CD36|CPT1A|CPT1B|CPT1C|CPT2|CROT|DRD2|DRD4|EPRS|FABP3|GOT2|LCN12|LEP|MFSD2A|MID1IP1|NMB|NMUR2|NOS2|OC90|PLA2G10|PLA2G12A|PLA2G2C|PLA2G2D|PLA2G3|PLA2G4A|PLA2G5|PLIN2|PNPLA8|PPARA|PPARD|PPARG|PROCA1|RPS6KB1|SLC22A9|SLC25A17|SLC25A20|SLC27A1|SLC27A2|SLC27A3|SLC27A4|SLC27A5|SLC27A6|SLC5A8|SLCO2A1|SLCO3A1|THRSP|	UP	PW
nucleoside diphosphate phosphorylation	GO:0006165	55	55	1.13997	0.0167909	0.140673	0.357511	1	0.875	NA	ADPGK|AK1|AK4|AK5|AK7|AK8|AK9|ALDOA|ALDOB|ALDOC|BPGM|CMPK1|CMPK2|DHTKD1|DTYMK|ENO1|ENO2|ENO3|ENO4|GALK1|GAPDH|GAPDHS|GCK|GPI|HK1|HK2|HK3|HKDC1|LDHA|NME1|NME2|NME3|NME4|NME5|NME6|NME7|NME9|OGDH|OGDHL|PFKFB1|PFKFB2|PFKL|PFKM|PFKP|PGAM1|PGAM2|PGAM4|PGK1|PGM1|PGM2L1|PKLR|PKM|PRKAG3|SUCLG1|TPI1|	DOWN	PW
cellular response to vascular endothelial growth factor stimulus	GO:0035924	38	38	0.662011	0.007023	0.141653	0.206363	1	0.845	NA	AKT1|ANXA1|DAB2IP|DLL4|EGR3|ERN1|FLT1|FLT3|FLT4|FOXC1|GAB1|GAS1|HSPB1|ITGB1BP1|KDR|MAP2K3|MAPK14|MAPKAPK2|MT1G|MYO1C|NOTCH1|NR4A1|NRP1|NRP2|NUS1|PDGFRA|PDGFRB|PGF|PRKD1|PRKD2|RAMP2|RELA|SEMA6A|SPRY2|VCAM1|VEGFA|VEGFB|VEGFC|	UP	PW
modified amino acid transport	GO:0072337	23	23	0.815071	0.00701	0.142069	0.02082	0.466368	0.773	NA	ABCC1|CTNS|FOLR2|LRP2|PDPN|PDZK1|SLC16A12|SLC19A1|SLC19A2|SLC1A4|SLC22A16|SLC22A4|SLC22A5|SLC25A29|SLC25A32|SLC38A2|SLC3A1|SLC46A1|SLC5A6|SLC6A8|SLC7A11|SLC7A9|SLC9A3R1|	UP	PW
nucleoside diphosphate metabolic process	GO:0009132	77	77	1.09099	0.0169997	0.142142	0.447921	1	0.889	NA	ADPGK|AK1|AK2|AK3|AK4|AK5|AK7|AK8|AK9|ALDOA|ALDOB|ALDOC|AMPD3|BAD|BPGM|CARD11|CASK|CMPK1|CMPK2|DHTKD1|DLG1|DLG2|DTYMK|ENO1|ENO2|ENO3|ENO4|ENTPD2|ENTPD3|ENTPD4|ENTPD8|GALK1|GAPDH|GAPDHS|GCK|GPI|GUK1|HK1|HK2|HK3|HKDC1|LDHA|LRGUK|MAGI3|MPP1|NME1|NME2|NME3|NME4|NME5|NME6|NME7|NME9|NUDT16|NUDT18|NUDT5|NUDT7|NUDT9|OGDH|OGDHL|PFKFB1|PFKFB2|PFKL|PFKM|PFKP|PGAM1|PGAM2|PGAM4|PGK1|PGM1|PGM2L1|PKLR|PKM|PRKAG…	DOWN	PW
acetylcholine receptor activity	GO:0015464	23	23	1.28824	0.017125	0.14291	0.00954	0.17808	0.506	NA	ANXA9|CHRFAM7A|CHRM1|CHRM2|CHRM3|CHRM4|CHRM5|CHRNA1|CHRNA2|CHRNA3|CHRNA4|CHRNA5|CHRNA6|CHRNA7|CHRNB1|CHRNB2|CHRNB3|CHRNB4|CHRND|CHRNE|CHRNG|HRH3|HRH4|	DOWN	PW
positive regulation of ion transmembrane transporter activity	GO:0032414	90	90	1.08548	0.0172155	0.143384	0.32291	1	0.896	NA	ABCB1|ABCC8|ACTN2|ACTN4|ADRB2|AKAP6|AKAP9|ALG10B|ANK2|ANK3|ARC|ATP1B1|ATP1B2|ATP1B3|CACNA2D1|CACNB2|CACNB3|CACNG2|CACNG3|CACNG4|CALM1|CALM2|CALM3|CASQ1|CFTR|CHCHD10|CHP1|CNKSR3|COX17|CTSS|DMD|DNM2|DRD4|EHD3|EPHB2|FGF14|GAL|GLRX|GSTM2|GSTO1|HAP1|HSPA2|HTR3A|HTT|JPH2|KCNA1|KCNC1|KCNC2|KCNE2|KCNE3|KCNIP2|KCNJ11|KIF5B|LRRC38|LRRC55|MIR1-2|NLGN3|NOS1AP|NPPA|NTSR1|P2RY6|PDZK1|PINK1|PIRT|PKD2|PLCG2|PTAF…	DOWN	PW
defense response to fungus	GO:0050832	22	22	1.32047	0.01726	0.143474	0.024605	0.346751	0.599	NA	CHGA|COTL1|DCD|DEFA1|FAM3A|GAPDH|GNLY|HAMP|HRG|HTN1|HTN3|IL17RA|IL17RC|JAGN1|LTF|MPO|RARRES2|S100A12|S100A8|S100A9|SPON2|TGFB1|	DOWN	PW
cellular response to nerve growth factor stimulus	GO:1990090	47	47	1.15218	0.017441	0.143576	0.127675	0.932053	0.861	NA	ACAP2|AKT1|APP|ARF6|ARPC3|BDNF|BRAF|CBL|CDC5L|CIB1|CORO1A|CREB1|CRK|CSNK1D|DYNC1LI2|E2F1|EEF2|EEF2K|EHD1|EIF4A3|FOXO3|HSPA5|ID1|KAT2A|KIDINS220|KIF1B|MAGI2|MAPT|MICALL1|NGF|NTRK1|NTRK2|NTRK3|PDPK1|PTEN|RAB35|RAP1A|RAPGEF1|RAPGEF2|SH3GL2|SORT1|STMN2|TAC1|TMEM108|TRPV1|USP8|WASF1|	DOWN	PW
regulation of cardiac conduction	GO:1903779	53	53	1.13818	0.0174371	0.143822	0.300572	1	0.878	NA	ACE2|AGT|AHCYL1|ANK2|ASPH|ATP2A1|ATP2A2|ATP2A3|ATP2B1|ATP2B2|ATP2B3|ATP2B4|CALM1|CALM2|CALM3|CAMK2D|CASQ1|CASQ2|CAV1|CORIN|CXADR|DMPK|EHD3|FKBP1B|FLNA|GJA5|HRC|ITPR1|ITPR2|ITPR3|MIR1-2|NOS1|NPPA|NPPC|NPR1|NPR2|PDE4D|PRKACA|RANGRF|RNF207|RYR1|RYR2|RYR3|SLC8A1|SLC8A2|SLC8A3|SRI|STIM1|TMEM65|TNNI3K|TRDN|TRPC1|TRPM4|	DOWN	PW
neurotransmitter binding	GO:0042165	53	53	1.13823	0.0174188	0.14395	0.013739	0.233892	0.807	NA	ACHE|ALAS2|BCHE|CBS|CEP104|CHKA|CHRFAM7A|CHRM3|CHRNA1|CHRNA2|CHRNA3|CHRNA4|CHRNA5|CHRNA6|CHRNA7|CHRNB1|CHRNB2|CHRNB3|CHRNB4|CHRND|CHRNE|CHRNG|CRHBP|CRHR1|GLDC|GLRA1|GLRA2|GLRA3|GLRA4|GLRB|GNMT|GRIN1|GRIN2B|GRIN3A|GRIN3B|GSS|HTR1A|HTR1B|HTR1E|HTR1F|HTR2A|HTR2B|HTR2C|HTR3A|HTR5A|IDE|NIPSNAP1|SLC6A1|SLC6A11|SLC6A12|SLC6A13|SLC6A4|SRR|	DOWN	PW
pyruvate biosynthetic process	GO:0042866	41	41	1.16689	0.0174184	0.144227	0.400065	1	0.86	NA	ADPGK|AGXT|ALDOA|ALDOB|ALDOC|BPGM|DHTKD1|ENO1|ENO2|ENO3|ENO4|GALK1|GAPDH|GAPDHS|GCK|GPI|HK1|HK2|HK3|HKDC1|HOGA1|LDHA|OGDH|OGDHL|PFKFB1|PFKFB2|PFKL|PFKM|PFKP|PGAM1|PGAM2|PGAM4|PGK1|PGM1|PGM2L1|PKLR|PKM|PRKAG3|SDS|SRR|TPI1|	DOWN	PW
small nucleolar ribonucleoprotein complex	GO:0005732	25	25	1.28724	0.017395	0.144314	0.10974	0.889626	0.464	NA	DKC1|FBL|FBLL1|GAR1|MPHOSPH10|NAF1|NHP2|NOLC1|NOP10|NOP56|NOP58|POP1|POP4|POP5|POP7|RMRP|RPP25|RPP30|RRP9|SNORA62|SNORA63|SNORA74A|SNRNP40|SNRPF|TERC|	DOWN	PW
Schwann cell differentiation	GO:0014037	33	33	0.67628	0.007338	0.145258	0.0408415	0.663441	0.75	NA	ADAM22|AKT1|AKT2|ARHGEF10|CDK5|CNTNAP1|DAG1|DICER1|EGR2|ERBB3|FA2H|GPC1|ILK|LAMA2|LAMB2|LGI4|MED12|MPP5|NAB1|NAB2|NCMAP|NDRG1|NF1|NRG1|NTRK2|NTRK3|PARD3|POU3F1|POU3F2|SH3TC2|SIRT2|SKI|SOD1|	UP	PW
meiosis I cell cycle process	GO:0061982	95	94	0.554695	0.007241	0.145371	0.234053	1	0.934	NA	AGO4|ATM|AURKA|BAG6|BLM|BRCA2|BRDT|BRIP1|BTBD18|C11orf80|CCDC155|CCDC36|CCNA1|CCNB1IP1|CCNE1|CCNE2|CDC25B|CENPC|CKS2|CNTD1|DDX4|DMC1|EME1|EME2|ERCC1|ERCC4|ESPL1|FANCD2|FANCM|FBXO5|FMN2|HFM1|HORMAD1|HSPA2|ING2|KLHDC3|M1AP|MAEL|MCMDC2|MEI1|MEIOB|MLH1|MLH3|MND1|MOV10L1|MSH3|MSH4|MSH5|MSH6|MUS81|MYBL1|NDC1|PLK1|PRDM9|PSMD13|PTTG1|PTTG2|PTTG3P|RAD21|RAD21L1|RAD50|RAD51|RAD51B|RAD51C|RAD51D|RAD54B|REC8…	UP	PW
chloride transmembrane transport	GO:1902476	82	82	0.578508	0.007323	0.14564	0.104101	0.961071	0.677	NA	ANO1|ANO2|ANO6|APOL1|BEST1|BEST2|BEST3|BEST4|BSND|CFTR|CLCA2|CLCA3P|CLCA4|CLCC1|CLCN1|CLCN2|CLCN3|CLCN4|CLCN5|CLCN6|CLCN7|CLCNKB|CLDN4|CLIC1|CLIC2|CLIC3|CLIC4|CLIC5|CLIC6|FXYD1|FXYD3|GABRA1|GABRA2|GABRA3|GABRA4|GABRA5|GABRA6|GABRB1|GABRB2|GABRB3|GABRD|GABRE|GABRG1|GABRG2|GABRG3|GABRP|GABRQ|GABRR2|GABRR3|GLRA1|GLRA2|GLRA3|GLRA4|GLRB|PCYOX1|SLC12A1|SLC12A2|SLC12A3|SLC12A4|SLC12A5|SLC12A6|SLC12A7|SL…	UP	PW
mRNA stabilization	GO:0048255	33	33	1.19926	0.0177279	0.145656	0.051569	0.554236	0.711	NA	ANGEL2|AXIN2|BOLL|CIRBP|DHX9|E2F1|ELAVL1|GDNF|HNRNPA0|HNRNPC|HNRNPD|HNRNPU|IGF2BP1|LARP1|MAPK14|MAPKAPK2|MTOR|MYD88|PABPC1|PAIP1|RBM10|RBM24|RBM38|SLC11A1|SYNCRIP|TARDBP|TENT5C|THRAP3|TIRAP|VIP|YBX1|YBX3|ZFP36|	DOWN	PW
Z disc	GO:0030018	118	118	0.537747	0.007315	0.146157	4.871e-06	0.0007678	0.834	NA	ACTN1|ACTN2|ACTN4|ADRA1A|AHNAK2|ANK1|ANK2|ANK3|ATP2B4|BAG3|BIN1|C10orf71|CACNA1C|CACNA1D|CAPN3|CASQ1|CASQ2|CAV3|CFL2|CRYAB|CSRP3|CTNNB1|DES|DMD|DNAJB6|DST|FBXL22|FBXO22|FBXO32|FHL2|FHL3|FHL5|FHOD3|FKBP1A|FKBP1B|FLNA|FLNB|FLNC|FRG1|GLRX3|HDAC4|HOMER1|HRC|HSPB1|IGFN1|IGSF22|ITGB1BP2|JPH1|JPH2|JUP|KCNA5|KCNE1|KCNN2|KRT19|KRT8|KY|LDB3|MYBPC1|MYBPC2|MYBPC3|MYH7|MYL12B|MYL9|MYO18B|MYOM1|MYOM2|MYOM3|MYO…	UP	PW
hormone activity	GO:0005179	67	67	1.11398	0.0179174	0.14693	0.000698	0.021843	0.707	NA	ADCYAP1|ADIPOQ|ADM|ADM2|AGRP|AGT|AMH|APLN|C1QTNF9|CALCB|CARTPT|CCK|CHGB|COPA|CORT|CRH|EDN1|EDN3|ENHO|FBN1|FNDC5|FSHB|GAL|GHRL|GNRH1|GNRH2|GPHA2|HAMP|IAPP|IGF1|IGF2|INHA|INHBA|INHBB|INHBE|INSL3|INSL4|INSL6|KL|LEP|LHB|METRNL|NMB|NPPA|NPPC|NPY|OSTN|PENK|PMCHL2|PNOC|POMC|PTHLH|PYY|PYY2|QRFP|SCT|SST|STC1|STC2|TG|THPO|TRH|TTR|UCN|UTS2B|VGF|VIP|	DOWN	PW
extracellular matrix disassembly	GO:0022617	48	48	0.634988	0.007465	0.147087	0.0146134	0.409174	0.53	NA	A2M|ADAM10|ADAM15|ADAM8|ADAMTS4|ADAMTS5|BMP1|BSG|CAPG|CD44|CTRB2|CTSK|CTSL|CTSS|CTSV|EXOC8|FLOT1|FURIN|GSN|HTRA1|KIF9|KLK2|KLK4|KLK5|KLK7|KLKB1|LAMC1|LCP1|MMP11|MMP14|MMP15|MMP16|MMP19|MMP2|MMP7|MMP8|MMP9|NOXO1|PLG|PRSS1|SCUBE1|SCUBE3|SH3PXD2B|TIMP1|TIMP2|TLL1|TLL2|TMPRSS6|	UP	PW
protein kinase A binding	GO:0051018	46	46	1.15052	0.0180227	0.147509	0.26503	1	0.605	NA	ACBD3|AKAP1|AKAP10|AKAP11|AKAP12|AKAP13|AKAP17A|AKAP3|AKAP5|AKAP6|AKAP7|AKAP8|AKAP8L|AKAP9|ARFGEF1|ARFGEF2|C2orf88|CRYBG3|CSK|DACT1|DACT2|DACT3|EZR|GSK3A|GSK3B|GSKIP|KCNQ1|LRRK2|MYRIP|PJA2|PKIA|PRKACA|PRKACB|PRKAR1A|PRKAR1B|PRKAR2A|PRKAR2B|PRRC1|RARA|RDX|RPS3|RYR2|SOX9|SPHKAP|WASF1|WASF2|	DOWN	PW
coated vesicle membrane	GO:0030662	162	162	1.03133	0.0180645	0.147567	0.340788	1	0.928	NA	ADRB2|AFTPH|AP1B1|AP1G1|AP1G2|AP1M1|AP1M2|AP1S1|AP2A1|AP2A2|AP2B1|AP2M1|AP2S1|AP3B1|AP3B2|APOB|APOE|ARCN1|ARFGAP2|ARFGAP3|AVPR2|B2M|CD3G|CD4|CD59|CD74|CD9|CFTR|CHRM2|CLTA|CLTB|CLTC|CLTCL1|CNIH1|CNIH2|CNIH3|COPA|COPB1|COPB2|COPE|COPG1|COPG2|COPZ1|COPZ2|DAB2|DBNL|DENND1A|DIPK2A|DNAJC5|EGF|EGFR|EPN2|EPS15|FCGR1A|FCGR1B|FCHO1|FCHO2|FZD2|FZD4|FZD5|GAD1|GAD2|GOSR2|GRIA1|HBEGF|HIP1|HIP1R|HLA-A|HLA-B|HLA…	DOWN	PW
plasma lipoprotein particle organization	GO:0071827	35	35	1.19749	0.0182605	0.148598	0.004996	0.106324	0.836	NA	ABCA1|ABCA5|ABCA7|ABCG1|ACSL3|AGT|ALB|APOA1|APOB|APOC1|APOC2|APOC4|APOE|APOM|ARF1|BMP1|CETP|DGAT1|LCAT|LIPC|LIPG|LPA|LPL|MPO|MTTP|P4HB|PLA2G5|PLA2G7|PLAGL2|PLTP|PRKACA|PRKACB|SCARB1|SOAT1|ZDHHC8|	DOWN	PW
negative regulation of protein ubiquitination	GO:0031397	68	68	1.11323	0.0182262	0.148603	0.270214	1	0.872	NA	ABL1|AKT1|ARRB1|ARRB2|ATG5|BAG2|BAG5|CAV1|CDK5|CHP1|CRY1|DNAJA1|DTX3L|DYSF|FBXO5|FYN|GCLC|GLMN|GNL3L|GPS2|GTPBP4|HDAC8|HSPA1A|HSPA1B|ISG15|IVNS1ABP|LIMK1|MAD2L1|MAD2L2|MARCH7|MINAR1|MTOR|N4BP1|NXN|OGT|OTUB1|PARK7|PARP10|PER2|PINX1|PLAA|PRKCE|PRKCG|PRMT3|PSEN1|RASD2|RPL11|RPL23|RPL5|RPS3|RPS7|SENP2|SH3RF2|SMAD7|SOX4|SPOPL|TAF1|TNFAIP3|TRIM44|TRIP12|TSPO|U2AF2|UBR5|UBXN1|UFL1|USP4|USP44|VPS28|	DOWN	PW
intracellular lipid transport	GO:0032365	28	28	0.779834	0.007615	0.149352	0.025985	0.512001	0.747	NA	ABCA1|ABCG1|ACACA|ACACB|ARV1|CES1|COL4A3BP|CPT1A|CPT1B|CPT2|LDLR|LDLRAP1|LRP6|MID1IP1|NPC1|NPC2|OSBP|PLEKHA3|PLEKHA8|PLEKHA8P1|RELCH|SERAC1|SLC25A20|STAR|STARD4|SYT7|THRSP|VPS4A|	UP	PW
cytoskeleton-dependent intracellular transport	GO:0030705	162	162	1.03068	0.0184999	0.150259	0.520994	1	0.923	NA	ACTN4|AP3B1|AP3B2|AP3D1|AP3M1|AP3M2|AP3S1|AP3S2|APBA1|APP|ARHGAP21|ARL3|BAG3|BBS12|BICD1|BICD2|BLOC1S1|BLOC1S2|BLOC1S3|BLOC1S4|BLOC1S5|BLOC1S6|CAMSAP3|CCDC88A|CCDC88B|CCDC88C|CDC42|CLN3|CLUAP1|COPG1|COPG2|DCTN1|DLG2|DST|DTNBP1|DYNC1H1|DYNC1I1|DYNC2H1|DYNC2LI1|DYNLL1|DYNLL2|DYNLRB1|DYNLRB2|FLOT2|FMR1|FNBP1L|FYCO1|HAP1|HIF1A|HNRNPU|HOOK1|HOOK2|HOOK3|HSPA8|HSPB1|HSPB11|HTT|ICK|IFT122|IFT140|IFT172|I…	DOWN	PW
meiotic cell cycle	GO:0051321	190	189	0.506873	0.007734	0.150294	0.177542	1	0.918	NA	ACTR2|ACTR3|AGO4|ASPM|ASZ1|ATM|ATRX|AURKA|AURKC|BAG6|BLM|BOLL|BRCA2|BRDT|BRIP1|BTBD18|BUB1|BUB1B|BUB3|C11orf80|CCDC155|CCDC36|CCNA1|CCNB1IP1|CCNB3|CCNE1|CCNE2|CDC25B|CDK2|CENPC|CKS2|CNTD1|CYP26B1|DDX4|DMC1|EME1|EME2|ERCC1|ERCC4|EREG|ESPL1|EXD1|FAM9A|FAM9B|FAM9C|FANCA|FANCD2|FANCM|FBXO43|FBXO5|FIGNL1|FKBP6|FMN2|GOLGA2|H2AFX|HFM1|HORMAD1|HSF1|HSPA2|HUS1|HUS1B|ING2|KIF18A|KLHDC3|M1AP|MAEL|MASTL|MCMD…	UP	PW
positive regulation of stress fiber assembly	GO:0051496	50	50	0.617467	0.007716	0.150643	0.0114723	0.364373	0.828	NA	ABL1|APOA1|ARHGEF10|ARHGEF10L|ARHGEF15|ARHGEF5|BAG4|BRAF|CCN2|CD47|CDC42|EPHA1|EVL|FHOD1|GPR65|ITGB1BP1|LIMCH1|LIMK1|LPAR1|MTOR|NF2|NOX4|NRP1|PAK1|PFN2|PPM1E|PPM1F|PXN|RAC1|RAPGEF3|RGCC|RHOA|RHOC|ROCK2|S100A10|SDC4|SERPINF2|SFRP1|SH3PXD2B|SMAD3|SORBS3|SYNPO2L|TAC1|TESK1|TGFB3|TGFBR1|TPM1|TSC1|WNT11|WNT4|	UP	PW
endolysosome	GO:0036019	20	20	1.31347	0.018625	0.150987	0.04221	0.493532	0.754	NA	AP2A1|AP2A2|AP2B1|AP2M1|AP2S1|CLEC16A|CLTA|CLTC|CTSB|CTSK|CTSL|CTSS|HRG|LDLR|LGMN|PCSK9|TLR3|TLR7|TLR8|TLR9|	DOWN	PW
mitochondrial intermembrane space	GO:0005758	72	72	1.09739	0.018857	0.152577	0.352041	1	0.66	NA	AGK|AIFM1|AK2|ARL2|ARL2BP|BLOC1S1|CAPN2|CAT|CEP89|CHCHD10|CHCHD2|CHCHD4|CHCHD5|CHCHD7|CIAPIN1|COA4|COA6|COA7|COX17|COX19|COX6B1|COX6B2|CPOX|CYCS|DIABLO|DTYMK|FBXL4|FGR|GATM|GFER|GOLPH3|HAX1|HSD3B1|HSD3B2|HTRA2|LYN|MICU1|MICU2|NDUFA8|NDUFB7|NDUFS1|NDUFS5|NLN|NME4|OPA1|PANK2|PARK7|PINK1|PNPT1|PPOX|PRELID1|PRELID2|REXO2|SHMT2|SIRT5|SNCA|SOD1|STAR|STOML2|SUOX|THEM4|THOP1|TIMM10|TIMM10B|TIMM13|TIMM8A|…	DOWN	PW
negative regulation of microtubule depolymerization	GO:0007026	23	23	1.27971	0.0189	0.152635	0.17862	1	0.499	NA	APC|APC2|ARHGEF2|C16orf45|CAMSAP1|CAMSAP2|CAMSAP3|CIB1|CKAP2|CLASP1|CLASP2|FGF13|HDAC6|KATNB1|MAP6D1|MID1|MID1IP1|NAV3|SPEF1|STMN2|TAOK1|TRIM54|TTBK2|	DOWN	PW
adult locomotory behavior	GO:0008344	69	69	1.09706	0.0190085	0.15322	0.007531	0.147702	0.859	NA	ABHD12|ADAM22|APP|ARCN1|ARRB2|ATP1A2|BTBD9|CEND1|CHD7|CHL1|CLN8|CNP|CNTN2|CSTB|CTNS|CUBN|CXCL12|DAB1|DMBX1|DMRT3|DRD1|DRD2|DRD4|EFNB3|EPHA4|EPS8|FGF12|FXN|GDNF|GIGYF2|GLRA1|GLRB|GRIN1|GRIN2D|HIPK2|HTRA2|ID2|INPP5F|KALRN|KCNJ10|KLHL1|LGI4|MECP2|NPC1|NR4A2|NTAN1|NTSR1|OPRD1|OTOG|OXR1|PAFAH1B1|PARK7|PBX3|PPT1|PREX2|PUM1|SCN1A|SEZ6|SEZ6L|SLITRK6|SNCA|SNCG|SPTBN4|TMOD1|TRH|TSC1|UCHL1|ZIC1|ZMPSTE24|	DOWN	PW
monosaccharide biosynthetic process	GO:0046364	51	51	1.1338	0.0191098	0.153746	0.319425	1	0.881	NA	AKR1A1|AKR1B1|ALDOA|ALDOB|ALDOC|ATF3|ATF4|CHST15|CRTC2|CRY1|ENO1|ENO2|ENO3|FBP1|G6PC|G6PC2|G6PC3|G6PD|GAPDH|GAPDHS|GOT1|GOT2|GPD1|GPD2|GPI|MDH1|MDH2|PC|PCK1|PCK2|PER2|PFKFB1|PGAM1|PGAM2|PGD|PGK1|PGM1|PPARGC1A|RBP4|RGN|SDS|SLC25A1|SLC25A10|SLC25A11|SLC25A12|SLC25A13|SLC37A4|SORD|TALDO1|TKT|TPI1|	DOWN	PW
ATP generation from ADP	GO:0006757	38	38	1.1817	0.0191586	0.153847	0.384997	1	0.852	NA	ADPGK|AK9|ALDOA|ALDOB|ALDOC|BPGM|DHTKD1|ENO1|ENO2|ENO3|ENO4|GALK1|GAPDH|GAPDHS|GCK|GPI|HK1|HK2|HK3|HKDC1|LDHA|OGDH|OGDHL|PFKFB1|PFKFB2|PFKL|PFKM|PFKP|PGAM1|PGAM2|PGAM4|PGK1|PGM1|PGM2L1|PKLR|PKM|PRKAG3|TPI1|	DOWN	PW
regulation of voltage-gated calcium channel activity	GO:1901385	33	33	1.1943	0.0192533	0.154027	0.334651	1	0.757	NA	AHNAK|CACNA2D1|CACNB1|CACNB2|CACNB3|CACNB4|CALM1|CALM3|CRHR1|DMD|DRD2|DRD4|DYSF|EHD3|FGF14|FMR1|GEM|GNB5|GPR35|HPCA|KCNE2|KCNE3|NOS1AP|NPPA|OPRL1|PDE4B|REM2|RRAD|S100A1|SRI|STAC|STAC2|STAC3|	DOWN	PW
chloride transport	GO:0006821	94	94	0.552298	0.007974	0.154259	0.13356	1	0.716	NA	ANO1|ANO10|ANO2|ANO4|ANO5|ANO6|ANO7|ANO8|ANO9|APOL1|BEST1|BEST2|BEST3|BEST4|BSND|CFTR|CLCA2|CLCA3P|CLCA4|CLCC1|CLCN1|CLCN2|CLCN3|CLCN4|CLCN5|CLCN6|CLCN7|CLCNKB|CLDN4|CLIC1|CLIC2|CLIC3|CLIC4|CLIC5|CLIC6|CLNS1A|FXYD1|FXYD3|GABRA1|GABRA2|GABRA3|GABRA4|GABRA5|GABRA6|GABRB1|GABRB2|GABRB3|GABRD|GABRE|GABRG1|GABRG2|GABRG3|GABRP|GABRQ|GABRR2|GABRR3|GLRA1|GLRA2|GLRA3|GLRA4|GLRB|NMUR1|P2RY6|PCYOX1|SLC12A1|…	UP	PW
G protein-coupled neurotransmitter receptor activity	GO:0099528	29	29	1.23502	0.01925	0.15429	0.116155	0.907075	0.667	NA	ADRB1|CHRM1|CHRM2|CHRM3|CHRM4|CHRM5|DRD4|GABBR1|GABBR2|GPR156|GRM1|HRH1|HRH2|HRH3|HRH4|HTR1A|HTR1B|HTR1D|HTR1E|HTR1F|HTR2A|HTR2B|HTR2C|HTR4|HTR5A|HTR6|HTR7|OPRM1|ZNF219|	DOWN	PW
peptidyl-threonine phosphorylation	GO:0018107	64	64	1.11042	0.0194293	0.155143	0.317384	1	0.858	NA	ACVR1|ACVR1B|AKT1|BCL2|CAD|CAMK2A|CAMK2D|CDC7|CDK1|CDK10|CDK5|CDK5R1|CHEK1|CLK1|CSNK1A1|CSNK1A1L|CSNK1D|CSNK1E|CSNK1G1|CSNK1G2|CSNK1G3|CSNK2A1|CSNK2B|DYRK1A|GSK3A|GSK3B|HIPK2|HIPK3|LMTK2|LRRK2|MAP2K1|MAP3K10|MAP3K12|MAPK1|MAPK8|MARK2|MTOR|MYLK2|NLK|OXSR1|PDPK1|PKN1|PRKACA|PRKCA|PRKCB|PRKCD|PRKD1|PRKD2|ROCK2|SBK1|STK39|TAF1|TBK1|TGFBR1|TGFBR2|TNKS|TTBK1|TTBK2|TTK|ULK1|VRK1|VRK2|VRK3|WNK1|	DOWN	PW
cell differentiation in spinal cord	GO:0021515	34	34	0.671711	0.008157	0.157083	0.107034	0.963081	0.761	NA	ABT1|ASCL1|CLN8|DLL4|DMRT3|DRAXIN|FOXN4|GDF7|GDPD5|GIGYF2|GLI2|GLI3|GSX2|IFT172|LHX4|LMO4|MDGA1|MDGA2|NKX2-2|NKX6-1|NKX6-2|NOTCH1|OLIG2|PAX6|PAX7|PTCH1|SHH|SOX1|SOX4|SUFU|TAL1|TCTN1|WNT1|ZC4H2|	UP	PW
kidney epithelium development	GO:0072073	112	111	0.544984	0.008219	0.157574	0.392602	1	0.999	NA	ACAT1|ADAMTS16|AHI1|AQP11|ARG2|BASP1|BCL2|BMP2|BMP4|BMP7|BMPER|CALB1|CAT|CD34|CITED1|CRLF1|CTNNB1|CTNNBIP1|CXCR2|DCHS1|DLG1|DLL1|EFNB2|EPCAM|EPHA4|EPHA7|EYA1|FAT4|FGF1|FGF2|FGF8|FGFR1|FGFR2|FMN1|FOXC1|FOXD1|FOXJ1|GDF11|GDNF|GLI3|GPC3|GREB1L|GREM1|GZF1|HES1|HES5|HEYL|HNF1B|ILK|IQGAP1|JAG1|KANK2|KIF26B|KLF15|KLHL3|LAMA5|LAMB2|LGR4|MAGI2|MEF2C|MTSS1|MYC|MYO1E|NOG|NOTCH1|NPHS1|NPNT|NUP93|OSR1|PAX2|PA…	UP	PW
cell junction organization	GO:0034330	192	192	0.505432	0.008379	0.159197	0.0811498	0.869958	0.917	NA	ACTB|ACTG1|ACTN1|ACTN2|ACTN3|ACTN4|AJUBA|ANG|ANK2|APC|ARHGAP6|ARHGEF7|ARL2|ARVCF|BCL2|CADM1|CADM2|CADM3|CAMSAP3|CAPZA1|CCM2|CD151|CD177|CD9|CDC42|CDH1|CDH10|CDH11|CDH12|CDH13|CDH15|CDH17|CDH18|CDH19|CDH2|CDH20|CDH22|CDH24|CDH26|CDH3|CDH4|CDH5|CDH6|CDH7|CDH8|CDH9|CDHR3|CLDN1|CLDN19|CLDN5|CLDN6|CLDN9|CNTNAP1|COL17A1|CRB3|CSF1R|CSK|CTNNA1|CTNNB1|CTNND1|CTNND2|CTTN|CXADR|DLC1|DLG1|DLG5|DSG1|DSG2|DSP|…	UP	PW
digestive tract morphogenesis	GO:0048546	41	41	0.64114	0.008354	0.159437	0.0171336	0.441942	0.891	NA	ACVR2B|AGR2|AHI1|BBS7|BCL2|BMP4|CTNNB1|DACT1|EGFR|EPB41L5|EPHB3|FGF10|FGFR2|FOXF1|GLI1|GLI2|GLI3|HIF1A|HLX|HNF1B|ID2|NIPBL|NODAL|NOTCH1|OVOL2|PDGFRA|RBPMS2|SFRP1|SFRP2|SHH|SMAD2|SMAD3|SOX10|SOX11|SOX17|STRA6|TCF7|TP63|VANGL2|WNT11|WNT5A|	UP	PW
ATP biosynthetic process	GO:0006754	47	47	1.14514	0.0200282	0.159625	0.441951	1	0.865	NA	ADPGK|AK9|ALDOA|ALDOB|ALDOC|BPGM|COX5B|CYC1|DHTKD1|DMAC2L|ENO1|ENO2|ENO3|ENO4|GALK1|GAPDH|GAPDHS|GCK|GPI|HK1|HK2|HK3|HKDC1|LDHA|LDHC|OGDH|OGDHL|PFKFB1|PFKFB2|PFKL|PFKM|PFKP|PGAM1|PGAM2|PGAM4|PGK1|PGM1|PGM2L1|PKLR|PKM|PRKAG2|PRKAG3|SLC25A13|STOML2|TGFB1|TPI1|VPS9D1|	DOWN	PW
immune response-regulating cell surface receptor signaling pathway involved in phagocytosis	GO:0002433	70	70	1.09475	0.0201035	0.159628	0.399345	1	0.849	GO:0038096|Fc-gamma receptor signaling pathway involved in phagocytosis,	ABI1|ABL1|ACTB|ACTG1|ACTR2|ACTR3|ARPC1A|ARPC1B|ARPC2|ARPC3|ARPC4|ARPC5|BAIAP2|BRK1|CD247|CD3G|CDC42|CRK|CYFIP1|CYFIP2|DOCK1|ELMO1|ELMO2|FCGR1A|FCGR2A|FCGR2B|FCGR3A|FGR|FYN|GRB2|HCK|HSP90AA1|HSP90AB1|IGHG1|LIMK1|LYN|MAPK1|MAPK3|MYO10|MYO1C|MYO1G|NCK1|NCKAP1|NCKAP1L|NCKIPSD|PAK1|PIK3CA|PIK3CB|PIK3R1|PIK3R2|PLA2G6|PLCG1|PLCG2|PLD2|PRKCD|PRKCE|PTK2|RAC1|SRC|SYK|VAV1|VAV2|VAV3|WAS|WASF2|WASL|WIPF1|WIP…	DOWN	PW
Fc-gamma receptor signaling pathway involved in phagocytosis	GO:0038096	70	70	1.09475	0.0201035	0.159628	0.399345	1	0.849	GO:0002433|immune response-regulating cell surface receptor signaling pathway involved in phagocytosis,	ABI1|ABL1|ACTB|ACTG1|ACTR2|ACTR3|ARPC1A|ARPC1B|ARPC2|ARPC3|ARPC4|ARPC5|BAIAP2|BRK1|CD247|CD3G|CDC42|CRK|CYFIP1|CYFIP2|DOCK1|ELMO1|ELMO2|FCGR1A|FCGR2A|FCGR2B|FCGR3A|FGR|FYN|GRB2|HCK|HSP90AA1|HSP90AB1|IGHG1|LIMK1|LYN|MAPK1|MAPK3|MYO10|MYO1C|MYO1G|NCK1|NCKAP1|NCKAP1L|NCKIPSD|PAK1|PIK3CA|PIK3CB|PIK3R1|PIK3R2|PLA2G6|PLCG1|PLCG2|PLD2|PRKCD|PRKCE|PTK2|RAC1|SRC|SYK|VAV1|VAV2|VAV3|WAS|WASF2|WASL|WIPF1|WIP…	DOWN	PW
DNA geometric change	GO:0032392	69	69	1.09466	0.020147	0.159675	0.177194	1	0.855	NA	ANXA1|ASCC3|BLM|BRIP1|CDC45|CHD1|CHD1L|CHD2|CHD3|CHD4|CHD8|DDX1|DDX11|DDX12P|DDX3X|DHX30|DHX36|DHX9|DNA2|ERCC2|ERCC3|ERCC6|ERCC8|FANCM|G3BP1|GINS1|GINS2|GINS4|HELB|HMGA1|HMGB1|HMGB2|HMGB3|HNRNPA2B1|IGHMBP2|INO80|MCM2|MCM4|MCM6|MCM7|MCM9|NBN|PIF1|POT1|PURA|RAD50|RAD51|RAD54B|RAD54L|RECQL|RECQL4|RECQL5|RPA1|RPA2|RPA4|RTEL1|RUVBL1|RUVBL2|SETX|SMARCA1|SMARCAL1|SUPV3L1|TP53|TREX1|WRN|WRNIP1|XRCC5|XRCC…	DOWN	PW
interferon-gamma-mediated signaling pathway	GO:0060333	66	66	1.10896	0.0200772	0.159717	0.226143	1	0.724	NA	B2M|CAMK2A|CAMK2B|CAMK2D|CAMK2G|CD44|CIITA|FCGR1A|FCGR1B|GBP1|GBP2|HCK|HLA-A|HLA-B|HLA-C|HLA-DPA1|HLA-DPB1|HLA-DQA1|HLA-DQA2|HLA-DQB1|HLA-DQB2|HLA-DRA|HLA-DRB1|HLA-DRB5|HLA-E|HLA-F|HLA-H|ICAM1|IFI30|IFNGR1|IFNGR2|IRF1|IRF2|IRF3|IRF4|IRF5|IRF6|IRF7|IRF8|IRF9|JAK1|JAK2|MID1|MT2A|NCAM1|NMI|OAS1|OAS2|OAS3|OASL|PML|PRKCD|PTAFR|SP100|STAT1|TRIM21|TRIM22|TRIM25|TRIM26|TRIM34|TRIM38|TRIM5|TRIM62|TRIM68|T…	DOWN	PW
mesenchymal cell differentiation	GO:0048762	137	137	0.530707	0.00845	0.159834	0.309647	1	0.988	NA	ACVR1|ACVRL1|ADAM15|ALDH1A2|AMER1|ANXA6|BCL2|BMP2|BMP4|BMP7|BMPR1A|CFL1|CORO1C|CTNNB1|CUL7|CYP26C1|DDX17|DDX5|DLG5|EDN1|EDN3|EDNRA|EDNRB|EFNA1|EFNB1|ENG|EPB41L5|ERBB4|FAM172A|FAM83D|FBXL17|FGF10|FGF8|FGFR1|FGFR2|FN1|FOXC1|FOXF2|FRZB|GDNF|GSK3B|HAS2|HES1|HEY1|HEY2|HEYL|HGF|HIF1A|HMGA2|HNRNPAB|HTR2B|JAG1|KBTBD8|KITLG|KLHL12|LAMA5|LEF1|LIMS1|LOXL2|LOXL3|LRP6|MAPK1|MAPK3|MEF2C|MSX1|MSX2|NOG|NOLC1|NOT…	UP	PW
positive regulation of protein autophosphorylation	GO:0031954	24	24	1.27411	0.020215	0.159916	0.10974	0.887934	0.7	NA	ACE|CALM1|CALM2|CALM3|GPNMB|GREM1|IQGAP1|NBN|NEK10|PDGFA|PDGFB|PDGFC|PDGFD|RAD50|RAP2A|RAP2B|RAP2C|RASSF2|SRC|TAOK2|TNKS1BP1|TOM1L1|VEGFA|VEGFC|	DOWN	PW
calmodulin-dependent protein kinase activity	GO:0004683	28	28	1.24886	0.02036	0.160765	0.12694	0.933086	0.288	NA	CAMK1|CAMK1D|CAMK1G|CAMK2A|CAMK2B|CAMK2D|CAMK2G|CAMK4|CAMKK1|CAMKK2|CAMKV|DAPK1|EEF2K|ITPKA|MAPKAPK2|MAPKAPK3|MAPKAPK5|MKNK1|MKNK2|MYLK2|MYLK3|PHKA1|PHKA2|PHKB|PHKG1|PHKG2|PNCK|PTK2B|	DOWN	PW
maternal process involved in female pregnancy	GO:0060135	53	53	1.13041	0.0204962	0.161541	0.0007753	0.0234018	0.843	NA	ADCY7|AGRP|AKR1B1|AKT1|ANGPT2|APOL2|AR|ARG1|ASH1L|BMPR2|BSG|CNR1|CTSB|CTSV|CYP27B1|DAZAP1|DSG1|DSG2|EPOR|ESR1|GHRL|GJB2|HAVCR2|ITGA3|JUNB|KPNA6|LDOC1|LGALS9|MED1|MEN1|MMP7|MTOR|NODAL|NR2F2|PAM|PGR|PLA2G6|PPARD|PPAT|PRDM1|PRDX3|PTGIS|PTGS2|RGS2|RXRA|SPP1|STC1|STC2|STOX2|TMED2|UBE2A|VDR|WNT4|	DOWN	PW
organ or tissue specific immune response	GO:0002251	22	22	1.30261	0.02058	0.161901	0.03741	0.456209	0.422	NA	BPIFB1|DEFA1|FFAR2|GCNT3|HIST1H2BC|HIST1H2BE|HIST1H2BF|HIST1H2BG|HIST1H2BI|HIST1H2BJ|HIST1H2BK|HIST2H2BE|IFNLR1|IL6|IL6R|LTF|NOS2|OTUD7B|PIGR|RAB17|RPL39|TREX1|	DOWN	PW
centriole	GO:0005814	121	121	0.534083	0.008604	0.162026	0.118532	0.96642	0.303	NA	ACTR1A|AGBL2|AGBL4|AHI1|ALMS1|AURKA|BBS4|BCCIP|C10orf90|C2CD3|CAPG|CBY1|CBY3|CCDC120|CCDC146|CCDC151|CCDC68|CCDC78|CCDC88A|CCDC92|CCHCR1|CCNF|CCP110|CCSAP|CENPJ|CEP104|CEP120|CEP128|CEP135|CEP152|CEP164|CEP170|CEP19|CEP192|CEP250|CEP290|CEP350|CEP41|CEP55|CEP63|CEP76|CEP78|CEP89|CETN2|CETN3|CNTLN|CNTROB|CROCC|DCTN1|DZIP1|DZIP1L|FAM92B|FBF1|FGFR1OP|FOPNL|FTCD|HAP1|HERC2|HSPA1A|HSPA1B|HSPA6|HTT|HYL…	UP	PW
positive regulation of fatty acid metabolic process	GO:0045923	27	27	0.769086	0.00867	0.162553	0.013645	0.411866	0.851	NA	ABCD1|ABCD2|ADIPOQ|AKT2|ANXA1|APOC2|AVPR1A|C1QTNF2|CPT1A|ELOVL5|IRS1|IRS2|LPGAT1|MID1IP1|MLXIPL|MLYCD|NR1H2|NR1H3|NR4A3|PLIN5|PPARA|PPARG|PPARGC1A|PTGS2|RGN|SLC45A3|TWIST1|	UP	PW
activation of MAPK activity	GO:0000187	136	136	1.04288	0.0208177	0.162569	0.0762142	0.712896	0.964	NA	ADORA2B|ADRA2B|ALK|ARRB1|AVPI1|BMP2|C1QTNF2|C5|C5AR1|CD40LG|CD74|CD81|CDK1|CHRNA7|CRKL|CSPG4|CXCL17|CXCR4|DAB2IP|DAXX|DBNL|DRD4|DUSP5|DUSP6|DUSP7|DUSP9|EGF|ERCC6|ERN1|ERN2|ERP29|FGF1|FGF10|FGF2|FPR1|FRS2|GDF15|GFRAL|GHR|GHRL|GNG3|GRM1|GRM4|HGF|IGF1|IKBKG|IL1B|INSR|IQGAP3|IRAK1|IRAK2|ITGA1|KARS|KIT|LPAR1|LPAR3|LRRK2|MADD|MAP2K1|MAP2K2|MAP2K3|MAP2K4|MAP2K5|MAP2K6|MAP2K7|MAP3K10|MAP3K11|MAP3K12|MAP3…	DOWN	PW
tertiary granule	GO:0070820	152	152	1.03495	0.0207218	0.162716	0.0855992	0.778441	0.813	NA	ADAM10|ADAM8|ALDOA|ALDOC|ANO6|AP2A2|ARL8A|ARMC8|ASAH1|ATAD3B|ATP11A|ATP6AP2|ATP6V0A1|ATP6V0C|ATP8B4|B2M|CANT1|CD177|CD300A|CD33|CD47|CD53|CD55|CD58|CD59|CD93|CDA|CEACAM1|CEACAM8|CFP|CHIT1|CHRNB4|CLEC12A|CLEC4C|CLEC5A|CNN2|COPB1|CR1|CST3|CSTB|CTSD|CTSH|CTSS|CXCL1|CYBA|CYBB|CYFIP1|CYSTM1|DBNL|DIAPH1|DOK3|DSC1|DSG1|DSP|DYNC1LI1|DYNLL1|ENPP4|FCAR|FCER1G|FLG2|FPR1|FPR2|FRMPD3|FTH1|GAA|GGH|GOLGA7|GPR84…	DOWN	PW
clathrin-coated vesicle	GO:0030136	171	171	1.02106	0.0207658	0.162761	0.169852	1	0.926	NA	AAK1|ABCB4|ADRB2|AFTPH|AP1B1|AP1G1|AP1G2|AP1M1|AP1M2|AP1S1|AP2A1|AP2A2|AP2B1|AP2M1|AP2S1|AP3B1|AP3B2|APOB|APOE|ASTN1|ASTN2|ATP7A|AVPR2|BCAP31|CD3G|CD4|CD74|CD9|CFTR|CHRM2|CLINT1|CLRN1|CLTA|CLTB|CLTC|CLTCL1|CLVS1|CLVS2|CPNE6|CTLA4|DAB2|DBNL|DENND1A|DENND1B|DENND1C|DNAJC5|DNM2|DVL1|DVL2|ECE1|EDN1|EGF|EGFR|EPN2|EPN3|EPS15|FCGR1A|FCGR1B|FCHO1|FCHO2|FURIN|FZD2|FZD4|FZD5|GAD1|GAD2|GGA2|GOPC|GPR107|HBEG…	DOWN	PW
cortical cytoskeleton organization	GO:0030865	43	43	0.63946	0.008722	0.162817	0.007528	0.308059	0.782	NA	ANLN|ARF6|CALR|CDK5|DLG1|EHD2|EPB41|EPB41L1|EPB41L2|EPB41L3|EZR|FMNL1|FMNL2|IKBKB|KIF23|LLGL1|LLGL2|NCKAP1|NCKAP1L|NLGN1|PAFAH1B1|PDCD6IP|PLEK|PLS1|PPP2R3C|RAB13|RACGAP1|RHOQ|ROCK1|ROCK2|RTKN|STRIP1|TIGD5|TLN1|TRPV4|VIL1|VPS4A|WAS|WASL|WDR1|WIPF1|WIPF2|WIPF3|	UP	PW
antigen binding	GO:0003823	47	47	1.14315	0.0208158	0.162853	1.566e-08	5.126e-06	0.721	NA	ABO|CD1D|CD209|CD40|CD48|CLEC4M|DHCR24|EP400|FCGRT|FCN3|HFE|HLA-A|HLA-B|HLA-C|HLA-DPA1|HLA-DPB1|HLA-DQA1|HLA-DQB1|HLA-DRA|HLA-DRB1|HLA-DRB5|HLA-E|HLA-F|HLA-H|IGHG1|IL7R|ITGA4|KLRC1|KLRC2|KLRD1|LAG3|LILRA1|LILRA2|LILRB4|MAML1|PLG|PPP2R1A|SIRPA|SLC7A5|SLC7A8|SLC7A9|SPON2|TAP1|TAPBP|TGFB1|TOPORS|TSPAN4|	DOWN	PW
receptor catabolic process	GO:0032801	25	25	1.27052	0.02092	0.163069	0.15146	1	0.701	NA	AP2A1|AP2A2|AP2B1|AP2M1|AP2S1|BECN1|CAPN1|CDK5|CLTA|CLTC|GPRASP1|KIF16B|LGMN|MYLIP|NEDD4|PCSK9|PIK3R4|RNF43|SH3GLB1|SMURF1|SNX25|TGFB1|UVRAG|VLDLR|ZNRF3|	DOWN	PW
ammonium ion binding	GO:0070405	61	61	1.11489	0.0212351	0.163135	0.0234157	0.33442	0.835	NA	ACHE|AMD1|APOC1|BCHE|CETP|CHKA|CHMP2A|CHMP3|CHRFAM7A|CHRM3|CHRNA1|CHRNA2|CHRNA3|CHRNA4|CHRNA5|CHRNA6|CHRNA7|CHRNB1|CHRNB2|CHRNB3|CHRNB4|CHRND|CHRNE|CHRNG|DRD1|DRD2|DRD4|DRD5|ESYT1|ESYT2|ESYT3|GPR12|GPR143|HTR1A|HTR1B|HTR1E|HTR1F|HTR2A|HTR2B|HTR2C|HTR3A|HTR5A|NF1|PCTP|PCYT1A|PCYT1B|PITPNA|PITPNB|PITPNM1|PITPNM2|PLTP|RASGRP1|RPE65|SAT1|SAT2|SATL1|SCARB2|SERPINA5|SESTD1|SLC6A4|TH|	DOWN	PW
negative regulation of protein modification by small protein conjugation or removal	GO:1903321	75	75	1.09254	0.0212006	0.163164	0.277961	1	0.874	NA	ABL1|AKT1|ARRB1|ARRB2|ATG5|BAG2|BAG5|CAPN3|CAV1|CDK5|CHP1|CRY1|CTNNB1|DNAJA1|DTX3L|DYSF|FBXO5|FYN|GCLC|GLMN|GNL3L|GPS2|GTPBP4|HDAC8|HMG20A|HMG20B|HSPA1A|HSPA1B|ISG15|IVNS1ABP|LIMK1|MAD2L1|MAD2L2|MARCH7|MINAR1|MTOR|N4BP1|NXN|OGT|OTUB1|PARK7|PARP10|PER2|PIAS3|PINX1|PLAA|PRKCE|PRKCG|PRMT3|PSEN1|RASD2|RELA|RPL11|RPL23|RPL5|RPS3|RPS7|SENP2|SH3RF2|SMAD7|SOX4|SPOPL|TAF1|TNFAIP3|TRIM21|TRIM44|TRIP12|TSPO…	DOWN	PW
regulation of platelet activation	GO:0010543	28	28	1.2461	0.021175	0.163262	0.090395	0.789982	0.842	NA	ABAT|ADAMTS18|ALOX12|APOE|C1QTNF1|CD9|CEACAM1|DMTN|FCER1G|HRG|LYN|NOS3|PDGFA|PDGFB|PDGFRA|PDPN|PLEK|PRKCA|PRKCD|PRKCQ|PRKG1|SELP|SERPINE2|SYK|TEC|THBD|TLR4|UBASH3B|	DOWN	PW
positive regulation of endothelial cell proliferation	GO:0001938	83	83	1.0828	0.0209981	0.163378	2.086e-07	3.551e-05	0.889	NA	ACVRL1|ADAM17|AGGF1|AKT1|AKT3|ANG|APLN|APLNR|ARG1|ARNT|BMP2|BMP4|BMP6|BMPR2|CAV2|CCR3|CDH13|CXCL12|CYBA|DYSF|ECM1|EGFL7|EGR3|EMC10|F3|FGF2|FGFR1|FLT4|GATA2|GHRL|HIF1A|HMGB1|HMGB2|HMOX1|HTR2B|IL10|ITGA4|ITGB3|JUN|KDR|LRG1|MIR146A|MIR29A|MTOR|NF1|NR4A1|NRARP|NRAS|NRP1|NRP2|PDCD6|PDCL3|PDGFB|PDPK1|PGF|PLCG1|PLXNB3|PPP1R16B|PRKCA|PRKD1|PRKD2|PROX1|RICTOR|RPTOR|SCG2|SEMA5A|SIRT1|SIRT6|SP1|STAT3|STAT5A…	DOWN	PW
leading edge membrane	GO:0031256	162	161	1.027	0.0211319	0.163522	0.206583	1	0.934	NA	ABCA7|ADAM17|ADORA1|ADORA2A|AIF1|AIF1L|AKAP5|AKT2|AMPH|ANK1|ANTXR1|APC|APC2|ARF4|ARHGAP44|ARHGEF2|ARHGEF4|ATF4|ATP2B1|BMX|C2CD5|CD44|CDKL5|CFL1|CIB1|CLASP2|CNTNAP2|CORO1C|CSPG4|CUBN|DDN|DDX58|DIAPH1|DLC1|DNM2|DOCK8|DPP4|EEF1A1|EPB41L3|EPB41L5|EPHA2|EPS8|EPS8L1|EPS8L2|EPS8L3|EZR|FAM107A|FAP|FERMT1|FERMT2|FGD2|FGD5|FGR|GABARAPL1|GABRA1|GABRA2|GABRA3|GABRA4|GABRA5|GABRA6|GABRE|GABRG1|GABRG2|GABRG3|G…	DOWN	PW
maternal placenta development	GO:0001893	28	28	1.24598	0.021175	0.163559	0.0124	0.218076	0.735	NA	AKT1|ASH1L|BMPR2|BSG|CTSB|CTSV|CYP27B1|DAZAP1|EPOR|GHRL|GJB2|JUNB|LDOC1|MEN1|NODAL|NR2F2|PPARD|PRDM1|PRDX3|PTGIS|PTGS2|RXRA|SPP1|STC1|STC2|STOX2|TMED2|VDR|	DOWN	PW
regulation of JAK-STAT cascade	GO:0046425	89	89	1.07783	0.0210789	0.163708	0.0252747	0.353846	0.986	NA	ADIPOR1|AGT|AKR1B1|ARL2BP|BCL3|CAV1|CCL5|CD300A|CD40|CDK5|CDK5R1|CLCF1|CNOT7|CNTF|CRLF1|CRLF3|CSF1R|CTF1|CYP1B1|DAB1|DOT1L|EGF|ELP2|ERBB4|ERCC6|F2R|FGFR3|FLT3|FYN|GGNBP2|GHR|HCLS1|HDAC2|HES1|HES5|HGS|HPX|HSF1|IFNA1|IFNA21|IFNA8|IFNE|IFNK|IFNW1|IGF1|IL12A|IL12B|IL15|IL18|IL3|IL5|IL6|IL6R|IL6ST|INPP5F|JAK2|JAK3|KIT|LEP|LEPROT|LYN|NEUROD1|NF2|NLK|NOTCH1|OSM|PARP14|PARP9|PIBF1|PIGU|PPP2CA|PPP2R1A|PRL…	DOWN	PW
tertiary granule lumen	GO:1904724	50	50	1.12893	0.0211301	0.163806	0.0387271	0.4656	0.61	NA	ALDOA|ALDOC|ARMC8|ASAH1|B2M|CANT1|CDA|CFP|CHIT1|CNN2|CST3|CSTB|CTSD|CTSH|CTSS|CXCL1|CYFIP1|DBNL|FLG2|FTH1|GGH|GOLGA7|GSDMD|HBB|HP|IDH1|ILF2|LRG1|LTA4H|LTF|LYZ|METTL7A|MMP8|MMP9|NIT2|OLFM4|OSCAR|PGLYRP1|PGM1|PPBP|PRSS3|PTPN6|PTX3|QPCT|QSOX1|SPTAN1|TCN1|TIMP2|TNFAIP6|YPEL5|	DOWN	PW
single-stranded RNA binding	GO:0003727	90	90	1.07707	0.0215005	0.16458	0.139973	0.981425	0.628	NA	A1CF|ADARB2|AGO1|AGO2|AGO3|AGO4|ANXA1|ATXN1|CBX4|CBX6|CBX8|CIRBP|CNBP|DAZAP1|DDX1|DDX11|DDX3X|DDX58|DDX60|DHX58|DHX9|DIS3L2|DLX2|EIF4A3|EIF4B|EIF4H|ENDOV|FMR1|FXR1|HMGB1|HNRNPA1|HNRNPC|HNRNPDL|HNRNPF|HNRNPH1|HNRNPU|IFIH1|IFIT5|ILF3|JMJD6|KHDRBS1|KHDRBS2|L1TD1|LACTB2|LARP4|LONP1|LSM14A|MCRS1|MSI1|MSI2|PABPC1|PABPC1L|PABPC1L2A|PABPC1L2B|PABPC3|PABPC4|PABPC4L|PABPC5|PATL1|PIWIL1|PNPT1|POLR2D|POLR2G|…	DOWN	PW
neural tube closure	GO:0001843	84	84	0.561119	0.008903	0.164753	0.0269291	0.513947	0.89	NA	ABL1|ADM|APAF1|ARHGAP35|ARID1A|BBS4|BCL10|BMP4|CC2D2A|CELSR1|COBL|CTHRC1|DEAF1|DLC1|DVL1|DVL2|DVL3|FUZ|FZD1|FZD2|FZD3|FZD6|GLMN|GRHL2|GRHL3|IFT122|IFT172|IFT57|KAT2A|KDM2B|KDM6A|KIF20B|LHX2|LIAS|LMO4|LRP2|LRP6|MED12|MKS1|MTHFD1|MTHFD1L|MTHFR|NOG|PAX2|PFN1|PHACTR4|PLXNB2|PRICKLE1|PRKACA|PRKACB|PTCH1|PTK7|RALA|RARA|RARG|RPS7|SCRIB|SDC4|SEC24B|SEMA4C|SETD2|SFRP1|SFRP2|SHROOM3|SKI|SPINT1|SPINT2|ST14|…	UP	PW
protein targeting to mitochondrion	GO:0006626	51	51	1.12811	0.0214852	0.164758	0.401402	1	0.622	NA	AGK|AIP|BID|CHCHD4|DNAJC15|DNAJC19|DNLZ|FBXO7|FIS1|GDAP1|GRPEL1|GRPEL2|HSP90AA1|HSPA4|HSPD1|IMMP1L|IMMP2L|MFF|MFN2|MGARP|MIPEP|NDUFA13|PAM16|PITRM1|PMPCA|PMPCB|ROMO1|SAMM50|SLC25A6|TIMM10|TIMM10B|TIMM13|TIMM17A|TIMM17B|TIMM21|TIMM22|TIMM23B|TIMM44|TIMM50|TIMM8B|TIMM9|TOMM20|TOMM20L|TOMM22|TOMM34|TOMM40|TOMM40L|TOMM5|TOMM7|TSPO|UQCRC2|	DOWN	PW
protein phosphatase 2A binding	GO:0051721	28	28	1.24456	0.021565	0.164777	0.121345	0.922222	0.576	NA	ADCY8|AKT1|ANKLE2|ARPP19|BCL2|BOD1|CTTNBP2NL|DAB2IP|ENSA|FOXO1|GRIN3A|HMGCR|IGBP1|MAPT|MASTL|MFHAS1|PPME1|PPP2R2A|PTPN1|RPS6KB1|SMG5|SMG7|SPHK1|STAT1|STRN|STRN3|STRN4|TP53|	DOWN	PW
positive regulation of glucose metabolic process	GO:0010907	34	34	0.667926	0.008895	0.165314	0.0112702	0.36897	0.851	NA	ACTN3|AKT1|AKT2|ARPP19|C1QTNF2|DGAT2|DYRK2|EPM2AIP1|ESRRB|FOXO1|GCK|GPLD1|HMGB1|IGF1|IGF2|INSR|IRS1|IRS2|KAT2A|KAT2B|PHKG2|PMAIP1|PPARA|PPARGC1A|PPP1R3E|PPP1R3G|PTPN2|RGN|SLC25A12|SLC45A3|SORBS1|SRC|SUPT20H|WDR5|	UP	PW
regulation of cell size	GO:0008361	170	170	1.01985	0.0217362	0.165491	0.138666	0.978713	0.952	NA	ABL1|ADD1|ADNP|AKT1|AKT1S1|AKT3|ANAPC2|ANO6|ANXA7|APOE|AQP1|ARHGAP4|ATP7A|BDNF|BMPR2|CAV3|CDH4|CDK4|CDK5|CDK5R1|CDKL3|CDKL5|CLCN3|CLCN6|CLN8|CLNS1A|CRABP2|CREB1|CTTN|CXCL12|CYFIP1|DCC|DEPTOR|DNM2|DPYSL2|DRAXIN|DSCAM|E2F4|EDN1|EFNA5|EPHA7|EZR|FGF13|FN1|FSTL4|GDI1|GNB3|GOLGA4|GSK3B|HSP90AB1|IFRD1|IL7R|ILK|IQGAP3|ISLR2|IST1|KCNMA1|KCNN4|KDM1A|KEL|L1CAM|LAMTOR4|LAMTOR5|LARS|LIMK1|LPAR3|LRRC8A|LRRC8B|…	DOWN	PW
phagocytic vesicle membrane	GO:0030670	70	69	1.09134	0.0218159	0.165505	0.345861	1	0.874	NA	ANXA3|ATG12|ATG5|ATP6V0A1|ATP6V0A2|ATP6V0A4|ATP6V0B|ATP6V0C|ATP6V0D1|ATP6V0D2|ATP6V0E1|ATP6V0E2|ATP7A|B2M|CALR|CORO1A|CYBA|CYBB|DMBT1|DNM2|HLA-A|HLA-B|HLA-C|HLA-E|HLA-F|HLA-H|INPP5B|IRGM|LAMP1|LAMP2|MCOLN1|OCRL|PIK3C3|PIK3R4|RAB10|RAB11B|RAB11FIP1|RAB20|RAB22A|RAB23|RAB31|RAB32|RAB34|RAB39A|RAB43|RAB5A|RAB7A|RAB8A|RAB8B|RAB9A|RAB9B|RAC2|RAPGEF1|RILP|SEC22B|SLC11A1|SNAP23|STX4|SYT7|TAP1|TAP2|TAPBP…	DOWN	PW
response to temperature stimulus	GO:0009266	158	158	1.02612	0.021807	0.165733	0.103161	0.852527	0.943	NA	ACADVL|ACOT11|ADM|ADORA1|ADRB1|ADRB2|AKT1|ANO1|ANO3|ARPP21|ARRB2|ASIC3|ATP2A2|ATP2B1|ATXN3|BAG3|CASP8|CASQ1|CD14|CDH8|CDKN1A|CIRBP|CLPB|CPB2|CXCL10|CXCL12|DAXX|DHX36|DNAJA1|DNAJA2|DNAJA3|DNAJA4|DNAJB4|DNAJC3|DRGX|EIF2AK3|EIF2AK4|EIF2B1|EIF2B2|EIF2B3|EIF2B4|EIF2B5|EIF2S1|EPHB1|FGF1|FOS|FOXO1|GCLC|GLRX2|GMPR|HDAC2|HMOX1|HSBP1|HSBP1L1|HSF1|HSF2|HSF4|HSF5|HSFX2|HSFY1|HSFY2|HSP90AA1|HSPA13|HSPA14|HSPA…	DOWN	PW
organelle outer membrane	GO:0031968	186	186	1.01266	0.0217338	0.165769	0.456219	1	0.917	NA	ABCB6|ACACB|ACSL1|ACSL3|ACSL4|ACSL5|ACSL6|AGK|AGPAT4|AGPAT5|AIFM2|AKAP1|AMBRA1|ANKZF1|ARG1|ARMCX1|ARMCX2|ARMCX3|ARMCX6|ASS1|ATF2|BAD|BAK1|BAX|BCL2|BCL2A1|BCL2L1|BCL2L10|BCL2L11|BCL2L2|BID|BMF|BNIP3|BNIP3L|BOK|BPHL|BRI3BP|CASP8|CCDC155|CISD1|CISD2|CLMN|CNP|CNR1|COASY|CPT1A|CPT1B|CPT1C|CYB5A|CYB5B|CYB5R3|CYP24A1|CYP27B1|DAO|DDX3X|DHCR7|DMPK|DNAJC11|DNM1L|EMD|EPHA4|FAM210B|FATE1|FIS1|FOXO3|FUNDC1|FU…	DOWN	PW
cyclic nucleotide binding	GO:0030551	35	35	1.1863	0.0219473	0.166206	0.0924721	0.799921	0.664	NA	BVES|CNBD2|CNGA1|CNGA3|CNGA4|CNGB1|CNGB3|CNP|FKBP1B|HCN1|HCN2|HCN3|HCN4|KCNH1|PDE10A|PDE11A|PDE2A|PDE4A|PDE4B|PDE4D|PDE5A|PDE6C|PDE6H|POPDC2|POPDC3|PRKAR1A|PRKAR1B|PRKAR2A|PRKAR2B|PRKG1|PRKG2|RAPGEF2|RAPGEF3|RAPGEF4|TMEM173|	DOWN	PW
regulation of monocyte chemotaxis	GO:0090025	23	23	1.26647	0.02199	0.166233	0.03218	0.410054	0.797	NA	AIF1|ANO6|CCL5|CCN3|CCR1|CCR2|CREB3|CXCL10|CXCL12|CXCL17|DUSP1|FPR2|GREM1|HMGB1|LGMN|LYN|MOSPD2|NBL1|PLA2G7|S100A14|SERPINE1|SLAMF8|SLIT2|	DOWN	PW
T cell activation	GO:0042110	193	193	0.50384	0.009146	0.167059	0.245148	1	0.984	NA	ABL1|ADA|ADAM17|AIRE|ANXA1|APBB1IP|ATG5|ATP7A|AZI2|B2M|BAX|BCL11B|BCL2|BCL3|BLM|BRAF|BTN3A1|CADM1|CARD11|CASP8|CCND3|CCR7|CCR9|CD151|CD1D|CD276|CD28|CD3G|CD4|CD74|CD8A|CD8B|CDH26|CHD7|CLEC4A|CLEC4E|CLEC7A|CRTAM|CTNNB1|CTPS1|CXADR|CYLD|CYP26B1|DDOST|DLG1|DLL4|DNAJA3|DOCK2|DOCK8|DPP4|EBI3|EGR1|EIF2AK4|ELF4|F2RL1|FADD|FCER1G|FKBP1A|FKBP1B|FOXP1|FOXP3|FUT7|FYN|FZD5|FZD7|FZD8|GLI3|GPR18|GPR183|HLA-E|H…	UP	PW
phagophore assembly site	GO:0000407	29	29	1.22573	0.022145	0.167108	0.106465	0.871375	0.495	NA	ATG12|ATG13|ATG14|ATG16L1|ATG2A|ATG2B|ATG5|ATG7|ATG9A|ATG9B|BECN1|C6orf106|NBR1|PIK3C3|RAB1B|RAB7A|RB1CC1|SQSTM1|STX12|TRAPPC8|ULK1|ULK2|ULK3|VMP1|WDR45|WDR45B|WIPI1|WIPI2|ZFYVE1|	DOWN	PW
vitamin transport	GO:0051180	34	34	0.666814	0.009123	0.167354	0.0785272	0.870343	0.748	NA	ABCC1|AMN|APOA1|C2orf83|CBLIF|CD320|CUBN|FOLR2|LMBRD1|LRP2|PDPN|RTBDN|SCARB1|SLC19A1|SLC19A2|SLC19A3|SLC22A13|SLC23A1|SLC23A2|SLC25A19|SLC25A32|SLC2A1|SLC2A2|SLC2A3|SLC35F3|SLC46A1|SLC52A1|SLC52A2|SLC52A3|SLC5A6|STRA6|TCN1|TCN2|TTPA|	UP	PW
proteasome regulatory particle	GO:0005838	21	21	1.29607	0.022285	0.167867	0.216635	1	0.0896	NA	ADRM1|PSMC1|PSMC2|PSMC3|PSMC4|PSMC5|PSMC6|PSMD1|PSMD10|PSMD11|PSMD12|PSMD13|PSMD14|PSMD2|PSMD3|PSMD4|PSMD5|PSMD6|PSMD7|PSMD8|PSMD9|	DOWN	PW
positive regulation of response to wounding	GO:1903036	52	52	0.611633	0.009114	0.167916	0.104709	0.956311	0.883	NA	ADRA2A|ANO6|ANXA1|ARFGEF1|ATP7A|BRAF|CAPN3|CD36|CNTF|CPB2|DMTN|DUOX1|DUOX2|ENPP4|F12|F2R|F3|F7|FKBP1B|HBEGF|HMGB1|HPSE|HRAS|HRG|INSL3|KANK1|MIR199B|MTOR|MYLK|NDEL1|NFE2L2|NTRK3|PDPN|PLEK|PLG|PPARD|PRKCE|RREB1|SCARF1|SELP|SERPINE1|SERPINF2|SMOC2|SOX15|TBXA2R|TGFBR2|THBD|THBS1|TLR4|USF1|VTN|XBP1|	UP	PW
acetylcholine receptor signaling pathway	GO:0095500	24	24	1.26481	0.022375	0.168247	0.0442	0.50433	0.706	GO:1905145|cellular response to acetylcholine, GO:1905144|response to acetylcholine, GO:1903831|signal transduction involved in cellular response to ammonium ion,	AGRN|CDK5R1|CHRM1|CHRM2|CHRM3|CHRM4|CHRM5|CHRNA3|CHRNA4|CHRNA7|CHRNB2|CRKL|GNA11|GNA15|GNAI2|GNAQ|GNB1|HRH3|HRH4|LY6H|LYPD1|PLCB1|RGS10|RGS8|	DOWN	PW
signal transduction involved in cellular response to ammonium ion	GO:1903831	24	24	1.26481	0.022375	0.168247	0.0442	0.50433	0.706	GO:1905145|cellular response to acetylcholine, GO:1905144|response to acetylcholine, GO:0095500|acetylcholine receptor signaling pathway,	AGRN|CDK5R1|CHRM1|CHRM2|CHRM3|CHRM4|CHRM5|CHRNA3|CHRNA4|CHRNA7|CHRNB2|CRKL|GNA11|GNA15|GNAI2|GNAQ|GNB1|HRH3|HRH4|LY6H|LYPD1|PLCB1|RGS10|RGS8|	DOWN	PW
response to acetylcholine	GO:1905144	24	24	1.26481	0.022375	0.168247	0.0442	0.50433	0.706	GO:1905145|cellular response to acetylcholine, GO:0095500|acetylcholine receptor signaling pathway, GO:1903831|signal transduction involved in cellular response to ammonium ion,	AGRN|CDK5R1|CHRM1|CHRM2|CHRM3|CHRM4|CHRM5|CHRNA3|CHRNA4|CHRNA7|CHRNB2|CRKL|GNA11|GNA15|GNAI2|GNAQ|GNB1|HRH3|HRH4|LY6H|LYPD1|PLCB1|RGS10|RGS8|	DOWN	PW
cellular response to acetylcholine	GO:1905145	24	24	1.26481	0.022375	0.168247	0.0442	0.50433	0.706	GO:1905144|response to acetylcholine, GO:0095500|acetylcholine receptor signaling pathway, GO:1903831|signal transduction involved in cellular response to ammonium ion,	AGRN|CDK5R1|CHRM1|CHRM2|CHRM3|CHRM4|CHRM5|CHRNA3|CHRNA4|CHRNA7|CHRNB2|CRKL|GNA11|GNA15|GNAI2|GNAQ|GNB1|HRH3|HRH4|LY6H|LYPD1|PLCB1|RGS10|RGS8|	DOWN	PW
response to cold	GO:0009409	44	44	1.15316	0.0225027	0.168909	0.0116355	0.209834	0.795	NA	ACADVL|ACOT11|ADM|ADRB1|ADRB2|ATP2B1|CASP8|CDH8|CIRBP|CXCL10|DNAJC3|EIF2AK3|EIF2AK4|FOS|FOXO1|GMPR|HSP90AA1|HSPA2|HSPD1|LPL|LRP11|METRNL|NFKBIA|P2RX3|PCSK1N|PLAC8|PPARG|PPARGC1A|PRKAA1|RBM3|RNF34|SLC25A27|SLC27A1|SLC9A1|THRA|TMEM135|TRH|TRPA1|TRPM8|UCP2|UCP3|VGF|YBX3|ZNF516|	DOWN	PW
cellular response to glucose stimulus	GO:0071333	63	63	1.10341	0.0227203	0.170242	0.433193	1	0.887	NA	AACS|ADCY8|AGER|CPB2|CYBA|ENDOG|ERN1|FIS1|FOXO3|GAS6|GCLC|GCLM|GHRHR|GJB6|GPER1|GRIK5|ICAM1|IGF1R|IRS2|KCNB1|KCNJ11|LGALS1|LIN28A|MEN1|MLXIPL|NEUROD1|NME1|NME2|NOX4|OPA1|OPRK1|PAX2|PCK1|PCK2|PDK3|PIK3CA|POLG|PPARGC1A|PPP3CA|PRKAA1|PRKAA2|PRKACA|PTPRN|PTPRN2|RAB11B|RAB11FIP2|RAB11FIP5|RAF1|RAP1A|SERPINF1|SIN3A|SLC29A1|SOX4|SRF|STAR|TH|TRA2B|UCP2|UNC13B|WDR35|XBP1|ZBTB20|ZNF236|	DOWN	PW
axonal fasciculation	GO:0007413	23	23	1.26446	0.02277	0.170315	0.201205	1	0.681	GO:0106030|neuron projection fasciculation,	AMIGO1|ARHGAP35|CASP3|CDK5R1|CELSR3|CNR1|CNTN2|CNTN4|CRTAC1|EPHA3|EPHA4|EPHB2|EPHB3|FEZF2|MEGF8|NCAM2|NDN|NRCAM|NRP1|RTN4|SEMA3A|SEMA5A|TNFRSF21|	DOWN	PW
neuron projection fasciculation	GO:0106030	23	23	1.26446	0.02277	0.170315	0.201205	1	0.681	GO:0007413|axonal fasciculation,	AMIGO1|ARHGAP35|CASP3|CDK5R1|CELSR3|CNR1|CNTN2|CNTN4|CRTAC1|EPHA3|EPHA4|EPHB2|EPHB3|FEZF2|MEGF8|NCAM2|NDN|NRCAM|NRP1|RTN4|SEMA3A|SEMA5A|TNFRSF21|	DOWN	PW
spectrin binding	GO:0030507	27	27	1.24049	0.022885	0.170875	0.12694	0.931477	0.631	NA	ADD1|ADD2|ADD3|ANK1|ANK2|ANK3|CAMSAP1|CAMSAP2|CAMSAP3|DCTN2|DMTN|DYNC1I1|EPB41|EPB41L2|GBP1|GNB1|GNB3|KIF3A|MYO10|MYO7A|PTPRC|PTPRN|SLC26A5|SPTBN4|SPTBN5|USH1C|USH1G|	DOWN	PW
neuropeptide binding	GO:0042923	20	20	1.29127	0.023285	0.17205	0.01193	0.212444	0.523	NA	ADCYAP1R1|GALR1|GPR1|GPR149|GRPR|MC4R|MCHR1|NMUR1|NMUR2|NPBWR1|NPBWR2|OPRD1|OPRK1|OPRL1|OPRM1|PTGDR2|SSTR1|SSTR2|SSTR3|SSTR4|	DOWN	PW
axo-dendritic transport	GO:0008088	62	62	1.10255	0.0231591	0.172317	0.534783	1	0.87	NA	AP3B1|AP3B2|AP3D1|AP3M1|AP3M2|AP3S1|AP3S2|APBA1|APP|BLOC1S1|BLOC1S2|BLOC1S3|BLOC1S4|BLOC1S5|BLOC1S6|DCTN1|DLG2|DST|DTNBP1|FLOT2|FMR1|HAP1|HIF1A|HNRNPU|HSPA8|HSPB1|KIF17|KIF1A|KIF1B|KIF1C|KIF3A|KIF3B|KIF4A|KIF5A|KIF5B|KIF5C|KLC3|MAP1A|MAPK8IP3|MAPT|MGARP|NDEL1|NEFL|OPA1|PAFAH1B1|PURA|RAB21|RAB27B|SFPQ|SNAPIN|SOD1|SPAST|SPG11|SPG7|SYBU|TERF2|TMEM108|TRAK1|TRAK2|TRIM46|UCHL1|WASF1|	DOWN	PW
response to acidic pH	GO:0010447	21	21	1.29057	0.023285	0.172349	0.08736	0.779464	0.734	NA	ASIC1|ASIC2|ASIC3|CHP1|CTSS|GPR4|GPR65|IMPACT|LGMN|NOX1|PCK1|PKD1L3|PKD2L1|RAB11B|RAB11FIP5|SERPINF1|SLC38A3|SLC9A1|SRC|SST|TRPV1|	DOWN	PW
carbohydrate biosynthetic process	GO:0016051	117	117	1.04698	0.0232525	0.172408	0.505707	1	0.963	NA	AGL|AKR1A1|AKR1B1|AKT1|AKT2|ALDOA|ALDOB|ALDOC|ATF3|ATF4|B3GALNT1|B3GALT1|B3GALT2|B3GALT5|B3GNT2|B3GNT4|B3GNT5|B3GNT6|B3GNT7|B3GNT8|B3GNT9|B4GALT1|B4GALT5|CHST10|CHST11|CHST12|CHST14|CHST15|CHST8|CHST9|CRTC2|CRY1|CSGALNACT1|CSGALNACT2|ENO1|ENO2|ENO3|EXT1|EXT2|FBP1|FUT3|FUT8|G6PC|G6PC2|G6PC3|G6PD|GAPDH|GAPDHS|GBE1|GOT1|GOT2|GPD1|GPD2|GPI|GYG1|GYG2|GYS1|GYS2|HAS1|HAS2|HAS3|HS2ST1|IMPA1|IMPA2|IMPAD1|…	DOWN	PW
lysosome organization	GO:0007040	57	56	1.11088	0.0231389	0.172468	0.203502	1	0.745	GO:0080171|lytic vacuole organization,	ABCA1|ACP2|AKTIP|ARF1|ARSB|BECN1|CCDC115|CHMP5|CLN3|CLN5|CLN6|CLN8|CLVS1|CLVS2|CORO1A|FAM160A2|GAA|GNPTAB|HEXB|HOOK1|HOOK2|HOOK3|HPS1|HPS4|LAMTOR1|LAPTM4B|LRRK2|LYST|MBTPS1|MFSD8|MT3|MYO7A|NAGLU|NAGPA|P2RX7|PPT1|RAB14|RAB20|RAB34|RAB39A|RAB7A|SNAPIN|SPG11|SRPX|SYT7|TFEB|TMEM106B|TMEM165|TMEM175|TMEM199|TPCN2|TPP1|VPS18|VPS33A|VPS35|ZKSCAN3|	DOWN	PW
lytic vacuole organization	GO:0080171	57	56	1.11088	0.0231389	0.172468	0.203502	1	0.745	GO:0007040|lysosome organization,	ABCA1|ACP2|AKTIP|ARF1|ARSB|BECN1|CCDC115|CHMP5|CLN3|CLN5|CLN6|CLN8|CLVS1|CLVS2|CORO1A|FAM160A2|GAA|GNPTAB|HEXB|HOOK1|HOOK2|HOOK3|HPS1|HPS4|LAMTOR1|LAPTM4B|LRRK2|LYST|MBTPS1|MFSD8|MT3|MYO7A|NAGLU|NAGPA|P2RX7|PPT1|RAB14|RAB20|RAB34|RAB39A|RAB7A|SNAPIN|SPG11|SRPX|SYT7|TFEB|TMEM106B|TMEM165|TMEM175|TMEM199|TPCN2|TPP1|VPS18|VPS33A|VPS35|ZKSCAN3|	DOWN	PW
Sm-like protein family complex	GO:0120114	83	83	1.07881	0.0232205	0.172472	0.304953	1	0.27	NA	ARFGEF1|CD2BP2|CLNS1A|DDX20|DDX23|DDX39B|EFTUD2|GEMIN2|GEMIN4|GEMIN5|GEMIN6|GEMIN7|GEMIN8|HTATSF1|LSM1|LSM10|LSM11|LSM2|LSM3|LSM4|LSM5|LSM6|LSM7|LUC7L|LUC7L2|LUC7L3|PHF5A|PPIH|PRPF18|PRPF3|PRPF31|PRPF39|PRPF4|PRPF40A|PRPF40B|PRPF6|PRPF8|RBMX2|RNU1-1|RNU11|RNU12|RNU4-1|RNU4-2|RNU5A-1|RNU5B-1|RNU5D-1|RNU5E-1|RNVU1-20|RNVU1-7|SART1|SART3|SF3A1|SF3A2|SF3B1|SF3B2|SF3B3|SF3B5|SLU7|SMN1|SMN2|SNRNP200|SN…	DOWN	PW
chaperone-mediated protein folding	GO:0061077	54	54	0.609534	0.009669	0.174361	0.211681	1	0.603	NA	BAG1|CALR|CANX|CCT2|CD74|CHORDC1|CLU|CRTAP|CSNK2A1|DFFA|DNAJB1|DNAJB12|DNAJB13|DNAJB14|DNAJB2|DNAJB4|DNAJB5|DNAJC18|DNAJC24|DNAJC5|DNAJC7|FKBP1A|FKBP1B|FKBP4|FKBP5|GAK|HSPA13|HSPA14|HSPA1A|HSPA1B|HSPA1L|HSPA2|HSPA5|HSPA6|HSPA7|HSPA8|HSPA9|HSPB1|HSPB6|HSPE1|HSPH1|PDIA4|PEX19|PPIB|PPID|PTGES3|SGTA|ST13|TOR1A|TOR1B|TOR2A|TRAP1|UNC45A|UNC45B|	UP	PW
telomere capping	GO:0016233	27	27	1.23745	0.023745	0.174842	0.171875	1	0.654	NA	ACD|CTC1|DCLRE1A|DCLRE1B|DCLRE1C|HIST1H4A|HIST1H4B|HIST1H4C|HIST1H4D|HIST1H4E|HIST1H4F|HIST1H4H|HIST1H4I|HIST1H4J|HIST1H4K|HIST2H4A|HIST4H4|NBN|POT1|PRKDC|RAD50|TEN1|TERF1|TERF2|TERF2IP|TFIP11|TINF2|	DOWN	PW
Rho protein signal transduction	GO:0007266	70	70	0.581577	0.009658	0.174904	0.0536908	0.732398	0.492	NA	ADRA2A|ARHGAP1|ARHGAP29|ARHGAP4|ARHGAP5|ARHGAP6|ARHGDIA|ARHGDIB|ARHGDIG|ARHGEF1|ARHGEF11|ARHGEF12|ARHGEF3|BCL6|C15orf62|CDC42|CDC42EP1|CDC42EP2|CDC42EP3|CDC42EP4|CDC42EP5|CDH13|CELSR1|CFL1|CHUK|CNKSR1|COL1A2|CTNNAL1|EPS8|EPS8L1|EPS8L2|EPS8L3|GNA12|GNA13|LIMK1|MYO9B|NGFR|NTN1|PDPN|PHACTR4|RAC1|RAC2|RAC3|RHOA|RHOB|RHOBTB1|RHOBTB2|RHOBTB3|RHOC|RHOD|RHOF|RHOG|RHOH|RHOJ|RHOQ|RHOT1|RHOT2|RHOU|RHOV|RND1…	UP	PW
regulation of neuron migration	GO:2001222	35	35	1.18143	0.0237377	0.175091	0.0615022	0.617343	0.708	NA	ARHGEF2|CAMK2A|CAMK2B|COL3A1|CX3CL1|DAB2IP|ERBB4|FBXO31|FLNA|FLRT2|GNRH1|GPR173|IGSF10|KIF20B|LRIG2|NIPBL|NKX6-1|NRG1|NRG3|NSMF|PLAA|PLXNB2|RAPGEF2|RELN|SCRT1|SCRT2|SEMA3A|SEMA6A|SRGAP2|SRGAP2C|STAT3|TNN|ULK4|UNC5D|ZNF609|	DOWN	PW
endothelial cell development	GO:0001885	47	47	0.624989	0.009756	0.175194	0.0006922	0.0490984	0.8	NA	ARHGEF26|CCM2|CLDN1|CLIC4|COL18A1|COL23A1|COL4A4|CTNNB1|ENG|EZR|F11R|F2RL1|FASN|GPX1|GSTM3|HAPLN2|HEG1|ICAM1|ID1|MARVELD2|MET|MSN|MYADM|NOTCH4|PDE2A|PDE4D|PLOD3|PPP1R16B|PTPRS|RAB1A|RAB1B|RAP1A|RAP1B|RAP2B|RAP2C|RAPGEF1|RAPGEF2|RAPGEF3|RAPGEF6|RDX|SOX18|STC1|TJP1|TJP2|VEZF1|WNT7A|WNT7B|	UP	PW
pancreas development	GO:0031016	59	59	0.598527	0.009642	0.175363	0.232131	1	0.88	NA	ACVR2B|AKT1|ALDH1A2|ANXA1|BAK1|BMP4|BMP5|BMP6|CCDC39|CCDC40|CDK6|CTNNB1|DLL1|DNAAF1|EIF2AK3|FGF10|FOXF1|FOXO1|GDF11|GIPR|HES1|HNF1A|HNF1B|HNF4A|IGF2|IL6|IL6R|ILDR2|INSM1|INSR|MEIS2|MEN1|MET|MSLN|NEUROD1|NKX2-2|NKX6-1|NKX6-2|NPHP3|NR5A2|ONECUT1|ONECUT2|PAX4|PAX6|PDPK1|PROX1|RFX3|SHH|SIDT2|SMAD2|SMO|SOX4|SOX9|TCF7L2|WFS1|WLS|WNT5A|XBP1|ZIC3|	UP	PW
endosome organization	GO:0007032	68	68	1.10111	0.023901	0.175687	0.517473	1	0.77	NA	AKTIP|ALS2|ALS2CL|AQP11|ARFGEF2|CHMP1A|CHMP1B|CHMP2A|CHMP2B|CHMP3|CHMP4A|CHMP4B|CHMP4C|CHMP5|CHMP6|CHMP7|CLCN3|DNAJC13|DNM1|EXOC8|FAM160A2|FASLG|HGS|HOOK1|HOOK2|HOOK3|IST1|LAMTOR1|LAPTM4B|MVB12A|PDCD6IP|PI4K2A|PI4K2B|PIK3C3|PLEKHF1|PLEKHJ1|RAB11A|RAB22A|RAB27A|RAB5B|RILP|RNF26|SNF8|SNX10|SNX3|SNX33|SQSTM1|STAM|STAM2|STX6|TMEM127|TSG101|USP50|USP8|VPS11|VPS18|VPS25|VPS28|VPS33B|VPS36|VPS37A|VPS37B…	DOWN	PW
transcription initiation from RNA polymerase I promoter	GO:0006361	36	35	1.18074	0.0239988	0.176101	0.356774	1	0.688	NA	BAZ2A|CCNH|CD3EAP|CDK7|ERCC2|ERCC3|GTF2H1|GTF2H2|GTF2H3|GTF2H4|GTF2H5|MAPK3|MNAT1|PIH1D1|POLR1A|POLR1B|POLR1C|POLR1E|POLR2E|POLR2F|POLR2H|POLR2K|POLR2L|RRN3|RRN3P1|SMARCA4|SMARCB1|TAF1A|TAF1B|TAF1C|TAF1D|TBP|TWISTNB|UBTF|ZNRD1|	DOWN	PW
DNA packaging	GO:0006323	174	174	1.0171	0.0240663	0.176293	0.127421	0.931793	0.597	NA	ACIN1|AIFM1|AKAP8|AKAP8L|ANP32B|ASF1A|ASF1B|ASH1L|ATRX|BAHD1|BRD2|CABIN1|CCNB1|CDAN1|CDCA5|CDK1|CDKN2A|CENPC|CENPH|CENPI|CENPK|CENPL|CENPM|CENPN|CENPO|CENPP|CENPQ|CENPT|CENPU|CENPV|CENPW|CHAF1A|CHAF1B|CHD5|CHMP1A|CTCF|DAXX|DFFB|ERN2|GATAD1|GPER1|GRWD1|H1F0|H1FNT|H1FX|H2AFB2|H2AFX|H2AFY|H2AFY2|H2BFM|H3F3A|H3F3B|HAT1|HELLS|HILS1|HIRA|HIST1H1A|HIST1H1B|HIST1H1C|HIST1H1D|HIST1H1E|HIST1H2BB|HIST1H2BC|…	DOWN	PW
aspartic-type peptidase activity	GO:0070001	23	23	0.784715	0.010055	0.176835	0.050755	0.712915	0.107	NA	ASPRV1|ASTL|BACE1|BACE2|CASP3|CTSD|CTSE|DDI2|HM13|NAPSA|NRIP2|NRIP3|PGA3|PGA4|PGA5|PGC|PIP|PSEN1|PSEN2|SPPL2A|SPPL2B|SPPL2C|SPPL3|	UP	PW
smooth muscle cell differentiation	GO:0051145	32	32	0.662642	0.010023	0.177003	0.291935	1	0.847	NA	ACVR1|ADM|BMP4|COMP|CTNNB1|EDNRB|ENG|EPC1|FGF10|FOXF1|HES1|HEY1|HEY2|ITGA8|MECP2|MEF2C|MESP1|MIR145|MRTFA|MRTFB|MYOCD|NFATC4|NOTCH1|NPNT|RAMP2|SGCB|SIX1|SOX9|SRF|TMEM204|VEGFA|WNT4|	UP	PW
regulation of extrinsic apoptotic signaling pathway	GO:2001236	140	140	0.520069	0.009916	0.177323	0.164129	1	0.976	NA	ACVR1|AGT|AKT1|AR|ARHGEF2|ATF3|BCL10|BCL2|BCL2L1|BID|BIRC6|BMP4|BMP5|BMPR1B|BRCA1|CASP8|CAV1|CFLAR|COL2A1|CTNNA1|CTTN|CX3CL1|CYLD|DAPK3|DBH|DEDD2|DEPTOR|EYA1|EYA2|EYA3|EYA4|FADD|FAF1|FAIM2|FAS|FASLG|FEM1B|FGF10|FGFR1|FYN|G0S2|GCLC|GCLM|GDNF|GFRAL|GPER1|GPX1|GSTP1|HGF|HMGB2|HMOX1|HSPA1A|HSPA1B|HTRA2|HTT|HYAL2|ICAM1|IFI6|IGF1|IL1A|IL1B|IL7|INHBA|ITGA6|ITGAV|ITM2C|LGALS3|LMNA|LTBR|MADD|MAL|MAP2K5|MA…	UP	PW
cargo receptor activity	GO:0038024	79	79	0.569581	0.0100024	0.177377	0.024207	0.495313	0.699	NA	ABCA1|ABCA7|ACKR2|ACKR3|ACKR4|AGER|AP2A1|AP2A2|AP2B1|AP2M1|AP2S1|APOBR|ARRB1|ASGR1|ASGR2|CALY|CD163|CD163L1|CD36|CD5|CD6|CFI|COLEC12|CUBN|CXCL16|DAB2|DMBT1|ENDOU|ENPP1|ENPP2|ENPP3|EPS15|FOLR2|FPR2|HHIPL1|HIP1|HIP1R|ILDR1|LDLR|LDLRAP1|LGALS3BP|LOXL2|LOXL3|LOXL4|LRP1|LRP10|LRP12|LRP2|LRP6|LRP8|MARCO|MEGF10|MRC1|MSR1|PGBD1|PRSS12|SBSPON|SCARA3|SCARA5|SCARB1|SCARB2|SCARF1|SORL1|SSC5D|STAB1|STAB2|SUSD…	UP	PW
Fc-gamma receptor signaling pathway	GO:0038094	72	72	1.08672	0.024337	0.177665	0.417754	1	0.85	NA	ABI1|ABL1|ACTB|ACTG1|ACTR2|ACTR3|ARPC1A|ARPC1B|ARPC2|ARPC3|ARPC4|ARPC5|BAIAP2|BRK1|CD247|CD3G|CDC42|CLEC4E|CRK|CYFIP1|CYFIP2|DOCK1|ELMO1|ELMO2|FCER1G|FCGR1A|FCGR2A|FCGR2B|FCGR3A|FGR|FYN|GRB2|HCK|HSP90AA1|HSP90AB1|IGHG1|LIMK1|LYN|MAPK1|MAPK3|MYO10|MYO1C|MYO1G|NCK1|NCKAP1|NCKAP1L|NCKIPSD|PAK1|PIK3CA|PIK3CB|PIK3R1|PIK3R2|PLA2G6|PLCG1|PLCG2|PLD2|PRKCD|PRKCE|PTK2|RAC1|SRC|SYK|VAV1|VAV2|VAV3|WAS|WASF2|…	DOWN	PW
cortical cytoskeleton	GO:0030863	101	101	0.546188	0.010144	0.177665	0.0108248	0.365638	0.83	NA	ACTN2|ACTN4|ACTR2|AKAP13|ANLN|BIN3|BSN|CALD1|CAP1|CAP2|CAPN2|CAPZA1|CAPZA2|CDH1|CDH2|CFL1|CIB2|CLASP1|CLDN5|CORO1A|CTTN|DBN1|DCDC2|DCDC2B|DLC1|DLG4|DMTN|DSTN|EEF1A1|EPB41|EPB41L2|EPB42|EZR|FLNA|FLOT1|FLOT2|GMFB|GMFG|GSN|GYPC|GYS2|HFE|HIP1|HIP1R|KNCN|KRT19|LANCL2|LASP1|LLGL1|LLGL2|MAEA|MAPRE1|MED28|MLPH|MOBP|MPP1|MTSS1L|MYADM|MYH9|MYO1A|MYRIP|NF2|NOS2|NSMF|NUMA1|PCLO|PLEKHH2|PLS1|PPP1R9A|RAPGEF3|R…	UP	PW
helicase activity	GO:0004386	146	146	1.03022	0.0243006	0.177703	0.403449	1	0.568	NA	AQR|ASCC3|ATRX|BLM|BRIP1|BTAF1|CDC45|CHD1|CHD1L|CHD2|CHD3|CHD4|CHD5|CHD6|CHD7|CHD8|CHD9|DDX1|DDX10|DDX11|DDX12P|DDX17|DDX18|DDX19A|DDX19B|DDX20|DDX21|DDX23|DDX24|DDX25|DDX27|DDX28|DDX31|DDX39A|DDX39B|DDX3X|DDX3Y|DDX4|DDX41|DDX42|DDX43|DDX46|DDX47|DDX49|DDX5|DDX50|DDX51|DDX52|DDX53|DDX54|DDX55|DDX56|DDX58|DDX59|DDX6|DDX60|DDX60L|DHX15|DHX16|DHX29|DHX30|DHX33|DHX34|DHX35|DHX36|DHX37|DHX38|DHX40|DHX…	DOWN	PW
positive regulation of cellular protein catabolic process	GO:1903364	133	133	1.03783	0.0244091	0.177886	0.411142	1	0.941	NA	AKT1|AMER1|ANKIB1|APOE|ARIH1|ARIH2|ATXN3|AURKA|AXIN1|BAG2|BAG6|BBS7|BCAP31|CAV1|CAV3|CBFA2T3|CCDC22|CD81|CDK5RAP3|CEBPA|CHFR|CLU|CSNK1A1|CSNK1A1L|CSNK1D|CSNK1E|CTSC|DAB2|DAB2IP|DACT1|DDRGK1|DET1|DNAJB2|DVL1|ECSCR|EDEM1|EDEM2|EGF|EZR|FAF1|FAM122A|FBXL5|FBXO22|FBXW7|FBXW8|FMR1|GBA|GCLC|GSK3A|GSK3B|HERPUD1|HSP90AA1|HSPA1A|HSPA1B|HSPBP1|IL33|KCNE2|KEAP1|LDLR|LRP1|LRP2|LRRK2|MAGEF1|MAPK9|MDM2|MSN|NFE2…	DOWN	PW
positive regulation of plasma membrane bounded cell projection assembly	GO:0120034	93	92	0.557398	0.0102	0.177915	0.0293972	0.546352	0.834	NA	AGRN|AKIRIN1|ANLN|APC|ARAP1|ARHGAP35|ARPC2|ATMIN|ATP7A|AUTS2|BBS4|BCAS3|BRK1|C15orf62|CCDC88A|CCP110|CCR7|CDC42|CDC42EP1|CDC42EP2|CDC42EP3|CDC42EP4|CDC42EP5|CENPJ|CEP120|CEP135|CLRN1|COBL|CROCC|CYFIP1|DEF8|DNM2|DNM3|DOCK11|DPYSL3|DYNLL1|DZIP1|ENTR1|EPS8|EPS8L1|EPS8L2|EPS8L3|ESPN|F2RL1|FAM98A|FMR1|FNBP1L|FRMD7|FSCN1|FUZ|GPM6A|HAP1|HDAC4|HRAS|HTT|KCTD17|KIT|MARK4|MIEN1|MNS1|MSTN|MTOR|NCKAP1|NDEL1|N…	UP	PW
hexose transmembrane transport	GO:0008645	29	29	0.734623	0.009995	0.177986	0.02463	0.496802	0.632	NA	DRD1|HNF1A|PPARD|PPBP|RAB4B|SESN2|SLC26A5|SLC2A1|SLC2A10|SLC2A11|SLC2A12|SLC2A14|SLC2A2|SLC2A3|SLC2A4|SLC2A5|SLC2A6|SLC2A8|SLC2A9|SLC45A1|SLC45A3|SLC50A1|SLC5A1|SLC5A2|SLC5A4|SLC5A9|SORT1|TRARG1|TSC1|	UP	PW
AP-type membrane coat adaptor complex	GO:0030119	43	43	1.1485	0.02449	0.17817	0.306544	1	0.439	NA	AFTPH|AP1B1|AP1G1|AP1G2|AP1M1|AP1M2|AP1S1|AP1S2|AP2A1|AP2A2|AP2B1|AP2M1|AP2S1|AP3B1|AP3B2|AP3D1|AP3M1|AP3M2|AP3S1|AP3S2|AP4B1|AP4E1|AP4M1|AP4S1|AP5B1|AP5M1|AP5S1|AP5Z1|EPS15|FCHO1|FCHO2|HIP1|HIP1R|KIAA1107|PICALM|SGIP1|SYNRG|TBC1D5|VPS18|VPS33A|VPS33B|VPS39|VPS41|	DOWN	PW
regulation of granulocyte chemotaxis	GO:0071622	34	34	0.661597	0.0102604	0.178238	0.0797163	0.872166	0.835	NA	AKIRIN1|BST1|C1QBP|C3AR1|C5AR1|C5AR2|CAMK1D|CCL5|CCR7|CD74|CMKLR1|CSF1|CXCL17|CXCR2|DAPK2|DYSF|EDN1|JAM3|KARS|MAPK14|MAPK3|MOSPD2|MPP1|MSTN|NCKAP1L|RAC1|RAC2|RARRES2|S100A14|SLIT2|THBS1|THBS4|TIRAP|TRPV4|	UP	PW
positive regulation of insulin secretion	GO:0032024	58	58	1.1075	0.0248571	0.179918	0.265742	1	0.861	NA	AACS|ABAT|ADCY8|ANO1|ARRB1|BAD|BAIAP3|BLK|C2CD2L|CAPN10|CD38|CFTR|CRH|DOC2B|DYNLL1|GCK|GHRL|GIPR|GLUD1|GLUL|GPER1|GPLD1|GPR27|GPR68|HIF1A|IRS2|JAK2|KIF5B|MCU|MPC2|MYRIP|NADK|NKX6-1|NLGN2|NNAT|OXCT1|PFKFB2|PFKM|PHPT1|PLA2G6|PPARD|PPP3CB|PRKCE|PSMD9|RBP4|SERP1|SIRT3|SLC30A8|SOX4|SRI|STX4|SYBU|TARDBP|TCF7L2|TM7SF3|TRH|TRPM4|VSNL1|	DOWN	PW
regulation of tyrosine phosphorylation of STAT protein	GO:0042509	52	52	1.12101	0.0247928	0.180065	0.214449	1	0.871	NA	ARL2BP|CAV1|CCL5|CD40|CLCF1|CNOT7|CNTF|CRLF1|CSF1R|CTF1|ERBB4|FGFR3|FLT3|FYN|GGNBP2|GHR|HCLS1|HDAC2|HES1|HES5|HPX|HSF1|IGF1|IL12A|IL12B|IL15|IL18|IL3|IL6|IL6R|IL6ST|INPP5F|JAK2|KIT|LEP|LYN|NF2|OSM|PARP14|PARP9|PIBF1|PPP2CA|PPP2R1A|PTK6|PTPN2|SOCS3|STAP2|STAT3|TNFRSF18|TNFRSF1A|TNFSF18|VEGFA|	DOWN	PW
hormone receptor binding	GO:0051427	165	165	1.02243	0.0248368	0.180077	0.0774159	0.720968	0.954	NA	ACTN4|ADCYAP1|ARID1A|ARID5A|ARRB1|ASXL1|BAZ2A|BCAS3|BRCA1|BUD31|C1D|CALR|CCDC62|CCK|CCNE1|CDK7|CEBPB|CNOT1|CRH|CRX|CRY1|CTBP2|CTNNB1|DAXX|DCAF13|DDX5|DDX54|EP300|ESR1|ETS2|FHL2|FKBP4|FLT3|FOXH1|FOXL2|FOXP1|FOXP2|FUS|FYN|GAS2L1|GNAO1|GNAS|GNRH1|GNRH2|GPHA2|GRIP1|GTF2B|HIF1A|HMGA1|HMGN3|JAK1|JAK2|JMJD1C|JUND|JUP|KAT5|KDM1A|KDM3A|KDM4C|KDM5D|LATS1|LEF1|LEP|LRIF1|LRP2|MED1|MED12|MED13|MED14|MED16|MED…	DOWN	PW
drug transport	GO:0015893	143	143	0.518967	0.0104421	0.180657	0.017241	0.442035	0.971	NA	ABCA8|ABCB1|ABCB5|ABCC1|ABCG2|ABCG5|ABCG8|AMN|AQP1|AQP5|ARL6IP5|ATP8B1|C2orf83|CA2|CALHM1|CBLIF|CD320|CHRM5|CLDN1|CLN8|CUBN|CYGB|DRD1|EBP|EDN1|FOLR2|FZD4|GHRL|HBA1|HBA2|HBB|HBE1|HBG2|HBQ1|INHBA|IPCEF1|KCNJ10|LMBRD1|LRP2|MAPK15|MB|MFSD10|MYC|NFKBIE|NGB|NR1I2|NTSR1|PARK7|PDPN|PDZK1|PQLC2|PRAF2|RALBP1|RTBDN|SFXN5|SLC11A1|SLC13A3|SLC13A4|SLC13A5|SLC15A2|SLC15A4|SLC16A12|SLC17A6|SLC17A7|SLC17A8|SLC18A…	UP	PW
glucose catabolic process	GO:0006007	28	28	1.23367	0.025025	0.180826	0.2444	1	0.833	NA	ADPGK|ALDOA|ALDOB|ALDOC|BAD|BPGM|ENO1|ENO2|ENO3|GAPDH|GAPDHS|GCK|GPI|HK1|HK2|HK3|LRP5|PFKFB2|PFKL|PFKM|PFKP|PGAM1|PGAM2|PGK1|PGM2L1|PKLR|PKM|TPI1|	DOWN	PW
positive regulation of exocytosis	GO:0045921	77	77	1.07474	0.025687	0.184669	0.431579	1	0.887	NA	ADORA2B|AP1G1|ARF1|ATP13A2|ATP6AP1|CACNA1D|CACNA1G|CACNA1H|CACNA1I|CACNB2|CADPS2|CD177|CDK5|CDK5R2|CFTR|CHMP2A|CLASP1|CLASP2|CNR1|DNM1L|DOC2B|EXPH5|F2RL1|FCER1G|FGR|GAB2|GATA2|HGS|HYAL3|IL4R|ITGAM|ITGB2|KCNB1|LAMP1|NCS1|NLGN1|NPPA|PDCD6IP|PLA2G6|PTAFR|RAB15|RAB27A|RAB27B|RAB2B|RAB3A|RAB3D|RAB5A|RAB7A|RAB9A|SCAMP5|SDC1|SDC4|SDCBP|SMPD3|SNF8|SNX4|STAM|STX1A|STX4|STXBP1|STXBP5|SYK|SYT1|SYT10|SYT4|SY…	DOWN	PW
response to cocaine	GO:0042220	41	41	1.14593	0.0256515	0.184726	0.296346	1	0.882	NA	ABAT|CACNG4|CCNA2|CDK5|CHRNB2|CNR1|CRH|CRHBP|DNM2|DNMT3A|DNMT3B|DRD1|DRD2|DRD4|DRD5|EFTUD2|FADD|HDAC2|HDAC5|HOMER1|HOMER2|HSP90AB1|HSPA5|HSPD1|HTR1B|HTR2A|HTR3A|MDM2|MTOR|OPRK1|OPRM1|OXTR|PPP1R1B|PTK2B|RGS4|SDK1|SLC6A1|SMPD1|SNCA|TACR3|TIAM1|	DOWN	PW
receptor metabolic process	GO:0043112	92	92	1.07002	0.0257538	0.184837	0.483282	1	0.991	NA	ACE2|ACHE|ACKR3|ADM|ALS2|AP2A1|AP2A2|AP2B1|AP2M1|AP2S1|ARFGEF2|ARRB1|ARRB2|BECN1|CACNG2|CACNG3|CACNG4|CACNG5|CACNG7|CACNG8|CALCRL|CALY|CAMLG|CAPN1|CAV1|CAV3|CD36|CD81|CD9|CDK5|CEACAM1|CLTA|CLTC|CNTN2|CXCR1|CXCR2|DNM1|DNM2|DNM3|DRD2|EHD3|EPS15|EZR|FCER1G|FNTA|FUT8|GPRASP1|GRB2|GRIA1|GRK4|GTF2H2|HTR1B|HTR2B|IL10|ITGB1|ITGB2|KIF16B|LDLRAP1|LGMN|LILRB1|LMTK2|LRP1|MYLIP|NEDD4|NRG1|NSG1|PCSK9|PICALM|PI…	DOWN	PW
melanosome localization	GO:0032400	24	24	1.25424	0.02564	0.184956	0.21888	1	0.731	NA	ARL6|ASIP|BBS2|BBS4|BBS5|BBS7|BLOC1S3|BLOC1S5|BLOC1S6|DCTN2|GPR143|MKKS|MLPH|MREG|MYO5A|RAB11A|RAB11B|RAB17|RAB1A|RAB27A|RAB27B|SHROOM2|VPS33A|VPS33B|	DOWN	PW
exocrine system development	GO:0035272	40	40	0.631208	0.010746	0.185163	0.210818	1	0.862	NA	BMP7|CDC42|CLCN2|DAG1|EDA|EDAR|EGFR|ESRP2|FGF10|FGF7|FGF8|FGFR1|FGFR2|FOXC1|IGF2|IGSF3|INSR|LAMA1|LAMA5|NFIB|NKX3-1|NRP1|PAX6|PLXNA1|PLXND1|POLB|RAB26|SEMA3A|SEMA3C|SHH|SOX10|SOX9|TFCP2L1|TGFB1|TGFB2|TGFB3|TGM2|TWSG1|WLS|XBP1|	UP	PW
aspartic-type endopeptidase activity	GO:0004190	22	22	0.813112	0.011015	0.186031	0.048725	0.70776	0.0798	NA	ASPRV1|BACE1|BACE2|CASP3|CTSD|CTSE|DDI2|HM13|NAPSA|NRIP2|NRIP3|PGA3|PGA4|PGA5|PGC|PIP|PSEN1|PSEN2|SPPL2A|SPPL2B|SPPL2C|SPPL3|	UP	PW
male gonad development	GO:0008584	111	111	0.538188	0.0108409	0.186045	0.008482	0.322329	0.968	NA	ACVR2A|ADAM15|AGO4|AKR1C3|ANKRD7|AR|ARID4A|ARID4B|ARID5B|ASPM|ATRX|BAX|BCL2|BCL2L1|BCL2L11|BCL2L2|BIK|BOK|BRIP1|CBL|CCND1|COL9A3|CRKL|CSDE1|CTNNA1|CTSV|DMRT1|EIF2S2|ERCC1|ESR1|FANCA|FGF9|FLNA|FNDC3A|FSHB|FSHR|FSTL3|H3F3A|H3F3B|HMGB2|HMGCS1|HSD17B4|ICAM1|ING2|INHA|INHBA|INSR|KDM5A|KIF18A|KIT|KITLG|KLHL10|LHB|LHCGR|LHX9|LRP2|LRRC6|MAMLD1|MAS1|MEA1|MGST1|MMP14|MSH2|NASP|NCOA4|NKX3-1|NR0B1|NTRK1|NUDT…	UP	PW
kidney morphogenesis	GO:0060993	74	72	0.577149	0.0111509	0.186111	0.367094	1	0.895	NA	ADAMTS16|AHI1|BCL2|BMP2|BMP4|CALB1|CITED1|CTNNB1|CTNNBIP1|DCHS1|DLG1|EYA1|FAT4|FGF1|FGF10|FGF2|FGF8|FMN1|FOXD1|FOXJ1|FRAS1|GCNT1|GCNT3|GCNT4|GDNF|GLI3|GPC3|GREB1L|GREM1|GZF1|HES1|HES5|HNF1A|HNF1B|ILK|KIF26B|KLHL3|LAMA5|LGR4|LRRK2|MYC|NOG|NPHP3|NPNT|OSR1|PAX2|PAX8|PBX1|PDGFRB|PGF|PKD1|PKD2|PRKX|PTCH1|SALL1|SHH|SIX1|SMAD4|SMO|SOX4|SOX8|SOX9|VANGL2|WNK4|WNT1|WNT11|WNT4|WNT6|WNT7B|WNT9B|WWTR1|ZMPSTE2…	UP	PW
spinal cord development	GO:0021510	80	80	0.566582	0.0110773	0.186343	0.171416	1	0.965	NA	ABT1|ACTL6A|ACTL6B|ADARB1|AKT1|ASCL1|BAG3|CHRD|CLN8|DAAM2|DAB1|DCC|DCTN1|DLL1|DLL4|DMRT3|DRAXIN|DRGX|EED|ERCC2|FOXN4|GDF11|GDF7|GDNF|GDPD5|GIGYF2|GLI2|GLI3|GSX2|IFT122|IFT172|INTU|LHX4|LMO4|LOXL3|MDGA1|MDGA2|MED12|MPST|MTOR|NEFL|NF1|NKX2-2|NKX6-1|NKX6-2|NOG|NOTCH1|OLIG2|PAX6|PAX7|PBX3|PHGDH|PKD1|PKD2|PLXDC1|PROX1|PTBP2|PTCH1|PTN|PTPRS|RELN|RFX4|ROBO2|SHH|SMO|SOX1|SOX11|SOX12|SOX4|SRD5A1|SUFU|TAL1…	UP	PW
metanephros morphogenesis	GO:0003338	24	24	0.776422	0.011125	0.186409	0.07244	0.828776	0.859	NA	BMP4|CALB1|CTNNB1|FGF10|FMN1|FOXJ1|FRAS1|GDNF|GREM1|HES1|HES5|KIF26B|LGR4|PAX2|PAX8|PDGFRB|PKD1|PKD2|SALL1|SMO|SOX8|SOX9|WNT4|WNT7B|	UP	PW
endocrine pancreas development	GO:0031018	31	31	0.728586	0.011015	0.186772	0.080485	0.873837	0.842	NA	AKT1|ANXA1|BAK1|BMP4|BMP5|BMP6|CDK6|DLL1|EIF2AK3|FOXO1|GIPR|HNF4A|IL6|IL6R|INSM1|MEN1|NEUROD1|NKX2-2|NKX6-1|NKX6-2|ONECUT1|ONECUT2|PAX4|PAX6|PDPK1|RFX3|SIDT2|SMO|SOX4|SOX9|WNT5A|	UP	PW
acid secretion	GO:0046717	59	59	0.594213	0.0109503	0.187167	0.0413648	0.661837	0.869	NA	ABCB4|ABCC3|ABCC4|ACE|AGXT|ANXA1|APBA1|AQP9|BDKRB2|CCKBR|CHRM5|DRD2|DRD4|GHRL|GIPC1|GLS|GLS2|GRM2|HRH2|LEP|NF1|NMB|NMU|NMUR2|NOS2|NTRK2|OC90|PLA2G10|PLA2G12A|PLA2G2C|PLA2G2D|PLA2G3|PLA2G4A|PLA2G5|PNPLA8|PROCA1|RAB3A|SLC17A7|SLC1A1|SLC1A2|SLC1A3|SLC1A5|SLC1A6|SLC1A7|SLC22A16|SLC26A6|SLC26A7|SLC38A2|SLC51A|SLC51B|SLC6A9|SLC9A3R1|SLC9A4|SNX10|STARD10|SYT1|TRPC4|TRPV1|VAMP2|	UP	PW
regulation of pri-miRNA transcription by RNA polymerase II	GO:1902893	37	37	0.642459	0.0112705	0.187372	0.128308	1	0.865	NA	APLN|ATOH8|BMP2|BMP4|BMPR1A|DDX5|FOS|GATA2|GNL3|HDAC4|HIF1A|IL10|JUN|KLF5|LILRB4|NFATC3|NFATC4|NFIB|NGFR|PDGFB|PPARA|PPARD|RELA|SMAD1|SMAD3|SMAD6|SMARCA4|SOX9|SPI1|SREBF2|SRF|STAT3|TEAD1|TGFB1|TGFB2|TP53|YY1|	UP	PW
monosaccharide transmembrane transport	GO:0015749	31	31	0.729046	0.011015	0.187519	0.027765	0.52519	0.677	NA	DRD1|HNF1A|PPARD|PPBP|RAB4B|SESN2|SLC23A1|SLC23A2|SLC26A5|SLC2A1|SLC2A10|SLC2A11|SLC2A12|SLC2A14|SLC2A2|SLC2A3|SLC2A4|SLC2A5|SLC2A6|SLC2A8|SLC2A9|SLC45A1|SLC45A3|SLC50A1|SLC5A1|SLC5A2|SLC5A4|SLC5A9|SORT1|TRARG1|TSC1|	UP	PW
myelin sheath	GO:0043209	154	154	1.02076	0.0263254	0.188304	0.506726	1	0.946	NA	ACO2|ACTG1|ACTR1A|AKR1B1|ALB|ANXA2|ARF6|ASS1|ATP1A1|ATP1A2|ATP1B1|ATP6V1A|ATP6V1B2|BCL2|CA13|CA2|CALM1|CALM2|CALM3|CANX|CCT2|CCT3|CCT5|CKB|CNP|CNRIP1|CNTN1|CNTN2|CNTNAP1|CRYAB|DLAT|DLD|DLG1|DLST|DNM1|EEF1A2|EHD3|ENO2|ERBB2|ERMN|EXOC4|EZR|FSCN1|GDI1|GDI2|GFAP|GJC2|GJC3|GLUL|GNAO1|GNB1|GNB2|GNB4|GNB5|GOT2|GPI|GSN|HSP90AA1|HSPA2|HSPA5|HSPA8|HSPD1|IDH3A|IMMT|INA|ITGB1|ITPR3|JAM3|KCNJ11|MARVELD2|MBP|M…	DOWN	PW
organellar small ribosomal subunit	GO:0000314	28	28	1.22987	0.026325	0.188618	0.21404	1	0.0013	GO:0005763|mitochondrial small ribosomal subunit,	DAP3|MRPL42|MRPS10|MRPS11|MRPS12|MRPS14|MRPS15|MRPS16|MRPS17|MRPS18A|MRPS18B|MRPS18C|MRPS2|MRPS21|MRPS22|MRPS24|MRPS26|MRPS27|MRPS28|MRPS31|MRPS33|MRPS34|MRPS35|MRPS36|MRPS5|MRPS6|MRPS7|MRPS9|	DOWN	PW
mitochondrial small ribosomal subunit	GO:0005763	28	28	1.22987	0.026325	0.188618	0.21404	1	0.00135	GO:0000314|organellar small ribosomal subunit,	DAP3|MRPL42|MRPS10|MRPS11|MRPS12|MRPS14|MRPS15|MRPS16|MRPS17|MRPS18A|MRPS18B|MRPS18C|MRPS2|MRPS21|MRPS22|MRPS24|MRPS26|MRPS27|MRPS28|MRPS31|MRPS33|MRPS34|MRPS35|MRPS36|MRPS5|MRPS6|MRPS7|MRPS9|	DOWN	PW
neuron projection extension	GO:1990138	57	57	1.10414	0.0266693	0.189807	1.523e-05	0.001158	0.851	NA	ALCAM|AURKA|AUTS2|C9orf72|CDK5|CDKL3|CPNE1|CTNNB1|CYFIP1|CYFIP2|DCLK1|DDR1|DVL1|EIF2AK4|EMX1|FLRT1|FLRT3|HSP90AA1|HSP90AB1|IMPACT|IQGAP1|ITGA4|ITGB1|LAMB2|LHX2|LLPH|MAP1B|NDEL1|NDN|NLGN3|NRN1L|NRP1|NRP2|PLXNA1|PLXNA3|POSTN|PPP3CB|PRKCZ|RAPH1|SEMA3A|SEMA3F|SEMA5B|SEMA7A|SH3GL2|SLC9A6|SLIT1|SLIT2|SLIT3|SPG11|STK11|TIAM1|TMEM108|ULK1|ULK2|USP9X|VCL|WASF1|	DOWN	PW
nuclear chromosome, telomeric region	GO:0000784	115	114	1.04248	0.0265975	0.189931	0.659769	1	0.952	NA	ACD|ALYREF|APEX1|ATM|ATR|ATRX|BRCA2|CBX1|CBX3|CBX5|CDC73|CDK1|CTC1|DCLRE1A|DCLRE1B|DCLRE1C|DDB1|DNA2|ERCC1|ERCC4|FEN1|GAR1|H2AFY|H2AFY2|H3F3A|H3F3B|HAT1|HIST1H2BB|HIST1H4A|HIST1H4B|HIST1H4C|HIST1H4D|HIST1H4E|HIST1H4F|HIST1H4H|HIST1H4I|HIST1H4J|HIST1H4K|HIST2H4A|HIST4H4|HMBOX1|KDM1A|LIG4|LRIF1|MCM2|MCM3|MCM4|MCM5|MCM6|MCM7|MEN1|MSH2|NABP1|NABP2|NAT10|NBN|NHP2|NLRP2|ORC1|ORC2|ORC3|ORC4|ORC5|PARP1|P…	DOWN	PW
cerebral cortex development	GO:0021987	107	107	1.04837	0.0266426	0.189934	0.001102	0.0314695	0.969	NA	ARHGAP11B|ARX|ASCL1|ASPM|ATIC|BAD|BAX|BBS2|BBS4|BCL2A1|BNIP3|BTBD3|C16orf45|CCDC85C|CDH2|CDK5|CDK5R1|CDK5R2|CDON|CEP120|CNTNAP2|COL3A1|CRK|CRKL|CSNK2A2|CTNNB1|DAB1|DAB2IP|DIXDC1|DMRTA2|EFHC1|EGFR|EMX1|EMX2|FAT4|FBXO45|FGF13|FLNA|FOXP2|FUT10|GART|GLI3|GNG12|GRIN1|GSK3B|H2AFX|HIF1A|HTR6|KDM1A|KIF14|LAMB1|LHX2|LHX6|LRP1|LRP6|LRP8|MBOAT7|MCPH1|MDK|MKKS|NDE1|NDEL1|NEFL|NF1|NOTCH2NLA|NPY|NR2E1|NRP1|NRP…	DOWN	PW
cyclic-nucleotide phosphodiesterase activity	GO:0004112	28	28	1.22861	0.026805	0.190454	0.003985	0.090696	0.549	NA	CNP|PDE10A|PDE11A|PDE1A|PDE1B|PDE1C|PDE2A|PDE3A|PDE3B|PDE4A|PDE4B|PDE4C|PDE4D|PDE5A|PDE6A|PDE6B|PDE6C|PDE6D|PDE6H|PDE7A|PDE7B|PDE8A|PDE8B|PDE9A|PRKAR1A|PRKAR1B|PRKAR2A|PRKAR2B|	DOWN	PW
proton-transporting V-type ATPase complex	GO:0033176	25	24	1.24879	0.026945	0.190495	0.201205	1	0.593	NA	ATP6AP1|ATP6AP1L|ATP6V0A1|ATP6V0A2|ATP6V0A4|ATP6V0B|ATP6V0C|ATP6V0D1|ATP6V0D2|ATP6V0E1|ATP6V0E2|ATP6V1A|ATP6V1B1|ATP6V1B2|ATP6V1C1|ATP6V1C2|ATP6V1D|ATP6V1F|ATP6V1G1|ATP6V1G2|ATP6V1H|CCDC115|TCIRG1|TMEM199|	DOWN	PW
defense response to Gram-negative bacterium	GO:0050829	41	41	1.14317	0.0269449	0.190811	0.119289	0.91312	0.753	NA	AZU1|BPI|CD160|CD4|CHGA|DEFA1|DMBT1|DROSHA|GSDMD|HIST1H2BJ|HIST1H2BK|HMGB2|IL12B|IL6|IL6R|IRGM|LTF|LYPD8|LYZ|LYZL4|MR1|NOS2|OPTN|PRB3|PYCARD|RARRES2|RNASE2|RNASE6|ROMO1|RPL30|RPS19|SELP|SERPINE1|SLC11A1|SPACA3|SPACA5|SSC5D|TLR4|TLR9|TNFRSF14|TUSC2|	DOWN	PW
positive regulation of cation transmembrane transport	GO:1904064	122	122	1.04205	0.0269391	0.191088	0.260775	1	0.998	NA	ABCC8|ABL1|ACTN2|ACTN4|ADRB2|AGT|AKAP6|AKAP9|ALG10B|AMIGO1|ANK2|ANK3|ANO6|APLNR|ARC|ARF1|ATP1B1|ATP1B2|ATP1B3|BAX|BDKRB1|CACNA2D1|CACNB2|CACNB3|CACNG2|CACNG3|CACNG4|CALM1|CALM2|CALM3|CAPN3|CASQ1|CD19|CHCHD10|CHP1|CNKSR3|COX17|CTSS|CX3CL1|CXCL10|CXCL11|DMD|DNM2|DRD1|DRD4|EDN3|EHD3|EPHB2|F2R|F2RL3|FGF14|FLNA|FXYD1|G6PD|GAL|GJC2|GLRX|GPER1|GSTM2|GSTO1|HAP1|HSPA2|HTT|JPH2|KCNA1|KCNC1|KCNC2|KCNE1|KCNE…	DOWN	PW
cardiac muscle cell action potential involved in contraction	GO:0086002	37	37	1.16112	0.0271233	0.191438	0.377644	1	0.868	NA	ANK2|ATP1A1|CACNA1C|CACNA1D|CACNA1G|CACNA2D1|CACNB2|CAV3|FGF12|GJA1|GJA5|GJC1|GPD1L|KCNA5|KCND3|KCNE1|KCNE2|KCNE3|KCNE4|KCNH2|KCNJ2|KCNJ3|KCNJ5|KCNJ8|KCNN2|KCNQ1|NEDD4L|NUP155|PKP2|RYR2|SCN1A|SCN1B|SCN2B|SCN3B|SCN4B|SCN5A|SNTA1|	DOWN	PW
vacuolar lumen	GO:0005775	154	154	1.01983	0.0271849	0.191555	0.0564789	0.58202	0.831	NA	ACAN|ACLY|ACP2|ACTR10|ACTR2|AGA|AGRN|ANXA2|APOB|ARG1|ARSA|ARSB|ASAH1|ATP13A2|AZU1|BCAN|BGN|BPI|C3|C6orf120|CAP1|CBLIF|CCT2|CCT8|CD74|CHID1|CPPED1|CREG1|CSPG4|CSPG5|CTSA|CTSB|CTSC|CTSD|CTSF|CTSK|CTSL|CTSS|CTSV|CUBN|CYB5R3|DAPK2|DCN|DEFA1|DNAJC3|DPP7|DSN1|DYNC1H1|FABP5|FAF2|FASLG|FMOD|FRK|FTL|FUCA1|FUCA2|GAA|GALC|GALNS|GBA|GCA|GDI2|GGH|GLA|GLB1|GM2A|GNS|GPC1|GPC2|GPC3|GPC4|GPC5|GPC6|GRN|GUSB|GYG1|H…	DOWN	PW
[truncated: 8,004 more rows]

## Sheet: PW_WITH_cell_corr
Name	ID	NumProbes	NumGenes	RawScore	Pval	CorrectedPvalue	MFPvalue	CorrectedMFPvalue	Multifunctionality	Same as	GeneMembers	Direction	Origin
[truncated: 8,912 more rows]

## Sheet: NBB_no_cell_corr
Name	ID	NumProbes	NumGenes	RawScore	Pval	CorrectedPvalue	MFPvalue	CorrectedMFPvalue	Multifunctionality	Same as	GeneMembers	Direction	Origin
[truncated: 8,956 more rows]

## Sheet: NBB_WITH_cell_corr
Name	ID	NumProbes	NumGenes	RawScore	Pval	CorrectedPvalue	MFPvalue	CorrectedMFPvalue	Multifunctionality	Same as	GeneMembers	Direction	Origin
[truncated: 8,956 more rows]
