# Supplementary material for: Common gene expression signatures in Parkinson’s disease are driven by changes in cell composition
Source: Acta Neuropathol Commun. 2020 Apr 21;8:55. doi: 10.1186/s40478-020-00932-7 (PMC7175586; doi:10.1186/s40478-020-00932-7)
Supplement: Supplementary file 7 — Additional file 7. Read count matrix. [file 40478_2020_932_MOESM7_ESM.csv]

genes	PD-36	Ctr-23	PD-42	Ctr-24	PD-38	Ctr-25	PD-39	Ctr-26	PD-40	Ctr-27	PD-41	Ctr-28	PD-37	Ctr-29	PD-43	Ctr-30	PD-44	Ctr-31	PD-45	Ctr-32	Ctr-33	PD-1	Ctr-11	PD-2	Ctr-4	PD-6	Ctr-7	PD-9	Ctr-3	PD-5	Ctr-10	PD-8	Ctr-1	PD-4	Ctr-5	PD-3	Ctr-9	PD-7	Ctr-14	PD-10	Ctr-6	PD-12	Ctr-8	PD-13	PD-11	PD-15	PD-16	PD-17	PD-14
ENSG00000000003	507.898846	558.588198	496.163877	434.875923	548.31167	553.192459	663.265071	477.085386	597.643383	412.723321	475.822203	658.13222	577.175577	553.073422	512.864983	618.965362	463.445699	738.942917	450.915279	696.565413	481.838609	615.414248	347.850699	620.623405	279.837511	520.394654	496.000269	753.822094	406.061742	523.628272	358.203632	354.06279	476.595973	581.405277	552.740667	390.12378	536.665014	512.78427	537.771745	513.983196	354.190251	458.976834	544.954024	468.989265	552.706127	308.304656	343.571084	529.677842	432.844239
ENSG00000000005	0	8	9	3	8	2	5	3	5	6	2	8	7	4	6	3	6	4	1	6	7	3	1	11	3	3	6	5	6	4	5	6	3	4	5	3	3	3	4	6	4	4	4	8	4	4	4	4	6
ENSG00000000419	478.11019	763.000001	955.000001	667	851	966	914	612	957	556.000001	919	333.000001	1263	593.000001	1152.999999	849	666.000001	1753.000001	786	1298.000001	400	387	355.999999	427	946	482.000001	385.000001	361.999998	373.000001	410.000001	575.999999	729	317.000001	307.999999	267	730.08767	333.000001	377	492	693.000001	1056	394	821.118048	581.999999	370.203697	921.999999	456.999999	453.999999	276.099172
ENSG00000000457	516.172858	705.236167	364.409879	575.212166	636.061936	755.627322	544.922732	613.107918	720.458774	470.986043	731.085018	544.947806	779.805017	681.051462	658.407273	619.287642	690.414587	628.772273	724.32615	753.50372	403.486357	468.93396	537.417912	610.880166	720.254214	644.717254	522.168178	536.830103	561.913581	571.000549	554.739725	559.413871	519.847898	578.040241	357.917533	705.929332	530.627611	571.09106	511.330358	624.470033	629.934909	472.67653	843.152571	633.5114	575.74381	460.684215	527.115239	611.305542	379.90838
ENSG00000000460	290.401395	253.423129	168.842862	240.361036	210.274154	141.798818	188.745865	247.091627	174.43545	155.574099	233.566538	163.504196	176.874581	189.683733	161.216822	165.456944	199.218286	177.097619	247.047018	198.392509	163.08462	222.393341	224.487665	269.886446	151.030656	203.945389	184.682495	156.207463	200.110763	221.121745	141.170827	188.430711	162.576941	255.967636	119.0039	211.389745	206.229303	194.611751	180.421623	225.118511	138.499423	198.873519	202.486198	213.597426	224.872601	143.552941	199.562849	266.217419	152.255644
ENSG00000000938	200	75	58	156.000001	122	120	219	93	68	60.999999	80	377.999999	138	166	66.000001	81.000001	133.000001	49	94	224	119.999999	133.999999	249	117	244.999998	75	147	323	50	144	122.000001	99.999999	134.000001	119	371.000001	51	105	190	93	60	51	113	34.999999	100.999999	127	87	66	153	106
ENSG00000000971	1130.496692	940.168698	1269.684826	670.965823	2165.978073	631.147206	6635.380678	776.139681	1004.941136	486.954526	1027.209257	3083.602342	1913.737934	1131.4141	511.015677	1357.960331	878	810.026097	973.997818	2322.705414	1732.435339	5969.780704	3286.236843	1688.112285	1286.357166	775.151391	1140.27977	2648.717156	879.450825	3457.527713	716.039269	660.110086	2290.56121	1283.914707	1883.20521	427.025946	819.403802	874.057879	985.096288	569.95393	500.85616	554.171245	347.280584	624.45892	1627.231986	651.999999	1541.500808	1974.20405	1056.214296
ENSG00000001036	555.75525	1102.212231	546.841248	562.613098	748.94112	683.999385	773.852747	567.461599	653.025039	517.317401	661.182664	543.397611	669.884014	465.973586	640.691114	639.49278	496.192932	646.794962	580.013512	724.581225	429.360165	529.185397	382.49369	547.47282	564.265998	517.768272	493.23675	503.428175	461.044855	568.510464	370.992077	443.017064	375.846081	449.642873	425.591928	575.731134	391.941712	525.806143	465.232576	840.577421	497.73931	484.731343	518.734335	453.154225	502.83073	344.174882	417.351402	503.962071	403.3572
ENSG00000001084	1504.991673	3704.530003	1457.469043	1868.248491	1799.809338	2307.717674	1694.911295	1908.940169	2283.017653	1381.127339	2690.216221	1738.203735	2414.441447	1705.359688	2222.392272	1969.101131	1925.57339	1981.004401	1835.30452	2208.054926	1080.086529	1065.699476	1031.254715	1482.010783	1716.935657	1551.877439	1309.148003	1865.370992	1393.096472	1687.870211	1389.25059	1847.861353	1102.997364	1497.827416	1693.18391	2071.488023	1605.098324	1810.032513	1467.330581	2561.211516	1963.117332	1444.618126	1893.1309	1514.646954	1491.41156	915.026616	1092.200872	1324.43835	1317.126578
ENSG00000001167	920	1435	692	1298	1095	1221	1270	1071	1230	1020	1225	1016	1097.974973	959	1058	1087	1135	615	990	1199	1047	1132	874	1094.893694	1121	1067	1063	1022	894	1108	873	1109	874	1420	1373	1136	899	1064.919093	910	1106	1056	1089	1137	1267	964	1120	1004	1174	942.90671
ENSG00000001460	698.459379	583.616462	410.959946	789.145312	661.491316	655.435865	916.75269	815.309043	620.076764	670.108111	868.752161	452.091802	487.058287	719.92261	691.81532	746.197773	720.625573	336.961475	833.570754	655.886501	691.152065	589.197914	621.964335	654.470463	693.731845	729.932902	588.840501	388.391411	672.554732	719.33824	543.260046	798.580898	565.105848	702.572	400.224893	727.161579	526.294958	654.069462	707.983225	673.06376	745.052621	824.43674	852.896215	735.840363	662.247221	656.454798	714.8963	773.546471	619.866236
ENSG00000001461	4849.866667	8343.575307	2845.140828	5067.44748	4835.231267	6167.494657	4519.192963	5059.628064	5925.987845	4056.573984	7396.219007	2867.855035	4160.257157	4849.546533	6030.10465	5560.59199	5059.596978	2601.984632	4312.131597	5388.816776	3128.73299	3067.987047	3286.183626	3777.940674	6139.021733	4981.963664	4174.529438	3080.949451	3194.644244	5614.213649	4477.15099	6362.33172	2376.593245	4233.83492	2721.543206	7137.883981	2660.704069	4762.887683	3413.824173	7442.331464	6884.766469	4794.842664	6580.562291	4883.402224	3389.809777	3765.664786	3268.779318	3600.780294	2296.454041
ENSG00000001497	710	876	301.999999	618	679	690	638	798	740.999999	580	874	860	413.999999	611	706	657	677	324.000001	773.000001	674	701	643	922	852.999999	678	680.999999	706	771	793.000001	745.000001	567.000001	650	791	812	646.999999	847	866.000001	669	758	966	587	747	672	635	688	826	892	868	766
ENSG00000001561	2292	5317	4341	3140	3619	3699	3646	2497	4498	2469	4229	1474	6090	2740	4140	3475	3032	5497	2506	4621	1565	1778	1356	2412	3141	2259	1917	1592	1760	2199	2092	3240	1226	1815	1502	3498	987	2462	1784	4762	4015	2162	3692	2754	1986	1933	2037	2230	1308
ENSG00000001617	198	77.558672	167	211.999999	302	173.786345	429.999999	150	104.999999	200.000001	211	274.042139	207	223	118	124	161	65	121.000001	329.999998	188	282.999999	281.000001	223	323	251	180.999999	319	86	194.000001	132.000001	234	174	211	266	105	169	135	158	103	134.999999	166.608568	119	327	232	110	139.000001	233.999998	104
ENSG00000001626	146.028685	226.117386	34.815737	125.218273	89.494776	84.799457	104.489792	132.852138	80.056585	94.528685	158.921307	135.042596	38.662843	84.200959	81.764111	70.105057	108.764586	37.120951	95.49535	56.867301	126.227664	107.215244	129.897467	117.920183	36.569133	111.846944	137.002482	106.261873	112.499059	160.528609	103.784973	114.756554	111.512718	175.955242	87.412312	138.703986	100.434323	119.552381	91.966168	156.11946	62.545314	126.327388	102.837226	111.436161	90.343378	104.314631	121.350645	129.589171	110.308973
ENSG00000001629	3694.727943	6348.366574	4208.999999	4549.000001	4209.561909	4775.933019	3831.875946	4004.225798	4644.723506	3233.381177	5811	3537.447762	5314.680071	3945.818394	4566.208193	3883	4313.633338	5702	3518.423121	4971.000001	3272.70051	3601.800821	2663.13866	3844.563172	3851	3779.379936	4034.110134	4464.073985	3214.102005	4339.789447	3607.718875	4042.373238	3212.334654	4325.000001	4874	4413.608592	4186.789548	4942.636942	4029.685406	5622.117232	4493	4097.033967	4623.346811	4377.847732	3780.76247	3038	3246.252058	3843.974493	3497.060399
ENSG00000001630	2640.638124	5103.839772	7605.302768	4311.495639	5974.7396	6162.976325	6013.377799	3739.665578	7270.402094	4627.245616	6738.831454	1919.402816	7633.145874	3851.918525	7792.08738	5825.924702	4227.394867	7910.52033	4551.778414	8401.921165	2273.385916	2104.040444	1764.986961	3522.726295	4508.237726	3525.606438	2990.554102	2880.627048	2950.870105	3471.838336	3563.556447	4516.929849	2046.896729	1882.180242	1984.255967	5607.989752	2170.833306	3170.328609	2873.74984	6524.836302	6693.196242	3290.263799	5414.794826	4413.261233	3373.093659	3817.63093	2870.816651	3151.973719	2209.258277
ENSG00000001631	2062.119209	2145.03731	1878.199388	2120.131029	1990.613397	2048.910636	2332.312755	2030.315461	2137.514946	1861.740086	2309.456809	1362.696191	2282.006395	2077.151746	2013.510508	2005.238586	2199.632855	2200.501457	1931.47666	2391.528786	1728.694255	1832.703151	1634.778841	2001.935553	2022.471142	2042.68009	1767.640534	1541.419643	1801.599024	1835.485498	1681.811741	1957.786348	1618.873328	1851.484606	1348.434341	1937.699832	1617.708069	1719.967277	2016.063017	1964.678843	2053.403035	1951.295658	2175.332209	2202.066302	1886.588956	1984.759971	1943.426401	2011.788866	1393.866073
ENSG00000002016	742.172402	378.79616	210.398313	425.154541	431.454442	278.007767	334.397484	538.043592	301.102039	589.369908	577.019677	596.694139	170.617348	438.440214	309.13624	296.502008	456.166308	130.548802	480.514172	313.564865	664.729064	670.335734	656.514404	721.667979	316.545672	714.492732	579.878024	472.16409	519.081341	523.805779	351.48546	389.132035	459.982745	758.266199	443.718291	466.879083	445.111748	556.01528	599.974176	444.53024	215.749722	857.570573	347.809771	672.013883	705.816472	627.265659	757.268526	948.3484	719.387792
ENSG00000002079	15	35.999999	5	25.999999	23	27.999999	15.87679	23.999999	23.000001	15	17	53.999999	4.999999	18	15	14	24	1	18.000001	11	50	26	28.000001	28.000001	15	25	22.000001	44	35.999999	34.000001	20	29.000001	36.999999	56	25.999999	33.999999	38	26.999998	28	20	10	30.999999	30.999999	30.999999	32.000001	29.091046	35	34.999999	56
ENSG00000002330	634.875701	933.708097	1107.978941	796.766233	987.826638	1057.820141	971.86697	795.79204	1309.906924	677.902792	1081.869419	599.874763	1642.911759	832.876353	1319.915541	1008.947728	763.845874	1597.954077	962.809484	1355.944787	824.860952	635.7692	517.871108	723.851876	1017.762553	768.806717	652.835808	917.853216	793.875166	783.859872	639.910625	834.80538	824.729596	761.610749	1115.83735	1143.660163	884.792353	951.852208	921.786979	987.889466	1372.87672	826.725883	1219.885911	868.895397	754.77248	1020.853194	681.703913	743.755558	749.873312
ENSG00000002549	1551.999999	1385	1892.997648	1390.996041	2137.999999	1808.992297	2462.000001	1048	1357.999999	878	1787	1492.999999	1543	1112.999999	1333.999999	1181.000001	832.000001	1361.000001	1236.999999	2234.999374	1174	602.997491	962.000001	801.999999	2975.996753	806.000001	1003	1636.000002	765	1202.999998	1024.000001	987	980.987953	678	1113	1000	909.99864	989.999998	845.000001	1586.000001	1062.995795	693	1031	574.999999	1456.99521	1009.999999	974.000001	844.966777	915.000001
ENSG00000002586	1391.000001	1655.000002	1548	732.999999	1040.000001	957.000001	1783	818	1362.999998	888.000001	854	1261.999999	1443.000002	1290	1129	1196	675.000001	611.999999	966.999999	2202	1236.000002	1447	955.999999	1159	1126.999999	975	1407	2983.000001	711.999999	1421.999999	640.000001	1201	1866	622	1379	842	1526	992	1399.000001	833	668	481	469.000001	737	804	426	976.000001	795.000001	609.000001
ENSG00000002587	308.000442	209.730011	190.134738	247.517779	238.789927	250.519311	260.119126	256.534606	238.069418	195.155608	348.10807	218.453669	214.971103	248.986639	292.629628	203.536811	321.904383	221.769292	265.291273	265.98479	241.488263	307.159267	404.832477	259.126902	346.207554	350.739767	265.704885	165.448482	334.099241	311.009963	304.811421	246.219975	249.738517	287.602712	142.7251	291.962113	223.261945	215.189511	313.997224	177.872909	419.109308	285.749901	327.664378	288.075704	222.740695	259.61379	303.361504	375.419614	224.234819
ENSG00000002726	11.141129	12.278153	3.112238	11.168978	7.063631	9.255106	5.396218	14.438105	6.093519	14.418464	10.044875	13.248381	4.072054	11.281538	4.107629	7.080258	7.026399	4.134121	11.280705	7.189473	15.181997	14.153875	18.257417	7.161415	7.106026	16.36912	17.183831	15.356211	6.075775	4.049678	11.229806	6.057624	19.446872	12.451555	6.076259	6.075196	9.19451	9.200813	9.194436	9.109007	8.038802	7.091088	5.135115	7.129554	20.659396	12.163478	13.380191	13.428143	15.274212
ENSG00000002745	27	46	51	45	85	134	74	35	138	47	58	20	158	29	107	93	63	156	32	51	37	48	30	45	109	46	41	12	64	72	92	98	31	19	14	58	19	20	31	47	73	33	109	58	37	36	32	18	15
ENSG00000002746	4981.923223	4481.477454	2644.699818	7096.874964	5337.960977	6307.490888	5864.683349	5702.228811	5892.753484	5042.193776	6523.118307	1939.109112	5416.314031	5506.899096	7291.280284	6543.079313	7924.569957	3711.228204	6089.308244	6235.31281	3964.953686	2853.489226	3762.756828	4615.653568	8149.48975	5812.987542	3762.280343	1662.671584	4417.906848	3731.070898	5275.471587	6638.067743	3547.103162	3355.999918	1469.147948	6797.601865	3802.521288	3705.992108	5036.355249	4553.135268	8493.167642	4630.798923	7845.905665	6326.551771	4175.524202	6856.702482	5733.62542	4741.978551	3518.047775
ENSG00000002822	665	750.000001	389.934152	740.999999	807.989034	851.999999	675.000003	730.999999	897.000002	525.000001	766.000001	571.000004	574.999999	668.000004	881	751.999999	744	538.000001	776.999998	788.999999	599.999999	684.000001	851.000002	869.959671	951.976768	676.868352	755.000002	673.999999	751	872.920532	766.999999	858.798063	801	836.000001	738	893.000002	854	725.953424	781.780646	733.999998	955	668.999999	842.933262	718.000001	693	837	702.999999	822.972475	632.999999
ENSG00000002834	3487.837785	3257.420136	2221.959275	3616.922171	3769.567372	4406.985291	4377.845767	3715.798403	4418.999776	3299.999847	3584.387165	2870.414432	2703.729097	3709.625049	4452.051505	4213.423383	4218.176424	2007.304554	3475.445857	3961.292491	3791.886384	3584.340163	3032.275636	3619.731542	4415.043632	3631.617529	3878.803063	3463.969459	3375.372887	3240.913159	3183.104102	3498.377905	3744.596608	3618.873116	4205.844473	4326.597695	3551.008195	4084.224757	3407.748755	2962.574026	4768.253789	3357.457905	5199.432784	4011.520833	3135.470462	3890.746932	3664.511919	3619.563751	3435.094911
ENSG00000002919	517.015628	662.552818	923.727894	727.03683	821.25039	738.058619	799.929554	557.763955	838.318596	523.629887	891.746808	503.439742	1057	605.5393	828.336231	730.323014	706.323487	1164.465334	539.865813	920.3736	623.181988	491.013846	418.323847	443.136881	799.287108	591.473776	491.083076	599.432633	442.278227	550.019576	541.141061	660.215269	460.824303	541.335496	590.603713	690.385274	491.441596	578.58282	499.805585	653.377526	840.156659	487.653919	763.757141	619.515878	415.456653	608.921781	505.296116	507.420697	525.68157
ENSG00000002933	504	356	429	229	510	331.000001	589.000001	327	254	239.999999	320	484	342	238	215.000001	210.000001	209	142.000001	183	288.000001	303	211	351.999999	320.04841	280	228.000001	513	517	274.999999	188.999999	175	201.999999	361.999999	246	361.000001	165.000001	339.225783	400	228	240	115	254	157.999999	158.000001	409.454137	224	293	368	295.999999
ENSG00000003056	2184.139146	2657.400309	2756.453587	2670.058411	2970.785026	3301.77037	3335.603169	2241.862227	3687.511286	2198.920654	3098.313545	1488.794792	3380.484644	2383.207118	3701.065984	3126.694584	2689.300728	2973.949268	2905.037312	4102.500471	1624.807939	1539.903626	1468.980543	1795.991989	3475.846182	2034.094971	1926.380023	1541.383707	1941.580111	1971.001568	1913.870982	2640.247302	1428.349303	1395.415534	1266.199285	2507.910717	1545.181343	1886.68974	1836.691963	2424.936182	3545.720807	1594.319703	2806.358408	2062.793583	1989.015958	2097.367235	1826.549941	1691.086699	1255.535672
ENSG00000003096	216	356.829956	663.944569	262.124745	469.439822	467	468.147561	235	448.000001	354.440326	428.618305	112.144117	602.919645	292	481.515349	397.277301	280.468395	662.999999	268.999999	413.999999	165	181.911444	97.088471	191.61492	374.157433	206.854037	177.999999	91.984355	182.645457	140.903033	266.645302	385.875417	102.554791	121.812794	118.794519	363.664975	136.425509	207.999998	207.082588	336.000001	386	187.381514	371.353717	233.706867	156.266507	300.856927	189	219.406918	122.411334
ENSG00000003137	474	775.999999	323.999999	1106	593	1082.000001	648.000001	618	922	546	827	319	872	775	1289.000001	991.999999	1168	535	1107.999999	621	675	1530.000001	355.999999	638	1498	578.000001	410	231.999999	603.999999	852.999999	672	1112	396	527.000001	218	966.999999	488	782	503	528	1428	648	1086	677.000001	897	640.999999	805.000001	581	532
ENSG00000003147	1030.538241	1462.681766	2034.953239	2171.875296	1788.791355	1914.827116	1611.902099	1612.924851	1951.549552	1073.152407	1926.043832	894.429136	2670.134201	1494.09477	2317.206692	1859.932073	1748.147378	3681.532915	1682.300894	2585.057559	1053.727801	937.018733	1226.382555	1386.817824	2250.948389	1217.347525	1179.428863	1197.142954	1771.470441	1412.04448	1615.771914	1686.457339	1681.372091	1016.286943	845.965809	1762.122422	1978.892776	1179.771166	1792.348638	1487.597407	2539.827391	1228.836182	2129.998212	1558.279249	1523.490943	1567.736381	1441.01959	1496.838709	915.289856
ENSG00000003249	658.969581	525.017695	317.091883	759.465887	761.694733	815.03847	926.259476	943.753249	961.721156	748.124018	856.846109	736.898597	668.074248	1008.071315	1178.517496	870.79923	853.584845	505.473919	991.967057	872.08271	1271.415868	964.539734	932.181763	1132.861982	1080.094671	1097.98271	932.001836	809.649471	961.583874	1317.618338	886.062957	952.913457	1219.946767	1073.591864	893.741715	1071.521925	1359.405965	1079.098926	1288.786733	868.09154	1534.443369	1017.172826	1495.052992	960.747359	1045.0735	956.188937	1061.559668	966.379948	975.247961
ENSG00000003393	3071.378809	3169.580439	1828.889469	3703.714459	3197.59629	3653.332647	4225.064839	3380.1226	3959.562667	3250.087208	4206.636209	1637.481398	3335.595709	3367.791279	4104.656795	3858.590742	3974.604348	2196.530113	3833.853321	3831.64565	2290.775134	1850.927969	1961.669747	3115.106783	4301.215996	3603.450112	2534.150792	1557.72895	2638.545459	2269.006819	2919.951093	3605.668328	2209.397829	2481.361016	1507.20208	3722.221718	2003.771437	2458.704877	2836.532277	2847.990102	4394.187052	2884.068582	4267.882427	3476.647655	2608.06175	3309.328926	3427.206489	2778.148469	1708.463405
ENSG00000003400	422.687657	263.136652	230.061039	227.580554	339.28098	298.749118	421.704217	372.035285	255.846951	259.034842	267.965407	594.874605	203.131186	330.452214	241.481694	233.439482	243.228828	216.277008	295.596623	234.793765	476.054023	448.646209	505.767702	366.58165	230.997872	288.677336	418.625062	441.788733	303.813579	365.949772	213.988362	170.004161	316.654431	373.422108	449.943269	270.785934	256.936071	273.506117	266.486549	259.401384	215.861448	387.06664	239.489257	275.701743	305.693836	315.910408	360.833762	409.055798	318.037175
ENSG00000003402	6426.076208	5974.972461	2358.731578	4874.46817	3734.655327	4007.926983	5709.720305	5742.4585	3488.573285	4449.181686	4565.047659	7022.831487	2122.541444	5028.032562	2732.215019	3466.938849	4603.200566	1526.164479	4751.712953	3213.696608	6511.697236	6748.646038	6917.998554	7032.37697	3370.329581	5833.101247	6003.897192	6743.257031	5678.506408	5991.911702	3963.644126	3812.461924	5553.048395	7129.408146	6163.019716	4280.147301	5754.352408	5490.648089	5264.382433	4529.073053	2259.71415	6486.286045	4663.840586	5245.843327	5626.881107	4135.383017	5740.377567	6822.417959	5843.925503
ENSG00000003436	3472.576923	2734.19394	1007.588183	2802.259511	1954.862213	1869.548813	2885.342047	3103.117107	1792.084371	2578.192095	2346.201578	3360.826327	890.459916	2734.756659	1420.873338	1806.436094	2825.775845	579.981352	3020.827874	1431.717779	4150.816893	4511.387777	4628.721032	4727.364078	1744.730495	3674.572641	3330.835953	3433.353264	3683.212628	3644.751388	2236.158485	2174.785024	3952.147208	4324.855695	2752.972119	2387.737873	3956.533483	3171.085343	3507.432127	2333.4043	1047.633755	3769.223353	2595.087837	3117.586746	3673.372503	2730.667592	3847.83291	4459.192842	4126.843216
ENSG00000003509	609.580821	580.345401	758.27282	775.655011	758.742218	684.849512	919.210879	668.014887	708.015505	694.225268	820.871593	415.478086	830.858086	640.432052	784.930577	688.193423	704.924012	732.828631	811.072009	779.693165	587.280914	433.449317	525.058925	688.56222	791.697938	641.822368	512.42898	296.873687	678.169251	563.650622	649.517363	738.975769	479.744777	500.791255	301.897105	652.634176	516.869693	437.097636	637.859176	678.123368	795.944209	573.747794	827.912471	737.436979	578.972891	817.84958	673.791437	632.858131	436.081242
ENSG00000003756	4126.292681	3938.235764	2304.877131	3870.92846	3530.402766	3229.381139	3978.326529	4448.874782	3773.794094	3646.502575	4580.160086	3779.414492	3266.685446	3405.459424	3557.08509	3529.758968	4087.076559	2632.049347	4152.28492	3880.729711	3533.369613	3488.470886	3612.055443	4395.393813	3041.80223	3885.888652	3731.079441	3126.732713	4029.131148	3860.291752	2775.862546	3696.020344	3168.129642	3736.537444	2603.132287	4297.453667	3481.391448	3559.07005	3747.23487	4220.681743	3394.624605	4230.668649	4118.743133	4552.655683	3936.149966	3743.843336	4422.9523	4407.717846	3011.380181
ENSG00000003987	1308.548834	2644.490894	2233.946504	2519.457989	2679.700734	3048.600369	2159.562537	1932.395881	3131.829041	1810.521948	2582.490516	632.744057	3310.674956	1764.753427	3528.666767	2883.744405	2444.439025	3794.854435	2240.84952	3266.60223	883.863712	741.384381	934.336715	1169.355758	3211.730891	1417.004557	1250.803633	527.94148	1703.670696	1455.439522	1766.808387	2715.528438	1018.604605	975.405205	417.182969	2721.627304	1046.798762	1095.847703	1352.680374	2508.323382	3266.487959	1136.643873	2999.363106	1816.275336	1157.800802	1952.480935	1489.401132	1256.238728	760.602969
ENSG00000003989	1412.415313	3490.864662	2201.900465	2490.217958	2484.568871	1131.17354	7374.658348	1389.57266	1327.000041	2194.451209	1319.726854	2669.494915	1540.772896	1844.795831	1029.005518	1714.637632	1455.446695	715.863125	1372.778322	3511.173498	2465.14581	3663.691082	834.917541	2411.285497	670.368359	2486.439144	1515.554973	4337.349247	1153.61915	2121.306077	1012.102238	1041.013005	1120.220512	1670.961815	2390.386215	558.362527	1915.495252	2259.700741	1130.133111	900.951144	597.891887	1616.242368	1372.734853	2944.998217	3510.311658	457.498281	1272.624953	3343.327648	1884.97605
ENSG00000004059	1179.383159	2112.33614	2480.765788	2280.691019	2841.318879	2978.646908	2256.067617	1785.097274	3422.441786	1515.521971	2526.679821	787.312468	4050.283098	1586.123102	3716.318749	2801.483731	2104.003326	4551.812055	2045.964246	3486.15146	1222.673227	704.339819	961.161999	1037.974001	2948.457071	1315.822468	1080.102882	893.072869	1399.157909	1386.433634	1975.537689	2233.18402	1095.603129	926.32692	1010.456437	2413.061777	1222.043191	1075.999944	1371.946649	2125.485478	3845.78947	923.856471	3019.998792	1629.16269	1060.390748	2068.227473	1335.650798	826.885542	1033.238073
ENSG00000004139	1439.1781	1186.195933	438.011319	1142.306338	1142.99905	1348.864576	1164.625618	1446.145209	1304.823902	1060.410249	1213.043036	1634.865877	761.90143	1398.29758	1346.496124	1316.265764	1346.840098	551.902947	1397.245439	1178.372733	1660.022136	1533.631854	1559.963311	1783.913621	1384.076198	1515.892912	1505.490327	1717.109858	1645.587279	1738.674625	1224.236774	1297.503099	1952.81939	1926.458726	1798.948497	1548.565082	1848.397435	1592.80224	1586.145932	1270.185113	1186.0764	1424.150711	1545.172998	1523.123708	1651.200264	1318.942741	1545.496311	1695.948279	1753.292339
ENSG00000004142	1064.344884	1503.940886	1223.333108	1625.024818	1570.984277	1946.53384	1592.58636	1327.268979	2035.913443	1060.222133	1833.804775	1045.23906	1660.333779	1287.205279	2134.068397	1770.59886	1598.898068	1721.527564	1676.439857	2011.976227	1148.938923	985.508848	911.674277	1111.148463	1870.435384	1330.956215	1022.774919	1245.529388	1254.085958	1394.082596	1399.444168	1579.494144	1168.635508	1232.169866	1621.436195	1940.150224	1349.100282	1331.467061	1234.094145	1460.51038	2241.298625	1057.873504	2085.017724	1331.008452	1146.591318	1215.211381	1070.084919	1099.81617	1084.179067
ENSG00000004399	1408.165172	1981	450.000001	1479.000002	1839.000001	2059.000001	2273.999999	1931	1903	1542	1975.999998	2133.000001	1004	1646.000001	2043	1887.000001	1596.999999	838.000001	1713	1892.000001	1724.000001	1751	2297.999999	1756	1875	1592.000001	2158	2107	1649.999999	2132	1271.999999	1600.000001	3007	2269	2055	2442.999999	1853.999998	1839.324074	1890	2139.999999	2097	1854.999998	2774.000001	1795	1754	2022	1783.000001	2007	1578.999999
ENSG00000004455	1250.983279	1578.131964	1570.632595	997.381688	1470.999999	1178.000158	1645.084444	1158.322983	1172.104888	892.432239	1682.77535	1249.571219	1378.587095	1045.533912	1177.961974	1073.305193	1045.372912	1435.007011	1179.550385	1497.260281	1055.364544	1034.831802	1110.020724	1062.599815	1356.676698	959.725544	1052.001321	1168.132043	973.878932	1130.382605	865.52252	1191.000001	964.200149	1020.39188	1061.092788	1090.023179	1088.653083	1102.32367	1036.936123	1492.124404	1049.99646	1052.718839	945.427309	936.134609	1216.097417	1008.92484	1016.861763	1138.08709	945.753673
ENSG00000004468	279.773952	823.511933	205.365739	307.640171	263.738205	540.600582	238.976289	333.05158	354.099875	198.521742	529.070533	732.303569	178.296875	226.753514	380.560921	309.876859	362.054035	275.051417	441.549499	334.602175	270.369456	130.643997	206.629057	252.589239	178.092323	181.978933	256.383007	619.527831	451.771709	443.208487	250.945954	354.934021	388.454912	427.514914	440.950318	438.316607	646.531831	297.34092	273.400457	531.288144	167.692231	186.861399	536.626389	208.647405	211.739937	133.529845	186.280286	186.912197	244.410531
ENSG00000004478	5575.44025	4001.538053	10491.99858	5329.82849	6260.110884	5143.65926	9041.906801	4842.284544	6117.466028	7020.998756	7890.287548	1525.1888	6988.999276	4779.563631	6597.765271	5693.994845	5038	4950.162195	5184.998935	6440.141256	6772.722736	6898.53328	2079.17463	3777.911989	6008.943511	5161.542317	4343.517572	1452.647957	3377.950405	3210.960062	4977.784218	5360.791176	2010.500131	2534.637569	2966.980232	4936.445049	1947.427776	3982	4076.999188	4921.994704	7026.997447	6919.89955	5254.900297	5885.997448	4126.417298	8698.37662	5333.573425	4640.02065	6728.986538
ENSG00000004487	2174.999999	2744	2749.999998	2910.999999	2778.000001	3465	3403	2471	3524.999999	2407	3274	1521	3678	2665	3716	3242.000001	3067.000001	3938.000001	2825.999999	4012.999999	1689	1675	1553	2252.999999	3560	2521.000001	1927.000001	1993.000002	2108	1918.999999	2322	2858.999999	1964	1767.999999	1658.000001	2738	2348	1966.000001	2535.332193	2446	3651.999999	2048	3354	2833	2266	2485	2174	2284.000001	1770
ENSG00000004534	2330.581674	2149.708059	1153.711625	2203.882929	1975.719039	1979.207018	2520.625227	2513.637285	1926.331143	2469.832274	2551.381417	2560.278113	1330.6486	2180.306682	2100.838005	2201.063669	2275.54728	1045.117267	2602.356698	2023.945876	2315.612905	2985.848222	2962.553956	3343.669738	2360.437705	2804.322569	2585.473857	2390.246513	2900.320833	2497.081995	1917.225756	2254.607341	2612.854101	3128.227867	2255.241829	2433.057401	2991.430143	2333.578326	2531.037761	2414.63304	2091.377111	3139.693576	2453.214196	3180.617293	3297.205648	2762.689013	3131.314257	4251.898433	2558.456028
ENSG00000004660	2928.07837	4075.265994	3636.201545	6306.024299	4896.878709	4915.455022	5918.687608	4698.197375	5274.962888	4106.37343	4952.413812	1756.268173	4396.668887	5061.371736	5593.98355	4991.844466	5924.443907	3150.17659	5521.288939	6357.700726	3204.955934	2488.146776	3440.978529	4168.836285	6722.413431	5132.357782	3340.172704	2198.724386	4363.849389	5098.709763	3704.013387	5155.943698	3963.778155	3823.218812	1847.615834	4808.800518	4470.017647	3877.786023	4996.673696	3757.608972	6071.692947	3670.760498	5875.474032	5169.16669	3857.261845	5604.073085	4449.346693	3672.24031	2632.358258
ENSG00000004700	853.102813	1156.550052	1140.035802	855.336626	1194.677	965.708745	1242.498594	764.115393	708.541493	580.596204	1073.852139	718.021185	1206.477329	786.87369	887.670063	933.468548	817.252114	1380.409168	785.27786	1427.314606	475.885148	751.280726	652.109935	810.454473	1021.44433	646.390563	642.657599	797.305513	649.664833	720.471639	609.311722	891.009071	570.074798	669.076168	677.150189	878.889607	576.879332	572.427259	636.258975	858.60686	1023.302596	553.590056	807.748812	665.032176	717.580753	549.733824	587.165544	688.41381	367.375582
ENSG00000004766	1934.264264	2522.801211	3152.295062	2424.42159	2922.440468	3152.870657	2484.708296	2308.84343	3348.307551	2146.9667	3073.583316	1007.583317	4589.061084	2314.935665	3911.050883	3095.3249	2849.357633	4901.160874	2592.783915	3431.218329	1384.201071	1287.687311	1398.225791	1824.861368	3439.65867	2230.732775	1669.590244	987.733089	1794.719302	1688.765916	2578.69098	2989.796298	1449.394208	1333.986807	1064.136956	2812.516777	1305.032606	1573.880807	1670.03648	2356.562962	3939.726975	1669.947181	3094.971105	2253.465299	1719.659643	2184.08461	1859.017078	1752.730746	1108.548332
ENSG00000004776	61.267386	53.367252	13.510994	54	44.057108	30	75	51.311297	25.231735	38.5573	63.552321	99	15	30.5491	33	33.160504	57	33	42.940387	43.538739	68.634884	83.429642	75.825398	45.779166	69	50.667949	66.569017	95	64.43009	172.293624	71.999999	76	93	65.783549	195.054012	122.591998	67	70	38.314747	80.593663	61	79.04878	71	64.571317	50	59.349206	52.386778	90	105.406101
ENSG00000004777	969.000001	1074.000001	292	814.000001	549.999999	947.000001	886.999999	1046	876	741	686.000001	1136	496.999999	917.000001	707	899	982.000001	387.000001	921.999999	749	1267	884.000001	974	1098.999999	808	888.999998	1158	1222	1159	1012.000002	868.000001	743.000001	1626.000001	1520	1260.999999	1181.999998	1507.999999	1275	1145.999999	871	902	1212.000001	1129.999999	976	1002.999999	1409.999999	1036.000001	1114.000001	1451
ENSG00000004779	782.999999	1581	3589	1465.999999	2395.000001	2311.000001	1921	1186	2645	1216.999999	2233.999999	504	4648	1203	3076	2255	1532.000001	6686	1648	3148.999999	546	475.999999	504.999999	796.000001	2674.000001	1024	660	538.999999	969.000001	855.000001	1303	2085	665	493	521.000001	1732	736.999999	699.999999	904	1774	3400	632.999999	1970.999999	1334	841.000001	1329.000001	769.000001	718	525.000001
ENSG00000004799	2707.000001	5178.999999	1335.000001	1936.000001	894	5792	4829.999999	2392	1071	1681.000001	2127	5019	2256	2514	1130	2191.999999	2036.000001	810	1510	2325.000001	2296.999999	2471.000001	3044	2637	783.999999	2168.999999	2137	5866	1368	1491	1947.999999	1745.999999	2037	3838	6912	1093	2360	3620	3301.999999	2190.999999	590	2245	897	2104.999999	4329.999999	685	1287	3597	3549
ENSG00000004809	147	124	68	133	121	149	150	148	150	128	154	62	114	135.999999	138	162	189	62	174	150	99	91	96	116	160	176	138.829133	43	100	131	132	154	66	98	54	139	73	101	103	100.209781	144	125	205	186	105	146	148	115	101
ENSG00000004838	60.584845	60.073424	32.151054	66.634203	72.643321	68.510783	65.841195	48.056317	75.132781	72.509194	70.693231	51.604498	86.70529	54.997109	57.036438	53.855417	44.501013	98.205246	50.077718	73.491706	67.191227	76.270471	55.935959	77.754961	45.110564	69.457884	49.503228	62.756381	56.491299	54.531176	36.853638	52.514984	48.959614	85.126289	49.813496	67.157877	50.750499	58.864226	65.878131	55.797195	58.396242	85.02291	68.729357	74.130713	46.929282	87.54112	57.93748	78.42176	68.343815
ENSG00000004846	50.499889	43.533237	12.160566	30.70227	32.210034	18.572832	34.071523	35.628214	24.343667	29.724775	33.811055	43.666106	9.921832	33.225764	20.939131	22.760538	54.155201	7.223896	47.669953	26.70434	56.836487	42.304492	36.117538	48.453224	20.019986	54.735862	42.661673	39.160477	35.617198	68.392249	39.646346	32.602684	50.797674	80.134474	36.652847	47.089353	47.627352	33.084357	40.483371	26.987225	11.769948	46.5082	51.38653	49.893663	43.16879	49.830272	52.636828	56.473865	43.704636
ENSG00000004848	185.345793	161.682875	254.516386	236.792656	317.010667	325.963692	225.306655	216.390261	355.633837	195.456789	260.353974	150.810408	356.854198	185.068102	334.002695	342.406599	242.031593	287.948777	201.014995	259.061233	220.694365	137.903861	175.36562	201.029867	357.563401	231.49468	204.817886	244.977257	282.730366	185.735793	250.466001	225.340175	273.254112	149.045913	154.747524	315.815269	365.909027	173.990363	220.383121	173.515652	398.66986	170.432528	353.768073	149.576162	229.77245	202.954407	176.00487	191.500816	174.234586
ENSG00000004864	399	717.000001	175	327.999999	384	359	322	419	418.000001	246	586.999999	408.999999	225	340	431	341.000001	336	231	367.999999	333	213	309.000001	332.000002	252	333	273	311.000001	382.000001	315.999999	585	303.000001	355	275	435	271.000001	552.000001	295	386	263	961.000001	432	353	363.999998	281	271	200	194	318	212.000001
ENSG00000004866	1054.345539	913.923851	943.8733	1006.975358	914.470255	895.854676	1080.885035	957	971.000002	940.973755	946.882706	633.562649	1135.594288	1011.895305	1024.807578	999.594192	1017.243507	1182.568949	986.280743	1138.961523	898.519529	739	620.999999	897.624557	840.880692	1032.999997	866.92725	582.613812	803.002669	733	699.034043	920.344036	759.624224	717.800685	667.728559	879.754125	708.512258	761.920932	833.387347	784.335753	895.972489	889.655593	1119.865858	1090.954197	914.964973	1057.707023	1011.896845	924.902544	774.315948
ENSG00000004897	2776.997055	4758.586234	3781.612029	4172.595491	4129.144674	5855.280684	4104.540526	3688.936403	5589.852951	3121.602707	4790.038462	1674.938332	5820.709244	3674.599008	6308.790933	5198.64088	4315.527071	6394.118443	4333.449664	5897.625097	1960.718176	1731.56405	1772.565161	2595.683946	5385.030869	3103.189021	2421.218428	1832.544985	2603.996908	2423.383328	3827.914439	4402.96017	1879.610468	1872.507459	1750.972365	4665.283047	2277.793676	2317.028921	2631.214125	3843.892994	5726.342548	2306.997612	5552.093018	3558.972724	2699.415005	3354.23317	2613.248815	2391.086345	1370.990561
ENSG00000004939	14.528603	18.896615	14.785843	17.775812	14.711257	13.377011	31.412499	22.631431	4	7.122854	14.924023	29.634925	14.479996	13.091582	10.956484	22.441439	12.872662	2	17.358665	17.827422	14.531678	42.585973	24.706492	16.574116	11.184232	11.872387	20.948166	22.964893	16.714808	20.17861	164.849536	18.582498	44.933699	21.996058	21.975494	16.910596	531.974473	20.422271	19.80996	16.399682	8.602905	19.126778	14.59221	17.400015	11.22229	30.127328	23.849272	17.463133	33.678693
ENSG00000004948	1	1	13	3	12	11	16	9	12	14	1	0	19	4	6.000001	5.000001	3.999999	15	3	12.999999	5	3	4	5	12.000001	1	3	0	11	3	2	1	4	1	0	3	2	1	4	4	28.999999	7	9	0	4	7	3	10	0
ENSG00000004961	373	517	1086	584	747	751	672	523	827	511	740.000001	177	1173	505	946	711	614	1249	552	896	248	247	216	392.999999	919	480	333	211	372	373	497.999999	606	230	231	218	633	279.999999	297	355	542	1005	309	720	502	331	454	409	367	194
ENSG00000004975	488.16949	677.800604	280.029374	463.268212	515.268853	476.074762	535.751282	592.122514	549.078932	438.628348	686.886647	560.050981	400.846094	459.715842	487.013474	469.861161	437.267618	262.373051	496.731437	562.206871	568.431626	611.99148	582.26669	614.796836	416.79429	515.109349	532.1452	589.300743	501.171498	555.132932	379.119016	461.538674	519.143525	731.527665	552.753484	624.042132	507.809361	656.643364	520.726728	684.822508	482.522439	560.422836	473.12628	523.119302	644.660873	598.496102	604.530738	779.799549	572.147105
ENSG00000005001	2	0	0	0	0	0	0	0	2	1	1	2	2	3	0	2	1	0	1	0	0	0	1	0	2	0	0	1	0	0	0	0	0	0	2	2	0	0	2	0	1	0	1	0	0	0	0	0	0
ENSG00000005007	2703.999999	3281.999999	1325	3533.999998	3283.999999	3426	3920	2917	2841.999999	2703	3212.000001	2290.999999	2326.999999	3142	2514	2974.999999	3199	891	2807.999999	3524	3034.000001	2689.999998	2625.000001	2935.000001	3141	3284.999998	2917	2719	2409.999998	2820.999999	2198.999999	3032.999999	2515.000001	3095.999999	3310.000001	2755.999999	2531.999999	3359	2957.999998	2712	2592.999999	3055	2897	3479	2901.000002	2969.000001	2987	3261	3075.000001
ENSG00000005020	1380.723991	1264.346366	1853.447372	1380.36108	1972.199926	1474.566974	1689.425953	1211.285021	1927.032273	1359.786199	1317.149764	493.143665	2730.310984	1358.16915	1908.941977	1682.764635	1639.375093	1912.777597	1260.106467	2086.065092	712.359445	575.48027	887.07645	902.72506	2245.903017	1060.467964	1187.774949	410.08337	825.454399	717.026814	1154.563003	1524.702284	526.444436	501.577911	281.760756	1407.048787	550.381362	686.118122	945.163511	1084.407995	1913.30168	875.909503	1951.632141	1260.949764	1056.87319	1292.347036	1296.487821	916.739176	382.153402
ENSG00000005022	1366.936766	2697.964887	4214.983732	2988.965229	3477.976583	3401.937038	3381.970171	2554.960749	4595.974067	1834.981438	4448.964227	1615.975459	4913.97696	1619.978913	4928.966519	3144.986036	2646.960927	7131.97829	2510.897451	4989.992296	1062.939097	994.953523	1265.99258	1801.997426	4323.962117	1739.913141	1331.997417	2300.967012	2331.987911	2776.909941	2676.986869	3776.980253	1317.990877	1026.949614	1921.980811	3130.891766	1805.925743	1654.983121	1855.907081	3125.970235	5860.985985	1293.903112	3882.982265	1779.936772	1590.975342	2059.956878	1298.9239	1433.929877	1043.916303
ENSG00000005059	141	245	555.000001	99	165.999999	198.999999	287	138.000001	198.000001	115.470766	155.4803	113.000001	345	137.000001	168	174	150.999999	263.000001	138	193.999999	72	72.000001	125	117	159.765084	87.36072	127.999999	74	74	90	61	185.464764	91.205947	91	50	126	65	150	57.999999	151	156	85	127.000001	146.999999	114.999999	104.484088	123	135	49
ENSG00000005073	0	0	0	0	0	0	0	0	0	1	0	0	0	0	0	1	0	0	0	0	0	1	0	0	0	0	0	0	0	1	1	1	0	0	1	0	0	0	0	1	0	0	0	0	0	0	0	0	0
ENSG00000005075	358.552983	502.426865	531.314174	285.113977	360.932979	424.584302	449.410924	374.621064	439.350354	298.057119	455.365957	277.209994	712.704884	390.095604	411.147137	459.470669	364.520547	731.099151	358.549405	597.235216	259.778401	305.087822	310.824981	308.138764	402.16525	338.806258	249.379958	398.335946	273.018036	349.180788	315.181433	315.052225	293.772438	336.491473	496.292741	354.761284	375.73804	377.982947	358.058663	431.612133	391.683516	305.739871	403.94294	301.836336	341.944863	289.735399	292.203378	320.704071	328.510227
ENSG00000005100	797.612397	1255.688525	641.252614	1317.438342	1099.302571	1295.228686	1292.287642	1175.392083	1277.470443	913.136516	1159.219144	719.721661	1057.105471	1083.67901	1177.734016	1202.842297	1371.815641	743.263875	1436.103676	1351.103414	942.358129	586.059847	701.995242	884.766618	1269.275656	1108.193994	775.684933	752.608579	989.732287	1094.232629	979.605333	1236.650931	855.12437	1045.393271	764.258865	1199.51477	922.262746	914.687418	1006.23233	972.287799	1295.727248	778.14703	1454.785212	1083.975855	826.388724	877.924071	1039.889534	807.275714	772.722349
ENSG00000005102	13	23.000001	2	13	3	12	6	12	7	3	4	24	4	9	7	8	4	1	16	5	17	4	21.999999	10	10	10	12	22	14	7	6	14	20	15	12	7	23	10	10.000001	8	0	7	8	7	8	8	8	11	28
ENSG00000005108	985.839067	908.701294	1126	1359	1846.560655	2355.717471	3271.965988	1130.909803	2059.784729	1260.624962	1503.960861	1569.770409	2003.809555	1181.269669	1964.710581	1551.740796	1592	1912.924453	1043.775312	1706.381231	1143.707469	670.848461	777.668941	968.719446	2292.711788	1250.523738	1082.559894	1304.046716	1324.834495	1459.101502	1269.425586	999.299787	1466.236589	1049.814044	1384.810738	940.773943	1639.000001	843.673795	1302.900526	1131.861132	2247.74074	663.82788	2164.733031	1009.00465	952.396363	931.759169	797.597243	913.806776	857.187268
ENSG00000005156	776.459433	1121.582912	501.480538	1026.120522	961.120093	1030.358482	1187.488629	1130.748403	1134.608993	829.640225	1123.56105	813.563484	936.545976	818.067624	1132.494905	1132.006137	1049.644827	678.242663	1011.386654	1056.592172	683.963077	690.491586	712.577785	870.918364	925.955423	995.645951	730.067206	777.512243	919.969878	1000.977016	772.842049	896.188063	824.993066	966.340859	777.433549	1042.082837	774.627541	915.975578	966.377921	987.057585	1011.980502	882.631943	1070.176021	938.542078	824.365999	761.570388	816.131377	891.892806	703.556728
ENSG00000005175	758.022902	1157.632176	1252.557857	1138.941847	1423.815983	1275.983196	1172.11166	987.416593	1347.419454	916.906238	1220.842395	580.969939	1660.041719	935.925686	1477.324233	1220.188347	1121.138239	1394.531983	1163.671425	1576.24685	549.29337	564.20002	563.323389	816.669603	1360.287439	931.718891	646.361584	515.58478	764.672075	641.509872	837.928185	1045.58907	560.009443	625.516473	427.402235	1039.643686	638.330719	726.196158	737.281693	1085.588196	1359.081832	723.449048	1321.216815	981.358866	750.204834	865.91411	862.370993	793.01332	476.977465
ENSG00000005187	161.397016	153.813524	120.897368	162.32913	153.893954	125.708121	161.176335	169.564384	125.513378	145.590043	119.057826	133.485425	85.409557	159.242697	76.614463	111.008503	163.291241	42.035586	165.747561	90.585561	151.452443	170.411915	140.673475	164.000386	100.967008	164.065344	144.702427	118.214578	130.558975	139.115915	127.748912	119.859066	106.536921	152.956001	77.278028	119.405188	113.39824	115.151447	102.777685	132.652404	72.850166	138.307243	172.737674	158.701154	128.907298	133.968398	181.219822	141.907893	106.326283
ENSG00000005189	83.061532	104.872569	91	132.66815	154.644561	158.599886	124.302566	94.00838	173.407946	84.715121	124.408287	99.43911	169.000001	75.413597	177.447401	162.096013	143.739831	257.079217	114.700194	147.000001	82.90533	47.419782	73.185463	74.068013	165.967909	67.231794	66.95976	104.382214	120.023347	90.490235	95.073259	102.038079	90.329671	68.802555	53.965101	133.78973	125.552219	93.23368	130.087012	120.403389	172	70.633528	171.236172	90.023627	82.429944	105.956936	105.486759	88.002581	68.619812
ENSG00000005194	656.931452	982.951481	1419.934187	1161.952888	1279.85317	1360.924335	1472.81464	1028.846409	1636.929958	916.827382	1452.972707	434.837735	1852.958985	891.681343	1704.913645	1321.336497	1077.778947	2090.972452	1029.935324	1542.973671	603.944932	452.848128	529.873929	677.514228	1605.816541	865.719688	596.88213	500.919958	778.898604	771.935023	1018.897314	1249.943126	494.87584	593.966344	460.929922	1175.896143	601.918244	628.919385	693.894787	1067.882118	1761.825308	607.69964	1470.790747	907.908789	607.771634	948.881058	726.979407	640.83473	455
ENSG00000005206	607.953341	833.956029	222.764752	701.438358	589.916958	708.901938	584.275816	805.06071	730.683176	546.103058	800.446648	1341.766901	460.155835	583.45901	728.197781	688.114374	727.901523	345.71687	740.911645	645.346645	728.535843	790.800932	1070.068187	1047.13038	806.365241	867.141343	664.880085	1252.635961	1057.665042	1195.908839	711.269717	832.927748	1115.50959	1046.022761	1115.879228	1102.384417	1181.76256	815.274453	858.563859	924.473691	808.289055	794.041954	872.635758	737.348112	992.661204	804.511135	787.842535	1098.367366	764.232403
ENSG00000005238	433.000001	784.000001	314	564	584.000001	673	642.999999	520	668.000001	426.999999	629	668.999999	471.000001	545.999999	706	607.000001	582.000001	363.999999	702.999999	578.000001	544.999999	420.000001	483.999999	568	764	503.000001	445.000001	790.000001	601	672.999999	613.000001	592	597.999999	630.999999	765.999999	766	644	618	472.999999	585.999999	651	463	741.000001	515	477	485.000001	521.000001	545	507
ENSG00000005243	44	88.999999	56.999999	58.999999	67	79.000001	112	46	77.999999	28	64.000001	131	48.000001	67	67	61.999999	54	82	45.000001	91.000001	46.000001	107.999999	72.999999	55.999999	30.000001	50.999999	67.000001	126	47.000001	99	76	47	76	70	171	53	93	96.999999	70.000001	55	50	63	61.999999	46	90	28.999998	37	66.000001	82
ENSG00000005249	2900	4543	4910	4483.000001	4171	5574	5488	3525.999999	5685.000001	3794	4514.999999	862	8564	4118	6042	5300	4904	6157	3757.999999	6731	1895	1643	1325	2424	6007	3798	2046.999999	904	2512	1965.000001	3457.999999	4653	1517	1750	882.000001	4141	1705.000001	2067	2770	3258	6599	2662	5944	4932	2056.000001	3707	3065	2529	1314
ENSG00000005302	884.358459	846.992046	1466.019309	1015.635679	1437.630429	1177.752554	1214.711686	875.816975	1364.16634	994.437593	1285.62511	547.063902	1918.900539	969.816649	1469.854454	1136.965569	1082.975512	1747.111342	933.579511	1550.682544	790.521089	699.434938	731.523397	773.389077	1417.500259	932.853643	756.221265	543.544095	707.36357	663.818037	764.895778	1005.148031	531.319211	670.51418	536.306321	1017.580597	598.135824	654.993123	668.944648	814.866084	1402.526519	740.568963	1171.334764	984.440354	734.898029	892.823497	918.251395	768.900007	546.857325
ENSG00000005339	5556.636082	4526.193645	2259.687202	4695.406532	4116.996838	4379.026332	4761.478998	5183.128958	4494.232979	4888.00972	4323.105108	3899.950461	3416.243583	5351.396355	4050.492984	4796.159606	5736.20952	2075.788288	4633.613644	4142.266883	5164.923103	6038.719429	4352.751527	5755.440577	4907.488125	6597.563492	5043.222125	4337.622996	4552.006265	4914.486876	3527.919793	4105.054748	4896.397232	5970.6124	5159.263261	4905.092918	5254.278753	5616.367702	5458.090021	4089.913078	4648.056647	6324.080235	5788.691678	6322.101302	5476.559851	4397.338618	5910.366937	6616.053971	6361.305706
ENSG00000005379	4354.37651	4500.850493	1597.07613	5314.454814	5096.794167	5942.993706	4159.147784	5693.881217	5686.93397	4640.42366	3914.118858	4763.774525	2735.925799	4731.0916	5711.047923	5771.065676	5748.036146	1857.921448	5571.866187	5449.507004	6105.129926	4223.331121	5391.898702	6536.942713	6157.608724	5078.330767	6336.4071	6454.515646	7512.649439	5029.235061	4243.842843	5007.401598	8582.167576	5286.49474	6448.697917	6055.445497	8132.677665	5553.879367	6482.719515	4265.872123	6394.980064	5150.168309	7007.603201	4681.273456	5772.012037	7557.654246	7183.177794	5799.468333	6362.516826
ENSG00000005381	30	63	14	58	46	181	30	30	54	18	31	48	31	22	97	42	36	33	59	64	14	5	87	27	75	11	22	25	40	37	351	58	62	17	24	50	50	9	15	27	52	9	39	19	16	38	36	11	16
ENSG00000005421	45.213253	28.289703	20.007449	33.412127	21.337988	29.154763	18.269917	36.621973	17.325954	21.259301	17.043081	46.466038	23.038562	26.071252	32.053896	30.473711	35.44209	29.019611	32.039539	29.027709	47.450978	28.167691	28.143446	40.4389	15.258229	37.097228	33.344818	46.121044	27.094409	28.356643	21.036436	22.330707	36.821893	61.685679	33.272422	21.898607	44.023297	41.080446	34.141081	24.016244	22.022616	44.832282	28.094548	26.349146	39.248846	25.054156	24.674948	30.325954	41.759456
ENSG00000005436	914.071037	1503.44832	722.329823	1383.161757	887.793517	1146.194462	1143.046204	1210.230775	1112.711947	862.868679	1288.14745	1007.882894	840.669999	948.451836	1069.755059	1056.548785	1161.602378	716.006032	1276.361232	1239.674178	1182.77311	898.851489	784.816636	1037.964585	1020.770545	1012.101164	1021.625836	1163.527791	1222.452259	1187.706503	886.725413	1087.734655	901.161155	994.216838	831.952746	995.386755	1007.045546	952.890329	1163.261418	1227.591543	1345.413355	1040.820733	1216.707491	1115.966105	1030.098607	731.827464	1151.953351	1042.893763	932.400771
ENSG00000005448	152.853806	436.231768	242.158922	338.946602	397.992117	509.311962	199.492924	311.58114	532.207833	244.004226	390.598655	147.971111	598.688478	228.420719	364.410611	423.324048	327.662851	675.513102	351.748712	567.777649	141.416802	133.154898	151.762738	184.003348	420.601255	196.840713	166.625889	114.214236	215.881803	167.837659	205.662784	342.61481	151.339569	180.217849	67.186596	374.696094	168.022702	188.496222	222.856663	388.356878	488.631679	174.105183	369.195274	271.165882	180.147062	299.278458	220.193547	172.519321	125.134206
ENSG00000005469	401.843674	524	793.999999	568.278815	674.225899	684.98324	781.533478	501.056032	754	485.446282	549.590313	399.813183	943.59255	532.829737	796	617.342741	522.354898	897	658.689581	818.679411	372.325062	311.557405	305.44994	479.110622	773.57875	484.729588	423.267485	460	544.08148	516.270776	531.116043	561.049397	377.499426	339.032123	419.000001	536.000001	461.606046	429.986252	433.062766	551	636.999999	302.009535	709.08358	312.025652	413.394551	399.917731	382.201295	327.203957	290.662775
ENSG00000005471	54.999999	45.115154	32	18.029786	57.031913	67.17084	53.157131	47.156903	55.062789	20.171521	28.020527	41.17988	26	27.046868	48.042161	27.129291	63.080748	40.291721	68.151916	55	33.098886	56.10711	51.093184	48.105348	60.14604	45	48.061003	60.064355	47.102259	63.034196	50.259056	32	40.132434	41.111189	60.090829	52.078728	41.455758	38.126312	37.999999	38.114045	58.413301	32.017716	46.13215	35	43.035868	56.147731	39.999999	55.1511	37
ENSG00000005483	5772.370014	7694.103717	3948.515378	7066.138639	5047.678792	7267.306113	6766.403366	5706.564316	6132.212916	5268.794737	6708.653615	4710.326342	4304.069515	5655.729355	6388.090903	6258.046903	6611.757938	3713.172903	5848.606961	6232.127499	4244.117649	5859.038608	4949.979132	6301.469678	6365.823602	6034.54224	5493.750196	4959.063744	5252.767539	5317.016064	4978.416589	5921.463263	5327.359941	6054.609435	4639.468433	6031.646638	5928.3303	5439.546814	5929.543388	5750.94201	6567.573911	5852.388848	7253.201926	6645.558866	5717.771349	6039.655382	5515.701472	6784.744127	4315.294521
ENSG00000005486	2161.089787	3304.033986	3360.020503	3611.037591	4014.044929	4722.052386	3674.027103	3709	5586	3133	3438	1392	5355	3298.527789	5132.000001	4651.000001	3793	3848	3952.140917	5023.030957	2602	1332	1501	2120.568754	4880.035909	2955.000001	2267.999999	1648.040075	2562	2479.223473	3375.108541	4053	1863.067602	1842.999999	1469.999999	5078.999999	2212.054028	2785.000001	2851	2879.015904	5278.000001	2092.999999	4822.000001	3349.108838	2128	3849.140841	2650.038343	2011	2259.194807
ENSG00000005513	1386	3858	399	1219	824	1394	445	1565	1356	733	2225	1493	562	1004	1064	1050	1185	407	829	1096	800	1421	1222	1248	550	1340	1289	1827	930	2407	908	1120	899	2699	1558	2036	1400	1894	1335	3233	1005	1556	859	1582	1098	643	862	1459	918
ENSG00000005700	2141.812105	4082.117618	3537.640926	3758.628345	3684.562152	3960.19279	3459.73083	2978.69663	3871.026921	2484.675939	3987.489125	2283.120719	4083.031841	2804.514705	4165.366269	3264.308195	3503.992211	5191.661923	3224.559134	4409.223606	1943.728737	1740.056933	1884.815739	2315.344163	3760.568122	2557.002923	2446.524737	2628.556206	2857.47821	2994.608701	2693.708575	3218.979162	2361.615456	1970.465033	2082.553647	3070.613139	2677.267877	2615.575648	2535.58415	3622.111718	3947.848809	2300.242915	4014.856993	2753.214405	2393.518145	2597.644759	2268.980061	2300.273297	1450.571435
ENSG00000005801	732.803157	1547.316724	830.203138	928.827903	828.138209	950.328844	799.023877	756.288111	880.878032	733.102019	924.135569	603.347129	1062.727256	805.899019	944.463828	780.324415	875.955872	995.686974	1006.739839	987.812556	680.203544	632.878631	660.381941	886.227374	765.140974	786.850906	727.559378	591.593776	811.595602	833.516131	780.364637	816.290688	724.796979	786.961037	460.343046	879.074261	661.735862	663.886391	752.98824	840.130168	833.334425	723.354125	1062.543593	833.993997	743.86071	669.90926	790.62413	906.392289	576.653238
ENSG00000005810	20692.54673	22278.38534	12385.91155	27659.40494	27001.68008	37642.05996	34949.23897	24196.38425	33754.35088	26879.68275	28073.77148	7468.486799	22384.9155	24363.55091	37658.37816	34938.44164	33328.46478	14857.74349	25628.14754	29173.82565	13449.90572	11271.79313	12489.65687	17936.38165	42170.76984	23754.58084	16877.68673	7599.553273	19940.57617	16865.41831	22907.72393	32959.69195	14841.88525	12942.74879	6801.940601	30395.4199	14585.43498	14301.11184	19471.74107	21151.79747	42602.7338	16526.81084	44180.28338	26438.32205	16674.79762	22629.63623	21681.46793	17023.75449	10581.69767
ENSG00000005812	2511.995707	3888.615843	4356.787216	3160.011214	3748.222552	3378.455688	3318.508276	2472.313456	3951.775361	2492.109519	3529.27053	1904.677691	5847.527953	2930.68816	4048.388346	3516.188955	3201.596041	5224.350368	2852.449007	4913.047403	2110.599436	2760.508724	1304	2502.862543	2975.502913	2578.90809	2045.605349	2528.056238	2029.861197	1948.775619	1896.609119	2599.24241	1681.81064	2037.832921	2299.413372	2617.860553	1783.956708	2508.446201	2428.917574	3366.255368	3700.7736	2331.098984	2987.596056	2929.024353	2208.53172	1674.498172	2140.900265	2348.849275	1490.653311
ENSG00000005844	379.542987	76.770674	125.755888	93.616573	294.483596	112.099854	198.29841	147.968864	125.493652	92.616731	190.047108	146.437176	84.510333	102.376395	65.814822	97.375528	54.896404	35.058264	118.380036	130.99241	126.52954	129.373852	463.682019	148.946451	168.230947	97.87301	333.915654	89.895218	119.762559	147.024169	83.851696	115.011258	131.248101	103.660775	104.021585	108.146059	82.908734	102.377226	88.874962	123.3992	60.959805	101.450788	55.854505	66.661699	196.804615	101.192964	165.2522	199.894231	74.316787
ENSG00000005882	1386.667621	1821.239701	1158.325603	1967.580763	1956.916701	2144.205826	1731.773301	1961.999591	2004.495688	1372.962099	1713.524289	1337.246232	2056.70516	1992.325829	2150.31308	2093.172102	1999.525223	1409.445054	2015.131091	2414.041572	1646.372381	1117.446732	1319.228218	1445.555641	2246.460237	1773.798305	1439.909507	1687.270403	1480.09435	1746.255228	1727.179071	1819.910965	1707.498987	1494.796779	1821.076131	2083.233317	1804.71748	1752.005419	1657.892393	1703.862912	2151.082844	1419.352399	2173.977587	1858.74775	1437.834669	1696.995377	1646.098874	1495.937977	1823.282621
ENSG00000005884	639.132951	672.591179	390.457878	836.176574	948.754682	945.15866	1156.373215	989.270546	1049.796399	765.8075	747.183511	722.990338	602.947013	895.275191	1105.17914	1036.863787	1000.600348	427.57867	1114.448405	1052.190476	868.113266	852.155838	869.682326	1100.177835	1069.951297	1010.206093	806.809872	743.639593	1088.106701	972.734964	755.285287	873.817659	1026.295996	957.415752	569.723726	1141.643256	1013.89199	887.538864	1092.016651	818.5134	921.376217	853.251413	1240.149864	958.314977	1037.812887	916.731178	903.236697	989.743409	762.02097
ENSG00000005889	1765.028912	3947.251526	2362.519747	3384.063028	3503.609808	3764.710892	3353.226038	2904.680678	2341.496123	1472.980838	3719.170209	2477.617632	2662.003445	1989.231266	2427.738316	2248.071152	3428.525968	4572.255393	1763.290963	2739.335396	1672.956011	1922.760195	1921.248956	1752.358444	2228.672514	1969.578583	1690.121919	2119.138814	2403.192661	1780.432604	2462.182058	1661.537053	1695.430596	2764.494687	3303.486868	1922.416859	1932.014845	2987.395263	1854.648155	3338.071107	2476.588659	2553.89721	3307.837494	1915.63747	2589.162256	2268.14068	1551.681341	2938.993515	2341.964118
ENSG00000005893	9300.697371	27515.06635	8775.482287	9245.993215	10023.69274	8729.195939	7019.316208	9336.740098	10252.7972	7392.231921	14684.72921	6733.881796	9401.736448	7731.071508	8990.164906	8858.140008	6742.397709	8268.040313	7816.454133	13127.91719	3798.482843	8636.59295	4287.910363	9745.906357	4287.619364	8424.551388	6968.960752	6243.536894	4563.201596	7833.906084	3757.372037	7043.330207	3777.29239	9434.210452	3793.549094	10190.70127	2965.682107	9664.092223	5805.430265	20162.85273	7265.622268	10055.23971	5337.35099	8506.470898	9046.618728	3072.488503	4673.126503	9316.80308	3367.590202
ENSG00000005955	2036.53914	3403.864761	2222.982657	3057.433304	2831.243714	3718.055342	3146.0488	2439.579188	3252.604953	2223.084527	2914.782659	1508.501394	3076.37638	2458.895147	3439.570694	3118.627627	3155.46298	2303.483407	2589.028668	3176.817185	1448.484527	1727.739979	1789.55637	2013.420356	3927.819307	2156.320556	1745.15567	1568.111604	2067.17334	1929.355407	2683.660682	2978.076656	1637.978912	1729.347406	1431.56372	2937.33832	1923.464034	1842.136002	1784.949913	2532.083813	3461.60745	1846.681677	3638.704254	2543.893739	1790.694148	2277.930828	1967.472669	2054.696316	1215.466747
ENSG00000005961	99.456159	96.494103	31.093782	99.31783	96.126516	79.491942	98.275384	114.964531	82.4545	102.006804	93.408866	106.602588	42.202996	65.02999	58.174885	72.614771	93.397816	34.030637	91.148414	79.35435	128.088486	142.857929	150.221187	136.753542	62.313707	78.487599	97.527779	67.725444	116.855764	92.563618	83.918852	66.499536	95.487901	136.550696	66.384294	114.388936	87.624492	89.258223	101.523578	102.72453	68.327285	124.258055	80.7827	119.469965	113.6633	166.999702	173.836905	135.740256	132.95103
ENSG00000005981	480.376788	340.727465	127.871925	364.324273	210.006382	301.820006	273.895774	357.202059	282.101064	320.310294	306.839454	533.653621	133.85662	362.958425	264.674719	252.312511	369.692118	133.897644	351.811101	246.876242	433.616088	340.463585	311.535956	424.458925	231.800865	412.369602	351.296943	391.744776	427.104903	396.572724	291.719196	235.02583	346.836348	421.168704	410.218384	283.263907	383.157638	354.883763	423.687499	286.872338	206.398213	356.80676	308.896228	345.409938	354.549719	264.374321	389.210343	388.073288	389.777894
ENSG00000006007	2080.656781	3661.91495	2897.168777	2593.511861	3296.826886	3691.062172	2856.645944	2569.996399	3805.866124	2016.502681	3821.984604	1372.998076	4426.458073	2659.735603	4054.074832	3089.024646	2640.59806	4012.475593	2630.856511	4039.647867	1710.722275	1668.907653	1938.775863	2015.025688	3694.063219	2454.811699	1861.043653	1781.974559	1662.96547	2392.360555	2410.715237	3302.085666	1385.061725	2031.307206	2052.074565	3200.702658	1582.877629	2169.442089	1732.32456	3405.930846	3925.310646	2001.527943	3559.761557	2470.89398	1684.646494	1956.047125	1867.698996	1894.613052	1508.264392
ENSG00000006015	577.742632	680.621499	674.453996	667.351111	797.689344	700.876779	659.171659	724.238417	830.093494	510.661788	795.852928	593.990508	929.126438	551.629615	879.873452	777.568227	684.03636	1169.255825	724.461126	944.714633	623.78615	586.409193	678.797597	789.735843	730.167175	670.706714	716.87946	549.426205	679.132072	637.947934	668.240049	654.663725	658.171215	737.217829	735.256288	1207.958635	646.907014	604.528902	781.985556	792.206133	944.562836	706.256624	807.26754	698.272268	760.257056	806.253438	696.067444	762.121657	623.470308
ENSG00000006016	518.550753	275.877834	499.375008	433.329879	482.062511	585.747771	555.330927	375.619832	910.76538	395.427112	456.181199	862.017907	527.410214	553.027851	551.202317	607.330869	775.409816	580.420306	404.446586	783.628668	1078.618625	553.861613	287.027058	508.5982	348.758142	585.209077	414.554772	1067.97663	449.011705	474.669098	481.209587	335.385263	732.201065	635.832677	585.500077	255.309097	1328.236354	506.359606	820.620061	532.169936	392.63657	391.328145	516.625134	440.236459	545.952195	474.001247	568.394467	646.328002	798.503999
ENSG00000006025	320.000001	286.000001	109.999999	263.000001	289.999999	276	210	419	306	255	334.000001	335	221.999999	281	330	314.999999	326	124	313.999999	280.000001	410.999999	306.999999	467	410.999999	321.000001	362.999999	360	323.000001	369	421.999999	276.999999	300	402	501.999998	422.000001	441.999999	321.000003	353.000001	353.000001	352.000001	346	389.000001	340.000001	327.999999	381	446	435	525.999999	420.000001
ENSG00000006042	654.305225	1975.230015	277.976812	652.389416	836.414973	774.2287	329.137578	1043.158785	755.541688	592.741889	1598.588306	806.113681	450.883935	468.097021	549.625871	559.232832	538.032074	425.208942	461.674159	560.403646	611.56665	727.687237	287.391676	423.187433	175.629532	708.800062	555.957635	590.632427	390.3268	1358.45418	410.112898	482.574875	423.740304	920.537437	607.96383	1301.398238	386.323029	777.0564	483.506129	2120.757666	342.158241	1469.814519	543.006082	741.776556	535.703202	349.295911	432.657977	1348.633363	385.152912
ENSG00000006047	33.999999	18	17	18.999999	23	23.999999	28	34.000001	29.000001	23	24	31	20	22	33	27	43.000001	27.000001	31.000001	20	63.999999	28.000001	51	47.999999	32.000001	46	44.000001	12	28	57.999999	22	27.000001	41	57	21.999999	43	37	42.000001	47	31	42	36.168679	40.000001	42	66.000001	70	38	45.999999	56
ENSG00000006059	0	0	0	0	0	0	0	0	0	0	1	0	0	0	1	0	0	2.046942	0	0	0	0	0	0	0	0	0	0	0	0	0	0	1	0	1	0	0	0	0	0	0	0	0	0	0	0	0	1	0
ENSG00000006062	246.301231	215.397369	130.802948	265.896657	350.682093	152.303799	299.922699	264.794686	291.541252	169.789913	372.61084	239.662896	213.877005	247.894377	278.96391	236.406685	338.755202	154.542673	230.879708	300	300.60592	238.751507	372.779837	250.53995	433.940869	234.545383	258	213.594985	319.790719	375	276.927051	389.707142	334.430806	264.406694	248.392597	291.838873	215.765488	292.599865	259.929048	248.461706	247.941056	328.834219	223.930806	268.47812	267.795471	442.000001	363.758806	242.654197	228.710154
ENSG00000006071	973.999998	660.000001	257	793.999999	773.999998	1060.000002	740.999999	1177	1013.999999	845	798	918.000001	711	1158.999999	1231.999999	1159.000001	1164	409	1038.000001	1033	1623.000001	1193	1530.999998	1400	1331.000001	1033.999999	1140.999999	845.999999	1687	1256	1037.000002	1177.999999	1810.999999	1360.999998	779.999999	1365	1624	1059	1439	1125.999999	921.000001	1031.999998	1374	1115.999998	1661.999998	1401.000001	1180.000001	1885.999999	1506.000002
ENSG00000006074	2	0	0	0	0	0	0	0	0	0	0	0	0	0	0	0	0	0	0	0	0	0	0	0	0	0	0	0	0	0	0	0	1	0	0	0	0	0	0	0	0	0	0	0	1	0	0	0	0
ENSG00000006075	21	4	7	3	39.826459	4.149182	19	1	20	2.102518	19	2	12.718138	4.267813	9	21	1	2.035579	5	28	0	7	7	1	3	7	0	1	4	2	3	6	4.106604	5	2	15	3	4	3	22.97092	12	3	1	4	3	301.074834	2	4	0
ENSG00000006114	2378.10831	3145.726706	1915.392777	2780.109564	2838.739089	3002.20019	2912.811939	2834.556352	2965.967173	2609.190643	3003.774751	2014.476117	3049.595974	2548.546763	2646.406794	3019.859727	2768.251977	1986.63029	3296.813335	3375.951883	2107.779417	2158.127392	1894.76305	2463.058982	2877.64416	2585.381652	2397.71427	2270.642896	2334.331766	2408.534539	2132.291548	2850.325286	1922.367605	2226.216657	1961.364367	3222.38462	1977.731968	2438.238829	2343.731804	2902.628943	2824.896427	2527.097759	3114.02057	2976.381557	2346.845566	2081.999981	2537.49927	2544.262505	2095.098332
ENSG00000006116	1015.217075	990.572501	830.266615	1306.252355	1456.325346	1889.925654	1505.083095	1544.137028	2099.937758	1349.140319	1171.564917	258.258343	1533.978391	1319.013807	2235.268279	1797.701408	1650.68878	1209.733826	1501.903152	1626.034781	935.746601	430.494778	532.952671	997.798848	2045.947152	1182.75263	887.880913	237.1497	1130.093116	767.271341	1331.342591	1424.962093	703.976477	622	257.176364	1858.918266	853.200346	879.270841	1160.551449	1054	2109.508803	801.865782	2659.438876	1221	848.646389	2299.117528	1299.149388	756.605474	792.693124
ENSG00000006118	2580.697893	2954.392516	2246.164968	2658.875452	3494.801278	3229.034702	3539.177942	3277.774957	4123.960931	3095.184381	3001.448525	2766.394099	3584.3634	3077.466997	4431.959723	4071.396915	3096.31317	2449.594601	3455.507134	4375.078092	3403.780978	2696.539712	2131.056926	3063.907895	3905.006582	3924.739626	3633.353075	3916.6662	3677.961013	3843.755364	3262.984874	3326.782826	3460.010296	2948.998943	5602.438028	4193.617027	3459.273139	4137.730747	3551.06786	3296.911176	4580.748817	3685.03123	4627.543798	3954.407551	3319.622678	4439.959665	3347.792737	3587.144913	3842.231112
ENSG00000006125	9266.000001	13693	11071.99672	15512.99458	15225.13552	17487.99662	17490.98884	12870	16962	11517	15035	6120	16981	13287.99686	18124.26148	16436	16227	11550.99501	13788.99358	16826.99652	8052	5557.995357	5795.991593	8533.000001	17863	10238.2148	8486.994044	6928.994351	9649.991723	8981.994927	11136.99671	15545.99652	6890	7379	7533.000002	14936	8073.000001	8684.000002	9375.000001	11415.19308	17823	7810	18887.99563	13016.99525	7549.999999	11254.2899	10400.99574	7988.999998	7087.994869
ENSG00000006128	97	205	1458	125	378	585.999999	328.999999	187	605.999999	228	420.000001	22	996.000001	113	874.000001	510	169.000001	1990.000001	254	383	27	63	97	121.999999	735.000001	145.000001	114	15	346	126	291	451.000001	123	25	3	552	99.000001	55	113.999999	448	1051	68.999999	526.000001	87.000001	103.999999	535.999999	144	59.999999	22
ENSG00000006194	895.236574	943.721935	710.885894	1020.746015	884.126963	1149.013935	1271.232172	865.68511	978.270548	906.349961	1099.094453	661.219041	819.096918	908.23388	1015.264531	901.937684	934.625114	602.657522	926.816285	1033.639529	874.586321	917.424208	814.254472	926.286558	1035.084629	982.583173	754.412714	690.083069	716.361085	790.630742	682.511047	892.315265	643.214952	1046.568368	660.270855	963.604685	688.610004	697.798764	685.469985	776.061008	1020.690068	963.953732	1006.37775	986.348227	753.543251	1130.930391	866.896774	1006.236613	743.007658
ENSG00000006210	2380.247251	1893.497933	1618.822551	2776.390781	2842.950374	3078.764832	2507.7199	2771.309696	3822.655494	2437.567415	2776.475974	1502.597037	2508.843078	2851.964664	4058.143017	3372.660634	3179.020319	2102.546003	2928.052892	3434.421714	2451.351309	2197.017705	1922.501351	2344.80639	3782.432784	2868.221932	2515.237152	1469.47221	2764.413532	2935.475884	2496.815865	2892.816875	2649.523241	2173.718362	1457.873825	3639.668359	2171.977781	3132.229299	2637.363146	2364.801326	4445.287816	2719.931556	5478.631791	2998.137982	2157.255922	4139.450956	2794.384598	2250.270715	2360.161069
ENSG00000006282	549.999999	531.000001	495.999998	908.000001	1195	1169.999999	908	955	1118	482.000001	613	1365.000001	1056.933499	523	914.999999	1189	1086	865.000001	914	1220.000001	383.999998	582.576884	563.601689	618.999999	1266.999998	878.000001	620	1231.175677	850	939.999999	1117.000002	918.999999	1228	830	1765.999999	921.999999	1497.000001	676.000001	1085.000002	829.999999	1113.519112	871.000002	988.626977	786	1029.000002	969.116138	802.200648	742.000002	712.999999
ENSG00000006283	1073.57529	725.924587	591.333386	1204.779274	1139.223092	1146.644679	1046.387117	1219.976592	1320.244496	1001.424736	1209.521034	678.652585	510.010977	1053.258834	1261.972462	1079.410672	1462.875259	475.027754	1829.067111	1132.334847	1506.483226	1040.68302	944.225895	1132.197315	1086.243098	1359.027442	1253.545905	711.897113	1212.518528	1016.125081	803.459759	857.007855	1229.421749	877.817542	804.4004	1199.807911	1170.446133	1167.544871	1671.876405	1027.465594	1650.528076	1330.561576	1993.363874	1231.233063	1223.946306	2895.784707	1780.287351	1429.814902	1408.96363
ENSG00000006327	23	31	398.999999	39.000001	59.999999	21	204	17	24	30.999999	57.000001	42	37	27	10.999999	29.000001	40	19	41	86.999999	32	69	17.999999	39	37	32.999999	25	25	27	35	23.000001	30	24	31.000001	21.999999	9	14	28	19	22	16	39	16	50	52.000001	110	17.000001	61	24
ENSG00000006377	64.680668	45.638643	97.492005	72.684778	81.618259	137.827431	133.15645	80.445687	128.121688	77.681137	121.165715	25.825176	97.833051	39.079151	130.629226	90.398689	72.214721	112.000001	59.978854	92.799882	64.667207	46.348545	76.610943	53.293469	114	86.544281	67.836263	21.957124	61.133902	56.211094	73.596033	75.77513	79.021484	44.861062	18.769138	72.439767	99.371067	51.763799	52.159672	43.524102	132.478366	42.744371	131.951833	58.068554	48.803043	59.480423	66.900676	54.643389	55.657731
ENSG00000006432	3349.192905	2704.98839	1311.455458	5043.89175	3395.569062	5038.011333	4966.729921	4617.992165	5093.179649	4148.868251	4150.275559	1542.544391	2266.369817	3858.822494	5828.87652	5432.347325	5855.369033	1283.814138	5074.686576	3137.199528	3519.23768	2342.146435	3554.672475	4153.913492	6932.048155	4528.628003	3376.329884	1556.279444	4873.551913	5053.616766	5483.068994	6652.48169	3195.927807	3399.068954	1439.34191	6798.959233	3639.413471	3147.440391	2998.843399	3609.003703	7267.297443	3323.701208	8761.585916	4434.263041	3437.190191	4289.898124	3880.416111	3192.051161	2380.757536
ENSG00000006451	1071.111556	1405	1372	1248.192179	1534.708344	1487.537963	1313.536569	1140.092161	1575.977496	1048.177331	1504	760	1502	1107.999999	1621	1358.588415	1276.999999	1573.793115	1167.162618	1659.000001	1077.053298	988.137643	700.434246	960.309216	1383.570655	1053.015148	996	912.047177	869.425888	976.473309	1010.985841	1087.000001	693.950813	984.961867	1393.571274	1290	940.391573	1137.975958	1069.538839	1516.000001	1641	1058.544923	1354.129298	1120.487304	875	1025.028276	871.524293	877.978947	975.224799
ENSG00000006453	97.110655	83.481118	30.112852	62.227112	62.819968	65.63815	92.549409	94.309609	60.037198	70.825088	84.578537	131.963692	38.279738	60.549693	42.059507	53.671845	46.634521	29.861925	64.155847	43.370728	98.830962	127.162438	117.618594	108.23407	63.042278	72.215119	93.809097	107.800101	66.239771	102.822112	61.302008	60.35574	84.507842	105.939011	122.300983	73.529395	73.546238	95.053758	67.139829	58.095588	29.531831	81.414426	72.958211	74.334706	96.707298	72.051083	117.384411	104.6691	78.064521
ENSG00000006459	1513.828532	1472.940634	1893.442961	1723.448476	1812.796847	1790.761852	2248.218945	1689.009236	1828.238054	1356.218094	2357.513058	1138.19629	1671.277482	1663.002591	1858.047631	1752.494802	1823.745201	1473.497739	1687.649716	1839.789167	1132.984309	1362.252195	1415.743784	1372.630234	2091.99868	1720.057014	1267.094659	1273.230324	1236.742602	1511.990464	1525.555415	1821.276713	944.659317	1163.950894	1440.471638	1609.496585	1067.701664	1297.860626	1362.09132	1574.398844	2098.158609	1327.213835	2134.972205	1498.707387	1215.628048	1699.374381	1381.491529	1441.300614	948.505314
ENSG00000006468	1414.999999	2157.000001	1575	1786.999999	1636.999999	2670.999999	1188.000001	1476	3431.999999	1853	1749.999999	1215	3012.999999	1646.000001	3904	3249.999998	2559.999999	2644.000001	1477.999999	2028.000001	1605	1034	664.999999	1909.999998	3243.999999	1214.999999	1430.000001	1371.999999	1822	1418	2310.999999	2563.999999	1039.999998	1170	1681.000002	2565	1727.000001	1827.999999	1605.999999	1657	3431	1283	3377	1845	1437	1126.000001	1456.000001	1497	1204.999998
ENSG00000006530	1121	1613.758936	1271.000001	1660	1578.884799	1903.863671	1605.868214	1520	2062.889271	1235.743629	1747.811522	728.000002	2016.833259	1303.737896	2283.855594	1808.772582	1721.636125	1893.934238	1642.755735	2016.780807	823.000001	736.616496	858.000001	1146	1960.000001	1210.000001	1047.000001	697	1207.000001	1084.656824	1302.998038	1694.857943	831.999999	946.646576	540	1778.000001	926.999999	901.699126	1039.000001	1444.402999	2459.914133	1017.000001	2102.999999	1360.999999	964.000001	1356.866237	1150.000002	1080	670.540973
ENSG00000006534	240.289523	238.549337	67.569262	162.577722	160.305677	186.538275	207.974187	206.419792	157.098558	146.088192	180.775968	313.64324	94.975907	135.990999	141.695676	163.714162	146.344359	69.728664	182.923706	132.798227	228.497697	286.379487	313.662737	271.597021	192.577811	243.889472	236.744693	222.752063	306.379675	360.880261	177.911249	163.879545	206.046998	265.566643	263.020642	227.458232	265.342502	249.941642	241.184555	201.733874	105.743922	287.219785	162.69608	159.93651	243.257099	223.723657	248.865244	285.630561	311.484261
ENSG00000006555	71.422941	41.929656	20.759939	46.543016	35.595109	44.256326	55.680412	52.617282	40.665274	44.52082	27.809978	66.063786	33.816337	57.788643	32.420328	41.427606	41.205319	7.733696	64.31023	50.302633	85.066356	76.024332	64.983561	79.829962	44.833556	70.399295	61.094031	44.292525	65.674077	59.359073	59.668251	38.243621	71.371733	74.461438	51.562684	44.971362	65.38559	71.804	92.727151	48.172906	34.335753	76.413659	72.69757	68.201854	61.866552	70.64463	87.825238	74.85616	53.520649
ENSG00000006576	1037.427015	1440.756952	1661.182709	1373.212917	1407.654108	1320.581516	1484.836608	1253.31377	1435.638492	890.054601	1465.365664	656.905958	1673.752385	1120.107899	1318.072727	1119.113942	1197.420638	1815.242853	1359.678617	1559.168711	803.658209	789.048502	889.381278	987.985231	1104.441402	1089.379401	931.206821	742.477827	1015.488945	1046.471228	988.19847	1098.209059	793.93601	823.841226	534.219812	1071.370087	899.179647	858.401887	1026.304938	1124.043809	1242.414601	1056.609128	1457.157179	1122.948988	960.60048	972.888454	925.159647	922.814021	514.414428
ENSG00000006606	1	1	9	0	5	1	5	0	2	0	1	0	2	1	1	0	0	0	0	3	10	6	5	0	0	1	0	0	0	1	0	0	1	0	1	0	2	1	0	0	0	4	0	0	1	2	0	0	4
ENSG00000006607	1418.327026	1849.013494	1069.999352	1290.674405	1508.495252	1324.088983	980.335575	1407.301333	1263.090287	978.988321	1725.437284	1323.603699	1326.953803	1129.806066	1418.800246	1166.524881	1330.592911	1027.138124	1352.676824	1403.788336	1371.368105	1313.354713	1418.63839	1476.532184	972.865945	1306.416777	1297.690444	1382.890079	1312.325327	1681.455999	973.484966	1224.240171	1279.41143	1666.557262	1340.459243	1727.393075	1307.587416	1504.37507	1180.907733	1655.449648	1194.686945	1460.044864	1468.51596	1214.877252	1477.687966	1311.047509	1335.581115	1560.520292	1427.369161
ENSG00000006611	120.999999	407	45	76.999999	86.000001	263.999999	86	175	185	36.999998	168.999999	165	83	129.999999	148	109	128.000001	137	89	234	55.000001	84.000001	89.999999	88	29	89.000001	74.000001	210.999999	83	184	28.000001	174.000001	63.999999	103	68	141.999999	108.999999	136.000002	57.999999	429	82.999999	64.000001	86.000001	72	120	52	48.000002	80	65
ENSG00000006625	542.554322	824.921636	1103.844627	708.015718	1023.982552	1361.829248	1252.155626	557.045611	1533.623474	715.123521	953.568721	282.220549	1691.243328	734.422394	1662.064847	1187.255092	849.221554	1804.698024	870.56121	1467.831756	376.275787	295.863011	349.218296	570.221303	1476.081387	596.986441	371.528122	373.391544	498.821603	365.295167	703.324203	938.981009	398.872969	356.953433	359.359078	865.985294	414.453571	364.953367	546.294782	708.537672	1682.254145	334.83644	1419.310946	690.229305	469.087132	718.560008	620.607832	417.746136	245.348957
ENSG00000006634	180.422202	212.442681	254.895423	241.833904	190.393758	190.0375	227.191885	193.309135	230.817341	191.29368	211.521435	90.540714	286.310682	169.021049	239.558333	197.631124	190.003661	368.510633	251.557456	222.655446	145.222536	179.692955	172.192821	190.988177	192.781746	208.94327	162.48705	103.97023	182.88939	167.701689	172.64636	170.667027	152.518594	144.309351	74.111006	196.648615	111.358346	146.086965	181.15354	185.201846	218.324798	147.303902	225.620667	209.566453	151.339398	226.307457	170.858034	207.77862	94.940914
ENSG00000006638	90.047824	74.685006	33.574189	70.149426	49.564769	64.435318	90.512985	99.221635	38.062301	68.635986	66.951475	104.185403	39.020104	60.606577	56.823432	56.130685	72.526812	18.62202	76.590777	58.555894	113.590283	144.038909	89.386598	106.079865	53.572617	85.46239	82.779106	98.445924	82.521248	76.222922	54.89693	55.839293	118.329394	85.68402	82.500956	86.201977	89.62589	89.721682	95.003411	80.199704	20.587082	101.358207	69.865163	79.023333	141.278097	102.192781	113.573162	142.319902	90.877655
ENSG00000006652	1475.479814	1673.918308	2982.010863	1249.255772	1291.091993	1292.15276	2228.159485	1249.346738	1333.630517	2009.715033	1578.837487	1147.373764	1523.595043	1379.943522	1270.191299	1115.898203	1276.889257	1689.434795	1168.565982	1573.642036	1918.550342	1741.826793	846.263489	1589.184468	1106.08302	1618.814318	1315.956655	1060.237129	1113.145033	1293.19117	1282.413922	1033.305413	873.655347	1368.547683	1464.958652	1164.085433	877.125219	1308.300774	1240.626332	1349.837727	1389.139395	1784.730135	1372.278974	1576.377113	1406.194546	3633.118312	1577.507937	1677.712617	2137.598396
ENSG00000006659	30.161692	20.786712	9.832036	26.257235	19.917077	15.736371	23.559914	35.826454	7.388705	18.208616	14.653557	45.719159	5.340967	21.584347	4.317128	12.900629	20.626898	1.014116	25.417442	9	48.207398	48.405192	46.395308	51.112742	15.366707	33.913585	36.067535	34.238489	27.256599	35.844102	30.041174	17.793076	34.925831	38.763889	32.969657	19.360715	31.076639	33.179029	27.697634	22.241372	7.132943	40.775045	27.276175	25.727965	46.162958	24.952166	37.378669	37.545126	39.623514
ENSG00000006695	270.693938	251.745612	199.806319	345.849737	274.205774	409.939683	403.799872	304.883716	347.957658	253.459703	365.570942	203.916078	286	270.069545	448.734816	351.489436	311.723818	256.898219	347	352.203504	257.037328	178.820543	241.720763	245.843034	464.738743	277.60022	208.546593	190.943077	301.892637	326.590719	322.816828	414.327154	228.899957	243.757677	291.602946	355.665724	236.145173	218	228.597005	272.628843	505.932372	239.530018	448.719823	265.809416	223.528486	221.825813	266.220958	253.365668	234.885394
ENSG00000006704	601.010091	582.668662	249.26838	493.882997	396.997419	419.799589	492.804455	569.555941	404.148645	481.546415	504.51854	590.033619	287.507711	487.110131	374.473883	426.03457	475.362215	206.704222	526.241042	428.58558	830.283006	772.189255	718.424725	777.109043	401.582885	718.970595	644.675931	578.472869	614.756142	584.505417	482.07212	523.94321	680.192504	717.874085	700.176991	508.071893	645.233248	630.065263	660.610219	478.424167	403.933368	762.76242	548.410709	685.185943	688.387782	764.803214	760.048256	866.335571	1027.367097
ENSG00000006712	726	1454.000001	814.999999	825	1154.999999	1305	1095.999999	909	1267	743	1412	641	1019.000001	919	1429	1285	955	1050.000001	914.999999	1415	435.999999	547	535.000001	825	1372	870	723	736.000001	768.000001	779.000001	789	939	619	725	643	1156	782.000001	845	825.999999	1103.000001	1428.000001	629.000001	1127	850.999999	832.000001	950.000001	743	756.000001	458
ENSG00000006715	4360.203972	6493.908661	6019.575536	5815.080393	7485.825927	7798.767684	5836.206217	5433.111031	7737.744256	5292.351851	8032.266105	2429.430873	9038.655945	5532.986678	8750.546251	7074.250698	6513.40917	8649.393171	5093.516712	8250.274561	2895.701173	2923.45711	2510.490188	3539.937952	8155.448384	4297.992949	3768.56167	3007.037476	3707.202012	3482.458398	4551.524072	6548.839467	2646.840749	3022.47852	3352.891167	6041.47035	2862.817116	3651.759425	3529.135255	5111.702085	10006.68148	3436.492821	7155.527825	5397.084083	3164.335469	5136.168109	4078.994881	3262.650435	2478.062582
ENSG00000006740	2566.119971	2514.349779	2448.089057	3533.994927	3342.913893	3898.636028	3908.667589	3161.168661	3847.477311	3099.708331	3809.043702	1188.064211	3786.981739	3299.994501	4204.784356	3907.993149	3821.202338	2717.780314	3072.925525	3609.737575	2417.387365	1897.678899	2417.118502	3003.039046	5033.177954	3203.176849	2459.994014	1195.784322	2843.06485	3190.095001	3294.928367	4680.76925	2072.902958	2416.503482	1443.976071	4139.607734	2076.962764	2471.994602	2580.18334	2583.585578	5023.494089	2785.781649	5172.502384	3672.913399	2387.716284	3110.481022	3047.657124	2560.260978	2189.818129
ENSG00000006744	961.828265	1324.825286	819.054664	1415.118669	1541.536237	1488.601282	1285.176959	1157.097091	1392.044806	1152.396744	1348.410829	819.903417	1245.543832	1166.327631	1663.419315	1461.809289	1189.503306	1108.632526	1452.372456	1645.678669	875.569007	664.926584	781.784589	1031.099431	1554.849161	1024.585702	935.230538	928.546603	1105.236426	1026.541705	1270.141979	1261.769684	799.29605	886.564594	972.350082	1784.16709	949.63982	1074.576489	1072.870409	1522.27734	1610.591055	938.936566	1403.887185	1139.523683	887.458997	1215.279762	1020.659167	1039.829654	826.967983
ENSG00000006747	2345.948312	243.167586	652.565905	234.068304	1713.324028	752.119943	1503.87562	689.035812	351.839756	325.453901	785.802814	419.37084	434.675015	369.752307	208.994142	285.634357	248.273388	90.034085	718.789232	789.440091	336.81529	301.027509	1908.393004	481.81306	889.853534	440.749731	1502.09877	97.494336	385.530832	213.71597	174.802608	364.165214	186.983568	167.39109	102.850619	168.968579	299.641084	208.431906	192.536322	217.629131	130.557848	269.728429	76.767137	112.523273	554.998057	652.316508	773.498756	677.316708	127.500299
ENSG00000006756	521.929844	511.14212	257.628954	474.830144	458.216297	462.931765	541.268811	541.205839	508.201161	374.460558	430.760263	905.094263	342.744911	474.716179	545.553162	450.315345	450.471083	244.712971	529.487454	460.185324	724.54789	594.296307	529.005708	660.438583	368.792326	593.823336	557.914916	1066.256598	581.634567	744.571591	453.650115	427.988231	801.354468	555.81252	709.57743	512.803532	786.414235	566.771213	531.223895	523.338286	344.337292	424.325655	503.224795	451.11602	500.053785	308.483797	575.510089	448.211602	481.177066
ENSG00000006757	574.436238	652.132192	436.648075	698.336563	631.700702	858.783642	719.179992	604.987284	700.609133	478.966832	710.079304	717.096892	603.496173	498.100717	587.100592	610.147029	711.41868	725.269626	572.026215	553.117994	609.517918	422.485692	495.855797	521.902742	552.977551	563.249775	516.027813	750.228813	649.791347	561.277482	568.60056	509.006335	570.976885	570.532432	912.538887	506.950223	749.546218	554.874809	597.339974	558.16919	493.044615	519.987606	830.647818	447.622537	535.552964	536.117297	550.303588	548.053995	666.894012
ENSG00000006788	3.061242	5	2	14	4.34887	11.16033	12.851905	10.91018	13	3	3	5	9.168378	10.173912	13.220814	12	10.051792	5	4	7	1	3	6	4	23.824773	4	8.386552	4	9	3	7	21	4.026847	7	0	15	6	3	3	7.542693	4	9.005271	13.798706	3	7	6	9	5.4963	2.020505
ENSG00000006831	2969.991817	7410.191994	1530.497139	3281.962642	2118.24017	3357.956896	3358.787931	2694.765447	2773.163278	2358.206987	4417.861073	3536.796873	2364.319848	2644.547899	2235.493121	2617.672107	2909.396862	1351.036621	2483.381527	3657.547862	2305.089346	3552.92902	2649.179323	2756.310641	1986.476646	2761.468084	2648.517134	3779.294691	1623.912867	3097.415466	1726.219898	2866.365377	1628.531044	4164.80186	3579.953272	3363.454294	1952.260207	3730.569943	1990.957563	4688.40619	2234.564006	3332.660076	2033.514786	3198.855693	3141.213269	1715.254769	2059.963829	3472.369173	2698.16497
ENSG00000006837	544.951107	602.063505	671.934112	557.518257	526.035109	529.169475	479.234141	500.860331	507.215849	473.393818	574.162918	639.700657	713.592549	491.961014	515.153569	504.851122	476.302535	1089.562707	513.639773	617.777911	615.829272	594.457772	541.155857	645.471524	456.578713	580.244877	574.228456	621.286273	570.848238	534.218302	457.724287	465.737101	560.723881	653.057737	536.492782	453.12687	736.52859	578.81544	628.405054	531.17493	483.537071	624.018394	508.250026	546.645578	607.313812	550.208014	554.622887	609.950707	657.490903
ENSG00000007001	245.116189	142.542706	150.053235	204.035927	152.492633	191.352255	283.426531	252.0997	192.29543	188.249535	149.544097	114.892344	182.530892	258.118895	147.096215	221.098229	187.48669	123.000001	236.663135	178.48095	187.195117	152.177523	143.920653	209.633805	172.531878	246.596577	225.577816	138.290328	194.588312	162.238479	162.798016	172.657776	187.701007	210.300671	131.252008	135.224943	163.86676	187.10668	242.66858	149.461167	132.111092	225.54219	177.599452	299.370696	215.447771	196.896109	239.313188	206.330844	147.194346
ENSG00000007038	2	0	7	8	0	2	13	0	7	0	5	5	8	7	7.999999	4	3	11	9	6	1	0	3	3	4	5	3	2	4	1	4	6	3	3	6	1	1	3	10	1	5	3	1	2	4	2	4	2	1
ENSG00000007047	1370.436703	1435.549302	817.074118	1682.113162	1461.299727	1702.890354	1784.679775	1700.216977	1578.939759	1434.20287	1573.785906	1144.073633	1208.151252	1553.401369	1634.799125	1789.734231	1679.765598	893.427344	1813.789203	1474.750147	1724.224559	1500.207847	1504.364073	1898.4346	1913.665301	1714.969248	1624.036254	1378.74034	1686.361407	1762.344036	1442.793099	1931.820453	1668.447487	1682.068166	1536.358534	2101.64069	1850.574614	1887.819448	1721.997539	1429.818452	1804.490985	1842.193582	2259.546598	1889.455437	1681.625354	1808.017397	1785.455679	1785.581917	1827.619416
ENSG00000007062	138.930437	218.274931	97.437052	134.625947	219.109461	179.130844	162.106288	207.286814	267.444868	104.884543	187.700834	244.796489	191.142772	231.818883	212.50984	222.05626	167.924208	290.454846	223.180547	148.423041	130.371185	233.79285	272.140635	206.35517	151.430225	163.439048	198.637176	387.116817	234.240192	258.16766	115.431771	119.535641	235.548067	168.661211	485.088675	220.644219	189.982618	223.976593	163.049781	289.075548	307.847143	167.954698	183.424279	132.97197	120.378941	128.309566	121.919866	183.671115	170.154933
ENSG00000007080	688.888224	882.063056	767.155973	778.376703	898.897037	1059.414825	965.573878	840.367839	1085.163073	685.691777	1008.738083	497.439856	910.637834	782.76027	1174.659931	1058.096762	939.220847	881.883659	893.904299	1152.777563	562.601997	625.32821	592.07485	786.210297	1353.949245	822.93477	716.667148	577.419225	746.956209	710.199387	794.121567	796.088388	706.110778	705.854341	702.328966	1074.767333	815.237081	885.346178	888.595141	835.955983	1327.133576	697.372166	1215.247649	822.114358	676.554173	926.449673	785.233639	747.679871	581.15485
ENSG00000007129	24	22.999999	18	3	36	31.704085	32	25	7	10	12	20	21	9	12.000001	11	10	6.000001	16	37.999999	11	9	35	8	27	12.000001	24	3	18	19	11	16.000001	6	10	5	13	16	8	9	10	13	9.999999	2	5	33	8	21.999999	21.647864	8
ENSG00000007168	13166.94794	20198.92399	16925.23716	20017.66053	22175.80908	25892.91616	21654.44375	17051.52584	27620.48434	17585.47866	23086.28167	6040.716989	25186.29997	16648.02018	29257.53502	26025.65034	23129.6064	18001.23095	19865.8157	26292.39912	6583.885387	6441.981241	6734.744687	10675.60413	28217.10105	14319.22526	11085.58831	6978.555171	11969.73261	11044.11845	19194.15613	24129.40886	7594.410456	7398.388208	7195.502215	25171.99948	8002.090009	9700.660594	10805.33374	18210.6527	32527.11035	10280.04805	30093.89403	18531.34995	10009.76015	18056.53493	13378.76558	9638.702294	5621.82805
ENSG00000007171	159	103.946323	71	216.98747	276	160	146	177	222	170.318742	237.972953	111.116463	128	211	306	218	215.200767	105	280	251	163.667276	83.399934	162.030297	122.05606	220	214	87.759677	57.693019	168	197.06231	195	186	142	121.139111	61.043531	208.958179	170.306541	91	189.237213	238	495	144.608749	363	224.145233	146.705114	133.015588	221.069464	116.790375	108.525286
ENSG00000007174	435.951279	286.587679	215.358583	455.150917	458.402828	473.744913	472.804195	488.678311	417.671953	330.153599	386.744172	320.598369	308.240443	442.1459	410.348318	389.282912	481.47282	270.558139	468.773012	372.441205	589.291763	420.94185	566.945672	502.632425	396.212485	570.767775	427.023378	568.944698	524.066533	440.501781	430.975674	346.979946	525.473651	376.66742	371.202301	473.303534	622.10483	497.750359	543.741594	432.367082	358.047542	465.139545	431.196099	358.125026	457.989678	515.029581	654.111608	586.712947	759.507081
ENSG00000007202	5796.76845	5800.363147	3303.001723	6217.88777	5947.78823	7421.33055	8209.22281	7075.351481	7294.050614	6346.584238	7303.883424	4607.764071	5290.317117	6958.268006	8117.997737	7647.150926	7273.351961	3401.580048	6818.193609	6660.07647	6440.587338	5583.564975	4977.581986	6795.091768	8530.408072	7429.579931	6056.090397	5947.939739	5877.101962	7105.376516	6118.857177	7925.976083	5681.71577	6882.780201	6355.165707	8227.152693	5437.003672	6959.000693	5756.895186	6451.758144	8062.268916	6105.406664	9075.491825	7303.18014	6105.637098	5763.199596	5804.614493	6872.423074	5221.182349
ENSG00000007216	1	0	0	1	0	4	1	0	1	0	0	1	3	0	0	0	0	0	1	0	0	0	1	0	1	4	0	1	0	0	0	4	2	2	1	1	0	1	1	0	0	3	0	0	1	1	1	1	1
ENSG00000007237	19743.59561	30614.10342	10654.91718	31742.31545	26508.19943	40842.06673	29124.88025	24546.67296	32957.03408	22812.33959	29815.92061	6983.276578	16680.83615	20857.86876	33003.76417	32168.08167	34700.28904	11304.53331	29847.21667	27685.07579	13935.68691	8659.963614	10002.34107	14795.2276	37281.8238	19602.35255	17507.80773	6527.171	16797.58932	16522.24227	20413.97295	28009.33231	12741.58295	13733.26124	5657.381927	32703.08882	14089.0436	16356.51301	18044.43705	22212.50505	39021.6037	16492.95198	38086.37857	24955.85181	13438.4243	27550.01267	20305.43547	12700.66949	9446.14783
ENSG00000007255	93.999999	294	144.000001	202	210.000001	302	169	161	272	117	223.000001	226.999999	298.999999	105	259	213	174	383.000001	179	289	109	67.000001	120.999999	115.000001	191.000001	88	92	244	152.000001	141.999999	144.999999	170	175	144.999999	213	220.000001	222	124	147	308.999999	247.000001	92.999999	178	87	135.000001	153	111	95	101.000001
ENSG00000007264	781.874492	714.169	818.784925	1144.643229	1140.730185	1142.241737	1074.825281	1010.335265	1238.466212	946.726266	1306.579887	522.328933	1485.985217	1037.522498	1455.647481	1140.313552	1180.928879	1195.762063	1004.266464	1322.177116	1088.368149	785.592693	981.323736	1004.37886	1373.959615	1235.616635	916.368721	712.927614	1002.89087	1197.212338	1048.605505	1149.164864	1011.909274	1034.160595	758.565357	1261.93561	1293.914808	1091.28111	1127.061391	933.994954	1717.457132	963.18233	1453.670376	1129.019364	1070.649135	1290.48134	909.474672	1027.856284	656.182603
ENSG00000007306	0	0	0	0	0	0	0	0	1	0	2	1	1	1	1	1	1	0	0	0	0	0	0	2.026014	2	0	0	0	0	0	0	1	3	0	2	1	0	0	0	0	0	0	0	0	0	0	0	1	0
ENSG00000007312	9	6	10	7	10	3	29	1	5	3	4	7	7	10	6	4	3	8	1	13	11	10	24	4	7	2	10	18	4	8.999999	3	12	8	4	10	5	6	5	7	6	5	5	2	5	10	3	8	4	6
ENSG00000007314	4	16.000001	1	9	4	9	9	6	9	4	3	8	3	10	8	14	3	3	3	6	15	10	40	13	9	14	6	6	7	4	3	4	9	20	7	7	5	3	3	3	6.00201	15	13	4	10	6	6	15	14
ENSG00000007341	661.966502	619.214116	812.215233	690.652117	535.636094	617.446047	628.589009	544.454818	598.498956	500.404771	735.494852	640.843567	809.693522	514.504763	573.381787	653.766358	529.400855	1113.789755	656.683799	747.360631	703.008463	576.828612	432.419946	618.293468	554.54899	621.814075	533.458376	718.951516	573.688028	584.233869	512.178839	509.918732	571.282321	582.994958	508.876974	541.795676	604.234077	611.024615	696.299863	717.366254	558.760085	638.022437	589.806	628.171322	599.506668	560.200589	581.966783	695.417968	625.297312
ENSG00000007350	20	6	15	4	6	3	54	4	4	1	36.999999	9	8	5	7	4	1	3	21	11	6	1	9	2	15	2	28	8	2	10	4.000001	4	6	1	10	1	1	3	5	5	1	2	1	3	2	9	1	7	5
ENSG00000007372	1336.142458	1279.305549	901.81408	1218.861264	976.829716	1316.871518	993.756525	1186.016413	1128.368861	895.413169	1011.48821	1749.657367	1164.412924	1409.123786	1313.698386	1248.10479	1122.237665	1116.036245	841.125123	1169.170067	1683.166427	948.970382	737.999078	1402.652209	907.463657	1456.724082	1503.694846	2619.355275	1326.025679	1133.07935	1249.40638	721.13656	1370.625508	1350.073817	2513.361657	826.196933	1804.537417	1747.386549	1589.402938	1032.9779	682.196278	1204.727902	1226.612223	1003.541891	1361.254172	661.204471	1018.340759	1190.897761	2076.527216
ENSG00000007376	217	196.999999	121.000001	231.999999	243	241.999999	212.999999	240	271	201	290	213.000001	248	260.000001	348	285	300	232	244.999999	313	279	318.999999	267.000001	348	340.000001	329	251.000001	247	368.999999	297.999999	278	297.999999	335	422.999999	372	371.999998	365.995016	275	315.000001	345.999999	418	306	376.000001	286	312	336	258	337	290.000001
ENSG00000007384	109.921233	190.000001	53	161.999999	113.999999	136.999999	216	125.999999	122	113.000001	136	289	83	162	145	147	131	50.000001	112.925475	168.999999	174.000001	336.976953	285.999999	225.999998	129	191	177.000001	394.000001	273.000001	222	168.000001	159.000001	243.000001	266.000001	300	212	342.000002	259.000001	220	143.000001	130	185	169.000001	191	267	207	211.000001	281.000001	290
ENSG00000007392	1514.152384	1357.311122	1298.835967	1625.391567	1348.609083	1184.745313	1769.305841	1841.686626	1483.35871	1451.846737	1898.516112	1884.58686	1399.984171	1465.26749	1301.322933	1239.892782	1505.732692	1188.309411	1769.441986	1423.39673	1336.071517	1454.394334	1799.394961	1823.751855	1399.74919	1808.90445	1576.47123	1563.008512	1886.025286	1782.569199	1311.809979	1476.531399	1730.274551	1741.218976	1148.489564	1869.965169	1679.250126	1534.325201	1796.755109	1613.494864	1324.735693	1625.296666	1813.843497	1933.384154	1837.436778	1766.57532	1645.252366	1847.492206	1177.198007
ENSG00000007402	565.496838	565.780429	254.999999	674.508141	624.366867	824.751073	580.213207	764.999999	720	694.999999	909.235286	305.673313	635.569112	630	941.000001	722	807.902895	328	637.576936	702.000002	613.000001	554.470523	763.669701	769.89082	919.764971	845.999999	503.341367	305	738.536554	627	621.602269	978.691518	519.792719	586.999999	266.85751	926.779933	542	447.755768	636.898718	637.412771	1091.782479	819.328387	1052.480012	794.798283	653.904463	893.843914	734.371569	815.655082	692.000001
ENSG00000007516	2343.752052	2955.288155	1455.768857	4619.288661	4679.132543	7159.905235	5819.700759	3552.15373	5716.997542	4392.293565	2484.757022	1748.53737	3649.017509	5132.05759	5423.335989	8055.846222	3132.409749	2381.061956	3868.186804	8674.368504	5163.125887	2176.798796	1940.473689	4349.058983	4961.016884	4267.371025	3544.038556	3864.588914	4321.368191	1749.043869	3116.884937	4232.524205	3407.758095	3128.303159	754.786053	4689.300913	5150.517013	2939.461692	4854.608299	3623.57795	5281.715397	3146.477598	6324.889069	5292.636829	4609.859469	5928.137968	5381.595962	4738.792068	3260.443431
ENSG00000007520	407.247947	627.711844	425.231143	454.711337	517.867459	641.094766	533.29924	460.846269	700.002456	333.706436	632.242979	359.462631	598.982492	485.942409	723.66401	578.153777	538.590252	442.938046	530.813196	655.631496	358.874114	393.201204	326.526311	424.941017	672.983114	477.628975	443.961446	518.411085	442.631809	543.956132	513.115063	548.475795	470.241906	477.696841	724.213947	721.699085	514.482987	555.538306	531.391701	611.422051	813.284603	444.522403	657.11093	473.36317	411.14053	567.862033	352.404036	424.207933	439.556568
ENSG00000007541	696.467897	706.680522	390.330324	892.296592	922.8351	876.335131	778.902543	996.454478	1131.755005	602.993376	981.982128	1185.937361	751.372268	713.100958	1001.155656	874.532056	948.377242	533.357838	1132.129856	954.547625	1025.068496	1038.408571	1243.162525	1082.120213	919.014855	869.673288	774.476082	1118.389136	963.717504	1045.2236	635.088738	1018.590728	1204.881042	1166.334652	1399.803578	1274.043477	1176.96344	1083.43392	1052.854954	950.184629	1118.526283	907.035777	1136.138459	930.78415	1217.575201	1196.370897	986.866225	1048.759229	1072.125074
ENSG00000007545	1085.500762	1157.260863	606.430151	1236.179858	1063.071549	1376.897913	1466.107206	1311.209079	1273.685496	1011.618007	1101.0142	1088.247041	621.418841	1171.498147	1091.567227	1133.681956	1341.73946	459.579671	1287.45746	1082.006831	1215.250254	1141.753055	1206.341286	1337.694826	1157.904717	1332.803576	1190.041859	1199.925585	1220.927192	1316.117889	1038.067291	1272.636933	1395.508791	1531.527248	1328.988821	1345.142431	1462.550802	1374.71297	1339.153205	1112.341948	1256.13	1375.892581	1355.22282	1362.095014	1208.832473	1455.847309	1267.245347	1466.279729	1310.486752
ENSG00000007866	39	60.000001	24	48	47	50	177	38	36	37	69	133	25	40	25	38	57	17	45.098027	101	79	179	65	65	36	66	60	143	73.176372	81	72	67	106	76	175	36	105.000001	71	69	43	16	58	30	53	107	108	64	113	78.999999
ENSG00000007908	315	23	82	589	127.000001	60.684329	32	21	6	10	18	93	34.000001	22.000001	15	20	7.999999	6	12	464	36	6.999999	9	7	132.000001	12	41	41	15	34	190	12	93.000001	7	8	9	17.999999	4	57	12	2	68	19.90174	6	34	116	4	17	1
ENSG00000007923	1265.643342	1692.673725	856.148186	1554.454428	1625.645223	2137.850817	1692.758686	1730.460203	1938.263063	1375.413457	2010.440471	1178.770148	1325.647091	1571.676116	2205.533126	2072.919208	1751.66893	1029.922694	1761.819753	1812.965929	1325.628978	1033.759658	1385.646378	1477.471813	2455.220526	1715.770827	1392.024161	1250.353538	1527.933874	1793.903463	1703.780556	1980.364004	1479.478818	1559.788683	1478.07382	2178.474849	1562.004529	1476.123261	1379.666928	1586.317192	2332.80056	1236.770282	2221.196448	1628.749933	1368.306896	1643.448819	1511.513964	1460.990138	1186.081721
ENSG00000007933	67.678003	76.581543	45.632622	58.396262	48.43391	25.385869	119.278068	62.343071	61.622909	45.262868	39.340724	157.871505	42.793589	48.74904	47.445069	51.57471	46.256474	54.516649	79.196864	114.928301	103.795442	153.720332	115.889288	109.269143	49.409395	75.580246	57.743102	113.562332	53.16354	111.663113	43.216048	43.730524	109.064122	96.623221	72.569215	52.562875	70.714082	69.871365	74.77289	51.370748	25.886697	67.643559	44.58892	64.272978	93.635844	53.347564	74.719654	105.164707	109.891753
ENSG00000007944	698	968	632	541	653	565	757	598	857	550	799	355	761	611	880	721	573	700	639	687	456	894	431	519	525	646	588	288	418	537	499	503	355	750	270	854	333	641	421	943	852	697	786	602	402	761	481	586	306
ENSG00000007952	26	16	32	27	32	36	43.000001	27	25	23	39	22	71	20	35	25	19	41	32	40	21	12	7	19	28	34	10	14	24	15	21	20	13	16	13	29	15	12	23	23	32	17	27	23	13	28	18	15	11
ENSG00000007968	87.595006	48.751321	43.209396	41.937654	51.804229	42.827133	66.757507	68.623998	36.249986	47.607631	46.143218	74.953784	24.153434	58.424559	28.803812	36.677281	47.500327	18.04727	65.88841	35.581472	83.355225	77.400851	82.613625	70.694181	54.015099	63.228726	58.259791	70.000839	64.396201	57.776727	65.920721	42.823871	67.55269	88.332246	55.586036	49.273004	116.774357	61.445637	71.676527	63.176144	31.843117	67.415205	58.070941	78.716475	68.962705	78.294491	79.115445	69.130325	63.489481
ENSG00000008018	1764	3112	4766	2541	3064	3315	2970	2137	3279	1831	3079	1480	5123	2046	3480	2900	2286	6897	2524	4127	1520	1648	1227	1684	2912	1706	1581	1892	1656	1663	1768	2261	1739	1581	1441	1956	1755	1605	2172	2627	3314	1735	2485	2148	2081	2128	1636	1782	1294
ENSG00000008056	4995	6162	4866	8037	7283	7596	6883	8001	8666	5982	5532	1451	7653	8014	7908	8561	8803	4425	7393	8489	3638	2375	3354	5038	9005	6696	4742	1358	5047	3883	6117	7657	3848	3758	1335	9129	3964	4876	5667	5580	8852	4924	10027	8438	4512	7801	6324	4691	3531
ENSG00000008083	1220.568286	1208.214372	399.579589	1394	883	1544.999999	1235.419816	1309	1039	1012	1211.501632	1482.999999	605.54204	1272	1074.999999	1191.402794	1413.167342	487	1185	1004.999999	1189.935107	1147.898692	1662	1666.53738	1393.58836	1608.37261	1254	1539.996804	1423.999999	1514.999999	1366.611011	1316.555398	1485.98698	1441.272669	1556.426411	1292	1672.29221	1196	1388.000001	1110.999999	1124	1360.489061	1626	1405.537849	1362.499558	1295.999999	1357.525526	1697.491853	1245.020184
ENSG00000008086	2845	3027	2353	3728	3429	5411	3710	3653	4517	3211	3790	895	3761	3270	4769	4268	4168	2993	4462	4249	1862	1530	1614.000001	2548.999999	4778	3142	2282	884	2567	1817	2707	3876	1863	1713	885	3914	2070.000001	2234	2965	2429	5219	2701	5718	3609	2347	3761.998868	3232.999999	2516	1574
ENSG00000008118	1068.999999	1885	995	2384.000001	1408	2557	2056	1569.999999	2515	1428	1770	402.999999	2495	1867	2415	2762	2543	2068	1826	2632.000001	1215	564	1009	1152	3941	1686.000001	1027	389.999999	1555.999999	1272.999999	2046	2490	1179	776	374	2267	1159	1059	1090	1531.999999	2626	820.000001	2394	1801	1048	1762	1721	903.000001	923
ENSG00000008128	269.431764	289.81596	174.927918	198.273415	263.381546	243.027167	286.323658	198.437718	243.219902	276.898001	337.071625	437.364674	161.259428	257.476524	286.294647	268.44664	281.152495	162.905602	287.903295	241.270412	406.723587	396.959256	427.697389	665.980783	278.497582	269.433251	284.432248	526.368173	251.727128	363.645498	256.088407	245.170377	331.78266	576.854095	435.287314	324.445635	314.13879	301.948238	328.377684	265.755478	175.392309	334.754573	288.998273	324.832585	348.310247	380.158791	392.316293	513.422358	384.861279
ENSG00000008130	873.016646	889.684695	576.026989	996.930155	892.170809	969.256625	1230.76994	893.396322	967.436307	763.338627	931.858365	852.282804	874.858363	857.961168	951.000001	882.927739	891.113651	607.999999	979.571179	1123.461125	1148.171137	1214.252551	930.42354	996.280704	986.010681	1034.67426	946.017885	1113.938568	875.975839	1014.253175	753.672174	928.651803	882.015153	1044.538225	1151.44275	1030.341945	940.240636	1073.111489	844.017681	787.232782	970.010761	983.423112	1186.526673	914.736701	920.439527	874.632848	1056.351417	1015.257597	1171.869756
ENSG00000008196	0	0	0	0	2	0	3	0	0	0	0	0	0	0	0	2	0	0	0	0	0	1	5	0	0	0	0	0	1	0	1	0	0	0	0	0	0	0	1	0	0	0	0	0	0	0	0	1	0
ENSG00000008197	4	1	2	5	6	4	0	5	5	4	7	1	1	9	10	3	10	7	6	5	3	1	0	2	3	1	1	0	2	0	2	0	0	1	0	2	2	0	5	4	15	6	2	7	2	2	4	3	1
ENSG00000008226	139.768663	98.926965	29.414916	59.908642	62.666048	73.613971	67.647718	101.308726	60.670259	52.905118	82.346285	179.064567	32.050456	165.315529	58.544288	106.877423	113.769036	58.14664	97.676333	69.309156	141.723541	115.221741	272.58535	89.557808	57.305257	95.11641	100.787805	219.229057	134.375546	88.823246	71.725436	62.566915	152.128024	172.624092	177.614651	83.848705	145.809467	111.032805	122.443034	81.162053	32.557376	80.026345	62.663668	67.129206	126.090163	89.629977	95.386732	76.009117	133.542416
ENSG00000008256	1809.999999	1582.000001	970	1855.999999	1967.999999	1730	1987.999999	1697.000001	2106.000001	1650.000002	1928	1435.999999	1424	1920.999999	1993	1949.000001	2134	1148	1996	2012	2358	2049.000001	1690.000001	2123	1839.999999	2076	2120	1936.999998	2028	2093	1537	1618	2636.000002	2209.999999	2297	2013	2124	2527.000002	2172.999998	1658.999999	2367.999999	2105.999999	2566	2215	2084	2213.999999	2232	2254.000001	2265
ENSG00000008277	6394	7934.000001	6488	10103	10878	12833	10911	8557	11478	8572.999999	12455	2372.000001	11103	7996.000001	14483	10633	10661	7961	8281.999998	11533	4257	3474.000002	4481.000001	5387.999999	15149	8600	5088	2111.000001	6115	6391	9159.000002	10846	3569.999999	3560.999999	2155.000001	10294	3589	3872	5358.000002	7704.000001	15840	5205.999999	14783	8404	4678.000001	7271	6208.000001	4982	2905.000001
ENSG00000008282	976.667643	2283.140533	1127.009714	944.425247	1315.070433	1172.498769	1265.44772	945.361709	1289.255702	658.380111	1536.502696	1179.350998	1255.292853	883.347653	1103.101858	1095.297096	832.268774	1199.000404	892.05979	1630.274663	779.317236	1274.617162	884.131808	840.439274	596.122267	871.561745	866.386512	1551.883725	739.063092	1362.309513	719.259336	800.774601	834.536238	923.468196	1264.206447	1086.401331	698.494107	1244.195039	833.032083	2337.034038	867.018977	887.886434	873.05872	762.40722	968.192586	551.180356	575.258714	966.137619	661.24967
ENSG00000008283	1013.233858	1472.183322	980.346749	1438.30221	1647.393972	1631.555317	1573.138189	1183.138888	2140.139124	1397.642595	1637.801136	456.735967	1299.694306	1422.164094	2651.566554	1963.347671	1999.02041	1137.67216	1637.360985	2304.376609	978.927132	694.887883	1186.563181	1440.596602	2366.345796	1147.275215	1111.38305	686.795488	1161.047687	791.597006	1233.171473	1402.311393	1019.155958	1017.255668	580.448997	2275.991147	962.032248	1400.348876	1010.141024	1389.08845	2238.860978	1237.549629	1873.837255	2018.371793	893.647068	2025.655139	1522.021726	1182.093595	1350.260759
ENSG00000008294	11293.88322	16453.84777	9425.38644	14074.73417	14184.8028	15663.5415	15073.61171	12897.29251	15539.76777	12282.21654	18220.16126	10005.73203	13806.16246	13345.88911	17378.96153	14088.50541	14014.6505	11847.06376	11432.89677	16539.78744	9479.532279	10230.83189	8090.10261	11807.57305	14793.35419	13528.94664	10980.09365	12223.86942	10355.52318	13009.89865	12022.76999	13178.47215	8868.349544	11511.3311	12493.03807	15161.06597	10986.19096	11758.89034	10859.06283	16889.8315	17701.20747	10958.78838	16278.46494	13853.47959	11819.71601	10383.96526	9760.99644	10755.13972	8003.998659
ENSG00000008300	2671	2186	864	2747	2206.999999	3027	2697	2852	2790	2508	1955	1874.000001	1259.999999	2890.999999	2854.000001	3072	3222	701	3141	2342.999999	2883.999999	2446.999999	2622.999999	3872.686929	3220.000001	3430.000001	2650	2343	3169	2598.000001	2191.000001	2887.000001	3694	3588.000001	1904	3173	3729.386692	3135.52724	3499	2160	3447.000001	3183.000001	4129.999999	3369.815331	3110.000001	3390.000001	3281.82852	3983.999999	2755.999999
ENSG00000008311	623.160491	1492.725443	520.623215	812.749773	588.042762	653.764323	975.723333	757.575152	514.917808	469.85651	891.25709	1524.234261	506.616264	662.865324	610.958614	604.082849	708.603381	444.179638	572.399935	681.578359	666.544685	990.201723	579.96227	701.219297	649.856508	747.442549	783.398141	1601.185411	790.458305	1107.49715	705.159762	649.08618	869.441455	1144.418353	1295.38763	716.501043	1289.413049	983.44589	706.377103	1044.909414	475.625538	749.182445	734.958327	788.580496	1006.74313	415.981901	525.250557	818.208176	788.314543
ENSG00000008323	57.155588	23.664744	9.019413	34.297269	22.499864	13.922917	35.560699	13.877009	14.054463	27.057541	27.156295	69.609678	7.229821	26.068798	11.74676	16.743131	22.833786	4.060433	25.178678	19.210642	80.90689	66.191428	47.284897	39.172297	23.295266	29.140222	36.473295	50.910047	30.10158	24.324414	28.028006	17.855027	44.06041	53.481129	61.466646	15.862821	45.835241	26.829481	41.729802	17.284185	10.363382	46.848659	21.308804	37.580559	61.188353	32.207399	37.725517	56.110111	63.791126
ENSG00000008324	255.855457	298.261693	518.681653	283.429459	366.075179	407.655803	422.983277	270.978307	463.237188	301.42499	468.078948	147.568559	729.436976	260.947957	479.566209	378.390023	277.111216	846.068725	300.29952	610.835642	156.061326	193.180728	144.951103	228.561305	382.925007	256.035393	157.709546	158.016992	143.928437	158.523973	232.832398	324.356547	104.510616	152.27835	120.523083	333.799375	168.131064	160.289201	201.871178	343.746774	516.284333	209.210925	369.090999	251.214476	210.655491	380.594756	221.454872	201.048362	145.624195
ENSG00000008382	267.752759	292.832254	256.794704	345.917131	352.000001	410.898876	380.000001	377.245156	460.739978	256.807981	386.86732	285.680901	385.967635	328.693657	486.885155	400.913192	384.832534	300.90765	372.881553	408.864852	425.951021	340.979686	331.15219	339.999999	447.952635	374.725497	345.999999	291.768918	355.850403	364.271549	372	352.174886	357.64756	377.736525	345.602628	510.999999	378	408.807514	380.806796	326.763148	509.000001	417.476857	490	387.790446	347.999999	515.455504	369.22959	340.4734	457.248891
ENSG00000008394	918.922134	1273.86595	1838.826966	1090.62288	864.871851	960.653019	2214.65634	1010.883359	927.254967	751.210623	976.824811	1886.722406	1558.486206	935.210285	942.593472	923.500614	992.248065	1416.843807	1408.872929	1534.371505	1185.095868	545.884578	595.270785	1168.446276	600.943752	760.968599	897.766239	2245.901684	625.600947	991.88811	879.155869	603.32387	1130.261962	859.006951	1599.525078	578.481285	1108.121087	1331.395033	1449.561799	637.860804	493.963738	1019.381627	732.265518	932.086499	1280.000725	471.459108	841.357823	799.483349	1517.790297
ENSG00000008405	566.999999	813.955989	765	650	730	545	924	553.000001	754	602	881.999999	519	877	511.999999	832	552.975699	576.999999	954.000001	633	896	609	630.905891	243.000001	606.865887	507.000001	603	443.000001	667	349.999999	475.000001	433	467	400.000001	541	570	670	459.000001	642.975715	470	780	761.000001	673.000001	462.000001	656.914126	503	664	494	675.999999	424
ENSG00000008438	83	37	13	35	33	44	28	54	49	58	50	96	24	37	38	42	68	8	84	51	90	67	108	78	46	56	72	66	65	69	47	54	101	83	51	64	68	57	68	56	29	68	67	69	62	157	92	90	109
ENSG00000008441	6526.771492	8452.396055	2203.999999	8168.000001	6074.999998	7386.999999	6304.740107	8488.760034	7499.999999	5415.782077	7309.48723	6572	3569	6981.557274	6526.000001	6963.000001	9185.776712	2374.649233	6795.999999	6299.000001	7056.999999	6561	6880.999999	7246.000001	7593.484945	8379.35464	7435.722953	7980.728536	8502	9919	7276.724067	7072.999999	9093.999999	8325.717426	9556	9533	10292.75132	9496.191597	8238.999999	8373.750215	7885	7650.000001	9937.000001	8399.757048	7388.000001	7548.000001	7671	7764.999998	7299.999999
ENSG00000008513	1461.855323	1170.447811	751.262268	1621.022955	1289.465376	1825.896336	2073.515915	1289.002073	1416.400327	1303.274995	1450.076072	1467.756277	798.919615	1344.511817	1557.741369	1252.302431	1666.003449	680.800272	1475.356797	1298.000111	1661.889681	1314.464242	1727.118869	1361.011094	1875.948699	1504.776385	1412.050738	1520.173048	1602.77076	2041.674063	1397.288924	1678.201103	1401.21714	1483.320957	2175.903019	1669.438348	1411.992582	1752.493866	1148.864122	1148.100095	1380.59309	1492.840148	1809.929646	1487.222803	1522.899098	1619.320501	1236.240107	1757.547264	1598.024506
ENSG00000008516	45.05739	23.120099	13.182021	24.976925	24.052126	30.188707	28.713274	35.596573	11.158029	21.992893	28.967888	95.724415	16	28.491602	17.556309	16.495289	27.690548	12	32.077537	31.31028	58.809963	80.936496	109.710773	84.104385	42	51.760481	45.210215	85.283687	58.103104	61.60079	41.629325	47.769942	70.829606	54.503511	80.887242	27.908115	71.203235	47.404116	61.77802	50.69945	16.248381	75.115646	24.075567	42.85717	54.124555	50.472206	59.411705	70.135446	59.66787
ENSG00000008517	161.014816	57.258263	336.270426	129.16583	128.044391	75.198265	127.88748	75.274154	83.122626	80.525102	64.533217	143.1349	66.999998	66.18423	68.037319	32.960086	65.192457	28.999999	55.447132	141.215099	123.671582	122.186678	114.488132	85.314772	224.306708	60.411651	81.567217	142.112716	66.244718	96.916191	60.174766	41.14194	131.755339	92.068081	105.764548	51.579429	67.463689	108.361881	73.386534	68.275226	44.172671	105.285473	51.320866	75.712596	106.422984	134.358425	85.392798	87.999998	202.547302
ENSG00000008710	8085.260931	6224.332679	2000.8426	7147.031221	6226.671085	5787.49028	6399.598829	9585.931801	6184.50127	7093.613325	7200.46982	10085.75697	2264.555995	7554.121223	5898.64073	6800.212659	7502.09537	1538.249917	8810.509505	5270.349054	11640.62999	11059.13425	15386.56194	15200.32405	8129.863833	10604.78792	9624.393159	10703.34375	12981.40628	12876.70929	7239.796909	9369.051724	14880.90219	13630.1538	9972.368218	10730.12576	13535.67216	10137.20418	11354.48921	8261.80971	6861.092634	12162.66158	9872.441834	10147.15654	12834.73209	15359.06119	13420.53534	16056.33304	13611.03102
ENSG00000008735	5497.974705	6630.429717	3754.839616	8639.381724	7291.492665	8423.897041	6878.577511	7655.136699	8419.511063	5787.783188	7056.541614	3933.876586	6349.249829	7293.956143	9396.967913	8696.294548	8686.043025	4108.533223	7529.800994	8629.737568	5550.878069	4637.846578	6224.238394	6959.274226	9814.229779	7567.888398	6415.728992	4974.82923	7246.623152	7299.609733	8051.090543	8732.051193	7646.4172	6157.514946	4846.446949	10841.55389	7753.57895	7703.711651	7357.117011	6586.030055	10054.15093	6741.103739	10149.92338	8554.690013	6514.032557	8355.975513	6816.667059	6398.17476	5548.624124
ENSG00000008838	1107.036371	1367.360065	583.370689	1214.832536	1246.495305	1602.870428	1274.4538	1303.218295	1363.650359	893.634353	1339.105992	1001.785112	1068.726697	1180.75636	1372.515643	1228.885906	1580.210488	639.535439	1286.154746	1488.294834	1223.474835	1025.146382	1127.298023	1308.067169	1645.723204	1228.658001	1230.692034	1043.266116	1011.201393	1205.330561	962.431839	1419.511354	1134.771348	1308.312501	1104.573325	1659.831529	1197.985904	1249.25922	1106.532922	1253.061608	1476.760727	1217.868142	1711.162021	1393.142627	1265.944698	1564.087812	1306.85754	1410.78692	1294.347774
ENSG00000008853	3375.783915	2824.036542	1786.61073	3858.604136	3936.869451	4885.328889	4760.282445	4084.98937	5956.718757	3477.197912	4088.280666	2727.869956	2790.074694	3989.967382	7262.011458	5390.866405	5259.566486	2504.858718	4659.794976	3810.770697	4524.880601	2758.649424	3042.706404	3503.957729	6029.30608	4025.400642	3321.102684	2980.750647	4867.559743	4388.729906	3546.199457	3888.000669	4785.515834	3714.141318	2998.05699	5692.968397	4955.898264	3758.367587	4092.850457	4050.18595	8230.829651	3577.343995	7875.980561	3971.53121	3165.374362	5162.250481	3596.645569	3197.715776	3563.173412
ENSG00000008869	2529.686256	3106.473113	2587.836584	3522.959757	3717.896413	4333.574274	4170.591726	3169.720578	4360.818898	3113.823441	4152.888811	1475.266487	4183.521648	2872.934152	4813.019858	4075.047279	3774.376374	3355.624655	3349.963328	4289.66299	1589.746488	1429.196787	1766.312354	2085.529944	4948.348402	2583.532988	2133.757676	1360.285767	2361.487506	2178.112152	2918.002055	4059.520479	1599.953653	1582.568183	1258.657349	3988.824431	1787.754435	1973.903941	2299.128081	3177.776551	5186.84672	2107.436814	4321.356818	3074.777874	1920.142313	2714.578734	2455.344846	2163.331647	1233.420945
ENSG00000008952	7512.67299	14045.68536	11869.72283	11238.90617	11778.56381	14106.94444	11941.73244	8896.956667	13570.98689	7541.707423	12173.1409	6880.085157	13833.67417	8120.740027	14564.31346	12804.67414	10251.19364	13538.42137	9236.685421	13840.26882	6193.531231	5764.050554	4477.287768	6813.117226	12815.29173	7518.054086	7326.704341	8127.252798	7767.822306	7672.326801	10252.37419	11017.03859	5947.69457	5201.84855	8394.863065	10397.96229	7158.649454	7938.933388	8248.823879	10608.31008	13887.25383	6591.942784	12211.08029	8448.155546	6780.495218	7415.8126	6317.408565	6081.145763	5240.125431
ENSG00000008988	5244.229671	9139.430804	12152.76533	6592.292796	9143.757973	8673.746547	11429.89223	5664.763678	8789.702967	4798.141907	8102.603115	4484.042962	15412.3538	6295.606232	8263.341705	8074.618806	6194.205293	17876.39374	6179.361239	12298.89916	4384.256605	6291.274018	4728.793984	4992.84205	9151.55965	5515.264898	5214.377335	5231.10078	4862.463969	4924.217282	5537.256413	6151.127091	5374.81119	4326.933393	6420.866099	5622.610704	6470.228791	5938.077766	6965.117216	7541.521248	9323.795333	5408.225002	6882.701745	5588.883251	6043.96547	6950.672845	4971.189047	6231.541034	4251.702412
ENSG00000009307	9042.631141	16438.62677	11572.7598	14222.73002	15032.90144	18305.39117	16267.76154	12356.82614	17479.81563	10236.87316	16824.7802	8262.574692	16591.73746	11689.71741	18375.8144	15615.77373	14330.70202	13216.86199	13346.75539	17484.76599	6993.23812	10299.47621	7191.965773	8339.953604	19329.79491	10306.61861	9945.750813	9028.762117	9292.773944	10670.87967	13278.8686	14990.61284	7518.000002	7449.749586	10844.73356	14789.65139	8008.824038	9636.757253	8589.693239	14217.59934	18011.85055	8214.699721	17193.88125	11328.81163	8067.707437	9618.809081	8566.720947	7819.780154	6174.522537
ENSG00000009335	2492.600717	3200.430527	2668.416272	3305.984085	3584.566436	4016.679026	3612.118884	3130.429451	4130.025913	2598.427569	3550.467732	1968.463794	3992.377842	2956.858257	4178.911594	3608.137782	3521.938949	3448.407777	3500.474759	4064.97929	2241.496291	1937.145809	2094.772498	2551.315064	4177.917805	2957.053937	2410.969465	2038.981591	2483.890561	2876.785877	2815.594303	3602.749041	2042.957696	2308.864198	2042.918717	3609.317015	2092.138817	2441.603044	2422.08252	2982.496108	4373.482538	2374.826387	4474.257042	3041.619059	2346.300007	2599.356805	2515.672119	2416.470121	1981.509035
ENSG00000009413	3626.296662	3456.927058	2377.288517	3313.200518	3084.514715	3829.678075	4068.332968	3996.548575	2962.56093	2942.138044	3823.139552	4323.691191	2502.925585	3823.347923	3220.405481	3113.285876	4005.246961	3495.464235	3661.903182	3192.657544	3231.894032	3027.795054	4286.921729	4509.226714	3632.255533	4182.214603	3990.097603	4564.217249	4184.148754	4057.049902	3713.158902	3471.40721	4146.440718	4016.610574	3483.359327	3297.597083	4451.987279	3963.773918	4116.209642	2999.774595	2933.249967	3462.802283	3700.823352	3886.001899	3989.536626	2962.279022	3716.967607	4207.225432	3813.432484
ENSG00000009694	1120.780635	1592.627943	1349.372189	1325.648634	1625.518681	2373.288058	1596.087423	1372.406582	2084.578504	1414.144687	1805.701458	551.620523	2634.130292	1271.407072	2294.298389	2038.434371	1599.425093	1865.922939	1197.448599	1817.683614	674.349032	579.581943	887.183892	1181.236148	2304.356418	1350.046472	1074.974493	505.476178	1457.194303	835.773959	1486.489075	2059.015855	931.5173	674.532036	257.691574	1961.167308	912.580748	1104.831765	921.394713	1121.539537	2164.923513	1052.717722	2281.653244	1400.828509	1015.693978	1504.736418	1164.394413	985.999498	589.110448
ENSG00000009709	155	154	78	163	172	193	122	199	282	71	132	70	109	203	196	164	173	91	246	133	120	76	87	133	274	149	160	66	103	155	214	168	143	153	54	239	99	132	122	199	306	133	191	101	102	117	112	68	122
ENSG00000009724	221.146861	170.024918	81.013659	188.242097	148.027582	156.021658	143.04066	216.109686	148.022988	132.05093	177.051122	182.097208	92.184896	187.073263	113.002294	151.030307	201.209688	49.005389	224.076617	141.035304	219.391311	178.12871	172.12823	176.315989	125.286859	243.120444	158.42246	121.296354	176.600967	186.245881	155.115002	168.081825	126.141739	203.453452	104.361424	155.428245	173.130344	118.136097	183.233139	146.060371	169.005206	233.401435	217.331425	218.424251	151.253982	145.355943	204.423031	211.98035	217.430377
ENSG00000009765	383.179063	211.917	77.785192	247.314383	172.792735	170.657772	205.448678	300.997184	150.236376	232.3654	207.041225	326.912583	76.615084	251.254202	128.669218	167.170561	265.105357	39.18454	279.457837	130.560901	369.273002	347.923518	315.311447	355.272149	144.752348	313.412682	299.483695	288.576676	349.302069	298.918838	222.802863	212.981915	272.790478	358.854751	257.656873	226.035604	309.968372	308.099683	289.206471	193.624683	106.763196	313.562311	234.724386	277.174883	298.770508	282.427823	405.302871	400.730895	382.955282
ENSG00000009780	533.883056	943.36255	494.283585	735.467926	685.785083	821.195234	576.257591	744.88621	857.822384	518.226534	724.165333	560.473152	967.149659	694.846022	881.309897	782.742325	717.161694	909.497533	882.017692	960.953798	538.620771	509.278499	514.668046	619.250163	596.843331	728.160718	536.182496	575.06761	647.535547	648.16578	513.916041	577.017144	604.580715	665.411098	425.992131	774.212538	600.486849	722.467956	685.1251	814.804936	743.962439	535.510226	779.630798	675.016476	644.304472	500.125971	621.31155	620.656376	396.248756
ENSG00000009790	246.20033	202.715282	114.185412	169.561666	249.440597	241.269297	207.482454	248.781692	201.336531	165.406504	196.538572	274.685219	154.354424	208.399988	175.222877	170.725671	210.553892	100.132026	210.496678	117.122417	206.388366	237.249707	374.297352	249.569105	201.335492	197.352254	271.09706	166.980377	235.570347	240.952325	158.347954	196.147271	180.206043	282.140553	151.469725	226.259078	234.563764	173.361739	197.674203	210.864947	160.268887	192.976103	196.459835	163.510335	257.133303	175.484019	224.551337	293.975093	151.641687
ENSG00000009830	832.40333	869.935434	223.281634	654.304679	592.840771	697.073627	653.36897	859.286928	627.864689	615.349845	866.973266	1090.686143	309.02214	777.928455	662.716721	666.008131	680.426843	228.591022	732.09775	597.232423	843.735812	741.477886	657.105741	807.672698	465.83428	856.885067	612.172408	1151.290857	793.57172	1027.455656	574.184131	668.192191	893.009703	1084.056067	1301.694209	980.172202	787.53164	980.343173	804.868046	853.745117	548.111921	859.644074	791.724651	795.133904	812.693718	628.396411	819.274551	998.392013	872.474335
ENSG00000009844	1338.00343	2116.230457	2569.689192	2013.473145	2707.82875	2673.689864	2282.315197	1675.48046	2996.753125	1648.284557	2601.844842	651.582738	3688.460358	1626.452658	3141.214896	2373.805333	2061.384195	4060.812423	1995.267418	2887.834691	952.437163	789.656113	786.320997	1127.001297	2771.963052	1591.782908	1098.130159	821.361655	1159.627573	1203.120907	1839.312216	2185.838748	793.024098	805.739962	811.651998	2203.80806	876.709471	1060.07766	1206.816786	2302.689338	3407.099444	1160.920187	2796.260386	1625.799472	1035.866329	1637.423888	1256.513672	1077.618032	745.495479
ENSG00000009950	539.376727	287.997538	144.661386	348.490129	372.074627	261.265095	382.963663	544.864034	345.347867	366.005776	376.8976	547.76255	211.882677	454.824647	319.390855	357.670626	302.672633	99.831602	513.460321	373.484049	868.652942	838.463301	988.76699	1036.825942	406.726941	691.817579	654.369074	484.877683	670.163412	503.400246	405.829764	425.347608	702.826164	828.285778	466.458911	452.498085	673.013248	599.843167	691.951534	388.86872	295.031756	836.89131	393.561371	521.459299	803.169777	785.328132	755.9956	1031.147053	931.357541
ENSG00000009954	4540.636338	5737.201652	2904.000001	5170.5753	4668	5618.50562	5421.537026	4720.753174	5340.490913	4239.521725	5368	3614.337403	3666	4684	5379	5318	5419	2700	4949.564294	5350.999999	3336.742013	4498.115264	3366.445823	4621.427452	5634	5048.634264	4355.076195	4397.937016	3870.622814	4297.670748	3807.497201	4653.521408	3627.25522	4468.242157	4173.17402	5026.000001	4102.435707	4661.250619	4247.637474	4885.565491	5408.000001	4557.710816	5447.477468	5526.256058	4335.925188	4610.556122	4141.354631	4891.175317	3211.248663
ENSG00000010017	2786.578857	3517.613307	4282.525458	3720.257737	3913.136552	4449.340464	4289.100582	2958.951967	4864.278439	3227.674016	4408.177042	1483.038599	6061.960491	3139.032525	5318.005314	4261.574122	3890.013131	5862.905671	3462.226427	5302.131678	2070.887688	1881.387737	1542.694871	2336.463046	4865.883148	2714.983335	2400.000602	1748.552057	2195.4338	1774.973874	3116.270888	4024.17049	1496.623964	1660.244781	1721.809574	3828.991982	2008.275626	2190.395958	2596.002013	3047.603125	5354.804537	2442.930274	4632.424925	3486.553589	2437.28173	3989.756913	2849.927745	2526.872847	1898.688842
ENSG00000010030	22	8	7	9	20	26	22	15	18	13	10	13.999999	13.000001	5	10	11	20	3	14	11	28	8	10	10	71	11	11	25	15	10	11	8	10	6	10	17	16	13	12	12	21	22.000001	16	10	4	14	7	8	10
ENSG00000010072	303.377685	496.406224	279.080922	366.209812	412.48296	411.2345	369.396729	310.360617	439.318964	240.098617	454.420283	301.212425	492.311813	403.317726	471.192772	395.42222	333.18847	427.1915	353.205336	541.382763	197.386642	267.162798	245.252392	382.327385	337.335495	388.427783	237.27341	353.194116	292.238458	337.406272	270.296475	336.374898	226.132244	357.620186	279.122717	398.306196	312.525899	359.471092	297.603421	455.414508	388.254052	233.442227	398.442039	385.616588	308.278336	259.322737	233.435971	347.1983	193.151238
ENSG00000010165	589	717.999999	494	883	921	869	872	739	952	610	853	418	749.000001	733	828.000001	910	926.000001	505	726	914	512	427	408	547	1074	715	524.999999	542.999999	554	661	776	986	460	488.999999	500	918	525	590.000001	576	710	939	566.000001	1049	845	485	697	594.999999	568.000001	440.000001
ENSG00000010219	300.939766	377.534173	343.405162	276.536766	315.722431	334.526863	355.94161	266.462116	399.302938	256.841459	381.993765	207.873662	351.835068	276.40263	389.438798	330.495292	306.12673	479.586325	282.815939	420.621498	249.76642	243.707021	316.453699	280.406299	314.883374	242.778008	282.631572	195.560723	217.159875	258.472296	222.775083	260.687463	209.801631	226.000001	156.799741	314.462512	193.677144	248.381289	213.873526	300.245521	350.810496	220.602759	278.038447	266.057832	228.626692	225.792126	246.383396	267.72253	228.687847
ENSG00000010244	5521.629907	5917.033478	5013.921066	5359.662667	4942.548403	5455.002637	5881.560976	5274.69454	4949.350766	4689.504799	6048.172573	3735.211633	5092.566575	4731.723167	4833.170207	4599.619953	5482.24854	5179.294668	5228.244409	5568.099323	4300.71981	4279.885572	4151.490547	4786.529428	5056.532253	5113.021711	4359.306317	3220.064581	4053.399633	4507.481964	4076.18069	4516.574669	3250.794335	4477.32988	3259.205061	4718.268162	3415.143933	3751.728931	4189.229608	4638.848122	4766.297889	4645.042929	5192.49833	5218.042532	4038.901857	4751.128161	4838.764642	4994.850918	3612.25876
ENSG00000010256	1588	3573	3815.999999	3481	4604.999999	4484	3506.000001	2848.000002	5199.000002	2497	4706.999999	1340.999999	5873	2213.999999	5679	4343	3134.000001	6458.000001	3033	5066	1214	1090.000002	1533	2007.000001	5214.000001	2312.000001	1596.000001	1671	2437.000001	2371	3635.000001	4672.999999	1442.999999	1375.000002	1468	4419.999999	1924.999998	1811	1860.999999	4175.000001	6129.999998	1483.999999	4603.000001	2698	1795	3122	1695.999999	1706	1161.999999
ENSG00000010270	895.997688	1315.282112	1930.881174	940.071536	1347.693573	1273.02613	1441.115511	914.655486	1441.275023	871.356973	1232.931881	721.499411	2150.147517	906.740134	1670.779079	1322.871427	1003.412172	2491.286527	1082.842856	1586.194068	812.207126	733.311148	535.661785	851.650883	1381.250519	846.54485	804.887586	908.112923	899.968117	869.367544	976.445636	1120.114397	653.041263	640.486159	850.172305	1084.521169	664.211477	834.743904	850.950913	1184.906102	1514.161244	805.831299	1294.96657	871.138563	782.794758	1038.011957	787.764632	789.062124	765.893454
ENSG00000010278	1335.999999	3986	1771	1002.000001	2007.999999	1573	1368.999999	1204.000001	1900.999998	762	2998.000002	1198.000001	1482	1080.000001	1434	1269.999999	1032.999999	1955	1546	2463	377	1446.999998	1177	787	575	722.000001	899	1412.999999	598.000001	1502.000001	655	977	950	995	503	1841.999999	567	1308.000001	895.999999	3822	1253	1126.000001	915.999999	666.999999	983	608.999998	560.000001	1010.000001	473
ENSG00000010282	914.181751	2543.037155	543.000001	754.826786	1096	761.787549	358.000002	1298.34109	1132	646.627433	1786.368957	781.279983	1106.894203	657	818	973.755458	799.712272	818.807057	684.490706	1177.934307	721.999999	643.650046	423	511.134926	656.66246	695.54655	1023.529138	1530.82167	965.999999	1609.353604	685.414848	1109.802632	772.784776	582.456912	658.270359	2128.64662	1129.639416	1162.653899	942.893198	2213.553746	1280.544652	1397.70468	1058.744263	822.205878	996.133105	495.894478	883.472586	503.000424	563.650958
ENSG00000010292	754.925004	1325.555675	314.671109	800.013402	658.60062	792.938627	790.008013	834.148774	814.313738	507.12407	1044.046575	809.16295	398.773369	636.888139	688.911852	675.502092	715.682755	307.630318	709.093663	676.178733	556.368841	763.838247	660.343064	656.07236	732.324672	738.403087	758.612364	845.425333	694.831419	1048.985959	529.5082	800.040087	632.259969	1029.454188	860.505364	960.35429	651.227488	870.812399	585.86172	1193.740683	776.105122	839.423556	850.273801	775.56738	755.537685	409.936834	632.052701	800.551475	515.626666
ENSG00000010295	766.454443	772.053816	401.582697	802.862744	756.678258	849.545447	847.013998	889.270798	859.788586	712.309393	1027.611863	704.202726	493.07458	744.168641	921.217815	854.553912	803.780667	401.30485	946.93041	939.600275	826.963808	697.589719	1164.90658	1160.905504	1092.140378	903.911584	778.089315	785.532628	1016.01143	1105.233679	817.467176	1003.696073	909.841179	1012.567634	593.829169	1147.887666	928.018265	719.951699	900.142069	932.370341	1024.016097	750.834109	1125.731397	852.185551	828.916251	1276.167655	951.694669	839.998024	602.881483
ENSG00000010310	109.596616	200.409488	29.7956	94.209284	123.43499	74.610847	98.654881	153.899083	63.362894	114.292906	146.404199	118.021747	48.452426	90.424979	49.267338	54.390091	84.771605	31.873536	117.352563	67.226674	118.678674	149.111615	137.357435	168.781491	58.368412	132.095641	127.715616	90.552854	117.923538	160.61262	67.013002	106.852244	117.075848	224.297894	80.419057	123.647347	101.387008	120.266686	115.926998	159.519041	56.495583	265.466578	120.889163	257.760731	142.337136	106.628952	151.213848	307.111107	92.876686
ENSG00000010318	137.331893	244.734584	97.943822	211.129013	160.017743	204.243619	188.545965	181.403027	200.868877	141.733115	171.771518	210.515218	157.675888	107.044626	205.582544	193.5086	196.157416	203.136423	180.585673	146.222007	153.000353	129.481561	162.89286	162.854942	181.417313	156.356073	155.018715	136.388063	207.627251	212.427897	179.533357	199.625276	198.6784	167.215047	104.485826	241.671299	199.57916	163.330274	196.438103	228.389393	179.221917	189.589158	241.218346	161.128754	184.096474	173.552821	162.499806	162.723108	112.994636
ENSG00000010319	137	204	55	273	162	230	1609	178	545	100	189	497	108	207	706	627	330	398.999999	154	411	363	268	343	201	134	138.000001	220	753	174	468	138	178	427	314	794	471	106	384.999999	239	573	519	146	373	194	183	109	91	205	184
ENSG00000010322	6823.704749	6398.633162	2888.436581	7468.174331	5481.354562	7112.189062	7435.326748	7742.54217	6874.464143	5954.19079	6046.643933	4261.080834	5840.64867	8307.570842	6048.388205	7899.327454	7245.265007	2932.350485	6525.454564	6837.796964	6601.232726	5532.838862	6526.237721	8081.564297	7997.286483	8169.348441	6138.393041	4127.515613	6765.052889	5376.29914	6098.708545	7222.02706	6123.01457	7637.586169	5095.687759	7099.638566	6176.793333	6999.6405	7922.149202	5121.634977	6265.078546	7216.270279	7409.449044	8932.840372	7112.384078	7805.246583	8457.165266	8203.834325	6523.152697
ENSG00000010327	2286.583647	743	411.254459	463	1628.499106	1099	3850.632103	751.413684	613	770.428569	960	1628.378	850.586433	874.814671	514.000001	531.000001	443.294836	338	704.462637	1126.678951	1011.999999	1245.453525	4229	785	2139.633681	659.614241	1749.999999	290	614.419151	871.000002	414.305172	564	402.766019	387	437.20717	467.32167	324	280	466.999999	466	372.244706	274	279	293.225761	1333.999999	875.60733	1261.645164	1276.562599	200.137061
ENSG00000010361	352.602732	589.945359	318.96133	483.074466	472.620675	567.514309	473.656608	475.749979	575.062306	387.288991	584.140874	391.402183	603.915415	514.904661	538.80412	537.074716	486.960152	566.853006	369.044542	589.746471	421.443181	369.052483	377.399443	406.172651	541.813924	372.252775	383.68592	437.029775	371.594563	488.734949	325.00298	448.210152	405.154991	512.174261	538.226951	551.150955	446.099683	549.283375	529.605633	671.108332	533.971577	455.380981	488.248614	442.108941	471.050121	337.548527	389.078523	477.982838	349.920074
ENSG00000010379	95.999999	137	35	68.000001	188	126	566.999999	164	218	70.000001	175.000001	416.000001	96.999999	99	213	231	86	129	222.999999	171.000001	110.000001	659	759.999999	133.999999	130.999999	105	108	453.999999	165.999999	650	126.000001	130.999998	309	190	239.999999	200	201.999999	110.999999	151	183.999999	163.000001	90.000001	129.000001	81	135	210	139	209	204.000001
ENSG00000010404	43951.23672	57678.28297	57755.63959	69211.78358	68728.52282	75098.46748	69506.90693	58463.27861	77281.87131	51866.16924	53598.41914	21857.85643	81468.95678	62839.89776	77664.69144	70581.00381	68905.40738	63450.89714	59422.91827	83598.99744	37995.69757	28068.72024	24177.93541	45016.04781	77075.27915	53461.25817	42049.92654	26032.64892	47167.20659	34221.85857	57196.19636	58220.09786	33190.31504	30905.39541	28576.97903	63904.02132	54018.49566	43277.94167	48490.73793	39536.19349	74630.64125	41437.34191	83184.2326	64525.7868	39743.91652	57971.43234	52220.41538	41171.02833	29405.14056
ENSG00000010438	119.268792	209.999999	562	225.825613	343.999999	355	259.999999	204	434.988512	234.000001	341.878036	36	687	219	530.922642	288.921044	270.171699	869	309.776125	491	137	68.000001	117.386171	157.687503	436.591509	201.768079	144	56.000001	108	136.000001	273.000001	301.999999	99	134	76.789037	291.000001	72.271534	115.238363	171.431231	246	516.953735	146.425207	447.209124	251.266308	126.175966	285.123451	195.000001	140	114.999999
ENSG00000010539	470.835508	414.878155	303.77713	414.626355	390.650162	459.866491	427.733441	433.123009	370.74847	419.334202	442.369578	452.529929	397.58778	422.598009	385.038625	412.675246	434.599467	379.888597	478.533841	431.620177	501.378112	462.790146	417.913647	475.124113	312.360611	512.347207	408.224463	399.144377	413.462049	456.541631	328.832199	385.947252	353.866395	522.299964	354.802989	486.880664	415.177783	406.558429	487.944492	394.75352	393.917552	435.658348	469.381649	449.022953	440.02185	342.040466	453.392412	579.342524	463.98131
ENSG00000010610	660.013249	304.115968	357.64422	303.187602	601	424.999999	546.653641	362.013196	390	238.000001	374.005291	396.013525	412.999999	250.005408	385	296.001887	240.999999	294	311.029498	401.000001	342	383.000001	732.024266	230.015474	544.006012	262.006963	688.008442	374.999999	378.00735	386	221	218.003618	218.000001	190.049649	147	215	416.016997	210.005857	202.010091	263.002699	233.002795	209	206.002529	123	493.005093	223.011468	320.004713	401.004564	177
ENSG00000010626	211.270995	270.928481	322.868327	283.377136	312.193254	338.107597	396.5344	256.486748	319.916626	215.881381	369.167343	238.625295	405.941614	315.037751	383.731132	300.720857	333.961334	334.860547	266.746051	328.976769	309.553117	255.555941	188.012495	245.581677	306.891956	286.05294	215.98034	328.29409	296.291489	286.591478	296.490319	276.316659	250.210468	232.952966	281.279763	250.413512	250.834918	345.893807	312.087332	284.41071	304.141731	334.653765	266.102715	211.557795	255.648881	297.90082	248.164989	304.661147	247.394588
ENSG00000010671	180.999999	89	146	53	192	108	181	82.015076	82	48.000001	128.000001	91.999999	109	59	58	87	44	83	91	154	43	70	221.999999	55	209	47	194	6	90	72	36	71	23	25	8	30	46	23	51	61	55	40	26	16	108	50	105.000001	91.000001	19
ENSG00000010704	234.16251	183.226502	118.899117	166.270051	175.532214	143.209786	183.016939	147.583808	132.945092	104.101003	137.451561	251.761817	143.011747	168.535833	110.878108	149.610837	134.923614	117.876472	134.97996	166.217051	228.147748	263.98719	223.682145	183.189092	91.86038	166.522946	199.5238	275.489687	177.636297	203.200896	127.754659	113.401104	184.024608	238.865647	229.784497	116.57482	215.745808	226.232659	195.710481	181.45195	74.369911	211.210461	147.401112	154.018435	173.696263	91.959469	141.857105	218.362398	203.581683
ENSG00000010803	888.940157	883.000001	860.000001	1050.999999	959.999999	1098.640175	1302.579753	1046.98808	1115.721234	846	996.949506	954.00375	1274	1062.739475	1021.497527	1042.217442	1055.330398	1093.000001	1024.960153	1173.493763	1150.527809	1070.601706	1013.749077	1011.589738	1097.450956	1055	1048.999999	1149.297325	1069.60326	959.000001	853.634275	901.158722	1181.503535	1152.395659	1249.630616	992.874319	1385.958411	1131.999999	1228.616685	802.038305	1077.676916	1040.592741	1272.851018	1034.612176	1102.103867	1074.615834	1097.999999	1200.233083	1158.591165
ENSG00000010810	3678.528076	4421.000001	2540.000004	3642.845433	3618.701295	4530.935053	4656.008353	3566	4242.000001	3144.05781	4292	4652.009657	2980	4563.999998	4428	3903.022414	3871.125903	2355.000002	3812.031622	4181.848044	3953.999999	3004.494529	2683.716004	3959.929076	3603.999999	3875.909143	3293.055685	5493.074542	3315.88304	3480.027034	3788.907902	3314.479625	3425.816487	4401.055913	6655.999999	3430.044142	4969.934945	4368.800837	4437.94131	3606.918787	4052.01523	3343	4179.041875	3639.108517	3650.601506	2662.829408	3173.01879	3838.260724	4765.01648
ENSG00000010818	7416.922118	8787	3413	10720.91491	7673	11827	9211	8764	11133	7826	10436	3839	6005.964924	8234.905491	13318	10889	12398	4566	9443.934909	8563	5793.911346	4988	5098.966237	7702.000001	14708.92138	8651	7082.945277	4059	8575.966963	8219.930875	8690.97262	10654.89181	7101.624692	5921.896947	4460.999999	11836.97484	7488	6524.927604	7324	7365.999999	17569	7061	18428.92661	9461.946615	6431.860685	9223	8155.999999	7082.970737	4614
ENSG00000010932	3.054799	1	1.000062	2.025058	10.01024	2.191938	1	0	5	1	1	6.037857	3.631628	3.036072	0	5	3.015079	6.001349	1	5.000915	7.089646	7.051143	4.025626	8.000001	2.014275	4.032704	5.056696	8.070698	5.067973	12.044285	4.01753	1.013778	8.033123	4.029274	3.035571	5	2	1.013011	8.08508	1	4.012447	8.034715	1	3.029181	6.023056	2	2	4.017527	8.049799
ENSG00000011007	1291.952028	1398.612434	935.815527	1335.282813	1285.544275	1645.009738	1517.287428	1260.384149	1552.921327	1143.936433	1521.271462	1187.712213	1351.098133	1206.694392	1589.07899	1431.418439	1438.320043	1060.851812	1425.150636	1634.368941	1165.048009	1171.01694	1011.912941	1228.422995	1543.701148	1297.579281	1203.489019	1162.454984	1096.913479	1152.509985	1112.250189	1199.903839	1010.767584	1155.06441	1230.56934	1489.704798	1200.903147	1238.367857	1172.958391	1374.705384	1486.74507	1242.925574	1401.525203	1284.352841	1165.722989	1212.070455	1247.097708	1270.914304	1088.308569
ENSG00000011009	346.999999	416	377.999999	518.973014	616	542	572.999998	403.999999	640	454.999999	601	337.954248	632	424.999999	741	546.000001	492.000001	415	440.000001	687.000001	413.956172	331.000001	317	396.974238	730.000001	426.944554	383	398.956763	447	415	435.960582	580	387	384.000001	411	635.000001	439	457.999999	399.000001	472	803	373	684	497	427	523.000001	474	412	317.863307
ENSG00000011021	2795.782624	3688.747329	1802.905739	4134.424366	3853.908508	4357.870348	4449.432467	3667.414014	4164.002185	3394.082517	3885.443941	1905.061006	3071.037982	3462.205138	4439.332812	4656.966238	4057.53673	1903.685144	3397.307064	4042.924393	2975.007699	2411.192033	2453.059434	3191.258711	4822.827386	3564.437903	2817.080531	2325.908136	3196.363602	3174.837252	3445.430311	4325.381807	2517.107678	2945.822659	2095.171087	4463.995029	2707.692015	3495.317176	2722.410044	3871.772233	4617.351062	3125.017491	5090.350309	3814.352854	2805.433306	3633.145202	3614.295174	3115.901294	2645.468767
ENSG00000011028	200	407	124.999999	195	370	372	556	265	433	143	211	420	155	131	277	380	248.999999	150.999999	273	276.000001	157.000001	1218.999999	534	145	201.000001	154.999999	330.999999	298	294	686	207.000001	301	304.000001	291.999999	251	390	284	419	172	398	283	255	341.000001	164	376.999999	191.999999	179.999999	269	176
ENSG00000011052	185.424864	221.615329	744.719954	243.800078	118.411424	262.224032	228.104584	179.038598	456.548102	183.499837	235.10662	57.211322	405.104032	270.259547	277.214932	168.606938	277.698292	306.463509	235.801775	554.16298	144.318411	74.15075	46.994923	126.287457	228.450045	280.803719	111.505952	80.30592	328.043984	100.638108	282.261216	228.500278	183.534026	118.597018	79.244299	246.468237	106.336843	244.16296	65.164727	297.154693	231.446259	154.630811	301.087097	376.813965	228.699263	113.80691	192.46552	129.276334	45.204094
ENSG00000011083	1150.014898	979.010918	665.00544	1434	1568.02136	1826.007471	1353.005049	1357.012018	1870.012626	1415.009296	1422.008479	615.004978	1155.007588	1293.017626	2161.009805	1875.00134	1733.022777	763.004098	1469.037432	1614.006381	1335.014491	824.01394	1019.02093	1193.049768	2319.01672	1247.026489	1090.006616	578.003793	1296.013647	1035.001036	1090.018737	1515.020216	1193.006398	960.009607	456.00651	1910.017232	920.011695	999.010609	1245.008625	1365.005109	2380.003157	1049.024002	2657.015448	1543.017893	1146.030699	2055.029865	1631.029333	1248.046939	1037.006961
ENSG00000011105	410.999999	421	314.999999	808.000001	647	833	930	662.000001	636.999999	434	912.000001	591.999999	394	468	715	756.000001	717.000001	457.000001	583.000001	693	505.000001	620.000001	942	602.000001	868	631.999999	515.000001	592.000001	697	687	681.999999	953.000001	668	599.000001	763.000001	638	635.999999	477.999999	541.999999	601	818	470.999999	927.999999	450	502.999999	743	528	427.000001	454
ENSG00000011114	2004.39312	1987.457132	1844.031705	2074.586961	1932.43309	2101.834816	2004.371763	2041.246722	2062.783752	1817.373342	2339.053722	1752.939267	2310.229206	1957.33744	1974.751794	1895.42059	2066.809174	2775.190742	1782.554315	2302.802072	1834.713281	2093.767201	1552.986107	1976.889652	1977.655651	2132.864377	1752.495513	1960.813066	1734.074782	2040.388665	1668.232401	1759.10082	1731.538157	2271.356971	2445.393217	1747.723856	1982.474035	2138.948826	2021.053322	1816.13646	2222.930618	2220.434855	2119.692163	2073.547535	2055.322554	1705.290799	1831.439021	2203.235766	1742.111791
ENSG00000011132	453.530627	327.820807	207.31829	296.022096	295.450055	212.902037	343.923126	396.811208	273.00699	314.511502	397.873654	428.146256	218.024456	295.674477	233.099774	234.01787	292.690772	158.908599	335.902279	271.139699	605.655879	530.888781	482.363006	477.683595	233.384765	394.486114	397.723613	373.539947	394.897969	442.995197	262.463481	292.41898	373.712816	573.48671	504.82805	352.698334	410.412722	466.439033	469.364651	401.90297	238.1045	581.101884	267.943463	413.908925	463.488543	660.117578	493.842703	585.312284	620.776494
ENSG00000011143	212.000001	206.000001	126	229	241	252.000002	266	292	275.000001	221	312	231.953643	201.999999	206	278.999999	272.000001	302.987367	144.999999	318.000001	266	211	153	225	271	283	274.000002	215	222	257	244	198.000001	265	214.961119	234.000001	230	275.000001	230.000001	232.999999	286.000001	299	254.000001	233.278238	242.000001	241.000001	233.999997	238.000001	236.999999	242	204.875194
ENSG00000011198	379.821026	468.023786	436	369.414782	378.190156	390.230876	543.933965	360.255216	439.118702	311.095745	432.534817	342.376897	468.049753	375.103547	438.068326	330.029001	395.768018	431	384.999999	514.240785	383.037861	312.148052	282.214881	407.211227	281.000001	363.950375	334.182854	455.082505	290.460876	349.229101	301.247715	290.064269	341.460066	342.096752	554.000558	354.283624	335.198518	426.301339	386.368851	495.080282	317.141125	334.120027	368.245573	360.280472	366.226034	351.82497	251.668883	312.142682	328.187879
ENSG00000011201	1599.226527	1698	1567.931778	1462.999999	2592	1792	2150	1230.999999	2135	1385.567578	1378	1278.000001	2486.96562	1630.798561	1968.892446	1781.900066	1189	1725	1278.584103	2160.898773	1267.695629	443.7848	533	1259.463695	1518.866127	1159.472967	1725.693615	2424.949462	1395	956.54761	1073	1162.889859	1206.816862	672	766	1015.999999	1320.714953	1430	1300.507389	1174	1738.81759	640	1472.999999	1064.956546	1164.000001	710	1266.419158	681	948
ENSG00000011243	1630.622852	1558.857132	1509.954156	1295.958833	1349.892779	1320.913639	2413.809244	1355.807221	1314.977565	1791.831073	1872.723353	1205.421864	1262.946586	1160.598612	1256.92615	1374.951225	1281.749832	781.9426	1317.218408	1365.76391	1295.161547	1450.079204	1458.591708	1813.838199	1421.945085	1469.745244	1416.820664	1079.362191	1245.843054	1099.706583	1076.649319	1400.953865	1145.507243	1463.144959	1276.855023	1510.571263	1204.760199	1248.419279	1545.58863	1310.907452	1325.945218	1562.443137	1393.465381	1673.707061	1591.874008	2517.687915	1598.56793	1812.332949	1314.886881
ENSG00000011258	955.84082	1212.269974	707.960266	927.497619	856.057877	906.581893	794.811152	989.554084	934.715438	743.175288	906.404114	948.978064	830.225297	937.206752	763.46372	786.988242	1037.217168	868.84073	932.393145	970.725862	912.850845	966.033471	918.743272	997.640746	630.077608	960.335253	947.213924	950.372546	838.502388	990.371247	730.708539	746.242303	883.167647	1116.636007	763.036126	929.866323	914.66644	869.134772	963.27573	1040.710236	728.909005	897.067921	897.409431	983.322469	868.592238	769.892982	914.965945	983.789479	796.667276
ENSG00000011260	855	1357.99829	1539.99924	1118.998951	1441.000001	1366.993361	1335.995817	1029.998676	1498	985.996655	1479.997468	593	2017.998078	895.998785	1688.998478	1373	1106.988957	2611.998578	1206.997963	1759.000001	596.971141	697	602.978527	831.995512	1632	876.994295	864.998646	786.998335	792.997048	714.99455	818.999999	1089	642	589.995328	485.994565	1132.999999	707	806	896.000001	1114.000001	1641	763.998187	1269.99739	1037	866.993699	1019.993371	804.998683	955.992795	603.995968
ENSG00000011275	1922.423231	2033.029411	1588.018445	1968.829495	2078.773031	2150.701088	2170.54087	2030.007024	2148.433853	1842.889546	2208.263303	1679.016792	2114.04097	1961.948609	2072.192074	2156.659687	2177.334615	2114.56761	1907.164109	2461.014085	2330.781725	2239.972333	2092.341198	2205.727484	2081.639523	2192.68981	1969.36641	1827.871723	1939.175515	2178.815016	1710.115901	1959.69507	1985.150593	2240.633462	2169.247051	2208.832766	1984.338844	2289.039363	1907.290706	2092.06205	2117.837745	2436.629419	2325.236046	2216.880083	2096.427254	2155.812097	2222.610593	2521.3534	2524.059947
ENSG00000011295	1741.039045	2443.604341	1708.161315	2597.119671	2389.685819	3593.897991	2576.52236	2123.628712	3205.546712	1944.244927	2876.624596	1583.447922	2720.367482	1859.317753	3607.778004	2717.199158	2600.258959	3240.639369	2382.52212	3069.503291	1668.158261	1315.09904	1451.377525	1787.030216	3104.975532	1853.319643	1526.319254	1408.479591	1807.545539	1690.39339	2186.477879	2449.605763	1395.827656	1490.189155	1168.427075	2547.863947	1587.760165	1119.210129	1374.043912	2041.831892	3436.273936	1466.793769	3543.647392	2001.207108	1491.608411	2282.255049	1950.225364	1592.814861	1404.178399
ENSG00000011304	860.989864	958.000001	559	739.000001	906	672.999999	1259.999999	772.997139	669.000002	665.999999	858	1217.996192	553	667.000001	622	631	626	351	722	955.000001	969	1550.989826	952	983	875.999997	909	1024.999998	1307.000003	799.999999	1050.000001	562	623	934.000002	1192.999999	1344.000001	675	871.000002	1099	814	837.999998	519	1176.999999	606.999999	868.000001	1200	875	923.000002	1276.000002	919.999998
ENSG00000011332	942.670774	963.063352	719.479604	1030.734548	923.563714	1215.787976	1000.600871	970.645578	1325.523387	1007.600338	937.737774	613.340078	913.571726	1072.302935	1389.012854	1307.807374	1155.514923	797.975072	1147.908472	1235.458157	1197.554708	1001.005253	852.153674	1234.682398	1529.532973	1298.713925	951.304972	659.84842	1055.248787	892.815575	942.746031	1149.844095	1055.575859	1164.0565	713.746186	1503.571442	1182.901978	1147.49347	1240.208078	910.78011	1535.583859	1124.941	1606.051959	1425.507798	1180.257076	1538.924742	1315.239982	1507.334839	1142.50993
ENSG00000011347	5037.698069	4632.000001	2679.911409	6649.868131	5815.865231	6929.869161	5363	6408.700672	6916.999999	5299.510905	5111.844817	2555.257023	3517.999999	6098	6729.929956	6808.864985	7720	2294	7431.809656	6270.912468	5265.660381	4226.358197	5147.589254	6732.662417	7723.000001	6458.661338	5613.69309	2915.682279	5988.686844	5816.393078	5563.999998	6794.999999	5453.632153	5358.000001	2800.999999	7792.881714	5085.270257	5684.922089	5536	4339.814363	7301.000001	5713.229887	9488.999999	6717.999998	5532.034982	7968.775287	6955.359026	5653.000001	5101.682325
ENSG00000011376	1301.363014	1310.352079	1226.048437	1168.232484	1282.046395	1731.048349	1765.017391	1186.107129	1651.052137	1207.779623	1778.454616	1204.130429	1188.015636	1238.772374	1843.000001	1673.393748	1169.084565	1151.005027	1463.289925	1418	1177.357135	898.225877	680.235287	1295.351215	1658.073132	1241.07731	1095.258404	1775.129324	1054.180452	1397.092678	1204.028387	1366.099332	1324.27349	1142.34786	1694.774744	1476.117671	1381.647423	1373.097994	1403.722566	1288.109757	1598.065066	1193.150105	1733.024052	1292.395671	1182.279315	1201.218251	1143.70288	1183.112948	1464.044951
ENSG00000011405	3914.88467	4868.521937	3527.749192	5406.084288	4312.230713	4293.513484	4495.134642	4841.625178	6344.422381	3016.754754	5293.344221	6902.592466	4544.755903	4668.705732	6306.577944	5189.871293	5284.982928	5477.582111	5020.806903	5554.877938	4893.742915	3096.743483	2650.861576	4380.233421	2634.48912	4207.879232	4753.857621	8628.808915	4597.075438	5829.615422	4073.90679	3295.226058	4797.547518	4433.707732	9106.353312	3744.229739	7253.485699	7305.967638	5967.244858	5590.294031	3994.855406	3522.702326	6086.890615	3640.679948	4716.669895	2257.367218	3427.177825	3472.48932	5040.721195
ENSG00000011422	281.061851	167.251163	98.542746	199.113702	247.362839	165.842115	281.99979	225.395109	115.025242	186.464512	216.16129	310.071969	101.587968	161.659561	83.904804	141.98288	164.445728	53.259127	168.893069	221.229491	316.249762	293.804501	363.922227	276.11973	202.310474	252.651395	269.087127	196.993723	188.55564	254.140743	223.813142	189.823482	219.646788	229.343258	209.079434	136.44234	195.581122	186.114521	166.789151	137.976971	87.25403	272.571288	128.495609	212.066721	202.872578	608.538476	281.199931	297.794776	275.750106
ENSG00000011426	5340.000001	11935	2762	2477.000001	3282	3253	1520.999999	3660	3627.000001	3216.999999	8257.999999	2098.000001	2767	4205.000001	2332.000001	2824.999999	2491	1614.999999	1987	4320	963	4574.000001	2423.000001	3294	956.000001	4088.000001	3911.999999	1843	1144.999998	5006	1541.000001	4133.000001	983.000001	6119	1269	5466	606	5856.999999	2441	13816	2494	5649	1219	4765.000001	4139.999999	1138.999999	1617	5899	826
ENSG00000011451	1115.996556	916.999999	505	978.000001	873	992	1070.000001	1096.999999	1021.998026	925.000002	854	1325	576	1248.999999	1030	1085.000001	1178.20528	387	1045.999999	1040.999999	1397.987686	1547.000001	1306.999999	1565.040454	1261.997061	1480.993232	1424.000001	1592.999999	1356.000001	1298	1070	950.989263	1929.150197	1774	1993	1225	1994.9962	1830.992596	1594	1000	1086.000001	1592.999999	1286	1376.994286	1752	1283	1513	1973.991107	1821.000001
ENSG00000011454	4337.28702	5921.696834	4428.748222	6094.832813	5341.342038	6600.498854	5963.9386	5541.352722	6536.181722	4601.295851	6610.507909	3762.412408	7254.433921	5272.526396	6676.101501	6399.373581	5955.976517	6977.467048	5460.216298	6666.881586	4135.6029	3432.170118	3272.483986	4398.727654	6565.321613	4968.046005	4581.956352	4273.142267	4599.727765	4578.621325	4988.672388	5816.115054	3926.55214	4058.4728	4476.08735	5951.939413	4892.561787	4529.695617	4489.171831	5340.83415	6764.707405	4495.232725	6745.331798	5759.733132	4013.487426	4839.094365	4580.770048	4223.371027	3658.670418
ENSG00000011465	1131.185645	1079.405192	2244.924836	873.815175	2122.879731	1222.345032	6525.331853	915.39786	2016.597924	733.378151	1495.973759	2213.211661	3170.695692	1060.589716	1716.352726	2025.080845	1489.38355	3087.152172	1468.009538	3670.245925	1947.831127	6050.767246	3590.130385	1511.415041	1517.473958	1016.524174	738.363227	2135.207739	1625.279027	2446.540336	918.602042	993.94006	1856.435098	1484.596708	1403.794199	1210.56417	1262.862977	1277.644258	1281.234394	1468.008811	1180.279303	828.747054	1067.988658	799.864737	1907.740445	910.060931	1229.77064	1474.413672	1188.536167
ENSG00000011478	211.070476	192.973203	241.853446	239.84497	277.048843	221.042107	238.803375	265.804105	289.414654	208.542789	316.54359	247.368972	421.40749	167.946052	293.287623	235.121037	229.469465	374.973689	248.185925	290.831395	254.796242	235.996079	273.135388	250.380513	259.096321	244.369764	204.541285	262.764301	259.569246	257.840222	254.968538	257.280618	239.490995	264.204021	177.245813	316.051165	251.012756	210.354183	201.540802	249.242733	303.743046	254.267325	310.864823	278.615684	206.342113	273.755262	243.391782	268.285429	237.408581
ENSG00000011485	1358.895729	1923.209313	1834.26717	1997.535211	2253.438958	2470.817876	2050.82477	1781.094775	2721.86074	1631.036809	2466.598142	1119.816313	3092.615463	1552.263559	2960.19658	2371.97855	1930.859449	2835.076087	1854.254052	2700.45191	1525.738499	1179.261009	1188.735756	1430.78677	2769.405965	1766.561109	1302.028399	1177.145896	1388.805895	1443.995795	1770.291928	2273.777699	1160.307928	1354.51451	1253.765517	2347.94403	1239.693222	1359.4694	1416.002498	1930.03099	3092.952854	1452.628254	2778.48905	1831.934553	1326.613286	1802.236881	1589.266203	1464.815986	1520.708291
ENSG00000011523	2166.740161	3175.534947	1487.661021	3084.537459	3020.951174	3481.322017	2789.95378	2734.533726	3167.005885	2018.918083	3288.729167	1639.293916	2847.479679	2672.931339	3437.405876	3171.325187	3192.707384	2067.624181	2863.735803	3270.543586	1660.493124	1438.489768	1759.807296	2026.244315	3128.619151	2381.835128	2136.145628	1590.531689	2083.392695	2130.352815	2279.740555	2658.58419	1719.641502	2009.935088	1942.698791	3163.608568	1900.919374	2094.975906	2124.262868	2514.270841	3513.970788	1799.587673	3638.107065	2690.595972	1803.961123	2016.523717	2028.35145	1807.661384	1518.567591
ENSG00000011566	1912	2703	2710	2673.999999	2523.999999	2755.999999	2728.000001	2271.000001	2819.000001	2198.000002	2436.000001	1292.000001	4006	2127.999998	2890	2630	2680	3647	2539.000001	2919	1701	1424.999999	1205.999999	1909	2618.000001	2079.000001	1674.000002	1479.000001	1824.999999	1589.999999	1984	2303.000002	1464.999999	1559.000002	1310	2136.999999	1572	1629.999999	1800.999999	1908	2879.999999	1845.000001	2851	2270.000001	1809.999999	2079	1946.000001	1758.999998	1202
ENSG00000011590	76	43	17.999999	35	41	39	66	82	47	70	68	97	26	57.999999	46	45	58	14	105.999999	40.999999	147.000001	145	109	140	48	96	74	81.999999	86.000001	103	42	56	108.000001	119	86.999999	61	82	79	95	75	20	150	57.999999	78	110.999999	104	139	175.000001	120
ENSG00000011600	390.000001	219.999999	478.000001	115	400	266	402	221	241.999999	130	213.999999	149.999999	408	160	170.999999	152.999999	82.999999	248	182	340	116	163.999999	396.000001	132	366	141.999999	358.000002	30.999999	152	113	93	103	53.000001	44.000001	35	80.999999	102.999999	72	92.000001	150.000001	107	88	53	31	261	170	178.999998	249	16
ENSG00000011638	354.274376	316.579476	367.939463	230.153406	411.721642	340.013259	379.176045	284.498355	426.337088	309.194813	273.964713	233.574363	481.957217	269.429969	269.28284	276.563405	281.075122	383.575988	306.472024	392.297772	355.101475	503.320633	288.165854	333.38824	288.814965	288.685393	277.861903	165.821544	227.123498	246.094683	221.010047	301.001585	192.875096	360.062968	201.147362	250.021681	190.883299	251.800947	241.513634	240.883252	225.331831	283.180919	318.078626	337.788241	273.031864	435.668066	326.321894	318.52411	331.788241
ENSG00000011677	1066.978771	1709.0402	1618.127283	1460.071416	2126.980199	2956.778514	2535.105597	1643.042646	3156.135006	1825.067179	1452.022745	266.481756	3238.096196	1886.029183	2907.061326	2984.208012	1959.017876	2234.068075	1534.204492	2897.992018	654.920236	380.86746	559.933092	958.468848	3260.996462	1552.094982	941.767154	264.850354	1134.970009	851.865276	1785.7867	2164.266551	688.979535	566.901763	200.995838	2040.815133	710.008929	816.977699	1018.887726	1361.0126	2358.05232	864.003149	3059.749125	1949.028838	928.749081	1903.274944	1281.219734	871.724904	482.032576
ENSG00000012048	428.882564	563.880026	234.201753	318.980241	382.983354	325.59308	358.762284	377.995839	324.989202	291.274683	537.551437	374.372138	210.271796	277.401737	358.689358	292.275666	344.592449	195.464313	236.6082	283.931854	327.700212	404.248981	367.85497	346.648535	356.159698	331.250517	378.253655	418.075665	312.765297	443.652271	335.460265	325.825044	270.219005	468.592072	389.182083	369.001059	341.015578	443.693169	329.521913	546.848156	280.472694	431.405724	259.40014	310.229608	326.354235	263.667044	308.085164	334.21897	313.186477
ENSG00000012061	1045.917913	1412.945122	1024.467982	1405.170605	1372.856842	1266.269197	1436.769066	1269.00161	1393.200193	1014.15554	1514.004658	1097.097269	1299.816991	1192.249811	1392.887507	1178.249343	1146.378871	1152.946273	1164.613262	1460.144582	1190.916973	1141.25109	1239.166968	1291.267789	1494.264855	1433.860021	1108.897605	1110.008644	1263.063407	1406.214114	1101.425219	1222.111144	1194.262969	1290.581493	1282.095567	1404.061599	1334.946463	1188.146778	1252.575193	1326.267137	1405.353153	1343.985982	1454.892172	1261.049015	1281.720568	1299.401495	1252.832745	1437.501896	1168.723332
ENSG00000012124	781.80523	1328.068801	121.223895	533.792996	308.374239	196.95077	118.313804	788.228735	241.603925	422.369443	1237.325715	535.631061	81.034769	235.000837	136.037959	164.489121	494.814877	32.054715	279.016439	139.44485	489.960218	569.589685	196.775601	281.446999	65.161042	439.166887	478.685223	267.396126	244.976418	805.622352	220.325665	679.149923	112.047711	1053.415631	130.177573	810.406432	87.502774	664.318533	238.771432	861.579016	152.315471	1040.22429	311.330982	946.451051	253.92097	376.871912	403.46757	794.955959	357.697007
ENSG00000012171	945.157813	3994.6189	155.181682	1049.162393	616.413008	1262.875883	562.035555	1187.364684	983.163237	330.338491	2488.518152	1378.661384	305.065177	824.325737	771.363687	686.047245	1071.482707	252.225291	723.20459	756.797538	527.631647	1027.674593	1034.553433	457.159017	535.407233	542.042311	943.129602	1643.137353	813.771613	2319.365442	780.60247	1375.570195	781.594844	1386.355783	1142.05512	2661.701021	716.359586	1218.640246	670.996446	2680.592059	968.720698	1009.012096	781.676951	702.055437	607.207796	517.540318	458.671748	629.771778	633.215971
ENSG00000012174	531.211196	1461.539447	790.304075	1430.211253	1324.448701	1623.631326	1036.940432	1071.381663	1479.072233	769.231027	1317.071726	708.094188	1503.856902	805.741665	1464.837521	1332.765599	1318.348261	1363.279502	1186.830621	1354.454365	533.050734	424.823817	499.670495	524.056755	1608.462498	625.68393	579.858103	710.064133	837.642202	873.866945	1063.477368	1359.521295	623.385178	589.103054	452.910985	1294.847815	698.182198	686.518015	670.623842	1231.858861	1756.998191	475.97328	1797.952208	751.275265	566.953995	622.594454	545.903275	420.012011	410.095371
ENSG00000012211	120.228234	88.906737	53.206004	96.7039	92.805222	64.583835	106.952401	109.306144	79.984624	108.022419	98.683253	166.20509	48.992707	51.990545	39.776126	63.26932	104.940313	23.007876	117.755722	68.534879	135.328951	112.9698	132.495811	128.408768	80.468117	113.992841	120.561191	184.965474	118.730015	140.909582	64.098202	86.757756	104.239054	159.846922	154.226863	102.29921	110.617666	116.336135	84.804937	78.472962	58.41382	125.374381	78.99793	116.803556	115.496969	111.604828	147.999604	152.969275	122.728434
ENSG00000012223	7	170	101	58	81	344	162.999999	95	48	79	84	298.999999	18.000001	11	12	7.000001	31	22	26.000001	202	12.000001	63	146	90.999999	41	3	40	209	138.999999	72	180.999999	45.000001	161	9	41	12	26	48.999999	9	85.999999	12	9	3	20	10	2	29	3	10
ENSG00000012232	2658.475901	3337.293622	1819.946406	4222.084877	3668.766867	4331.515818	4252.349081	3515.864891	4644.834375	3115.253334	3658.142476	2293.860811	3038.511332	3352.902379	4481.490578	4183.706321	4486.850892	2380.553833	3867.504754	3978.482454	2811.459621	2211.591704	1921.065927	2692.560007	4409.827008	3441.981231	2641.597401	2668.250307	3131.726814	3450.309411	2926.341186	3888.766789	2960.661962	3014.702086	2910.609896	4481.090066	3095.296703	3225.842223	2846.921791	3093.87162	5043.64047	2775.484793	5979.898442	3781.52098	2649.502502	3058.966785	3069.879126	2679.53222	2352.227376
ENSG00000012504	1	1	6	1	5	4	7	2	7	4	1	3	6	0	5	10	3	7	3	4	1	2	4	2	9.000001	2	2	1	1	6	5	14	1	0	3	7	2	2	0	2	8	0	1	1	2	2	2	3	0
ENSG00000012660	2154	3841.999999	3082	2845	2730	2302.000001	3647.000001	2152.999999	2708.000001	2308.000001	3855.000001	2650	2792.000001	1840	2852.999999	2330	2365	2356.999999	3226	3033.999999	2642	2021.999999	1178	2547.999999	1529	2188	2350	3890	1974.000001	2514.000001	2341.999999	1805	1681	1680.999999	2708.000001	2311.000001	2212	2843	2033.000001	3587	1793.000001	2417.000001	2143.000001	2120.999999	2793	2811	1873.000001	2179.999999	2812
ENSG00000012779	190.000001	177	99	156	339	300.000001	423	169	182	84	125.999999	269.000001	166.999999	140	86	104.999999	130	72	138	265	93	158	520.000001	129.999999	348.000001	127.000001	289	90	157.999999	145.999999	176.999999	193	108.999999	114	55	98.000001	149	104	88	123	87	101	75	67.000001	257	93	157.000001	194	48
ENSG00000012817	2271.443151	26.120831	958.383116	39.197991	24.217451	17.021775	40.653742	44.298279	2091.692745	2274.715796	32.417742	43.152204	1578.323595	2441.920535	2054.921409	2204.106607	35.316121	11.03063	2832.995547	2115.37744	1795.90681	1865.867274	38.410776	2541.471636	2231.062645	2815.720872	2107.670922	1419.403717	64.349376	2355.665949	51.013251	2480.598691	1866.079649	65.546201	32.493428	2578.121244	1778.907313	54.044709	2237.030071	16.014762	2032.676594	67.211737	30.235235	2683.914245	49.300124	39.992403	2358.52206	53.185506	40.369097
ENSG00000012822	3039.75462	3378.778476	1835.213441	2919.46115	3144.509592	3410.500871	3140.216995	3168.832216	3440.850804	2557.16267	3627.796224	2148.378637	2671.189809	3146.644587	3535.253323	3534.563243	3176.351282	2055.068758	2908.23766	3427.259804	2301.011146	2877.01637	3257.635337	3398.171268	3872.790106	3268.047042	2672.070692	2265.813465	2608.968668	2753.203535	2575.186746	3090.131243	2308.706312	3395.937588	2181.744151	3303.168889	2514.911038	2801.050748	3164.514209	3253.150234	3375.271689	3298.275371	3271.195141	3208.328857	2855.328229	2977.634186	3164.606525	3786.383954	2358.592998
ENSG00000012963	1306.828036	1828.999999	2184.848047	1795.802284	1920.832779	2165.811529	1823.8956	1513.80379	2306.463192	1377.713227	2179.556738	901.826086	2525.205579	1702.643523	2460.852864	2068.624981	1762.673902	2460.310314	1962.077929	2540.416253	991.443376	723.726353	686.999999	1179.755421	1830.641441	1401.878972	1075.000001	947.823971	1041.839358	1094.065059	1288	1744.888239	807.588467	1021.723547	1032.92631	1716.136995	960	1343.606934	1299.51445	1637.828822	2369.848903	1081	2051.254744	1733.011835	1022.562427	1565.455239	1147.999999	1087.771674	825.620754
ENSG00000012983	2542.948993	3221.672117	1458.493498	2320.545018	1820.594293	1917.785666	1898.581725	2543.625485	1801.01196	2175.739956	2987.920657	2260.136201	1267.445449	2114.589698	1540.627035	1754.014312	2060.922724	1391.456985	2042.088174	1802.497653	1930.565845	2536.328574	1919.092371	2834.454196	1329.76528	2704.210869	2179.526385	1886.696616	1854.321917	2392.630942	1598.039792	1733.174717	1608.152796	2725.132395	1658.286652	2371.583829	1788.406924	2439.177757	2069.52554	3143.259771	1590.81033	3032.132269	2035.372026	2887.532026	2451.423166	2136.841405	2268.019412	3204.824027	1818.516046
ENSG00000013016	3733.702193	4393.167858	3611.486772	5124.877298	4861.403986	5973.811439	4850.150878	4521.107101	6406.686128	4303.98739	5437.112292	1305.938367	4753.154377	5150.147412	7068.711254	6358.372331	6614.621408	2771.506426	6090.580455	6354.753185	3045.085665	2082.722794	2979.148003	3304.176435	7394.738809	5092.049303	3915.474154	1567.100772	3940.427822	4095.543037	5133.315696	6660.311532	2779.276361	3287.279228	1569.920871	6184.012372	2583.454197	3711.683069	4136.66661	4089.220405	7521.756707	3920.26338	7565.448163	5941.409872	3287.163271	5745.609981	4223.486531	3458.581047	2551.850136
ENSG00000013275	1198.830195	2210.065068	2441.555493	1823.222695	2427.928991	2992.738779	2015.419967	1713.590731	2748.132641	1355.18816	2593.6352	745.864494	3186.942223	1449.556696	3074.426852	2454.677788	1826.145673	3392.653143	2020.157723	3250.482811	729.337378	756.849476	854.370613	1081.277704	2918.181357	1287.03094	1066.129225	769.692603	1118.514566	1215.63786	1623.987638	2109.117018	843.846304	886.37532	734.770567	2253.170689	940.39183	1017.304545	1054.377762	2129.188112	3013.5392	903.408914	2306.458559	1612.18771	1214.888879	1880.798241	1167.613629	995.179168	708.703364
ENSG00000013288	1490.992348	1675.387117	721.667325	1877.81267	1642.870781	2016.487343	2075.265756	2012.813884	2015.626814	1423.742927	1694.647496	1592.217653	1448.310214	1688.551304	2148.447355	1975.121407	1786.988574	863.507518	1731.444083	1836.457217	1790.147707	1820.223364	1586.036305	1769.492551	1773.843562	1604.903174	1622.067823	1684.268312	1841.684896	1759.124708	1555.048022	1870.522604	1607.752859	1809.245548	1540.677381	1822.099173	1656.830104	1702.640345	1634.024698	1519.466729	2103.647481	1826.815452	2187.541226	1852.42522	1682.25403	1985.845544	1658.48863	1804.261025	1843.951986
ENSG00000013293	4395.537851	7042.419568	6238.322761	5208.788905	7161.490487	8520.375024	5886.703516	5124.06045	8202.135215	5451.253419	6374.319355	981.220562	6529.866993	5558.02332	6892.382535	7244.49643	6218.204065	4061.199978	5771.506411	8306.190102	1738.315159	1897.662434	2329.973866	3475.430899	8656.821658	4572.430261	3387.589892	843.736638	3493.619556	3663.115582	4988.077864	7383.513062	2175.467844	2299.768383	664.51697	6855.913272	2034.563532	3080.138806	3344.986666	4173.006879	7306.391016	3616.942848	8457.535411	6211.998798	3129.785093	5667.852895	4168.854238	3457.764478	1287.861307
ENSG00000013297	2939.711881	12203.33449	1002.050254	2318.917409	3357.686241	2906.25438	1850.873191	2860.450156	3392.258799	1588.961413	6832.20168	2225.765237	1568.495991	1731.328521	2042.081254	2331.974427	2060.642632	1000.821471	1925.324937	4253.501143	678.15041	3261.718785	2377.05801	1522.362652	696.69155	1842.406676	1733.715661	993.428705	755.901428	4121.47677	916.068414	2127.618005	684.499859	3259.167438	535.74916	4634.305114	412.244085	3335.686494	1388.36411	9122.676162	1921.455367	2571.480708	1162.292936	2034.924916	2228.865104	728.637976	910.165741	2167.537608	618.466375
ENSG00000013306	513.877968	590.24088	372.585343	455.929693	563.64472	479.622247	669.079794	547.072001	603.889947	407.110087	613.826788	627.211324	539.577859	470.281577	586.501874	484.303788	559.221582	407.370067	557.325157	563.403286	645.578044	641.180515	592.719122	563.84143	528.770816	574.552778	608.022494	738.085075	559.518316	583.074437	459.054306	479.537715	637.491666	642.958812	862.116088	684.019103	772.021293	653.299104	545.795704	586.748525	523.775757	702.282968	639.417115	508.475946	610.50376	676.54605	607.585917	801.369681	731.362603
ENSG00000013364	968.142148	1276.949754	498.118869	685.544673	1270.856391	882.452346	2081.220162	850.48117	727.703808	507.112276	1314.479411	1396.800759	462.302953	734.324949	602.687943	566.537731	597.070593	280.937438	787.690016	1029.359475	884.970717	913.512475	1317.882273	771.50773	1421.709016	582.687688	901.969933	1432.143605	632.691496	1163.415999	807.770994	820.244121	1095.340723	789.895861	1263.273919	927.668041	824.786829	888.344706	443.574402	880.548952	531.61545	729.009449	474.106082	653.554353	942.801922	840.706012	782.480419	836.046391	657.264127
ENSG00000013374	1534.270284	1874.155283	1094.353698	1593.570598	1628.812758	1916.758873	1803.325087	1597.762491	1896.997776	1364.193414	1907.755073	1122.91261	1691.370199	1618.520973	2034.515694	1893.262957	1703.570679	1419.832586	1623.949666	2124.555038	1232.464344	1386.029592	1258.680432	1455.029152	2065.497852	1324.725999	1264.926966	1229.282105	1112.230818	1274.477184	1238.470782	1526.053919	1153.494632	1371.930822	1233.414051	1643.874172	1105.139478	1483.358551	1545.952493	1810.138833	1836.283312	1352.461539	1657.539627	1571.994334	1188.392457	1224.116248	1301.420037	1354.286188	1107.496657
ENSG00000013375	1380.404443	1632.586561	1297.071658	1405.85868	1464.257722	1462.011286	1727.35076	1434.002051	1394.084264	1189.986595	1788.225633	1317.476007	1342.346787	1283.545589	1467.283268	1411.717345	1351.68321	1502.114699	1331.735797	1590.264012	1326.159411	1075.382108	965.98786	1320.788974	994.761523	1277.552054	1275.396081	1259.186198	1204.436137	1287.754869	1170.135814	1145.592962	1017.324013	1204.76284	1151.757345	1156.016011	1139.976861	1419.064485	1399.216838	1450.332395	1174.572547	1354.090445	1339.875732	1265.881613	1299.008504	1140.409367	1176.119638	1274.778854	1141.807236
ENSG00000013392	549.227719	724.537482	1080.741986	817.616932	844.355764	987.183642	759.843654	704.407609	998.043019	677.851873	921.543162	346.41418	1535.382495	631.481509	1032.17824	935.977976	804.63042	1570.758308	754.279431	1175.448254	477.610451	365.611964	360.325848	564.589865	892.912841	567.144619	485.684329	341.857537	530.534645	438.136773	573.149095	795.668124	417.879992	400.561935	263.005575	712.247845	472.624985	474.209869	553.121704	654.673112	965.842867	512.348963	876.271449	769.979161	502.297565	601.083342	623.746893	503.364898	425.643809
ENSG00000013441	3210.58092	3023.279723	2611.536165	3255.069603	2159.126298	2169.003424	3424.583659	2744.729546	1750.516262	2993.374966	2996.762935	2828.285166	1866.402273	1773.768268	1465.603004	1722.354425	2458.183726	1277.41053	2181.574564	2117.69141	3523.272047	3953.312878	2046.248229	2807.764188	1836.920818	2147.001631	2843.035315	1867.440603	1920.214508	2432.87043	2287.22186	1878.870922	1608.409397	2278.252525	1890.115332	2251.064779	1538.917204	1814.362937	2189.637466	2588.768451	1442.169851	3835.286136	1877.23047	2292.981376	3123.816651	3219.338901	3506.502869	3069.638919	3176.475591
ENSG00000013503	659.615521	714.431133	747.504043	702	1050	935.507633	934.347902	773.312794	1081.060734	752.587594	1080.165487	343.147851	1126.823061	826.000001	1321.492394	1052.685066	998.341518	976.740239	963.249333	1181.000001	418.1571	347	383.562754	625.72903	1228	757.000001	558.434699	347.368702	581	569	725.923772	833.458184	442.516158	480	429	884.000001	404.999999	470.244057	621.730721	818	1272.320122	511.780172	1004.242126	807.862497	554.267473	690.999999	614.529684	528.115372	323.223961
ENSG00000013523	1020.436058	1449.777849	737.875881	1539.231839	1420.784517	1281.090186	1582.665056	1013.750004	1289.44842	1082.739663	1504.153647	1077.548082	1372.334349	1458.157047	1130.528564	1299.181339	1362.641422	699.627364	1058.568647	1101.786509	1059.749125	780.858226	1199.503446	1259.942772	1407.584846	1581.086917	1171.39987	988.211468	1223.278035	1408.124633	1094.760455	1361.657507	990.303516	1291.204698	895.614547	1384.173667	995.942447	1261.252206	1182.667408	1312.638549	1241.001974	1123.820648	1454.518013	1443.380137	1121.9223	951.268711	1068.125207	1187.145056	845.618456
ENSG00000013561	1658.248311	2722.481437	3308.328235	2377.109806	3225.616007	3359.852395	2686.395973	1934.795253	3737.377725	1911.892452	3329.905588	1261.870687	4845.778865	2017.500976	3939.243906	2977.563526	2582.250752	5927.884409	2431.342019	3826.512435	1203.947874	1161.397149	1077.058181	1513.751672	3616.763843	1752.911605	1519.503364	1428.698454	1514.368242	1704.502529	2193.530238	2586.183628	1199.101761	1209.547578	1473.764637	2827.87035	1448.078567	1305.831966	1447.079425	2590.801767	3971.979172	1193.343542	3163.245911	2019.375416	1403.093488	1960.559054	1588.15555	1419.987552	1077.161456
ENSG00000013563	309.89465	549.736599	350.367273	484.736178	549.913872	616.239724	714.355727	441.485555	658.262952	413.642755	431.96435	508.011508	548.247385	425.474364	834.110121	555.817543	488.345609	509.710326	353.898546	756.063913	310.597186	276.188512	439.226093	420.901436	698.258026	318.736694	385.835971	611.016966	418.844587	456.727149	537.206411	435.704484	407.685119	458.36033	481.35734	559.652291	485.920518	377.01449	316.641618	432.293534	596.986871	281.289586	674.76325	528.297004	359.036713	524.883751	344.299454	342.377231	216.649346
ENSG00000013573	442.268495	292.601219	84.406881	247.260111	230.47469	306.705269	155.911966	277.538596	180.294553	362.941611	547.915627	546.880561	107.113215	278.251339	73.781239	69.685409	193.451714	69.404501	239.755387	193.788149	396.695746	318.40883	619.599098	373.445024	176.437631	272.585635	461.07029	117.852574	387.807242	460.604587	109.502275	345.39569	327.01299	440.622155	272.475254	198.370371	118.890888	358.430947	78.471335	202.88759	152.869017	265.127213	77.761009	336.859914	461.803953	240.06097	471.273029	427.604476	273.585524
ENSG00000013583	338.017615	563.982706	447.000001	411.112271	430.429178	374.60426	584.904503	361.070156	409.61236	304.271916	438.390018	374.561976	509.49201	366.522879	316.222611	396.145464	379.563165	323.103709	332.640019	459.418131	321.210338	358.195026	225.1523	309.786044	343.76622	339.073555	284.198428	377.828345	311.309647	329.060827	302.586733	345.963002	287.463665	309.605378	380.177231	395.414693	272.806563	426.428446	352.731094	533.594265	407.919476	368.877178	398.764485	454.651947	348.667174	303.475907	292.758638	312.308302	275.56525
ENSG00000013588	391.181312	199.584569	89.379469	272.838709	224.730721	240.564626	514.198901	522.158836	176.934145	204.577125	398.990441	386.401526	71.162432	238.675293	110.114389	123.18906	266.711699	23.753227	221.092797	267.137376	1019.639193	546.657246	1424.501749	362.128866	234.918782	584.202967	267.676195	488.39826	337.544898	502.862227	600.101196	434.873801	1810.462173	358.270103	1866.652841	400.549337	670.92267	289.361742	1179.251613	179.017963	68.254611	434.703893	210.796584	359.555212	421.059171	290.275552	383.86097	374.47232	748.478107
ENSG00000013619	485.242697	500.092122	261.872695	646.804684	498.519604	556.95721	517.463666	512.446971	518.023946	482.216753	360.346885	459.964101	413.745087	534.682848	403.61631	562.570646	595.243137	260.124589	570.593783	535.050402	585.507391	498.688696	492.911536	690.333354	549.440257	650.20325	517.233665	518.390542	611.9159	484.969188	438.224451	470.236476	593.935681	608.917566	430.350542	488.786714	585.000889	653.367366	582.357764	418.5996	393.592067	516.663458	637.549996	595.033441	728.088632	725.876686	701.903354	673.389555	647.301423
ENSG00000013725	135.619121	125.56274	65.570064	186.792986	103.225061	138.441438	133.72792	184.028508	154.062004	136.89979	132.548259	131.001598	129.23537	102.426493	107.029809	141.327109	128.859033	107.243632	131.375034	124.361365	218.296871	154.770696	174.319668	148.328181	143.685727	156.432918	166.975045	149.253304	172.422066	137.248618	161.592548	108.717555	212.561186	177.454937	150.941592	124.10719	165.183287	160.263557	162.574272	135.899694	105.554123	174.542233	154.807805	157.438053	195.007087	249.942699	213.920498	171.462016	148.059252
ENSG00000013810	125.566333	38	41	68.374576	84.014899	52.352673	99.893575	68.054203	58.000001	46.686543	71.607165	109.818642	44.804289	102.639524	59	44	62.554742	28.594084	77.039821	53.738512	124.739808	118.887796	203.704898	166.713621	82.000001	111.926094	129.53704	109.139705	120.726673	142.032185	80.433128	59	130.393305	112.298124	115.563649	100.766704	127.606526	81.202596	103.379897	63.30142	55.714472	144.112308	90	78.194604	107.588189	93.467506	124.742089	150.89895	128.664881
ENSG00000014123	1140	2633	1795	1788	1907	2214	2046	1510	2148	1143	2068	1546	2133	1229	2151	1889	1460	2063	1591	2276	1106	983	919	1178	1323	1101	1152	1538	1268	1300	1143	1331	1073	1089	1136	1755	1271	1384	1313	2250	1728	1054	1609	1173	1204	920	920	1093	835
ENSG00000014138	210.116011	452.494693	176.220068	270.874688	300.744136	310.039391	347.116316	324.353383	267.880042	216.791264	355.894599	277.084544	292.781392	227.927293	305.518332	248.499335	287.919009	193.789254	296.641695	314.294445	211.562999	225.116594	249.324793	238.224838	272.940971	249.019518	202.35961	208.922568	239.606551	274.252074	219.57525	275.484391	226.429871	361.977978	206.628277	274.56983	202.289433	273.364067	247.857527	354.676594	250.287754	252.841933	304.77964	289.186472	259.96684	190.157936	264.866951	305.239147	186.2847
ENSG00000014164	296	430	195	482	398	466	491	465	449	353	425	421	316	388	430	420	473	212	452	466	532	391	572	521	517	530	404	423	496	506	384	390	525	525	463	548	498	456	508	469	446	529	463	514	532	597	489	571	572
ENSG00000014216	1331.867667	1773.06361	1468.153742	1933.854342	2537.25386	2258.225041	2379.402543	1892.307292	2424.227537	1662.303422	2352.261202	1336.950625	2158.846893	1935.982171	2797.076809	2312.441997	2068.672448	1584.758536	1935.410403	2662.259849	1480.983102	1142.83464	1659.215058	1779.780686	2911.835905	1854.673695	1559.614688	1629.765446	1719.33726	2121.958594	2143.486671	2536.837392	1636.865252	1478.208112	1734.699836	2533.176326	1562.740446	1686.778134	1525.559817	1867.225538	2707.512153	1274.479784	2500.476073	1776.891334	1631.726642	1816.468909	1541.213978	1590.753301	1244.95318
ENSG00000014257	131.499089	48.976913	43.529208	56.101618	107.059828	47.823278	155.903392	56.099114	56.864171	53.537783	54.035848	82.289594	48.520332	51.05722	31.084536	34.63096	49.099522	19.282236	46.369244	39.112701	80.778797	75.218786	129.965316	72.802387	115.392137	63.747455	124.842285	39.409882	57.881268	61.319829	54.214801	55.476356	43.73892	43.658784	49.515376	55.706184	47.742138	32.622261	44.982466	81.409519	19.54955	64.418949	35.758533	35.615902	73.697985	77.680205	72.858372	70.951146	60.891455
ENSG00000014641	5932.613341	12483.12628	20550.46845	13986.0518	17965.97301	17647.11867	13681.63326	10842.94215	19754.66101	10072.22751	18733.59443	2306.370923	32685.23275	9394.282478	25192.42073	17500.52076	14051.83423	41770.52196	12227.9499	21968.76754	2582.680204	2084.669054	4034.586083	6331.948449	21328.72705	7910.665101	4676.968435	2352.177258	9199.498775	6889.106343	12218.34452	18252.53097	4298.731072	2966.011459	1605.249373	15116.93184	4751.165983	4632.696524	6196.491353	14207.49153	26838.06018	4254.505544	18032.76461	10993.77101	5648.017627	11209.449	6702.848775	4950.059323	1812.20643
ENSG00000014824	3313.394636	5678.193634	5921.294575	5898.217118	5893.663984	7564.008413	5640.411678	4542.975507	7772.458273	4078.725729	6514.727264	2202.269052	8383.899626	3661.323308	8798.366353	6474.014468	5491.093239	10235.47639	5146.412058	7927.847363	2454.677493	1760.999006	1900.148264	2947.047297	8246.119999	3479.601842	3015.715288	2724.875615	3092.975543	3408.899531	4967.713093	5823.351591	2311.961132	2058.799711	2225.679429	5937.283959	3106.589169	2724.53815	3417.247574	5142.960074	8564.820487	2686.003619	7116.947371	4004.374536	3017.354969	4154.857322	3351.313541	2212.566028	2084.533571
ENSG00000014914	222	221.999999	216.000001	178	238	155	428.000001	187	171	222.000001	218	170	112	161	122	151.000001	130	119.000001	240	198	376	239	264	202.000001	183.000001	185	198.999999	202	144.000001	192.000001	201	149.000001	180.000001	218.000001	147.999998	160	103.999999	179.999999	166	198	129.000001	223.999999	159.000001	176	189.999999	566	233	229.999998	299.999998
ENSG00000014919	1149.361033	1435.969717	1390.931645	1558.111905	1725.244701	1909.864049	1698.146547	1434.381208	1934.330348	1259.708409	1964.160746	1197.491953	2009.773481	1247.844263	2033.05731	1800.097002	1680.148939	1897.570347	1484.003047	1961.444183	1048.747359	738.096484	880.558738	1053.067679	1653.678619	1148.030072	1030.580119	1344.355742	1155.150864	1193.941708	1468.574551	1412.966976	924.492365	968.098368	1402.066262	1567.118096	1255.653437	1155.364463	1149.823272	1508.22219	1843.857614	963.013416	1614.357953	1291.653776	1056.556877	1210.948821	1063.558016	958.727887	930.940851
ENSG00000015133	272.239097	107.067025	105.532479	207.17405	210.21296	359.029338	564.264165	269.945069	305.040438	253.133349	124.548717	369.591578	197.338186	356.262722	261.046402	358.413753	251.294092	110.003811	349.669892	271.028168	404.057635	371.389769	356.336303	384.595759	404.205594	442.206277	293.52821	402.082908	479.828115	476.302326	325.569001	206.215039	594.496879	449.683193	593.656693	242.05095	816.032075	303.530786	553.509545	255.428795	332.106403	216.58845	384.168498	230.520688	351.295756	346.74238	266.362547	400.455099	350.538806
ENSG00000015153	1717.553213	2013.827758	2364.694086	1981.725196	1957.954448	1859.36023	1579.521935	1637.159711	1992.397366	1542.128932	1669.109987	1464.384691	2898.283564	1639.792057	1859.480435	1772.256963	2023.511479	2872.50034	1849.708427	2138.680314	1600.416989	1415.667785	1190.053256	1688.684668	1821.324318	1825.208586	1423.088694	1400.381511	1545.600768	1488.395703	1728.000815	1713.898948	1149.111795	1597.731509	1329.609448	1654.378902	1352.967709	1416.622026	1523.991042	1405.965996	1915.421377	1781.916421	2282.436031	1907.967999	1539.121902	1710.264341	1769.857566	1557.585655	1272.704324
ENSG00000015171	4235.999999	6865.999998	4487.999999	5888	5221.999998	7291.999999	5711	5080	7159	4415	6519.000002	4184.999999	6079	5290	7307.999999	6448.999999	6184.999998	5278	5730.999999	7265.000001	3746.000001	4050.000002	2733	4747.000001	6170	5069	4732	5083.000001	4629	4782.999998	4747	5014.000001	3954.000002	4171	5422.000001	5741.999999	5018.999998	5065.000001	4971	5605	7176.999999	4187.000001	7208.999999	5184.000001	4660	4082.000001	4072.999998	4371.000001	3512.999999
ENSG00000015285	192.244028	93.98038	82.13832	73.804527	154.105742	142.530175	166.834179	109.310765	80.128545	89.986713	98.061604	152.083703	71.205509	98.270094	68.456545	78.288816	69.172222	45	110.293711	101.580168	134.03338	119.601086	321.101058	136.228169	166.214346	101.429168	218.619009	103.085937	118.89606	128.779263	100.295154	74.166865	115.345061	105.235629	97	74.720493	113.413373	97.506605	90.996904	72.361923	55.037128	118.086581	62.564677	72.167452	136.81216	99.163152	152.421081	190.782453	128.379094
ENSG00000015413	0	1	3	0	2	0	3	0	1	1	0	3	3	2	1	1	0	4	3	2	4	5	4	4	2	3	5	6	0	0	3	1	5	5	17.999999	1	2	2	3	0	0	3	1	1	2	1	0	5	13
ENSG00000015475	992.83743	1394.610266	1288.120038	1319.363855	1361.088836	1285.16627	1797.25999	1204.369391	1428.945655	1258.992965	1259.97307	730.218914	1713.756448	1195.499386	1449.879188	1403.523412	1330.607038	1300.690379	1307.484665	1681.706608	1052.522826	919.031861	825.114452	1195.222048	1602.031689	1476.731015	1078.591517	895.513663	1160.536688	1106.17093	1401.127136	1622.966916	764.952904	857.43491	1151.047498	1243.593462	943.6887	1105.736571	1027.210709	1096.113847	1712.313112	1097.300851	1583.161645	1380.471392	1126.24861	1536.269009	1095.817478	1139.859991	955.53295
ENSG00000015479	18914.41092	28250.04315	29882.58835	25217.44244	27575.0375	32200.1256	25296.8711	21468.64149	31423.69055	19882.05399	27872.34554	9862.286478	38390.32578	21235.29739	33237.32825	28443.41053	26333.03849	35029.36917	26195.90453	36047.28593	11525.10196	12749.14472	11489.37275	16192.31214	31389.29133	19054.962	16266.19252	10389.10386	17220.51681	15301.80566	20701.87921	23961.60654	13176.78168	11494.29158	10286.14411	24000.51255	14035.73133	14848.34305	17749.91892	22762.58581	34179.34378	17584.31151	28500.32064	23254.05221	15488.48821	20611.73722	17897.60949	16136.10891	9939.074763
ENSG00000015520	45.364278	7.080523	8.063353	17.149831	9.075601	3.016273	48.238711	8.074951	6.033299	25.606582	12.057153	7.126483	3.005834	20.271802	3.017164	5.029878	5.090424	0	15.20202	1.009783	104.724772	134.252173	28.262679	34.647836	5.045123	42.61261	40.496954	8.128387	9.127957	13.309381	14.171734	4.050736	8.16067	28.274618	19.197028	5.050465	9.13289	23.555446	20.144836	2.036587	1.001611	121.4545	9.066034	41.303826	19.400635	101.727817	64.979508	87.469665	179.515367
ENSG00000015532	541.921419	598.52808	377.45265	728.182056	648.38012	680.848817	831.126529	738.658419	689.547717	536.575057	721.843515	839.591636	486.728588	601.040847	688.088238	642.649484	696.7278	337.681719	711.800169	606.827816	704.607038	668.23288	759.752424	721.726846	727.281266	739.085505	586.328592	835.890286	832.422376	842.125942	663.44185	744.715491	882.940998	825.483263	947.834742	818.135299	864.738968	761.756988	709.456064	713.149334	711.310925	671.192685	802.579531	640.717775	681.089623	625.789481	670.42344	744.136813	715.090472
ENSG00000015568	5822.592922	7950.325506	8448.579106	7638.408477	9348.125809	7740.131887	8615.426471	5219.457767	10001.94283	6439.29341	8557.354954	4090.613464	11633.96345	4520.542693	6214.597711	7163.286609	7000.626217	8982.338468	6635.617334	8841.114905	4733.449997	3374.753185	2629.283553	3791.384142	8564.205843	6292.07145	3852.317963	3316.078043	3747.744738	4199.823444	5320.480836	7852.233036	2843.323358	3693.029118	3138.420021	7440.353847	3537.556998	4710.818495	5291.0773	6861.501691	8841.403302	3712.12961	8849.109989	5774.537032	3279.70933	10125.6822	4658.128887	4524.213726	2996.650866
ENSG00000015592	2786.999999	6520.871866	4380	4628	4149	5937.000001	4308.860193	4039.000001	5684	3632	7154.000001	1414.999999	5327.000001	4010	4745.000001	4688.000001	4171.762611	4364	3865.999999	6256.920508	1372	1215.999999	1931	3146.000001	4654.999999	3115.999999	3225	1223.000001	2752.999999	2625	3205.000001	4423.865502	2024.664072	2330	683.999999	4477.075707	1786.000001	3666.999998	3903.000001	6586	4974.999999	3245.000001	4455	4626	2540.000001	5949.000001	3251.999999	2379.000001	1133.134381
ENSG00000015676	6450.337917	8759.359132	7341.824048	10903.51577	11010.01197	13241.64244	11719.34628	8911.202176	12424.34721	8257.716429	11691.80181	4025.838715	11588.04248	8510.528087	13570.13956	11834.2147	11269.88386	9785.57373	9594.198914	12988.49021	6179.747383	3884.900238	4484.20833	5559.011408	13449.70619	7755.127298	6273.160199	5065.183916	7046.546294	7070.454195	7927.12539	10969.58189	5980.088945	5555.625077	4441.276931	10889.8071	6364.18183	6786.527844	7179.401066	8029.201901	14579.47202	6244.84251	12621.2462	8881.463138	5826.17174	8656.49445	7031.529451	5432.559626	4934.672263
ENSG00000016082	4.182642	2.02247	1.005364	0	1	1.005347	4.026347	3.05389	0	1.030861	1.008348	2.047551	1	1.034575	0	1.018354	0	1	1	1.012876	0	2.052706	2.019726	3.071566	0	0	4.056602	0	1.01541	1.014997	3.049466	3.025372	0	1.028519	0	0	1.030535	1.032233	2.011535	2.022489	1	0	0	2.054031	0	1.026758	2.011896	1.037852	0
ENSG00000016391	1148.186504	1168.171417	331.324744	1081.249867	830.375397	1143.142499	775.588454	1059.795895	777.548369	695.55241	1028.844644	1926.311179	521.493992	1213.697082	967.978373	846.772381	919.382645	462.770831	727.301183	714.501482	1540.048769	1515.890093	905.311792	1986.91191	580.334882	1376.664948	1278.708331	2715.137826	1645.306076	1386.583747	1097.950339	1019.39206	1610.749077	2275.831835	3092.660042	927.237927	2298.155049	1722.923482	1433.915358	1014.318259	746.779873	1330.859703	963.014431	1068.715755	1853.962841	711.165093	1197.52665	1700.648022	2132.21902
ENSG00000016402	77	150.999999	55	105	90.999999	141	167	111	145	56	149	208.999999	204	85	123	90	113	165	53.000001	154	50	82	37	114.999999	38.000001	128.999999	88	351.999999	122.000001	135	41.000001	93	100	127.000001	290	41.999999	187.999999	124	92	121.999999	68.999999	86	140.000001	55	124	34	64	77	83
ENSG00000016490	2	6	2	0	3	0	0	2	1	1	1	4	1	1	1	3	1	0	2	4	2	2	2	11	2	2	1	1	1	1	2	2	0	1	0	3	3	2	1	2	2	3	5	4	2	9	1	5	1
ENSG00000016602	242	469.999999	46	81	128	139	57	128.999999	174	37	330	122	82	385	158	175.000001	158	64	95.251098	187	44.999999	182	203	127	47	112	146	87	70	169.999999	78	102	48.999999	185	51	288	36	181	114	546	110.000001	155	43	98	78.999999	63	62.000001	134	63
ENSG00000016864	603.938382	904.914595	661.434479	766.371788	760.026619	908.453271	935.034991	740.802058	906.3645	623.267434	919.101629	554.179026	893.006507	642.822592	954.828421	792.315632	719.539262	921.026957	750.273988	896.971056	549.187595	389.179216	455.187108	586.547489	751.007131	592.436809	541.089395	592.09897	530.230648	646.039615	553.88882	688.314815	484.197276	498.174969	459.152539	772.404166	516.035842	555.540128	581.457807	744.526115	884.629568	526.199499	847.29178	619.79422	575.619743	485.864271	478.037817	569.610908	476.781361
ENSG00000017260	4877.331291	6114.100009	6244.791858	5453.268335	6420.262603	7108.520735	7251.942792	5171.045788	7763.537405	5888.495045	6644.182342	3076.203181	7931.326011	5189.975648	8361.839917	6918.900128	5805.676567	6956.598654	6178.318329	7056.700516	5346.590133	3613.668758	2583.727036	4250.738621	7225.226977	4738.754526	4612.309571	3702.979963	4006.999998	4135.877225	5290.082345	6273.84349	2849.735594	3156.000002	4082.924981	6191.802904	2989.293145	4285.707953	4266.275745	5733.456985	8262.41806	4632.37519	8066.325417	5310.174961	3831.149621	6012.49436	4747.465949	3975	5086.710131
ENSG00000017373	3992.059565	6746.888286	1478.412754	4422.674457	4041.854669	4819.879849	2894.86467	4957.811314	4770.25509	3601.816422	5364.562146	2745.127612	2062.80941	3424.57214	4782.119976	4196.574041	4520.896124	1526.78139	3952.317114	3536.638765	4077.17716	3736.206788	3585.632569	4239.312247	4802.851431	4424.744049	4396.517548	2591.966129	4032.467687	6006.289186	3785.24887	4773.300865	4023.510698	4626.1292	2437.812168	7696.188925	3765.68984	4654.313815	3792.383727	6042.583087	5824.811765	5373.426933	7024.97796	4784.477838	3862.563822	5151.662436	4137.987114	4762.318123	3710.872912
ENSG00000017427	321.219065	290.133801	395.728412	255.739449	472.723187	601.291227	474.829816	311.719625	670.081786	322.209129	339.323763	173.851664	388.756139	204.818816	666.485312	448.224327	317.226582	462.743329	283.825625	333.535269	239.587053	158.907183	284.737501	278.981985	638.470895	301.044018	273.796876	120.382703	351.335475	330.910175	376.487113	320.163012	312.900527	136.961561	117.035885	428.486158	309.516647	178.550658	236.246776	329.95252	720.647566	206.644638	776.835849	209.624971	201.014249	322.950012	227.418195	226.648382	178.70765
ENSG00000017483	136.445519	232.309231	127.208162	178.958599	362.313017	310.861843	147.80576	223.877367	376.017067	127.289833	140	557.301695	274.954091	250.815676	413.999999	200.592443	148.260926	391	357.723057	569.945853	127.134538	179.512738	176.780417	252.183129	382.999999	182.525947	204.680003	745.097238	211.611034	506.172607	142.585202	104.565539	401.509973	217.519956	760.99148	299.589701	109.506519	247.723231	184.813361	268.06077	338.958668	198.548323	241.097193	136.54994	265.403767	94.295346	139.187562	201.595692	58.145321
ENSG00000017621	137.985501	111.498932	102.693684	148.973255	116.855265	121.629695	131.510719	157.175297	153.731264	129.384198	158.616088	128.912546	182.89979	107.777134	145.97022	109.502893	135.497093	146.561908	134.900596	148.511893	170.02713	174.162455	147.006235	196.761512	160.657343	149.266325	137.02055	129.576936	151.41794	151.589879	155.624474	147.694288	157.060415	165.180969	111.39801	195.030534	136.493513	154.770658	134.388553	151.411501	159.6854	178.241333	133.448863	162.112031	191.556046	212.970326	208.12552	169.209436	146.100805
ENSG00000017797	3258.856049	4320.334724	2346.066243	3864.774985	3583.877641	4587.022954	4569.40801	3465.345698	4275.561913	3094.891439	4036.306791	2053.254199	3345.186348	3937.259578	4745.043105	4593.065104	4266.542615	2494.994509	3511.497181	3937.455191	2495.276117	3294.748201	2305.083978	3436.366239	5236.819769	3546.983793	3246.241465	2612.222767	2965.227401	3032.226226	3531.748977	4120.587173	2542.927037	3257.398496	3640.145108	3921.143129	3103.227632	3350.570718	3206.972052	3390.322891	4817.046566	3131.386617	5164.395908	3963.458801	3146.369755	2906.768749	2979.848105	3534.58887	2420.64324
ENSG00000018189	10225.27992	19467.98569	15102.23125	15273.45628	17853.48965	20593.08122	16032.13221	13361.16998	20617.65305	12558.6907	19083.85083	5077.142179	21224.95661	12506.76324	22794.92314	18751.2285	15531.05769	17225.08915	15304.64339	21229.74229	5334.467803	4965.064757	6595.006481	8868.563171	20617.974	10839.39986	8534.396944	4827.751086	8862.850291	8475.394706	13600.25727	17602.57529	5952.041733	6912.804941	4367.00059	17778.21425	5991.361527	7746.827187	8548.716745	15711.04832	21723.86827	8438.515253	18772.7407	13829.92052	7735.260272	12997.74513	10339.92119	8133.578146	4699.756502
ENSG00000018236	15809.68098	29019.49051	21546.70465	22256.29732	23475.49308	33345.86661	20319.15563	21444.44408	31933.20669	18761.50863	20974.66061	12266.15618	38704.91949	18688.27492	35087.8968	29444.94676	25480.42315	30453.36896	19810.89927	33006.03717	11342.14715	6095.584451	5452.146323	12925.0173	28868.36187	15556.05729	13208.34491	9403.378196	15037.43924	11348.44228	17706.26608	23495.76409	10249.28208	10285.40103	11802.39023	21633.03608	13027.65688	17022.38156	17144.19944	17359.93826	31156.53946	12093.93334	27582.99266	19055.88947	13492.86578	15730.20679	14019.86772	10273.90862	11145.02727
ENSG00000018280	806.805979	617.165621	158.970841	478.201051	610.482177	625.937877	970.030846	396.86944	163.980595	257.927714	520.835233	962.075954	300.412845	359.117125	97.252223	216.766605	321.624599	85.274676	340.055114	444.045744	459.847916	419.559944	1639.954963	526.857365	747.057015	387.161921	850.298561	369.294309	480.810996	390.085826	502.096712	487.198942	331.465452	369.205975	306.090923	217.286697	462.036889	309.089271	308.525596	220.329424	101.56848	311.639067	238.427044	279.720466	664.266634	697.671252	489.319617	661.967451	306.353895
ENSG00000018408	800.565905	1300.220439	1327.770172	1011.462049	1232.255425	857.627381	2287.51736	776.597247	912.140206	545.174462	1187.234427	1635.380055	981.587411	944.263653	726.104816	817.161256	806.597768	862.799547	773.969112	1441.654903	1169.237165	1939.860817	1075.912109	1188.416336	596.585125	739.414715	950.136191	2234.068758	872.294945	1122.014411	649.561661	693.421015	1350.47322	1108.469065	2342.233928	578.811207	1013.666991	1217.990207	678.70053	884.953867	555.453284	748.912269	676.485972	721.707473	1216.051747	839.842087	760.581885	1015.928216	1043.140996
ENSG00000018510	1893.851763	3143.114997	2572.239133	2347.046296	3025.105192	3078.981631	2464.395203	2152.031684	3010	1930.091467	3098.100041	1334.013584	3418.067321	1964.173026	3286.076419	2572	2451.174932	3277	2190.386767	3065.099296	1311.399648	1453.605373	1229.018368	1559.040551	2799.044482	1809.511282	1853.053052	1449	1456.750462	1890.037603	2076.627947	2203.837665	1318.026479	1385.131847	1506.999999	2444.088794	1433.060109	1749	1753.935017	2561.522233	3091.999999	1625.011024	2715.0788	1830.068675	1584.085238	1683.113328	1541.419948	1655.082595	1027.760413
ENSG00000018607	24.116344	8	4	12	10	19	12	14	24	17	15	11	11	23	7	7	36.193463	7	22	15	11	25	24	14	23	19	24	19.117913	9	11	19	25.142984	18	21	3	17	15	15	23.127451	16.0903	14	17	26.128597	11.075732	11	12	15.103294	9	13
ENSG00000018610	605.071435	933.022614	959.349785	863.851178	1118.609882	1004.772569	905.206489	722.680726	1115.245007	616.77726	1086.7472	452.313164	1152.533328	654.853686	1077.020182	944.817106	828.677084	1289.139842	816.656604	1242.355405	484.482914	431.232611	535.523781	525.623822	942.076857	568.488886	537.746557	529.191229	634.713679	591.863335	695.777138	605.628223	489.280231	459.140868	478.30245	841.826939	522.580619	567.48778	470.382236	844.185475	1056.789775	507.501772	886.854404	724.232041	539.863845	761.231922	617.812204	552.475733	377.42949
ENSG00000018625	21331.74833	28221.84317	18099.87297	36969.28882	28100.20524	33541.20347	29782.2517	31619.61814	32576.97915	24089.05158	32854.73002	75281.58296	25111.21708	23587.86749	40438.05525	31014.3522	32815.20756	20688.7535	27830.30437	33938.26265	45307.08826	30881.149	23757.01983	36422.30912	15444.95437	37727.41818	38580.44032	113130.3545	47354.26187	65067.69755	40739.32405	27335.16762	53251.94721	32256.85703	99548.98066	26788.19807	61323.99281	60854.42203	36424.22016	36451.62706	24367.01287	29939.58624	40042.45676	29257.86032	42573.14583	17333.56025	26322.04769	33806.32766	55225.72336
ENSG00000018699	381.999999	450.000001	366	384.000001	463.999999	450	339	274.000001	470	293	459	276	568	346	498	422.999999	326.000001	492	377.999999	512.000001	208.000001	275	311	285	443	296.999999	290.999999	248	295	307	248	351	261.999999	286.999999	242	343.000001	255.999999	304.999999	334	480.999999	407	348	385	334	295	320.000001	284	307.000001	241
ENSG00000018869	171	241.000001	229	181	251.999999	171	166	199.000001	232.000001	162	239.000001	139.999999	336	193.000001	227.000001	200	218	254.999999	170.999999	226	145	164	142	185	160.999999	222.000001	189.999999	171.000001	150	174	138	161	148	219.999999	168	200	148	181	156	229	216	186.000001	181	192	153.000001	145.000001	173	216.999999	132.000001
ENSG00000019102	186	338	43	138	123	104	75	91.807411	55	53	119	79	28	134	72	66	114	10	89	51	66	114	194	186	79	96	83	37	78	172	76	67	74	179	75	91	99	37	74	79	90	92	105	115	72	151	145	154	102
ENSG00000019144	3915.356852	10391.63509	683.135202	3732.310512	2474.35774	3686.438395	1732.105431	4722.753082	2715.863927	1792.062547	7831.569791	5632.994228	918.725102	2514.348653	2423.965593	2496.496579	3239.916597	548.813084	2293.964745	1933.959284	2540.646428	3042.971663	3945.84338	2942.719353	1811.420409	2668.218873	3229.415477	4494.107677	2790.621997	6395.529635	3040.84555	3721.811353	2563.526525	6390.273195	4072.380147	5908.124362	2629.33623	4183.18459	2520.862297	8279.48365	1896.692859	3444.919201	2522.951772	2991.845897	3104.112776	3078.366075	2393.349539	3478.711292	2423.007514
ENSG00000019169	190	5	22	11	123	5	410	4	112.999999	7	36	10	50	3	54	55	24	12	51.999999	96	34	60.999999	337	11	67	5	6	3	19	16	5.999999	3	10	14	0	23	2	6	12	30	36	8.999999	1	8	39	42.000001	25	13	8
ENSG00000019186	33	11.026985	3	38.000001	7	43	9	30	41.000001	47	4	5	68.999999	14	32.000001	55	21	42	39	30	11	16	8	16	23	18	41	10	33	10	6	25	12.189352	25.113953	13	11	6	27	29.093406	24.127461	80.999999	18	30.999999	34	19	36	43.999999	40	22
ENSG00000019485	509.000001	357.999999	425	501	578.999999	559	708.000001	531.999999	613	582.000001	489.999999	410	545	585	598.000001	617.999999	564	486	677	635	759.999999	647	351	481.000001	629	664.999999	532	418	511.000001	486	512	487	499.000001	553.999999	541.999999	537.000001	557.000001	527.000001	714	505.999999	839.000001	610.000001	735.000001	612	570.999999	965.000001	627	577	834
ENSG00000019505	4895.292363	5962.434538	6250.00243	8334.875115	9528.676994	11000.22525	8782.378846	6385.973992	12022.30603	7334.137832	8254.274486	875.896958	9347.597432	6923.883886	12359.42231	10519.23428	9016.886537	8668.696984	7762.947849	11208.70958	3725.755542	2144.40692	1873.30759	3574.664412	12176.41052	6187.103847	3779.185959	909.309021	4172.251205	3248.391353	7101.351186	7782.791892	2675.539599	2630.274492	1255.413423	9992.815241	2867.58573	3024.415097	4841.176646	6076.731896	13913.32471	3781.822445	14514.81113	7707.642342	3666.429437	8250.575412	5543.124999	3393.507296	2694.345483
ENSG00000019549	50	41.799826	32	39	53	37.774759	111	45	68	63	38	35	48	55.578508	59	73	65	33	46	86	42	117	34.530872	73	30	68	42	27	45	57	42	36	42	68	21	49	59	58	47	25	34	55	30	66	67	60	51	71	32
ENSG00000019582	6914.374476	3669.657858	8035.027323	1917.414176	9042.403897	4487.424607	6306.778547	3703.299166	5848.203974	3411.487276	4127.835232	2762.332818	3894.060839	3086.707159	3437.020521	3316.663587	1229.280613	1918.142545	3334.476121	4854.712884	2042.186497	2228.978061	6771.112395	3115.652265	9734.493978	2122.879696	6815.65644	1496.140213	2936.617139	2047.35056	1411.635661	2236.277451	1580.114898	821.985598	684.399147	2279.782069	1743.841941	1006.387327	1072.864258	3079.040653	2534.26235	1232.194649	1148.692184	596.517803	3611.822164	2677.916328	3668.004672	4701.959362	377.777634
ENSG00000019991	563.000001	197.999999	2638.999999	1201.000001	1875	188.000002	1338	474.999999	357	1298.999999	829	437.000001	484.999999	788.000002	973	442	324.999998	255	569.999999	914.999999	1846.000001	399	349	1438	409.000001	704.000001	1158	866.999999	710.000001	302.000001	678.999999	283.000001	360	227	550.999999	211.000001	759.000001	574.000001	477.999999	309.000001	310.999999	277	554.000001	629	1471.000001	282.999999	717	660.000001	192
ENSG00000019995	2603.913136	3576.39638	2541.714839	3565.368478	3600.445207	4375.04348	3837.391086	3021.826674	3801.292476	2900.16294	3858.277828	1783.132099	3570.723858	3036.142264	4373.749177	3553.067481	3697.834529	2865.823861	2979.427564	4055.369152	2079.435341	2228.530537	1682.539145	2513.856523	4024.776478	3158.858033	2316.259663	2079.009781	2249.810051	2435.659739	2582.811859	3329.638085	1743.636122	2427.042831	2314.277428	3216.781633	1952.626025	2261.763766	2198.408116	2854.919711	4547.416006	2378.892474	4707.924354	3339.845122	2203.535807	2298.584917	2267.166583	2507.977052	2032.585732
ENSG00000020129	16066.59762	18827.68006	16186.24806	26181.26832	22788.60066	25546.15793	27173.57581	24133.00239	27062.92924	20399.78269	22294.15155	5911.94514	24360.13072	26201.19327	28933.70655	27098.73678	27236.63503	13847.90748	22257.99147	31309.26608	13677.15414	10620.10837	14492.76217	17227.60858	32048.94466	26067.92869	14938.9626	7320.600239	20367.27629	20217.12588	22485.54327	25471.52083	14439.71215	13304.31463	8023.531214	24616.34684	19850.89119	16798.1639	23112.08907	17552.69463	28232.78722	16450.92407	29559.79741	28888.23552	16678.03426	23031.97914	18301.72477	15329.05754	14996.20283
ENSG00000020181	394.632369	246.323962	105.334811	318.212005	290.679597	298.281882	542.039406	430.971885	414.517144	321.641426	220.910687	589.804632	125.304577	346.363341	352.843785	360.850575	321.693015	124.662505	429.110684	279.968005	602.202798	951.061034	821.44223	573.740632	317.632549	365.834421	409.019317	657.634536	418.64245	612.49939	274.891544	197.360055	645.694893	603.564261	890.341131	464.90839	498.351585	486.247102	484.130235	454.924847	364.646966	399.601562	377.745879	318.221851	471.55987	407.59987	427.994548	531.648997	442.494206
ENSG00000020219	0	1	0	0	0	0	0	0	0	0	0	1.311788	0	0	0	0	2	0	1	0	1	3	1	1	0	1.253967	1	1	0	1	1	1	0	0	2	0	0	0	1	0	0	0	0	0	0	0	1	0	1
ENSG00000020256	503.743202	628.156848	410.911535	632.069573	650.057808	605.914714	554.550876	580.824557	632.618881	531.463228	591.797441	449.826008	629.756661	524.204057	610.773403	615.143619	579.883023	424.954765	687.373137	622.479146	562.84303	498.504055	470.414433	555.129549	725.852475	607.312506	517.52507	458.614292	548.82841	536.384588	467.067246	585.889533	487.162786	612.296848	446.933777	740.770029	465.753544	582.26062	527.097179	530.046126	589.636709	661.101389	814.955509	671.184399	526.758642	559.269793	593.972671	593.217917	566.527888
ENSG00000020426	927.922323	1029.999999	1528	1059	1020.914044	1141.942106	1123.999999	939	1040.999999	897.000001	1204.958959	734.771189	1745	1023.880607	1119	1069.000001	1105.890078	2316.615013	1077.925107	1450.000001	935	859	780	970	1121.999999	1011.949977	914.000001	897.999999	957	839.000001	900.835993	989.000001	1029.000001	773.956842	821	912	1071.999999	872	1177.827601	921.000001	1062.000001	1081.828249	1135.999999	1049	1146.986844	1211	952.825256	1096	937.999999
ENSG00000020577	2546.951455	2512.459433	2611.16544	2494.04841	3398.763762	2297.804103	3868.850549	2269.621417	2756.93428	2851.314746	3564.837825	3140.006543	2182.203966	3030.02435	2820.399735	2521.947991	2519.467507	1737.119189	2459.698232	2821.142378	3517.550371	3836.68523	2366.227833	4238.724973	3548.275924	3315.256408	4066.096563	3585.935482	3082.301373	3607.075642	2926.530408	3303.010286	3291.009369	2454.372258	4499.29747	2893.798622	2578.740177	3660.387865	2025.697793	2406.975301	2779.932592	2754.991189	2882.479666	3574.435458	3331.597318	3363.38538	2649.222347	4046.75028	2623.897294
ENSG00000020633	111.122077	90.978433	37.206042	70.265319	89.640967	53.116333	96.950253	90.626832	53.758937	65.871828	50.333111	125.143174	37.847089	91.332607	46.931264	54.686737	81.210602	25.939534	88.041757	57.935616	124.077942	138.51983	141.538033	123.880995	86.320124	112.431812	165.573283	93.230575	117.302238	122.051978	91.271645	88.777789	118.713026	119.701527	113.639379	71.018514	74.133684	106.185934	108.886644	73.838655	42.841638	121.353342	89.446891	90.570568	120.579999	116.464117	129.019029	127.777851	116.161637
ENSG00000020922	765.655016	827.915848	534.885278	659.542177	562.931535	630.47093	637.199811	625.564173	658.334136	543.934104	705.56608	510.748275	588.421526	662.041498	628.870352	645.718962	649.831177	630.786527	667.53337	650.263172	470.838303	636.851177	625.936702	757.241359	633.974236	573.062989	591.219111	641.920806	671.705957	592.22326	557.563204	620.859235	557.078167	666.623006	442.709001	596.142783	667.898006	524.830543	660.350515	788.977912	654.629518	591.4705	598.869859	654.550145	718.89007	597.327214	618.694115	638.534053	354.837668
ENSG00000021300	4917.999999	11718	4349.999999	4902.999999	4319	6170.000001	3824.999999	5957	5819.000001	3440.000001	8634.000001	10309	4251.999998	5759.000001	6334.999999	5004	5001	4059	4130.000001	6263.000001	6014.000001	5461.999999	3847	5673	4036.000001	5411.000002	7295	13078	5242	8661	6135.000002	5838.999999	7064	8088	14236	7631	8983.999999	11354	6289.000001	10721	4615.000001	6139	4386.999999	5260	6393.999998	3962	3939.000001	6124.000001	6389.000001
ENSG00000021355	493.125306	858.311914	430.525849	491.111648	685.863884	678.302539	847.130827	504.408172	397.013833	264.258888	542.074357	659.822521	673.998156	480.939181	376.912955	330.993197	390.210062	343.927882	459.591151	1073.257615	358.532872	430.440064	690.930367	521.208176	653.635719	384.574335	510.861418	524.962571	380.607806	424.080583	424.027684	370.160517	415.992561	663.990396	482.612463	344.066493	389.933113	379.680165	453.124014	516.807839	321.486533	350.709227	305.86486	366.526484	615.301696	407.479624	397.184611	601.806953	291.439204
ENSG00000021461	55.31145	49.406858	13.200657	95.085825	29.65025	33.50129	49.331866	82.052887	42.456791	42.094708	49.215225	94.327155	24.091179	65.200476	24.735604	34.943742	56.974575	16.151148	65.548981	27.020526	66.663557	58.839344	82.470993	87.705076	28.543246	99.283988	46.453281	79.40634	95.533121	55.919355	48.52882	52.316422	74.612087	73.943467	51.88936	44.346215	65.247669	50.909785	72.497874	52.328847	28.774802	73.143036	60.029032	74.944335	84.58499	60.543133	61.228002	81.589382	46.32729
ENSG00000021488	118.14763	24.906136	15.922284	33.001626	47.305387	26.858066	49.124678	64.152174	35.70231	62.218107	39.382317	70.179392	23.501563	52.914021	25.234342	28.044722	47.126081	21.562446	41.793588	36.09813	100.438337	109.92087	96.223236	130.71018	24.447686	98.811312	97.394223	72.190971	57.911511	49.711717	29.700245	55.019686	74.000869	104.914666	76.406408	38.229564	59.354854	73.474621	54.689684	36.223902	29.932098	130.594132	51.724583	76.23037	87.457689	80.033585	125.880363	110.556122	94.198949
ENSG00000021574	1753.963493	3043.024508	2576.756517	2296.977551	2279.880033	2444.122537	2055.870836	1902.574458	2747.755782	1707.472606	2583.502376	1307.378127	3215.060276	1990.215942	2774.177011	2304.085809	2107.325907	3211.302401	2023.645669	3026.354902	1526.499174	1373.519196	1066.372122	1516.445303	2094.675971	1744.46286	1662.572683	1486.083961	1398.936652	1763.538284	1625.320039	1976.207835	1312.360567	1514.590937	1389.654993	2269.210999	1288.751397	1694.535542	1627.098315	2479.187261	2604.937909	1532.035175	2509.33603	1950.758712	1528.867199	1302.708414	1498.501526	1558.848681	1051.262415
ENSG00000021645	4840.451658	5651.012627	4922.851792	7304.999999	7350.021598	10118.03405	7836.050466	6530.080565	9168.078957	5996.88175	6768.706122	1844.073704	7110.068482	5562.648237	10210.06532	8034.021375	8191.026843	5794.149802	6964.392379	7593.905506	4076.312867	2670.547084	4499.243532	5117.928257	10794	6068.055594	4945.045045	1498.081398	6414.066185	5437.739178	7184.024688	8487.062227	4905.880868	3211.045289	1273.794696	8767.042229	4813.037476	3517.246813	5684.041753	5897.020584	11385.0485	4303.602715	13151.80863	5655.038288	4584.844631	7135.01981	5423.86506	4237.098419	3159
ENSG00000021762	627.999999	750.000001	226	648.000001	577	543	784.000001	633.000001	567.000001	464	731.000001	674.999999	347.999999	561	634	559.999999	615.999998	298	810.000001	670.999999	771	808.999999	873	820.000001	663.000002	761	709.999998	656	641.999999	816	576.999999	600	885.000001	851	753.999999	703.999999	670	722	776	651.000001	689.000001	740.999999	680	681.000001	738	698.000001	666.000001	792	744.999999
ENSG00000021776	1987.008281	2326.054663	1899.200967	2401.686498	2236.715955	2884.241369	2567.250855	2145.809102	2616.124982	1950.679492	2543.631116	1593.102095	2856.121655	2299.734639	2936.061721	2611.219527	2531.826052	2577.015019	2289.557488	2923.299521	1538.539839	1455.433806	1429.783777	1933.328351	2727.93711	2190.040955	1732.789822	1849.509069	1887.759283	1900.714497	2007.936306	2152.28045	1674.122801	1646.319878	1773.349433	2134.511469	1799.002804	1856.565508	2025.585616	2110.297492	2775.042686	1782.961059	2460.658851	2254.122024	1952.257372	1633.814047	1705.162132	1863.737934	1489.048645
ENSG00000021826	268.044064	396.489675	143	302.892504	285.461344	361.10249	405.0822	336.680362	268.110755	216.356836	418.921303	411.394106	189.190698	319.898089	237.153103	312.298894	351.148459	172.080188	296.562912	273.552776	233.167793	213.709656	211.842276	323.704838	177.200429	228.020434	265.668952	327.475009	267.503099	273.816287	260.218741	310.58016	282.114449	250.964438	556.459939	323.534825	359.802318	328.267103	236.539919	342.088121	215.217573	233.090005	220.53715	230.981183	310.513621	207.070359	230.276722	168.714211	289.03092
ENSG00000021852	1	1	0	0	1	0	1	0	0	1	0	0	1	0	0	0	0	0	1	0	0	1	0	0	0	1	0	0	0	0	0	0	0	0	1	0	1	0	1	1	0	0	0	0	0	1	1	2	1
ENSG00000022267	2759.993224	4157.988669	4126.998533	4014.995665	5088.990244	4624.993794	5293.992806	3737.994704	5112.994812	3732.990809	4357.000001	2400.991868	6141.000001	3888.996419	4889	5398.996092	5206.996528	4629.996218	3425.986977	6333.996082	3016.984813	4157.984427	1961.000001	2747.991039	4699.996393	3369.000001	2878.993108	3118.993807	3020.979555	2612.993003	3308	3757.982552	2707.991741	2232.989649	2738.999998	3682.999999	3093.993166	2762	3347.995162	3593.999999	4724.986325	2275.975402	4734.999999	3669.982376	2931.999999	3960.988514	3375	2369.000001	2925.000001
ENSG00000022277	1991.999999	3294.958834	2809	2567.000001	3377.999999	3996	3327	2419.999999	3579.999999	2015.000001	3680	1627.922978	3549.999999	2309.999999	3938	3263	2640.928098	3898.000002	2675.925371	3875	1513.000001	1688.999999	1458	1783.000001	3336	1941.000001	1754.947281	2096.000001	1889	2062.000001	2364.000001	2918.95616	1622	1602.000001	2364.999999	3045	2152.98464	2092.000001	2244.938099	3441.000001	3901.000001	1731.000001	3023	2005.999999	1985	2376.999999	1517	1696.957984	1439.968118
ENSG00000022355	6783	10571	20629	12187	15422	17225	14153	9633	20303	11162	15816	987	28421	9768.000001	24410	17528	15165	29054	10932	17769	4185.000001	2150.000001	3148.999999	5554.999999	23497	9003.000001	5138.000001	716	8694.000001	6765.999999	13653	15883	3913.000001	3074.999999	769	15954	3526	3702.999999	6174.999999	11491	29614	5417	21289	11032	4302.000001	10242	7257	4540	2183
ENSG00000022556	317.279099	204.935797	177.609485	309.339948	259.554652	216.384879	162.883874	228.032339	446.33612	223.366856	601.139334	162.074296	159.372806	394.242894	184.330208	230.668535	175.093529	482.974732	257.155	88.197131	237.77966	235.152358	287.586508	223.649327	163.618263	322.135398	140.752749	144.432988	413.121106	143.360486	243.230927	232.722681	165.969192	291.634065	181.245852	216.65303	306.10099	237.987594	347.986743	316.846637	212.797848	246.396334	784.254772	462.953324	410.915549	253.642635	312.636127	343.52438	221.319774
ENSG00000022567	2743.999999	1944.996039	3406	2776.982697	2981.97324	2431.991428	3853.983686	2640.935235	2867.986912	2790	3191.980901	1605	3611	3099.975899	3137.988265	2949.998242	3125.968237	3872	2392.000001	3194.985311	3803.941563	3440.947016	3134	3271.875179	3396.984676	3501	3069.906897	2092.969287	3019.95508	3202.959147	2880.908554	3004.963099	2806.923708	3006.969655	3008	2806.999999	2770.937421	3244.999999	3343.937253	2431.958584	3492.982563	3837.911433	3951.994971	3231.000001	2979.981191	4592.940784	3465.93144	3555.961717	3906.845377
ENSG00000022840	2879.470893	3751.993551	2436.851107	3596.087434	3245.869175	4266.994335	4185.778514	3325.450946	4129.500462	3063.138181	3801.553068	2347.476067	3241.391182	3256.601208	4270.60564	4023.14109	4149.338685	2345.388384	3660.049927	3925.530325	3340.025283	2824.332906	2254.796586	2983.094238	4545.943672	3331.117193	2992.200332	2478.719689	2793.873194	3197.712028	3284.757594	3792.590864	2547.348712	2774.669354	3038.89331	4319.558278	2973.579494	3242.445262	2699.34727	3410.760671	4413.322937	3085.08874	5002.615848	3597.993423	2721.584205	3515.410908	3083.076019	2915.900012	2852.669746
ENSG00000022976	477.311423	601.554053	270.140614	600.593366	541.110543	711.114172	497.056954	659.839453	604.288159	435.787261	623.190425	513.693413	442.906817	534.151822	637.624693	596.104548	679.236396	413.826495	635.810102	609.302569	525.083059	486.725116	529.361971	533.209729	679.695284	538.434395	464.713873	550.753136	655.951464	608.177048	499.228889	552.38177	654.680522	693.13001	509.489082	650.023243	667.508443	571.284524	564.355171	607.367341	650.59448	532.908357	742.211823	523.967119	524.074056	590.046055	602.543041	543.003092	551.350405
ENSG00000023041	659	821	875	830	909	729	936	710.999999	949.000001	716.999999	1094	414	1150.000001	671	998.000001	867	850.999999	1066.999999	734	1094.000001	528	533.000001	455.000001	587	1002	621	546	513	557	572.999999	572	833	456	458	537	746.999999	470.999999	528	569.999999	793	972	574.000001	898.000001	700	590	766	639	566	476
ENSG00000023171	5730.66429	4981.50503	3454.20951	7653.901069	6756.576419	8023.97586	8746.186808	7479.786362	8416.300914	6941.255087	8478.93086	3644.606817	5657.258122	7522.226256	9506.013848	7993.952431	9092.450738	3614.536938	6875.965585	7116.860399	6005.784572	3591.559798	5523.034495	6011.917495	11156.86068	8345.942648	5578.981416	4168.513595	6931.373151	7625.106427	8004.997967	9271.197406	5175.126208	5102.621229	5660.040524	8876.460623	5562.176221	5428.939019	5747.974417	5740.340992	10066.17967	5460.685439	12542.52223	7817.238552	5212.773808	6810.237053	6742.222672	5282.70144	5597.029675
ENSG00000023191	1388.234697	2544.851078	1030.633803	1578.263116	2019.168836	1803.900747	2314.323363	1754.464397	2096.093696	1456.69411	2740.196982	1558.009078	1386.231379	1501.203882	1868.983889	1808.109906	1568.986003	1163.109587	1696.127457	2078.797596	1498.334299	1747.652026	1467.719582	1575.542201	1659.741058	1501.394595	1457.007791	1576.26356	1638.355975	2234.69234	1445.920763	1851.72357	1611.792556	1781.687558	1704.515769	2537.969502	1489.818786	2128.728914	1712.398756	2958.742876	1729.958295	1793.717857	1442.754997	1687.757806	1716.263866	1644.078064	1337.786959	1944.312719	1539.361751
ENSG00000023228	8843.626133	13182.15712	11191.65112	13457.24786	14656.45635	16471.38734	13374.39839	12216.53644	16115.09831	9921.906653	16097.66044	6695.955476	17627.23198	11152.45862	19436.60909	15188.64785	13770.70002	16567.51329	13085.1045	16812.85614	6866.956102	6083.432339	5758.022208	9029.899064	17335.63627	10802.36295	7757.370201	7218.077592	10158.46069	9754.339876	12430.495	14669.76134	6478.077625	6763.231851	7455.069611	14074.81398	8124.596967	8737.714252	9249.285106	12839.65993	19210.4268	8442.726489	17428.72932	12200.01634	8191.79601	9866.860584	8655.297338	7732.738828	5506.831079
ENSG00000023287	6995	11208	8338.999999	11345	9644	10483	8083.999999	8509.999999	10711	7240.999999	10950	5555	11326	9811	12250	10462	10072	10744	9049.999999	11019	5979	5461	5837.000001	10287	11998	8021	8695.999998	7486	8951.000001	7480	8535	10638	7413	7030.000002	5520.000002	9902	7690	8092	8659.999999	8391.000001	12809	9766	12008	10834	7987.000001	7431.000001	8780.000001	8396	4756.532643
ENSG00000023318	1322	1495	1449	1467	1519	1619	1837	1220	1529	1179	1455	905	1536	1285	1626	1507	1494	1261	1366	1505	1195	1038	930	1197	1761	1270	1132	969	1206	1081	1215	1332	920	944	972	1189	1029	1031	1121	1196	1568	1138	1588	1250	1018	1321	1150	1068	1007
ENSG00000023330	910	1302	1324	1574.999999	1833	1951.000001	1786.000001	1381	1811.000001	1231	2065	654.000001	1857	1258	2037	1566	1329	1547	1477.000001	2021	619.999999	577	767	1089.999999	1948.000001	1193.999999	832.999999	673.000001	1004.000001	987	1353	1776	651	718.000001	582	1699.999999	683	926	937.000001	1278.999999	2040.999999	895.000001	1730	1435	954	1459	1049	1025	587.999999
ENSG00000023445	334.369073	490.446267	338.411781	373.792873	334.231562	396.068303	350.642757	235.725694	365.303035	296.813467	236.616827	235.632975	507.375235	227.754097	231.437383	374.748106	327.459853	334.963383	245.311879	518.72572	233.558685	249.029991	230.001902	271.266644	376.054919	196.859282	247.854174	236.849927	182.671764	155.328685	208.19156	379.00262	194.733577	320.190667	115.985089	244.826558	105.506426	350.209307	189.742686	197.086401	199.326792	315.318226	257.511114	361.214056	261.629432	307.792258	282.914918	295.799013	163.187347
ENSG00000023516	16253.52471	27097.62525	17393.27796	28754.41163	25472.55415	33004.32974	27734.9794	20376.41808	33072.45343	17260.83626	23782.83055	8144.534134	33210.19202	19893.67239	31052.89647	29837.5798	27592.84656	24934.20159	22299.80832	31776.48644	9780.26613	9197.745813	8409.613597	12426.65265	33499.96003	17365.30084	12370.01703	8933.298246	17804.82992	14045.75443	21305.25063	27420.54111	11734.72458	10358.84793	8156.021633	26646.61261	13015.62819	13627.22154	16084.59608	19572.98573	35674.59432	13716.99646	36864.57792	20719.63936	12938.63093	16330.45795	17770.98531	12479.39919	7303.931134
ENSG00000023572	251	455	861	448	722	472.000001	446.999999	369.999999	507	360	668.000001	93	841	367	759	542	421	854	449.999999	683	148.999999	142	127	199	733	284	215	110	220	232	436.999999	593	135.999999	144	106.000001	604	131	196	210	541	795.000001	190.999999	563	375	183	469	236	209.000001	101
ENSG00000023608	390.430685	454.106365	385.996358	406.207208	417.643338	379.55946	486.445495	380.166695	423.281028	329.139567	422.360878	381.266732	419.564179	363.165283	366.234662	361.138326	415.454911	510.674335	392.428453	424.266642	410.450882	458.371325	390.170563	441.032018	323.795651	418.598956	408.116454	383.304264	411.663427	446.898241	368.783052	373.295247	378.672601	407.258603	318.952801	357.53205	372.318413	351.638361	457.746428	432.344143	339.22028	511.58395	363.8169	477.145113	447.785433	401.799465	452.057549	456.731874	409.010164
ENSG00000023697	281.000001	507	412.000001	317	421	403.999999	462.000002	265.999999	380.000001	192	497.000001	386	534	324	431.999999	341.000002	274.000001	593.999999	265	514.000001	274	183	247.000001	260	287.000001	266.000001	290	401	186.999999	263.000001	244	265	259.999999	301.999999	356.999999	206	284	313.999999	323.000001	409.000001	296.999999	211	240.999998	234.000001	208	154.999999	203	249	191.000001
ENSG00000023734	2101.000001	4157	5861.999999	3866.981637	4878.99919	5664.000001	5065	3054.997364	5444	3211	5084.000001	1543	7614	2988.000001	6265.999689	4683.000001	4032	7343	4156	6239	1610	1745	1115	2225	5587	2688.999999	1892.000001	1824.999999	2229	2022.000001	3168.996088	4431.9991	1632.000001	1427	2226.000001	3938.999999	1962.000001	2130.998105	2140	3527	6325	1903	5041.000001	3145	1888	3534.000001	2357.999999	2036.999999	1410
ENSG00000023839	65.255669	42.087601	19.423034	37.618114	16.416992	23.399223	36.848801	33.082081	16.30015	44.14198	42.138	32.600648	15.616154	38.016502	16.250064	11.308507	35.198501	18.080731	33.40777	16.040759	47.593095	89.787598	50.357748	57.876073	12.234688	64.967117	38.728436	38.139102	40.168962	39.13058	20.364864	31.790872	44.982266	67.662504	44.169634	29.83306	40.419464	51.398315	36.434214	31.315224	19.303605	80.72702	20.442291	78.332779	57.471805	32.176452	59.176571	88.502514	58.930887
ENSG00000023892	135.339426	135.11219	106.041812	77.031023	164.268868	154.022155	130.213954	90.296882	81.099393	59.372175	116.074075	102.589155	89.134766	78.244195	74.352996	84.144049	74.030664	47	93.104422	109.139215	74.469878	108.227149	275.538628	99.302413	157.018707	99.800802	152.713194	45.102488	114.165418	120.219607	83.023732	120.064001	85.144628	72.281365	70.076234	88.848572	118.355082	52.290136	74.715499	110.170439	71.108644	91.873893	51.045711	63.026592	137.860983	93.235225	90.725232	157.415909	35.370124
ENSG00000023902	1295	806.999999	1242.999999	867.999999	1247.000001	1024	1749.999999	1025	1220.999999	879.000001	1209.999999	857	1141.000001	1288.000001	1206.999999	1150	1063.999999	952	1067	1208.000001	1115.000001	1175	1292.000001	1269	1404	1444.000001	1239.000001	1384.000002	1186	1228.000001	1241	1074.999999	1119.000001	1189.000001	1379.999999	1066.999999	1445.000001	1059	1331.000001	974.999999	1318.000002	1070	1440.999999	1140.999999	1136.000002	1240	1136.999999	1265.000001	984.999999
ENSG00000023909	646.896611	994.243631	1691.028808	1108.640544	1131.069625	943.13451	1410.666157	987.654214	1203.268913	778.186986	1072.066721	683.359841	1426.534712	1061.124812	1134.630455	1085.660974	1093.294596	1075.842206	1053.421847	1354.627123	795.949047	714.055201	685.322452	890.895059	972.773155	962.414949	833.885665	876.809248	792.470807	930.771845	1027.59277	1121.084376	602.166991	729.081675	774.57924	955.09239	688.911391	1023.531441	932.492654	928.1983	1062.852386	923.048425	1135.349529	959.500666	806.139986	637.886292	928.989334	857.434283	736.754087
ENSG00000024048	4088.918401	4012.063506	3894.647698	3819.652933	3897.881046	3821.101971	4948.194822	3963.120816	4045.740718	3817.431095	4586.918426	2892.11705	4213.151588	3528.467815	4211.277687	3872.678718	3972.933408	3880.256029	3780.355591	3981.931433	3956.026868	3659.936654	2841.925448	3697.854703	3789.284237	3840.477946	3711.122301	3093.992671	3405.0413	3167.112157	3321.571497	3556.929502	2943.895648	2953.78757	2734.634179	3624.149621	3145.204091	3244.438974	3933.512659	3902.371747	4069.867371	4227.338047	3973.851629	3978.563687	3684.311978	4278.725008	4216.303187	3810.67469	3987.554488
ENSG00000024422	528.756673	388.329326	279.519338	447.520229	482.168987	345.44751	973.484755	469.865505	424.137916	355.803083	600.332729	926.613274	220.803735	516.892232	469.839282	463.637979	548.148949	160.043267	521.810005	452.976413	729.957834	1530.132608	878.027362	548.103093	376.540047	459.791502	597.928273	1048.609729	578.155488	806.519129	429.672439	563.420701	901.299591	747.083257	1042.760177	350.568118	711.723715	784.150619	579.423615	452.289674	421.982855	650.654231	497.310858	555.712738	698.444153	632.952942	522.672621	697.441453	738.32026
ENSG00000024526	125.158888	217.53296	134.463511	140.465505	220.843459	97.188096	111.430739	127.103263	127.7273	92.402708	115.868432	65.000001	110.472208	119.271502	95	86.524972	120.430246	118.691414	101.273455	104.64956	98.291925	95.057033	85.068541	91.172742	80.914901	107.62048	105.118615	66.573501	96.557275	115.497641	109.490926	70.240979	79.204324	152.200989	56	108.116613	49.224125	87.150042	75.261175	118.119553	57.329953	121.057998	95.082114	125.805206	79.494443	84.272696	85.26747	103.625964	59
ENSG00000024862	563	898	1031	806	1109	960	1012	807	1029	781	1083	302	1643	752	1097	1026	748	1370	729	1450	390	361	341	527	979	628	522	385	494	425	632	896	312	340	271	816	352	518	568	666	1035	504	821	825	515	686	644	454	280
ENSG00000025039	2468.303973	2953.676325	3200.890728	2957.926459	2881.809011	3783	3656.695385	2676.86742	3348.865098	2778.491647	2999.536334	1531.449871	3505.891016	2707.037855	3176.856344	3062.650917	3232.652756	2714.951664	3062.48493	3930	2018.498513	1740.300438	1335.515492	1951.993268	3092	2645.674892	2373.468377	2066.909988	1987.529523	2002.198806	1994.657927	2604.716411	1919.683966	1771.394555	1585.758395	2478.670132	1923.93094	2558.46096	2490.590404	2210.147693	3171.52559	2370.355642	3388.335231	2837.66454	2246.945581	2499.333764	2344.476236	1901.766513	1758.491032
ENSG00000025156	656	1043	1068	913	992	1119	976	837	1101.999999	768.982004	1085.000001	347	1630	814.999999	1253	1075.999999	935	1509.000001	927	1371	404	469	387	666	925	818.999999	538	370.000001	617	546	715	961	452.000001	452	267	810	439	518	617.999999	837	1133	625	993	905	580	720.999999	713	646	299
ENSG00000025293	2380.934126	3230.076955	2432.608672	3330.866341	3481.390203	4156.275798	4431.030132	3000.564621	3332.448198	2714.067622	3461.901857	1550.369111	3342.479992	2946.552543	3849.828631	3560.389007	3420.466074	3103.847553	3110.038308	3883.638505	1925.238905	2172.370989	1826.180202	2285.26196	3838.972118	2836.689929	2361.227235	1725.774638	2411.194994	2366.672473	2663.02552	3077.53992	1918.542563	2037.206134	1865.948924	3170.733654	2198.825928	2387.451074	2599.501889	2800.333912	3776.763016	2336.688754	3858.559711	3149.714271	2391.573782	2675.538993	2372.535078	2384.283764	1688.021861
ENSG00000025423	229.999999	370.999999	242.044347	267.056508	398	378.023907	248.999999	283	503	224.693474	324.000002	360	422.000001	268	462.000001	466.000001	270.000001	586	232	448	281	177	66.999998	282	157.999999	188.999998	148	538.076611	307	357.000001	269.999998	158.999999	278.000001	254.999998	540	270	674	288	553	328.000001	254.999999	211.5882	395.999999	181	257.999999	204	174.000001	256.000001	258
ENSG00000025434	216	215.971257	228	222.000001	293.000001	176.005798	306.110295	229.225189	230.02454	207	261.999998	312.31861	332.274981	217.295092	230	213.011746	208.208294	300.021305	227.032244	233.142718	269	279.021988	265.999998	237.287248	206.999999	205.223914	201.033235	268.000003	212.999998	196.999998	176.999999	234.59027	224	247.000002	274	232.999998	162.270011	218.252282	224.000001	202.047637	221.303929	320.016163	175.006059	199.013683	195.999999	186.205991	258	255	306.327348
ENSG00000025708	361.724456	170.566414	148.670195	194.757067	408.122772	283.686957	532.033481	182.063936	130.839538	168.477786	309.681094	326.569858	121.145192	165.483043	87.335222	108.10021	84.80805	44.587684	206.281758	256.053654	228.57085	209.161611	491.816745	203.560775	729.961957	183.234274	398.035617	197.321401	163.265453	231.652554	229.324488	201.576593	219.036568	208.620671	188.013095	152.053396	208.573719	147.375385	168.576509	152.718983	59.984603	197.501509	107.490092	119.635008	287.951533	505.607571	200.03324	237.678085	133.081206
ENSG00000025770	798.342883	1152.895615	699.32682	1027.449574	1102.236223	1158.991883	904.657346	1002.757267	1284.890086	847.722857	1167.392412	587.146234	1068.04825	815.937841	1229.731405	1038.745713	955.253332	965.749202	959.287286	1297.973172	958.548264	781.27398	755.45724	1016.701187	1077.782228	832.140792	913.670176	739.309794	830.528891	843.836698	866.740209	1029.497276	865.60844	945.254373	652.292172	1261.570026	786.978711	916.371257	935.229569	1135.397865	1185.106	947.780446	1112.661959	1048.907032	871.182359	1445.998086	957.14255	958.05989	1061.153889
ENSG00000025772	633	857	1298	1180	1254	1213	1611	1209	1413	973	1404	300	1777	1299	1828	1472	1103	1306	1081	1799	778	473	757	747	1717	1153	572	329	873	1149	1273	1682	487	527	404	1275	525	797	820	1101	1676	815	1454	1246	625	1312	885	752	724
ENSG00000025796	2393.12022	4203.47146	2624.267066	3557.490505	3548.804906	4301.957822	4218.21354	2880.843891	3959.361498	2650.341106	3487.098028	2148.18504	3661.750041	2716.851543	3891.853297	3826.870565	3686.347057	2907.371766	3251.917533	4068.285188	1932.782247	2021.618847	1641.343315	2210.579828	4104.193166	2380.437809	2196.918865	2253.04655	2514.143981	2577.538526	2925.504034	3264.600745	1951.397702	1877.182179	1921.3316	3445.494586	2510.964946	2132.592169	2440.895318	3302.308348	4172.590722	2029.580248	4460.914683	2801.120421	2251.070193	2762.69045	2289.184242	2016.34371	1484.037962
ENSG00000025800	4563.047893	5873.816975	3541.071376	6062.467	5726.575384	7473.422834	6930.488987	5534.3876	7317.126147	5152.976449	6565.843926	2981.594225	5858.011736	5763.869733	7819.270469	7069.404319	6528.760524	4018.85218	5930.408851	6758.29698	4028.952717	3358.491229	2977.48919	4180.067129	7939.464804	5302.247973	3931.223013	3135.453371	4185.426321	4780.209156	5104.075761	6505.425837	3187.027944	3910.747396	3286.755151	6864.918704	3318.942892	4662.141528	3936.450538	5239.24502	7986.319008	4199.848323	7853.111446	5897.559978	3915.532986	4776.506487	4234.618062	4249.137231	3356.871105
ENSG00000026025	5336.326894	4457.937182	8970.381234	4127.909027	9354.555439	3764.664211	15803.53431	3179.567699	5377.197932	2928.252806	4651.072707	7518.753575	3546.206707	6824.608446	5967.340179	6430.336147	4605.66824	2617.178795	3598.377114	7556.609235	6930.970951	23342.22601	8681.972669	6033.900001	3819.647466	4377.467097	5341.888823	12865.69726	5354.555543	10343.64258	3477.323067	2300.532135	6559.661442	4397.462694	8212.386562	3038.822796	6786.853371	7403.537537	5203.250624	4301.042139	3381.49318	3574.555672	2516.460051	3194.441284	5720.669734	2482.328452	3504.708935	5468.555373	6017.804686
ENSG00000026036	357.608307	401.145826	74.237931	282.043519	256.840016	212.404654	389.099486	556.742866	171.48667	288.288273	320.910811	689.274695	125.777041	330.956773	162.286573	241.627705	271.609908	35.574025	421.961663	313.437053	610.626168	662.045341	803.211444	953.087618	387.459018	459.982894	391.902987	598.859036	376.106429	449.147621	235.532169	282.715999	619.247541	786.431369	659.825681	361.58744	489.538569	406.856002	478.634363	341.449575	167.959942	553.79008	247.233395	425.251185	563.365496	478.099252	526.875588	796.100145	750.421684
ENSG00000026103	283.999999	261.206475	411	332.453289	346.000001	269.063695	608.939906	320.274297	326	187.319708	173	359.052721	266.253072	231.999999	254	133	213	252.232584	234.691031	348	359.157525	239.000001	287.247107	316	185.903279	123.999999	210.784147	386.643052	219.85365	264	252	174.413645	263.309441	224.414559	133	99	208.000001	295.000001	237	181	124	138.914661	171.000001	123	194.272637	256.53487	228.149227	223.766998	182.197532
ENSG00000026297	1688.690191	947.019345	911.387277	653.339037	1264.482958	1050.701354	1242.46272	1077.519981	978.050085	945.375295	1117.129603	783.500965	1089.718118	922.502236	657.637872	859.577098	792.286022	552.635671	1022.416301	1081.593223	940.39836	860.615412	2503.216378	1104.674371	1334.752003	1024.537742	1547.292388	395.912489	1135.170326	926.158077	589.20276	1014.750813	536.697226	642.099352	454.109695	765.227812	846.931949	611.953314	788.695725	764.631732	650.771994	848.909035	770.3999	675.345434	1774.257705	790.043789	1236.774061	1820.671786	593.040869
ENSG00000026508	1598.423894	4607.878516	3818.000001	1264.003939	2460.79333	984.507087	6529.754501	1341.753854	573.136773	765.194206	3034.700592	1736.778901	506.736764	959.668707	273.037891	526.4581	625.915152	262	1408.864148	2815.421341	591.472199	556.118514	1213.939872	622.705564	600.169401	604.414904	1127.382203	1411.291229	545.409145	649.115041	342.554682	1314.086681	544.194003	567.655494	231.950234	324.906205	189.825694	1560.327599	218.265256	1541.283783	194.517726	467.930803	135.019079	718.503405	761.706093	613.694082	491.328696	384.76544	334.29952
ENSG00000026559	212.11743	143.982595	78.065233	138.309447	121.723219	162.526068	287.738515	152.343579	383.844	324.714384	118.085616	146.79653	307.528273	235.368689	263.951137	276.892255	243.419011	200.278001	207.663906	226.266473	524.584949	201.860326	142.393982	248.758491	252.761368	216.001025	279.0218	143.69013	192.435411	142.399816	240.900294	174.965394	184.951548	265.355254	122.898492	239.688606	194.43636	314.368539	220.326311	146.344092	249.963871	247.517082	299.530648	325.866194	327.080375	315.961641	291.574562	268.647852	449.112446
ENSG00000026652	2651	3401.999998	1617	2255	2252	2891.999999	2719.999999	2392	2734	2582	3371.000001	1373	1700.999998	2256	2538.000002	2562.999999	2582.999999	1269	2148.999999	2262	1612	1461	1533.000001	2350	2211.000001	2300	2134	920	1810	2253.000001	1566.000001	2870	1349	2029	619	3572	1280.999999	2037	2034.000001	3145	2484	2461.999999	2801.000001	2721.999999	2070.999999	3198.999999	2326.999999	2472	1407.999999
ENSG00000026751	79.753218	46.850264	35.761118	18.034808	21.053084	23.001749	19.953869	24.206049	25.625391	30.185112	26.757351	32.208837	4.14018	20.245815	7.205185	21.609933	18.172711	2.05108	20.287819	8.624184	24.445555	34.612928	57.024042	23.422223	25.242343	34.409287	38.482762	22.27624	26.928008	44.799387	24.082116	18.099596	25.959826	29.478188	13.96961	13.041061	26.924344	26.784334	27.691888	21.553807	5.147198	23.373417	18.963903	24.997244	23.700004	19.538594	20.090322	41.979368	34.095268
ENSG00000026950	398.077092	359.603374	507.774976	282.654074	526.5995	354.312362	469.830181	399.346925	568.628075	285.992066	521.474922	483.510017	433.745546	339.527895	391.265953	450.942835	356.661959	473.516149	359.752037	386.289379	428.01791	308.101851	593.983051	283.307406	1442.464005	320.729247	410.563095	570.222146	330.710755	449.545055	339.52572	344.089989	374.384875	333.846492	464.228784	352.482578	308.816599	308.850452	353.729074	577.760127	325.663011	282.524885	307.681739	314.85033	333.067861	235.129501	286.805868	286.746249	334.744956
ENSG00000027001	303.910069	404.999999	421.313272	356.741227	439.966829	450	457.915472	373	458	270.683381	431.850713	258	573	312	433	375.999999	399.600353	767.999999	445.000001	576.000001	212	203.934923	213	288	420.988689	303.581296	282	266	300.697079	297.252304	320.999999	374.817798	268.91431	235.684769	204	396	274.37763	282.852874	299.666065	433	471	275.568425	410	323.581627	327	270.000001	295	266	200.704505
ENSG00000027075	583.950597	502.241964	287.991347	562.677913	575.967666	494.485493	831.138429	612.948045	538.994531	464.281514	559.302847	1139.036743	346.895504	612.806811	445.703826	440.787523	498.852102	328.960082	542.184923	476.404578	822.40033	972.881955	777.161902	742.62549	413.91829	453.34416	669.805085	1141.867239	466.403087	830.611398	396.539774	404.704523	682.216687	716.893126	1277.005923	469.386348	413.681493	572.781621	436.983603	472.843775	438.249183	555.071315	444.70606	439.777101	644.935385	467.04103	573.878316	747.915927	699.367358
ENSG00000027644	5	4	1	5	15	5	113	5	16	7	10	14	12	9	3	22	6	2	14	23	9	269	112	10	3	4	5	23	8	163	9	7	21	31	7	8	17	3	7	2	0	10	11	6	52	12	7	12	14
ENSG00000027697	1656.999999	2315	2488	1304.999999	1593	1594	3194	1501.999999	1767	1090.999999	1840	1742.000001	3816	1287	1781	1974	1426.000001	2942	1777.999999	2750	1458	1670	1932	1524.999999	1590.000001	1331.999999	1452.000001	2523.999998	1384	1216.999999	903.999999	1325	964	1016	1379.000001	1240	904.999999	1340	1207	1689.000001	1437	1268	898	980.999999	1484.000001	931.999999	1288.000001	1930.000001	812.000001
ENSG00000027847	303	358.000001	210	357	351	411	341	356	400.000001	320	409.000001	356.999999	359.999999	344.000001	385.999999	413.000001	393.999999	300.999999	387	452	454	384.999999	447	458	392	378	288.000001	474	358.999999	498	358	369	428	455	417	452.000001	466.000001	384.999999	438	413.000001	464.000001	427.000001	425.000001	383	388	334	375	421	426.999999
ENSG00000027869	7	12	11	4	10	4	18	9	3	3	13	12	4	7	5	3	1	1	8	6	6	7	15	6	3	4	5	9	11.999999	12	7	17	20.000001	10	8	6	9.999999	2	6	2	3	6	6	4	15	14.000001	5	6	7
ENSG00000028116	520.381453	1236.39886	455.699948	450.963695	243.581232	412.645437	282.238912	445.681173	460.06058	239.75456	859.707805	707.77676	270.921849	340.350624	370.076755	365.216081	439.662659	312.383991	281.197808	506.590971	220.858648	534.612535	404.240989	349.812223	261.614852	320.589268	932.321056	641.113291	314.075762	615.796767	305.276298	507.975225	348.739275	864.131531	605.82452	703.94392	338.278207	758.647331	398.479536	1445.392178	349.673719	600.724207	200.610698	677.856509	399.999318	222.974014	217.171552	552.32755	205.901818
ENSG00000028137	698.675477	453.211533	246.613712	396.186036	859.746716	553.354044	1172.916089	415.789436	287.933803	248.443202	562.123627	728.58169	281.661621	381.04758	237.8196	304.64184	309.535575	129.097014	360.614467	480.097376	398.019501	519.204644	1253.355173	428.124907	757.434469	299.835212	1019.518921	448.616392	390.10596	458.940941	535.896666	340.151079	323.36826	386.733744	596.97898	290.036251	338.767431	320.313746	318.679785	305.928445	197.396824	257.978306	234.178042	240.654949	469.227731	857.920004	334.27836	557.843995	195.500149
ENSG00000028203	2603.297618	2948.955963	2545.371451	3676.609787	3163.314573	4069.023883	3666.072465	3328.063599	4080.993507	2590.872797	3735.999534	2451.338829	4093.932834	2822.919705	4247.535045	3489.149937	3562.21962	4409.678034	3816.948094	4052.669034	2538.29836	2368.762543	2323.985082	2887.790554	3991.83594	2805.07982	2604.726867	2317.881798	3011.364977	2649.628122	2986.455652	3146.295627	2757.924441	2398.81826	2273.717427	3322.089789	2573.245118	2658.335129	3025.060591	3054.998767	4196.886307	2702.89092	4613.159557	3023.499404	2659.259679	3142.794993	2952.71994	2610.292694	2194.864775
ENSG00000028277	382.000002	173.999999	90.999999	206	290.000001	230	195	267	161.999999	181	254.000001	257.000001	90	209.999999	151.999999	193.999999	244	82	265	194	276	189	516.999999	242.000001	216.999998	248.000001	329.999999	137.000001	266.999998	263	145.000001	193.000001	273	238.000001	108.999999	181	349.999999	192.000002	315.999999	154.000001	168.000001	240.999999	200.999999	155.999999	391.999998	355.999998	259.000001	381	153.999998
ENSG00000028310	1158.126227	1439.586323	530.000002	1255.788193	958.34252	1624.424636	1123.385307	1425.097755	1261.586915	950.375845	1352.453851	1230.899765	775.675018	992.445442	1371.469574	1223.547028	1273.800746	765	1306.87256	1061.215592	1179.992215	1212.688976	1238.102581	1243.658398	1326.878	1205.195817	1436.739489	1003.669277	1151.572553	1254.216998	1177.773696	1099.607331	1185.007563	1500.693853	1309.359275	1435.18027	1260.372326	1203.875976	1192.401528	1301.909484	1334.383661	1491.422501	1397.876712	1162.339204	1114.243607	1293.52195	1046.715706	1331.029509	1311.615661
ENSG00000028528	2941.100672	5160.711268	1675.887014	3553.629603	3124.62167	4269.968615	3300.974288	3563.502853	3770.85426	2411.960011	3877.047258	3409.708497	2893.254814	3078.299537	3849.095167	3649.015557	3488.724693	2096.237819	3253.291738	3705.037757	2610.743483	3039.635696	2895.091087	3162.380059	3312.924127	3108.402857	3078.66945	3896.450363	3126.1879	4303.435695	2867.771474	3294.713936	3016.526192	3353.275971	3726.668158	3984.132601	3775.680715	3563.48444	2767.224974	4543.732864	3739.986344	2732.592295	3988.00613	3288.038773	3159.864108	2309.699193	2622.571783	2931.704355	2226.237003
ENSG00000028839	1021.231387	1339.244911	2302.55968	1357.566376	1497.202232	1708.574012	1570.366285	1059.943126	1903.68275	1208.123562	1436.013896	436.235958	2802.375067	1165.069491	1883.71088	1536.19344	1395.019999	3023.125648	1423.633843	1986.829446	921.673694	800.838633	495.673166	847.190775	1594.149127	1100.593847	808.100853	494.863347	843.908274	723.642727	1124.775027	1303.842559	589.900646	639.887435	542.516061	1218.269555	642.05293	815.559141	979.150296	1062.769808	1813.398075	1055.663352	1471.154235	1341.322376	926.78116	1633.030125	1137.284012	932.421706	721.843054
ENSG00000029153	859.707221	944.859066	1209.399473	1059.153608	898.301825	1109.44632	1159.807273	1011.265644	1378.337703	893.131871	1010.504719	382.806524	1570.698626	1034.735516	1355.480296	1184.933766	1267.402032	1776.49455	1039.729574	1271.460503	733.681719	620.649693	502.204924	1088.33715	1297.194139	937.176772	841.784774	413.888245	883.350906	718.38663	922.814931	1070.126568	721.926581	705.804206	341.079024	1074.416238	706.035367	683.050206	885.517582	686.253315	1369.964249	890.014301	1630.730616	1162.040631	868.365383	1047.862497	921.74434	913.672231	474.748201
ENSG00000029363	6817.679191	9900.017867	5586.895237	9175.856131	8503.911981	13377.37709	8821.630121	7449.365277	10113.00225	6175.207698	9991.749262	4004.866619	9319.341244	7468.530673	10853.99627	10253.35172	9221.436629	6901.719662	9630.798961	11658.31089	3240.713329	4490.443943	5357.43323	6367.743464	11561.30278	6531.904312	4440.937588	4442.941606	5620.899278	4931.116947	7045.940967	8214.882194	4961.732797	4889.863942	3182.723502	8296.964197	5340.730822	4575.346914	5713.053173	7408.336933	10898.9363	4702.933495	8862.405506	7712.264209	5211.144597	6551.321799	5229.215879	5541.376605	2896.251951
ENSG00000029364	1807.999998	3166.014266	2401.000626	2865.016425	2881.009421	3807.017634	2991.005312	2404	3554.006502	2058.014844	3153.003655	1879	3547.012479	2189.999999	3719.001421	3083.999999	2848.999999	3739.021817	2518.006625	3615.006289	1864	1520.999999	1368.000001	1845.000001	3134.056902	1990	1722.000001	2276.059624	1745.999999	2189.999999	2270	2386.01149	1474.000001	1718	1997.999999	2730.046156	1752	1841	1809	2752.017287	3570.000001	1665.175372	3511	2128.014785	1681.010226	1820.000001	1671.999999	1652.011536	1452
ENSG00000029534	902.270675	584.331112	755.407113	1316.461219	1305.460635	1273.473497	1668.590847	1403.752632	1121.327353	1229.73602	2125.55189	564.789242	628.644922	1050.378168	1467.538605	1522.176578	1449.585432	504.064681	1113.121095	1301.032677	1125.876192	1158.190224	2518.43529	1536.961454	2703.763975	1985.460806	1155.460371	668.82363	1949.774007	2243.188016	2234.605023	2041.757997	1597.822067	817.506719	996.670409	1965.441211	1733.596362	793.789153	1302.244545	1405.157527	2308.524578	1183.220207	1980.2542	1050.963154	1012.707055	1626.937298	1113.936061	1182.112805	1020.132375
ENSG00000029559	1	0	1	3	1	1	1	1	4	0	6	0	6	1	0	1	0	7	0	0	1	0	1	2	14	0	1	0	0	1	0	2	2	1	0	2	1	1	1	1	7	0	4	1	1	1	0	0	0
ENSG00000029639	234.598414	303.399601	287.283689	342.970971	422.080981	375.69391	367.025643	315.770874	356.970825	222.161946	357.535547	217.842502	577.228549	301.8365	361.641465	277.785782	355.742626	458.840262	333.379161	420.159695	208.434949	183.630378	197.985638	231.093544	361.75065	263.288888	207.07106	173.082969	243.690206	315.883581	261.140016	352.530546	209.262511	222.729645	174.864663	340.416991	236.386259	198.566062	276.900533	354.634615	371.851632	187.492305	365.555517	248.573325	229.017747	223.855712	251.023152	207.146903	188.565695
ENSG00000029725	5516.542829	6559.97997	5276.815498	6702.216963	6823.419485	8403.658443	7174.480416	6496.112438	8489.627877	5480.125499	8469.223684	3985.071977	6235.428932	5550.393755	9452.514301	8450.536531	6804.433045	4843.734314	6571.333945	7877.596225	3849.199092	4063.442877	3090.305336	5267.008456	9518.663966	5942.12531	5072.466307	5383.368734	5312.943485	5686.838734	5851.426984	7729.314276	4306.592825	4095.884307	5888.747779	7746.517761	4979.711829	5061.915114	4982.474667	6920.385185	9723.6803	5040.203244	9269.598795	6558.953382	4935.316411	6139.309137	5241.178408	4716.174854	3800.407415
ENSG00000029993	302.999999	760.000001	549	726	630.942724	1023	622	495	762	340.953443	708.000001	538	637.993152	345	1153.000001	785.991051	576.988281	772	597.976469	832.995105	278	194	251	369.97956	946.954639	342	248.000001	744.911086	467.999999	468.915262	595.931762	568	403.989083	310	537.012855	612.123573	605.938435	355.988264	363	624	1161.99338	172	859	282.9254	303	394	283	246.889463	197
ENSG00000030066	1008.456273	968.876131	807.788103	839.952499	923.89673	730.209189	1134.377475	887.945084	825.446814	757.978685	1049.675706	1015.13313	916.713113	888.161951	710.898479	751.510411	834.18232	941.297715	865.345882	1017.496113	1006.382857	952.604706	842.461568	996.184314	684.208476	944.180222	862.200917	962.330394	829.422832	857.926832	661.026766	656.136432	852.98913	944.310234	913.655978	768.008433	933.667779	885.10425	814.178368	1019.854727	636.94781	920.14413	653.399126	989.540872	1001.103493	776.649177	949.430802	1003.047894	823.464276
ENSG00000030110	173.144011	187.861151	135.223353	128.38794	174.758253	159.81751	230.168042	159.748578	149.104702	139.452208	195.716744	252.086315	166.413504	117.674147	231.681725	146.032454	160.018761	163.139278	147.88185	188.336043	179.912149	194.962495	205.490917	196.513635	195.063952	196.728601	151.157843	206.984162	190.270343	187.673718	178.096312	150.308693	165.068022	203.680769	273.512883	208.359082	193.856958	171.791144	214.974864	143.067655	201.029715	198.513173	156.892055	126.642084	177.031148	273.056041	190.054387	219.836514	205.340062
ENSG00000030304	28	81.000001	22	25.000001	15.999999	23	11.000001	30	21	16	64	34.999999	12	24	21	23	20	13	16.999999	19	14	55.000001	33	21	7	25	32	45	23	61	12	16.000001	17	52	26	41	20	38.000001	10	70	13	21	16.000001	30	15	6	9	30	18
ENSG00000030419	1299.000001	1818.000002	701.000002	1183.000001	742.000001	1046.000002	904.000001	867	750.999999	640.000001	1231	1339	665.999999	1050	598.999999	693	1115	456.000002	719.999999	1132.000002	886	1083.000001	913.000001	1258.000002	545	969	995	1365.000001	701.999998	804	639.000001	789.000001	578.999998	1471	1082	618	879.000001	1259	823.999999	775	425.999998	927.000001	611	1137.000001	1270	576.000002	824	1328.000001	844
ENSG00000030582	1237	958	595.999999	689	1193.000002	928	1077	824	1002.999999	675	924.000001	733	980.999999	802	949.999999	952	736.999999	583	816.999999	963	608	898	1198.999998	804	1085.999999	655	1079.000001	789.999999	635.000001	842.000001	627	723	599.999999	651.999999	777.000002	1012.000001	489	805.999999	644.999999	872.999999	891	612.000001	796	670.000002	796.999999	587	708.999999	919	492
ENSG00000031003	4514.458861	4955.548747	4689.940628	3791.858027	5860.001422	4748.643042	3835.43397	3824.048512	4815.066279	4189.280396	5736.69369	1799.401908	6572.772267	5278.457075	4463.608567	4533.069973	5419.628194	5099.992612	4082.223839	6590.007976	2934.496453	3333.499262	2881.456431	4078.251108	4941.054126	5129.795894	3694.028733	2284.387382	2702.250443	3052.099755	3727.04301	3900.940597	2774.315902	3216.37229	2062.741996	3933.662346	3092.849208	3051.729658	3722.542488	3429.597472	5598.186725	4029.118511	5197.495311	5692.456996	3957.489756	4635.958363	4046.21745	4057.123943	2340.992866
ENSG00000031081	1447.806005	1413.075125	705.031086	1446.261188	837.327336	1727.717058	1719.847311	1205.459135	1196.715739	993.77673	1365.39106	3140.199233	850.631855	1746.47474	1320.835352	1332.004581	1620.644675	677.938232	1087.544911	1270.515658	2586.424249	2500.462872	1820.503019	2079.184549	1197.952174	1855.175145	1700.810128	4710.403639	1773.965092	2296.583072	1493.345998	1133.195599	2138.036858	2611.990949	5599.668238	1104.914043	3147.254965	2555.935837	1923.282065	1366.538202	956.551665	1567.667524	1214.289796	1512.642024	2161.235615	781.983266	1311.357097	2373.419775	2677.508599
ENSG00000031544	38	21.114965	12	25.064612	28	23	30.000001	20.047105	22	30.08325	26	17	12	36	23.072925	16	21	8	30	22	30	36	39.000001	44	24	35	39.070311	24	34.081135	35	30	28	29	44	15	16.064735	18	24.082438	29.072265	18	21	32.075196	29	37.017333	20	30.999999	40	46.066621	33
ENSG00000031691	216	360	384	219	333	286	303	205	370	142	289	175	324	182	298	341	189	663	197	293	116	160	79	189	165	157	124	169	138	130	133	121	121	180	161	174	175	210	222	247	172	167	196	143	125	104	118	173	84
ENSG00000031698	3210	5791	8525	5751.999999	6544	8719.999999	7462.000001	4688.999999	8376.999999	5002	8284.000002	1507.999999	10129	4176	9618	7174.000001	5732	11679	5825.000001	9087	2368.999999	1998	2246.000001	2940.999999	9985.999999	3882	2806.999999	1896	3509	3306	5213.000002	6611	2172.000002	2047.000001	1685	6504.999999	2596.999999	2940.000001	3108.000001	5409.000001	9868	2890.999999	6557.999999	4392.999999	2752.000001	5424.000001	3275.000001	2724.000001	2261.000001
ENSG00000031823	1292.139137	1245.80427	739.762934	1267.020869	1230.58917	1323.690035	1278.83755	1346.424144	1383.570086	1228.302458	1368.530642	1050.847538	1052.084106	1300.789081	1312.625848	1358.215396	1284.216821	774.402875	1217.276404	1279.180357	1550.769217	1353.499799	1254.169516	1370.608435	1422.956064	1449.499556	1196.257074	1090.478383	1216.997637	1294.656379	1081.347843	1207.942481	1196.514669	1329.034292	1374.588452	1364.430366	1340.702307	1365.167823	1264.05816	1260.952386	1284.895157	1414.640832	1446.965641	1296.759775	1327.772132	1413.189611	1441.34907	1475.065389	1653.962941
ENSG00000032219	2028	2700.999999	1984	2393.999998	2371	3183.999998	2557	2118	3063.000002	2090	2498	1814.000001	2569	2316.000001	2990	2694	2552.000001	2466.000001	2344	2717.000001	1783.000001	1988	1789	2104.999999	2508	2316	1917	2162	1929.999999	2018.000001	1816.000001	2131	2163	1931.000001	1808.999999	2383	2218	2065.999999	2216	2094.000001	3038	1995.000001	3252	2482	1877	1910	2023	2119.000001	1578.999999
ENSG00000032389	725	973.000001	877.999999	905	1134.000001	1429	962	888.000001	1457	785.999999	1067.000001	587.000001	1407	831.999999	1394	1228.000001	1006	1483	1000	1397	778.999999	515	568	796.000002	1372	831	672.999998	666	919	819	935.000002	1001.000001	769.999999	643.000001	662.999999	1084.999999	745	693	854.999999	962.999999	1521.000002	711.999999	1422.000002	865.000001	780.999999	1031.999999	789.000002	759.000001	753
ENSG00000032444	2400.999999	3291.999999	1858	3175.999999	3086.999999	3216	3372.000002	3257.000001	3426.000002	2717.999998	3374	1969.999998	2873	3097.000001	3711.999999	3419	3012.000002	1668	2983	3659	2649.999998	2910.000001	2521	3389.886026	3649.999998	3712.000001	2959.999998	2623	2798	3275.999999	2615.999999	3580	2803.000002	3636.000001	2708.999999	4285.000002	2607	3583.999998	2969.999999	3291.999999	3404.999999	3636.999999	3772.999999	3850.999998	3518.999999	3084	2964.000001	4332.999999	2424.999999
ENSG00000032742	626.818813	934.397833	734.069907	728.417618	815.591081	801.248984	773.664419	686.529963	909.754502	534.320939	973.612745	793.740152	969.234888	720.90952	820.125711	752.742602	750.078982	1023.080836	578.921899	929.031545	488.226011	459.173282	483.296587	591.252592	732.58665	502.434074	570.384319	745.05376	606.214202	720.979465	637.963337	586.359535	658.820413	638.775962	630.507533	803.343449	663.323567	672.41736	626.268758	1071.683936	663.167514	558.831091	556.819965	628.128642	573.998747	562.221315	458.728075	544.302398	538.083934
ENSG00000033011	551.565006	626.068017	392.522146	553.796176	593.100377	641.004329	513.597352	516.441273	638.323511	382.491248	656.428392	549.568921	671.294459	515.335913	609.336022	537.575665	514.117602	592.837088	624.130812	724.642851	524.888846	479.142398	454.444057	588.178021	615.36759	508.55799	501.831548	571.922558	536.250434	606.070151	557.666129	526.248326	469.201976	594.435793	576.799915	593.324665	563.372648	502.594481	477.667601	577.109121	598.225941	493.463243	657.860757	549.901653	525.964778	526.377937	516.159907	540.481832	527.333013
ENSG00000033030	742.854264	531.177374	491.769596	573.747475	529.758975	444.952378	625.611705	607.1933	500.010821	584.935369	657.390933	612.538079	478.443656	579.260158	385.854672	480.030818	608.172346	400.64418	617.869924	559.980421	727.865195	758.741413	636.044453	777.548392	422.033115	677.904763	642.060522	519.966269	531.948528	612.056136	472.949496	443.308759	570.769223	641.628762	502.964698	531.374676	504.763086	599.26802	646.062545	489.500965	446.473451	842.278565	523.23941	721.452256	715.620234	613.172429	753.836892	825.872187	718.850358
ENSG00000033050	1583.230771	1979.789722	1996.299065	2439.124794	2650.392988	2723.194008	2483.864848	2155.011577	2839.509872	1749.486035	2678.164867	999.763274	2898.970516	1976.70527	2971.515561	2591.535141	2387.24648	2426.359434	2474.522583	2907.268862	1348.740374	1126.533392	1126.128263	1533.336206	2965.409025	1952.336173	1532.509975	1248.090571	1793.291965	1731.75122	1920.665223	2594.224808	1362.003262	1389.204631	1199.473764	2347.875547	1445.237841	1774.631452	1700.69973	2152.465313	2975.682664	1610.920876	2596.168598	2202.497241	1723.843155	2043.780332	1686.187319	1680.879749	1098.746583
ENSG00000033100	996	935.000001	592.231965	859.999999	904	1095.999999	949.367759	1104.196503	1136	959	1068.000001	815.000001	1016.876409	1011	1193.367523	1176	1193	645.999999	1244.000001	1286.999999	1049	1017	1110.999999	1189.70793	1339	1146	1104	849	1024	1080.722672	893.000001	1028	1073	1057	899	1394	1056	1062	1082.999999	1019.000001	1153	1039	1419	1184	1205.000001	1280	1248	1253	1028
ENSG00000033122	7141.682101	7104.886086	4888.901512	8653.200816	6490.891612	9438.630647	7747.599433	7383.597283	8737.707282	6704.819482	6342.725612	3495.724132	8062.925723	6998.832466	8465.701999	8302.528312	9393.844625	6230.950654	8942.731714	8492.78562	5196.877185	4136.824334	4552.908912	7127.921934	8502.718474	7425.453581	6037.885209	3078	7369.885821	4466.831386	6375.736787	7586.899833	5965.904638	5270.860585	2164.7279	7554	6229.872029	4938.999999	7207.797089	5003.825332	8871	6147.929905	11899.88122	8269.903461	6439.000001	7291.779207	7705.913689	6735.999999	4400.813063
ENSG00000033170	2433.084047	4221.672091	4255.625701	2913.252729	3018.902835	3315.001858	2503.150112	2670.841313	3380.845056	1938.896733	3718.696672	2096.289094	3652.911089	2562.81049	3588.140211	2803.098569	2872.12185	5502.442604	2523.964957	3292.79643	2113.292096	2302.206038	1809.713827	2525.487997	2663.634445	2305.715532	2410.222609	2782.383918	2075.646016	2684.666832	2280.485684	2346.728007	2200.321602	2583.179737	2527.270497	2734.455126	2832.205083	2637.093539	2567.574418	3953.109986	3245.715927	2619.901799	3071.451918	2587.270952	2282.531779	1993.907122	2043.993032	2492.443846	2072.436424
ENSG00000033178	2092.476016	2983.693167	2226.965008	2427.092994	2747.137572	2539.502386	2470.597777	2393.456209	2928.442528	2009.100344	3005.049154	1759.92572	2993.504601	2235.553326	3147.417986	2454.306558	2491.987475	3160.599485	2628.823906	3087.728117	1847.330831	1560.145887	1613.634381	2080.883858	2319.548201	1967.229527	2135.42297	1681.260552	2074.053267	1975.36217	2057.141787	2548.289841	1625.19225	1768.569694	1660.607914	2515.276961	1497.252347	2057.842683	2052.990721	3189.46837	2817.965758	2159.785017	2695.446909	2460.836436	1936.667934	2121.036423	2003.768831	2076.293862	1369.609937
ENSG00000033327	3187	6449	1413.000001	2901.999999	2801	3404.999999	2439	2929.999999	3133	2132	4154.999999	3785.999999	1114.999999	2272	2927	2834	2780	900.000001	2480	2444.999999	2329.999999	2870	3210.000001	2725.999999	2716.999999	2328	4034	4029	2347	3250	2366	3184	3314	3500	3643.999999	4306	2929	4084.999999	2172.999999	5183.000001	3029.000002	2871	2857	2885.999999	2156.000001	2721.000001	2456.000001	2880	2251.000001
ENSG00000033627	9561.08358	11861.67945	9410.671683	12831.96772	12775.52013	17315.81524	13856.66	12473.2908	16913.78905	11771.71787	14270.11311	5246.983305	15032.53272	12416.98959	18230.97349	16555.93397	15615.90525	10218.84603	13175.32574	15979.57725	7414.513188	5384.366756	6442.671298	8809.821955	19846.5457	11100.08375	8190.083621	4939.206515	10007.9904	9234.814392	12510.28391	15668.03488	7432.806851	7235.838589	4542.723416	16912.49941	7598.253114	8707.992401	9123.193623	11007.00102	19980.85288	8624.740417	19655.28983	12443.05231	7543.887364	11361.37589	10347.02071	7689.062781	6403.241743
ENSG00000033800	1351.427505	1536.756115	1484.035865	1768.962024	1645.261171	2239.974428	2144.574571	1642.062748	1710.026688	1442.136433	1680.644628	938.139879	2173	1478.704163	1875.397571	1887.820629	1824.223646	1810.566247	1554.594071	2021.798615	1064.771142	1245.338262	1000.340788	1236.048719	2047.00388	1425.099874	1152.414597	1030.224969	1294.137183	1026.632174	1255.999999	1426.631545	904.348854	1003.008135	934.888544	1433.197355	1103.017521	1127.938533	1485.115301	1291.496687	1749.072204	1148.022765	1828.003312	1487.51405	1319.134408	1331.710062	1339.247541	1343.800951	984.75072
ENSG00000033867	3105.000001	2858	5875.999999	4188.999999	5262.000001	6087.000001	5531.000001	3650.000002	4902	3379.000001	4996.000001	1516.000002	7512.999999	3750.000001	6115	3797.999998	3838.000001	10069	2940.000001	5847.999999	2314.999999	2312.999999	2221.000002	2608.999999	5876	3874.000001	2757.999999	1240	2790.999999	2540.000001	4395.999999	4136	1994.000002	1752	1405	3670	2720.999999	1980.000001	3100	2764	5501.999999	2434.000001	5155.999999	4318	2855	4646	2684.000001	2679.000001	1527
ENSG00000034053	4450.942276	5560.045416	3799.089003	6251.390852	5682.28839	7073.031447	5071.374912	6106.124982	7055.99603	4839.061722	6072.581616	2235.969768	4904.51869	5325.18309	7898.574368	7034.892848	6895.307487	3509.431879	5988.507271	6375.531764	3861.617253	3259.286931	3796.438163	5049.704368	8181.281915	5773.636202	4415.296574	2131.210045	5286.901675	4925.605489	4967.805892	6849.074562	4031.281009	4791.405537	2502.181897	7935.9137	4222.05057	4480.97938	4903.841931	5770.461809	8420.845766	4658.700644	8895.201935	6479.729289	4808.94999	6380.639062	5160.930719	4842.149307	3928.774383
ENSG00000034063	212.315661	430.168174	107.431382	241.347439	162.76443	157.751208	303.694572	227.213036	120.909678	163.415253	208.374729	356.882799	101.879439	161.956971	78.351367	159.008287	190.349942	45.679453	251.713536	224.046155	227.147702	324.178205	233.120774	315.952766	263.985071	333.848224	210.975084	404.100305	253.409209	269.203328	179.43411	239.784292	213.258737	366.121258	238.934057	181.947767	285.472344	318.827551	267.156583	182.200883	110.842258	354.001391	153.373873	343.181535	314.387556	291.629935	252.289731	473.55424	218.726313
ENSG00000034152	305	170.999999	172.999999	246.999998	290	222.999999	360.999999	257	212	239.999999	313.999999	293.000001	167	272.999999	215	225.999999	203	104	283.999999	323	390.000001	409.000001	384.999998	369	276.999999	336	291.999998	220	270	378.999998	345.000002	263.000001	321.000001	320.000001	350.000001	282	312	286.999999	301	235	198	323.000001	286.999998	320	289.999998	632	334.000002	361.999998	293.000003
ENSG00000034239	114.033568	151	114	48	66	60.999999	193.999998	61.000001	172	72.624636	170	68.024696	121.109546	226.061791	111.999999	187.827882	74.000001	334.000001	79.999999	224	258.999999	137.000001	95.12238	164.000001	150.768186	143	123	104.999999	109.000001	105.038905	44	107.081991	128.040692	104.518371	59	60.038607	104.029926	141.999998	124.255489	56.000001	41.999999	106	214.069072	135	99	96	152	91.023587	158.228208
ENSG00000034510	8253	13153.99282	29823	10896.99267	19547	16917	15856.99749	9366.964619	19549.99456	9117	13323.994	4629.98392	40522.99439	10759.99346	19380	15907.99659	10900.99096	45840.99212	9190.982	27951.98763	4225	4576.983434	6427.964594	7181.974936	20503	7180.972672	6791.991629	5593.983546	5443.984104	4958.985621	8364	15075.97483	5645.992895	4065.968552	4358.965815	12227	4270	6962.97049	6857.988471	9368.994368	19624.99655	6553.997876	14602.9881	11390.98805	7106.983632	11797.99321	8743.993605	6499.975471	3537.976757
ENSG00000034533	329.66871	277.89999	206.20814	268.731664	224.737397	242.479263	239.05721	256.954214	245.462593	266.504954	248.817661	220.796819	257.673989	233.024353	261.160082	252.099873	292.323432	230.401345	299.68167	238.299483	336.409866	259.331242	180.272966	259.261379	277.773022	290.590001	239.69043	206.020036	203	239.122774	204.917653	199.156509	181.264408	274.042318	144.075021	280.197095	194.706855	203.292048	190.724254	273.543018	244.581939	305.139498	278.912683	302.825036	212.85038	207.505639	254.534049	287.999999	271.289869
ENSG00000034677	3820.069368	4976.207885	4802.916799	5008.433497	4808.127795	6904.376263	7899.874208	4172.26353	5247.835045	3962.303919	5462.058573	3770.475321	5652.510327	4931.387638	5844.812838	5380.300463	5095.67072	5859.941983	4078.568965	6440.247828	2774.759538	2289.7905	2642.303762	3280.068145	5896.677327	3735.495902	2901.324873	5026.981222	3297.445187	2727.2478	3764.335629	4704.306842	3071.974312	2987.38272	3995.769215	3806.114795	3462.707046	3584.589228	4096.825609	3945.137936	5987.812551	2763.274691	5025.862049	3825.924328	3251.229866	3970.576528	2887.698129	3108.464429	3012.643638
ENSG00000034693	400.875515	739.589043	808.936365	668.933454	666.890217	647.096771	540.342588	507.775265	765.881558	462.090433	623.81295	378.547434	974.946281	456.487851	844.24777	648.228778	547.992232	1398.983219	641.954577	891.189997	340.108261	319.883667	299.25702	494.942862	533	497.538841	418.295276	458.746545	506.065436	503.067979	432.538735	548.6668	495.57558	352.104151	339.376986	526.863398	424.84019	457	556.835056	624.120703	669.785748	384.722154	633.967411	499.398975	499.162196	370.08353	399.755393	440.135404	285.662365
ENSG00000034713	3173.755148	5887.24738	8149.105515	4347.591997	6227.022413	5621.110634	4958.582961	3736.366152	6636.890835	3462.737238	5934.718118	2544.928714	11640.40196	3940.541228	6763.212162	5490.401214	4121.03548	13813.15333	3913.10533	8222.488947	2086.122478	1995.797189	1831.549475	2954.122619	5406.334631	3265.83837	2624.225706	3012.372069	3039.276044	2879.702517	3841.137934	3965.66757	2491.470438	2129.899689	3152.893222	4074.943755	3315.331946	3105.348144	3530.958383	5297.057242	6402.006702	2486.702151	4762.890903	3572.331023	2880.591138	3614.886747	2755.964548	2483.880992	1828.580798
ENSG00000034971	2	1	2	1	0	2	7	1	0	0	1	2	1	1	1	4	0	3	0	7	2	6	1	1	0	0	2	0	1	3	1	1	0	0	1	0	0	0	1	0	1	1	0	0	0	6	1	2	1
ENSG00000035115	1875.138624	1511.768859	1045.574521	1513.292285	1415.667991	1332.716536	1799.493825	1650.17681	1484.996786	1646.644769	1628.760672	1299.442118	1304.721025	1716.252193	1335.868297	1340.72926	1581.486233	1093.051503	1553.821916	1471.567909	1956.782832	1720.188903	1300.47542	1899.408352	1146.214697	1952.484009	1696.623232	1054.617259	1483.299782	1571.94024	1093.760057	1319.075579	1158.35841	1635.023286	1045.12123	1552.914104	1246.855358	1505.921256	1767.244454	1428.534364	1252.217093	2120.871269	1629.622642	1606.258386	1627.642664	1437.996008	1895.615229	1990.957136	1664.291801
ENSG00000035141	448.116678	466.406318	624.052993	508.22518	635.26648	802.950056	702.308431	450.691915	765.656875	519.224796	657.831084	237.567977	843.751249	416.991557	828.00362	693.423079	465	708.053019	463.760448	828	393.051322	306.567882	247.985018	374.312514	869.371414	522.179357	365.306984	261.04885	323.977481	337.451339	564.107014	591.048269	297.004658	309.2123	315.90333	586.308113	284.963759	343.777325	348.468218	415.834342	842.999999	318.746295	788.231972	445.286602	332.457093	541.936035	378.917816	335.268256	274.162688
ENSG00000035403	1337	893	942	1365	1425.000001	1332	3918	1204.000001	1221	1050	1224	1743	994.999999	1454	1284	1632	1650	821	1315.000001	1863.999999	1345	3835	1458	1333.999999	1269	1312	1255	2299	1379	1637	1212	998	1502	1290	1408	1160.999999	1206.000001	1366	1358	1107	1048.999999	1309	1364	1179	1524.999999	1500	1215	1362.000001	1289
ENSG00000035499	58.820832	104.300541	44.416454	60.621972	48.37486	68.480114	73.049188	75.830675	68.245552	52.638501	65.04109	44.592039	81.468612	48.263728	68.629116	67.923101	75.001784	92.154841	57.186409	67.84577	42.110362	49.98182	40.330553	42.543424	49	49.597069	55.202592	32.356259	55.472979	45.86168	55.871249	66.69743	47.873282	55.555562	37.364283	57.972159	32.098439	62.062634	34.958328	57.630881	76.098423	48.258414	54.027545	54.538901	42.530371	54.043483	65.727074	66.807028	34.220819
ENSG00000035664	340.226168	560.684701	97.055272	275.731036	199.697425	246.224479	146.671436	341.943364	288.89497	224.169973	405.91033	358.222037	157.355009	220.631868	206.358954	213.024194	275.952203	103.668073	249.568055	198.814798	303.344275	312.619009	261.189913	269.631552	161.889434	243.425198	305.178531	348.258856	315.221914	412.512564	277.971165	252.081988	277.083023	412.695553	419.286478	404.028063	270.002216	373.005786	267.629858	447.359137	193.828137	433.031697	307.013824	345.136952	324.010748	255.029195	299.213526	321.295243	303.651813
ENSG00000035681	954.999999	931.999999	667	931	857.999999	860.999999	1208	968.000001	885.999998	758.000001	879.999999	819.999998	835	885.999999	902.000001	883	989	752	1059.999999	989.000001	689.000001	743.999999	769.999999	971	869.000001	959	898.000001	719	985.000001	916.000001	706	854.999999	775.000001	869.999999	595	917.999999	779	744.999999	859.000001	871	875.000001	807.999999	1070.000001	962	954.000001	875	831	972	587
ENSG00000035687	1385.975934	2524.967204	1727	2133.990057	2357	2805.988577	1787.97316	1755.993533	2982.990067	1505.988018	2719.994042	862.862677	2497	1513.986635	3232.989208	2385.988502	1991.987575	2749.996064	2069.984041	2741.984146	806	1031.841272	937	1107.999999	2709.970666	1237.974548	1121.959418	823.97702	1316.97412	1316.920795	1555.989358	2294	867.973087	1081.839736	620.949886	2452.994823	806.989161	1196.972718	1009	2383.98001	3092.990251	1216.976746	2612.977337	1676.980674	1130.000001	1514.976601	1144.912686	1205.976293	541
ENSG00000035720	5	3	1	4	1	2	2	1	8	4	3	2	0	6	4	0	5	3	2	0	3	3	4	2	2	5	10	2	2	5	3	6	0	4	0	4	0	3	1	4	1	4	4	8	0	7	3	4	3
ENSG00000035862	4833.485958	6853.728479	3188.340812	5155.363249	6241.601039	8467.351981	7382.124956	4790.233479	6782.079878	4761.749781	5912.058917	3700.242742	5633.958106	5161.221971	6982.582623	7821.154189	6258.879217	3402.00503	4939.755563	7652.213802	4034.195277	5146.94304	3681.811119	4609.909837	6809.823122	4479.760315	5311.649005	4836.532884	3767.676104	4018.828061	3654.94506	5085.299985	4478.999917	4435.725836	3812.348457	6148.016515	3795.117964	6153.965128	4363.360047	6360.563247	6376.303643	4362.731509	6218.73242	4872.780235	4425.540927	5542.996526	4298.280447	4315.071497	4026.071738
ENSG00000035928	2068.73067	3223.831008	1508.806175	2408.326931	2485.523981	2712.927099	2860.003178	2252.908985	2644.833135	1950.358028	3075.482187	1771.13457	2432.377412	2189.229883	2478.893039	2539.908694	2341.829279	1743.800013	2259.734472	2894.50076	1409.713519	1674.684745	1408.515524	2073.868007	2265.850693	2153.652874	1836.178177	1981.109034	1869.627691	2056.56149	1744.483944	2176.434218	1561.832595	1939.562723	1662.129378	2403.564555	1693.866873	2087.566932	2029.066118	3005.062585	2594.977196	1968.82885	2381.435463	2250.633004	1858.587489	1680.888634	1835.484416	1993.582618	1352.21357
ENSG00000036054	1494	1847	2623.999998	1702.000001	2123.000001	1793	2143.999998	1409.000001	2195	1352	2204.999999	1023	3103	1494	2348.999999	1927.000001	1694.999999	3538	1678	2456.000001	1121.000001	1281.999999	894	1217.000001	1754.000001	1301	1325.000001	1077.000001	1172	1221.000002	1348	1608.000001	1001.000002	1088.000001	1190.000001	1584	994.999999	1212	1343	1905.000001	2271.000001	1323	1871.999999	1387	1238	1449	1214.000001	1253	976.999999
ENSG00000036257	2971.785427	4490.922525	4266.544958	4042.750429	4557.495693	4969.163406	4472.81898	3319.508988	5207.526975	3446.595679	4419.97425	2124.293769	6037.532749	3709.573044	6004.025147	4965.309715	4431.576996	5325.218411	4137.488039	5535.734142	2025.535524	2136.464043	1811.723237	2903.791299	5359.485272	3210.65643	2478.6629	2237.14782	2644.795254	2522.100049	3488.867079	4089.90144	2003.112701	2299.598268	2237.367978	4315.255518	2345.420772	2574.085041	2789.436914	3902.781182	6093.478369	2433.276837	5526.508085	3624.131854	2463.984227	3253.605818	2679.033911	2699.210838	1889.480102
ENSG00000036448	946	1814.999999	720	989.000001	661	1256.000001	1324.000001	941	1468.999999	698	803.999998	446.000001	1165	1037.000001	1054	882.000001	1113	1045.999999	1184	1560.999999	839.999999	620.000002	669	1278	1049	1401	965.000001	835	1130	751.999997	1002.999999	1025	914	589.999999	792.999999	857	1065	878.999999	1282.000001	919	1136	673.999999	1233.000001	1236.000002	1000.999999	1487	1005	1183	857
ENSG00000036473	9	7	16	6	13	8	3	9	7	8	8	11	25	13	18	16	11	17	2	14	15	5	12	7	12	4	6	15	4	8	9	7	9	10	16	11	7	16	9	11	12	6	4	3	8	9	7	5	9
ENSG00000036530	3119.2636	2677.848378	1520.315576	3246.591377	2495.030898	3186.185561	3384.531979	3323.04714	3557.374345	2854.566175	2623.200842	2293.57222	2990.176389	3321.545452	3196.168247	3097.163293	3604.116161	1861.872963	3554.422252	3311.328553	3625.583481	2771.193129	2991.995727	4177.70307	3098.649995	3687.644745	3210.185337	2779.92443	3980.328316	3214.522339	3225.704468	3003.875508	3446.42176	3548.509922	2600.907629	3437.112433	3894.521515	3195.01957	3989.527826	2522.697893	3233.30615	3463.232931	4711.754659	3700.820451	3458.087453	3168.763814	3859.045427	3831.230043	3471.338367
ENSG00000036549	2899.772994	3704.819486	3015.022748	3478.839062	3358.643449	3599.694817	3505.97182	2996.746991	3155.295839	2781.175765	3824.426753	1993.491582	3780.147585	3235.408106	3067.446068	3031.369652	3149.883194	3078.398065	3276.794758	4215.186184	2358.498538	2525.790669	1960.59019	2728.007719	2787.666588	3041.702097	2769.920058	2372.562905	2188.090841	2516.706017	2227.141625	3060.461464	2133.761908	2613.846439	2587.763149	2726.815482	2189.187481	2832.281839	2960.178476	3028.540903	2859.638214	2775.335835	3012.82112	3464.917019	2401.763149	2302.517184	2558.270098	2926.011316	2004.623144
ENSG00000036565	23.766961	30.049916	5.213342	32.008367	12.362866	13.31365	20.282746	25.775277	14.493277	11.350967	11.306818	12.451867	10.462757	12.36058	13.184296	12.212994	24.842671	11.596755	30.088545	6.207177	26.890751	32.226476	35.429599	34.061096	17.690692	28.054384	18.651387	22.851937	23.914636	31.08679	21.672268	21.308527	19.897412	17.570922	17.341247	19.432769	28.232485	17.639288	33.369879	18.664128	25.744002	23.595683	41.223464	34.964692	44.275802	16.442047	21.792485	24.831247	14.64421
ENSG00000036672	670.827847	854.862904	578	898.041149	729.368518	848	841.274774	957.505456	793.473406	711.556746	1012.317944	540.161185	691.729654	816.116249	818.775912	886.251584	929.274721	455.999999	1112.213349	965.661133	554.051494	521.960361	492.701278	736.397557	771.994452	912.979782	673.522999	687.879418	812.499992	707.333567	620.5965	830.842819	627.989047	665.721626	439.457116	839.628326	717.646154	901.088609	898.712289	725.268518	760.758893	936.160632	1039.273242	1017.151682	799.405849	1089.968641	734.806611	803.878665	629.631207
ENSG00000036828	0	0	0	1	0	1	0	0	2	1	6	0	0	0	1	0	2	0	1	0	0	0	0	0	0	0	1	0	0	0	3	0	0	0	0	0	0	0	0	0	1	0	0	0	0	0	1	0	0
ENSG00000037042	909.417248	1470.545235	865.734573	2107.457306	1832.057532	2205.905258	2020.38291	1854.202066	2032.255189	1451.713668	2062.428033	852.20731	1716.432864	1078.838977	1979.49778	2054.056972	1794.492199	1196.371672	1571.00348	2382.21168	1297.476003	728.716941	1185.574538	1365.410465	2797.780438	1143.621838	1318.210431	1164.685395	1723.816571	1677.630557	1795.687203	2255.962856	1437.511997	1106.56148	841.323862	2400.933902	1345.85945	1298.555381	1244.345819	1971.534576	2741.124313	1261.458865	2470.292616	1319.510999	1384.475263	1748.532377	1842.33458	1147.107774	1033.386465
ENSG00000037241	181.670286	283.977428	497.991046	261.447095	380.881992	315.830099	348.195219	216.668003	395.486351	198.215842	361.788915	108.910355	714.277373	194.175184	495.367918	366	260.829426	997.039973	285.711821	499.147876	114.914739	125.147159	108.742186	171.101451	417.649643	154.121094	103.633621	152.745116	154.851326	145.654865	198.892501	294.681646	132.898179	117.39083	115.83099	312.757612	143.087504	111.741507	170.16922	314.83509	472.132556	125.526127	342.923966	187.262699	180.176491	289.197818	148.469238	129.285513	115.758327
ENSG00000037280	85.757675	80.92874	59.926554	62.700431	116	60.232595	248.851315	118.946883	87.045063	78.450745	89.537093	229.359917	62	100.20233	64	69.118749	78.364996	36.000001	86.396597	99.600436	138.599688	204.372422	150.314626	137.580915	102.435918	86.826644	92.629383	241.318262	94.159857	143.197424	79.758566	54.204066	97.566137	148.791077	390.515095	93.83699	55.872029	94.716243	58.548586	80.581119	94.000001	100.764647	60.06889	79.763931	97.313092	71.176156	99.556939	119.66481	102.897382
ENSG00000037474	706.950981	1133.442264	407.108323	844.482241	1036.119254	1153.679924	1078.228065	1093.773739	1272.476788	654.292983	1072.274363	872.12967	907.024774	968.069445	1244.10119	1118.909007	1166.958851	744.08561	1459.39811	1298.155074	707.019239	735.079877	739.28338	892.821494	1203.097653	793.078553	756.2408	793.743627	866.582905	1293.079259	851.585059	1007.937537	958.183232	1004.32959	754.113983	1193.958062	784.4469	919.060662	912.602331	1246.261252	1408.497859	699.482213	1483.423054	893.056671	956.144526	1061.717485	685.866267	801.838372	825.297253
ENSG00000037637	1363.124663	1464.859228	668.575693	1289.200033	1210.124312	1571.653712	1430.806662	1319.876371	1452.234396	1190.642807	1405.766697	927.831276	1303.826035	1388.57433	1524.691617	1368.67839	1549.827097	930.975604	1345.962995	1423.868456	1248.012135	1059.00291	1150.889112	1369.701068	1500.707385	1431.544158	1193.671691	866.940888	1173.834555	1192.046849	1181.802613	1492.953628	1008.255052	1253.155509	825.852067	1494.09643	1029.488785	1168.403813	1104.254662	1250.323888	1498.269268	1314.124789	1809.31994	1706.900226	1169.641287	1319.910646	1403.987449	1347.233426	1300.941526
ENSG00000037749	1621.938401	1734.810786	1720.866227	1751.8165	1958.574237	1819.608136	2106.349003	1439.827773	1628.270366	1462.127555	1840.208042	1436.313435	2195.24172	1700.683857	1736.398333	1732.308291	1656.556742	1633.781018	1542.572388	2116.529846	1573.242837	1577.45278	1301.455784	1672.535437	1725.952191	1507.26596	1555.584063	1396.326491	1154.443229	1281.987924	1275.205723	1331.399478	1194.550973	1286.801212	1592.546859	1296.45393	1130.390907	1358.850367	1189.836724	1266.051813	1641.716913	1432.554378	1777.167134	1692.568929	1453.439645	1324.643699	1454.398752	1618.058163	1311.653711
ENSG00000037757	391.625093	649.221917	189.52108	321.385543	333.051957	359.985934	390.661528	346.176879	336.84896	285.710654	359.078701	575.308775	295.307565	316.078198	284.5108	329.79955	325.29938	266.081345	450.617563	315.493578	424.598737	460.031838	416.961017	426.084221	211.06396	347.791068	293.486693	494.157131	409.632669	372.108623	308.167482	267.086911	409.037929	498.691263	276.958986	519.004562	506.703108	433.48184	435.754307	641.589448	309.338892	470.844412	366.256589	407.362061	504.911835	354.879625	363.540266	460.54781	481.676297
ENSG00000037897	52	50.315466	97	73.000001	117.000001	113	112.195424	75	130.000001	53.999999	111.514494	45.000001	138.999999	63.487045	138.524587	96	76	134.79654	113	151.234203	62.211231	46	36	41.000001	136	68	69	37	74.968742	57.999999	92	95.440861	54	45	53.399256	99	43.451661	76.754169	54	80	99	61.238985	97.956973	59.345599	81	110	59.000001	49	61
ENSG00000037965	1	0	1	0	0	0	0	0	0	0	0	0	0	0	1	0	0	0	0	0	0	0	0	0	1	0	1	0	0	1	0	0	2	0	0	0	1	0	0	0	0	2	1	0	0	0	0	0	1.000691
ENSG00000038002	230	550.999999	193	218	319	413	256.000001	171	562	131	422.000001	184	551.000001	310	376	432	234	615	271.000001	471.999999	114.999999	134	116	214.000001	257	157	194	300.000001	247	258	214.999999	358	186	163.000001	109	295.999999	152	273	171	545.000001	240	157	467	96.999999	202	147	136	117.000001	84.000001
ENSG00000038210	3667.5334	3151.575203	1235.91606	3253.021904	2192.655053	2229.187884	2462.102358	3377.831898	2081.517474	2742.33285	2403.944487	2752.012115	1119.022939	3070.487647	1442.494432	1835.506382	3051.423385	734.551205	3121.098645	1678.214681	3204.631632	2913.400196	3602.074389	4509.46623	1693.367958	3769.986481	3247.297456	2527.057016	3671.180593	3156.087808	2630.796613	2259.441578	3002.204622	3634.979436	1873.447292	2602.089198	3467.188615	3085.518821	3407.982785	2531.998299	1176.855892	3693.584533	3080.891408	3295.373568	3475.114665	2603.912093	4036.109316	4070.044716	2999.652216
ENSG00000038219	4423.998057	5966.580735	1848.474869	5958.134036	5067.657059	6612.012911	5954.884826	5450.458506	5780.640472	4062.662485	5500.392723	4596.297752	3385.253827	4774.177179	6244.318381	6174.82381	6727.952131	2081.850519	5881.41863	4887.668342	3566.977526	3572.277715	5141.827694	5017.447697	7228.165417	5463.706629	4643.036667	4552.220327	5686.540672	4876.143258	5052.615506	5916.287104	4921.204842	4899.368232	4782.907053	6155.508661	5601.112342	4473.596739	4750.620555	4951.479117	7086.204551	4168.336361	7326.806077	5521.27693	4334.550814	4071.866171	4535.724004	4732.102517	4027.024686
ENSG00000038274	1838.845531	2782.008859	4368.652672	3319.784016	3507.34337	3763.472077	3355.98309	2318.394808	4028.12355	2432.589134	3960.572494	1008.729121	7545.540329	2299.049474	4700.340211	3564.155004	3051.831946	7674.920239	2611.566095	4913.462268	1022.585354	1378.930872	1006.30587	1485.160172	4505.550528	1917.120096	1392.687576	1260.190808	1640.278206	1499.873353	2493.527239	2953.733943	1065.91416	1220.35155	1202.055486	3156.419773	1275.261935	1346.248701	1785.739399	2733.214593	5203.147706	1402.260992	3423.064418	2282.571794	1374.327428	2205.245199	1644.200162	1384.770561	877.335143
ENSG00000038295	245	209	290	362	346	309.000001	192	228.999999	313	278	332	161.999999	553.000001	238.999999	439.000001	292	339.000001	546.999999	260	286.999999	153	179.999999	156	247.079164	381.999999	272	230.999999	227.000001	191	68	304	286	207.999999	193.999999	85.098297	324.000001	180.000001	224.999999	153.999999	173	354.999999	269	404	329	226.000001	267.000001	257	264.000001	234.999998
ENSG00000038358	1276.472953	1833.583899	873.223168	1723.245473	1677.084384	1857.865563	1639.987643	1653.139156	1846.006077	1277.731557	1707.515832	947.304913	1409.287782	1551.460568	1946.355544	1791.532639	1735.136271	823.8907	1615.40179	1818.650601	1368.582508	1174.949477	1258.321614	1387.975106	1820.941955	1578.703983	1336.985648	1077.283447	1373.654198	1437.575526	1215.141433	1696.922618	1387.190461	1516.907075	1068.280003	1964.244077	1395.576333	1444.106	1482.901353	1598.478228	1974.831204	1541.924048	2121.398502	1705.353357	1349.809144	2102.380715	1497.189624	1581.782999	1370.157799
ENSG00000038382	9239.914254	6676.054451	4625.687472	8834.753177	8415.567211	9158	12222	8377.569196	9032.644289	9542.999999	9141.24049	5532.477763	7186.749517	9719.356913	9070.170047	9986.316382	10607.40693	3883	9884.937212	8842.730852	9189.999998	8211.986989	7882.585507	10200	11185	10722.54224	8737.239111	6189.933731	8458.999999	7493.000001	6853.963249	10087	7965.999998	8624.765729	6112.283413	9247.043972	8357.008971	8429.626753	9395.749811	6781.999999	11153.18514	9900.757392	12150.36831	12189.25853	9338.838475	11588.91289	10585.56499	10764.5114	8578.654846
ENSG00000038427	6268.712802	13372.35106	3457.663652	5373.816761	5301.220195	6185.388794	4724.439097	6014.405009	5579.838364	4309.943521	5075.845696	8839.83799	4061.075342	6121.333794	4091.880958	5291.291284	5535.66445	2763.648514	4121.486923	5761.050638	3340.284574	6361.81601	7473.085515	6812.01533	4989.256067	5489.670658	7523.362123	8212.502797	4843.192284	5674.308985	2802.230824	4852.994956	4233.410058	7948.689602	5050.335371	4117.980009	8828.493755	8766.82638	6064.900613	6623.449335	3944	6530.810201	3588.352857	8280.446454	5963.928735	2522.378626	4446.647485	8246.719065	5762.284744
ENSG00000038532	2225.043856	1944.572393	1147.293897	2395.956561	1766.668787	2449.81043	2289.716776	2483.259686	2026.871923	2118.635962	2472.773965	2469.320358	1591.440726	2261.813656	2163.935495	2236.847143	2482.649379	1153.25938	2476.907105	2086.872049	2498.973707	2160.12773	2973.886456	2962.095914	2749.392129	2815.823429	2285.234274	3110.693853	2837.134132	3161.492796	2314.552911	2731.251705	2712.027676	2804.020694	2696.053658	2730.951635	3077.554884	2385.050862	2484.946159	2145.785379	2422.660842	2566.073593	2929.153238	2578.883102	2596.374766	2320.000746	2528.365508	2841.533104	2650.391763
ENSG00000038945	718.848507	226.891962	436.902204	176.351725	599.71276	339.935484	1019.101276	339.362511	321.5728	252.962161	329.605077	366.338863	485.83908	424.071591	225.332608	249.135029	148.568806	270.330215	349.745464	489.445843	247.069297	248.444319	807.660936	408.403758	851.982514	275.218831	776.436689	72.517647	341.184883	197.443595	225.356765	120.980399	157.264148	135.109011	85.455303	140.889374	125.444596	128.961324	107.418317	253.488882	155.515312	134.44998	123.953122	98.689055	329.074861	637.140545	341.367453	367.785449	113.403884
ENSG00000039068	220.37197	352.64653	66.771585	148.163422	288.08281	157.433399	144.629718	258.37981	187.012907	182.742472	385.704507	223.968197	72.275601	140.812801	124.867118	194.034253	162.020013	61.346816	183.555611	101.871199	215.774568	271.619367	188.910299	200.478937	78.741499	250.325496	201.032826	164.761104	183.452275	346.013998	141.007336	109.344486	181.276457	329.098265	150.786466	271.422822	131.259844	233.907295	190.210053	458.413794	169.9098	261.370421	168.026179	192.386867	201.565926	202.006806	228.360245	233.229464	232.016129
ENSG00000039123	2193.334758	3311.884277	3585.989557	2926.404021	3424.278423	3755.600885	3650.717799	2376.391567	3833.929235	2455.95039	3999.714688	1514.463508	4711.031757	2483.114546	4301.142091	3444.46624	3024.628136	5076.69086	2809.43757	4379.679116	1484.260515	1825.526493	1526.44898	2058.288665	3791.903642	2186.100187	2019.003583	1688.731553	1897.585113	1944.135915	2227.640979	2973.325825	1574.034428	1657.330317	1551.467901	2913.489144	1856.311147	1778.376697	2100.602779	3063.336179	4086.462241	1871.794942	3179.141311	2630.270944	1965.905278	2588.308859	2073.638738	2029.068563	1337.004753
ENSG00000039139	248.006688	215	237.032468	222.001664	316.124525	520.129998	426.027026	237.00753	551.0022	257	222	301.002551	367	380.999999	379.00056	428	336.107171	326	379.157737	463.000542	306.085678	137.057864	185.000969	246.007995	466.000924	239.09798	284.000506	343.001986	329.001262	244.065077	314.001348	226.133393	396	236.001553	153.000478	186.095616	348.071329	207.000967	338.113359	235.102337	299	199	443	221.260889	239.008176	347.089194	375.23783	265.062294	205.001807
ENSG00000039319	3492.321127	5389.507521	3039.580697	4139.213819	3967.46589	3420.10024	3564.537623	4273.825321	3602.951149	2578.620852	5166.178428	3931.86596	3910.598122	3511.85058	3617.821622	3299.579306	3929.660184	4517.903822	3803.208154	4128.037057	3212.204576	2987.575285	3372.245143	3380.396729	2801.626858	3203.650858	3402.969962	4042.46381	3901.060683	4745.406126	3407.188444	3426.975256	3074.047233	3430.421385	3125.499993	4301.535596	3353.001968	3475.37953	3515.592631	4800.086055	3310.711158	3597.122545	3782.511296	3425.230142	3409.686227	3023.32211	3385.574435	3528.315974	2687.118435
ENSG00000039523	2038.968706	1813.999999	988.999997	2243.999999	2000.982845	2024.999996	2219.999999	2290.935968	2232.974232	1842.875301	1685.000001	1949.441256	1734.986413	2178.969421	2082.986594	2174.987171	2340.907833	1087.000001	2351.923926	2184.986852	2705.960595	2486.879115	2386.512592	2768.928053	2268.91936	2584.983337	2469.88101	2167.918349	2210.285222	2431.955857	2179.979092	2285.950898	2475.96154	2576.950383	2678.935328	2728.916599	2487.956538	2480.927023	2422.999999	1971.999998	2324.999999	2493.626912	3033.992385	2547.905423	2423.966906	2851.972542	2602.962317	2695.332469	2531.780844
ENSG00000039537	5.000001	7	8.999999	5.999999	3	4	32.000001	6	4	3	6.000001	0	1	0	2	0	3.000001	1	2	4	16	5	15	7	5	4	3	5.000001	7	4	2	3	3	3	2	4	7	6.000001	7	8	0	6.999999	4	2	5	8	1	4	7
ENSG00000039560	447.840461	586.442733	277.663705	321.185612	460.46262	285.525586	665.164043	360.97975	401.242219	283.615111	465.370811	622.047222	340.930762	350.696083	410.927183	409.901179	340.95521	295.000001	301.466925	458.165931	381.6192	835.191222	337.938616	428.910087	285.889571	359.005454	506.08211	661.546251	374.569015	622.662286	366.968451	338.777258	469.09553	497.419702	701.986234	505.791462	498.12253	636.948253	353.340435	860.504007	332.232694	410.2659	361.270994	358.755801	439.341192	238.537133	312.812257	408.398445	316.281567
ENSG00000039600	2	13	7	8	11	7	1	1	2	5	2	7	9	7	13	5	5	8	1	7	3	7	4	7	3	4	5	4	7	4	6	3	4	4	0	19	6	7	6	4	4	8	5	9	2	5	1	4	3
ENSG00000039650	189.840697	264.1858	145.42188	282.058159	366.986732	343.68524	278.990655	315.591482	375.631337	239.083098	384.934339	312.481542	241	237.123727	341.478112	322.130638	308.68245	332.38759	302.676117	436.574118	306.365379	239.034313	359.706161	420.753477	327.163102	249.374037	290.583233	284.767658	268.138384	269.176924	304.452944	337.637463	318.76496	291.015651	295.502651	404.055022	261.852493	226.128145	307.793884	358.28564	431.233262	266.121495	382.286552	329.493114	312.571077	391.971578	339.421756	330.612946	249.631871
ENSG00000039987	57.510639	58.589696	22.556058	40.990451	29.542191	62.716846	35.577158	48.036705	43.669699	40.301754	44.409118	53.625704	28.418715	47.326728	40.756784	59.187123	55.160838	33.593574	40.694531	51.440591	68.739645	64.801583	40.403877	50.52415	30.386523	50.211347	42.857461	54.872794	55.811273	59.561311	35.662778	29.073632	55.342295	45.373801	58.530351	29.516321	76.019309	57.747213	44.086353	35.866868	36.652459	63.57796	44.906993	46.748869	40.583134	45.474798	47.335176	65.770765	61.28884
ENSG00000040199	3213.22576	3107.308621	2119.368138	3837.14189	3714.755191	4269.734399	3799.608228	3621.406206	4201.512534	3622.950291	3664.356383	1685.173841	3503.04841	3729.649743	4052.550318	4115.589055	4078.51465	2228.640993	3727.852398	4050.280612	2558.602882	2116.990954	2033.270313	3015.792906	4224.414973	3676.115852	2810.410619	2000.867958	2662.96389	2609.655232	2884.898571	3566.465669	2357.026803	2492.408614	2100.441392	4160.671316	2423.250464	2566.606356	3085.564502	2727.056208	4348.958856	2729.847707	4952.946828	3781.657635	2634.094406	3849.891135	3322.367954	2965.966733	2336.676343
ENSG00000040275	254.000001	589	307.999999	410.999999	386.000001	474	322	280.999999	415.000001	260	490.000001	347	365	308.999999	417.000001	346	347.000002	389.999999	322	417.999999	196	233.999999	289	286.000002	365	333.000002	358	421	295	367.999999	286	367	371.999999	368	404	467	337.999998	343.999999	300.000001	458	401.999999	289.999999	402	322.999999	242	216.000001	236.000001	262.999999	248
ENSG00000040341	3949.675559	5058.898205	5479.315688	6414.242708	5946.441106	6294.915511	6188.335292	5292.582463	6682.617078	4935.4918	6647.154029	1983.912581	7893.695257	4878.438125	7840.83524	6620.314648	6696.497979	6972.943047	5549.924113	7050.511164	2861.559967	2800.642918	2949.606341	4111.199769	8175.075348	4751.223828	3851.924887	2252.799387	4357.843251	3911.227785	6947.06417	6580.422173	3312.086224	2685.12306	2321.171205	6383.944046	3429.138472	3115.165194	4201.678316	4971.731193	8641.537883	3978.149915	8272.844304	5263.68639	3888.141004	5792.494528	4583.547253	3943.484824	2032.259114
ENSG00000040487	257.945671	204.025622	103.418032	200.994515	250.439565	192.377278	213.671726	281.034736	226.926528	210.965205	217.3165	247.235873	177.96986	279.518982	211.892844	221.527871	229.221156	126.209811	275.965685	238.328419	326.679642	379.119804	299.106228	373.075375	216.231182	332.036712	265.291726	267.247738	327.820805	367.70186	232.469491	283.570629	318.052454	411.626763	298.677667	328.930311	289.7331	295.450363	299.309873	267.69521	234.100719	368.222877	237.380656	322.508867	348.214888	280.701973	288.723753	418.809717	376.980841
ENSG00000040531	395.195705	350.271929	148.095236	220.162366	286.503199	205.232476	248.075912	374.119909	232.242368	223.48999	424.278374	468.961006	163	211.193191	208.019431	208.0433	249.169184	121	219.832561	222.197253	375.132064	492.45695	366.359381	369.550147	212.115065	331.622425	360.432055	485.206005	340.040743	373.911315	190.803971	232.10211	330.776737	435.67461	596.13223	352.353746	290.222467	405.538834	260.572646	356.278087	207.185661	528.794411	215.858714	350.792609	359.084268	222.770232	345.254394	545.41348	398.094254
ENSG00000040608	476	416	435	483.999999	791	617	410.000001	655.000001	898.999999	574	514.999999	338	705	683.999999	1038	823	696.000001	565.999999	861	832.000001	645.999999	532	428	627	658	690	646	383	640	663	583.000001	539	798	588	478	860	689	781.999999	819.999999	636.000001	977	685	1275	657	602.000001	1155	789	620	684.999999
ENSG00000040633	665.000001	575.000001	945.999999	761	826	792	852	694.999999	969	689	1001	408	1095.999998	786.000001	1053.999999	876.000001	756.999999	1008	762.000001	1033.000001	519	568.000001	556	721	1058	823	625	485.000001	652.000001	686.999999	732.000001	846.000001	442.999999	615	554.000001	902	565	681	641	736.000001	1157	596	933	815	657	810	665	649	378
ENSG00000040731	1666.191879	1902.086225	1979.472935	2107.947383	1887.007415	2604.000244	2203.025411	1813.177929	2803.003415	1943.011767	1926.999999	786.22747	3503.011054	1891.00965	2964.01476	2673.009838	2304.682952	3020	1886.403207	2514.20406	1423.178849	732.007251	737.071282	1545.219885	2769.006279	1664.250266	1407.739904	712.283026	1434.010024	1054.232352	1888.584806	2302.006021	1149.367551	1068.022025	932.000896	2111.398598	1209.001215	1225.033821	1297.302502	1404.171053	2902.002492	1406.02971	2898.086103	2022.182675	1294.174252	1968.564608	1637.120885	1368.000001	1333.485562
ENSG00000040933	5598.334367	5645.341251	4277.775308	6925.385513	7333.271372	8901.521813	8094.01425	6472.865001	8221.1538	6609.565395	7077.001711	2141.151376	7299.392768	6530.083822	8634.128119	8211.659283	7594.877568	4753.433363	6658.846949	7739.498945	4456.126597	3142.967437	3942.548753	5386.788156	9471.732818	6733.622162	5050.175258	2292.246034	5296.844375	4739.232432	6538.983785	8148.630096	3901.042777	3995.775344	2430.898526	7576.334146	4114.215362	4319.841402	5169.626338	4787.027218	9149.861624	4814.847832	10171.70767	7184.01025	4658.292206	6703.779915	5894.796767	4854.038982	3851.68215
ENSG00000041353	1951.749609	3560.961733	5281	2710.892539	4033.988715	4540.97292	3426.887457	2311.746746	5615.988523	3315.963186	2523.959031	176	8085.969998	2711	5953.943354	4382.926415	3399.950684	7563.9524	2543.864228	5109.966493	905.808531	459.000001	360.79066	1323	4923.902308	1580.95223	1450	185	1171.000001	592	2918.926387	3392.922654	620.999999	689.907445	135	3267.787677	468	1000.958798	880.770059	2146.919947	5181.805683	1178.920889	5572.956205	3097.847741	897.764472	2948.974239	2121.92693	1076.83942	573
ENSG00000041357	1065.192209	1870.055871	2466.005999	1484.008759	2442.046596	2443.005081	2164.014948	1333.068144	2483.010668	1237.012322	2277.153635	578.061409	4162.00724	1250.018547	2912.009945	2094.005207	1482.057759	4951.013126	1824.021413	3059.022946	583.031416	835.340144	661.066181	968.06405	2637.010155	1080.081743	768.124087	626.096007	934.247635	934.015631	1190.015445	1821.000001	734.428663	688.069186	554.032277	1802.023236	640.04684	837.021781	933.021203	1877.085125	3197.013203	847.113523	1886.003601	1286.10021	946.113323	1260.00875	915.12957	921.030173	396.098024
ENSG00000041515	617.136513	524.384133	680.873386	649.209949	706.651401	1001.198898	989.597456	645.190943	864.530744	711.048237	760.195095	331.11519	1174.232798	621.55984	1005.930093	904.170098	823.013543	904.456883	647.701899	770.450695	583.367703	496.396115	844.709212	771.658277	1235.44511	853.768282	655.262433	338.475295	821.824838	697.568421	958.377598	1125.732978	666.083872	479.398083	302.30042	823.200671	778.802444	617.285875	663.893247	715.304989	1045.641747	603.300117	1210.116207	700.402385	610.488234	840.272457	624.565056	596.646033	507.925486
ENSG00000041802	834.554437	1045.531505	866.009919	959.200029	1276.471025	1329.514444	1112.709051	1015.225571	1314.925407	1037.158785	1472.242998	551.453659	1266.675688	891.00264	1413.382028	1219.791916	1078.295574	1070.028148	1209.29816	1447.385167	764.200051	906.539839	776.576985	965.503693	1424.735394	869.220639	815.94983	698.351218	703.798833	811.319388	877.573383	1243.473245	732.770015	722.583705	678.425905	1139.03764	656.65588	770.115029	677.88548	1075.981735	1487.66542	857.029114	1154.577416	908.477732	714.356201	1276.016184	806.405801	820.846155	708.866233
ENSG00000041880	228.34827	310.859321	191.999999	349.965271	321.388014	408.52476	358.648351	341.76939	440.236128	287.584128	356.225351	349.824209	286.676032	267.845963	419.84408	349.800247	349.486915	246.397415	387.263261	337.062442	342.455734	272.620334	350.039176	309.7098	565.171953	329.783375	270.199133	420.955458	366.254307	404.88806	372.189184	359.395006	371.3528	314.331037	390.345508	444.046089	424.047908	261.490645	407.172935	375.639557	392.327824	283.144766	455.525647	254.196109	351.884096	351.159664	283.487197	340.39016	342.218326
ENSG00000041982	511	1630	328	485	1860	561.000001	1494.999999	943.000001	370.000001	232.000001	1260.000001	966.999999	326	265	198	324.999999	558	155	430	625	118	112.999999	141.000001	380.999999	242.000001	90	637	1321.999999	392.000001	376	133	322	318	286.000001	107	432.999999	48.000001	1077	111	1373	142.000001	185	396	262	161	465	344	116	59.999999
ENSG00000041988	251.923291	291.826717	220.851813	248.789742	300.750846	282.049241	413.5463	228.896723	295.743491	266.421558	312.964969	179.288044	342.35291	211.811785	268.676039	288.426215	267.084715	395.077306	234.453807	279.770418	322.437607	392.392993	191.812005	201.415547	241.765626	234.579029	252.604673	162.284211	192.196722	176.955118	206.092668	248.755885	165.128104	209.470648	245.089441	275.535553	195.264686	201.245688	212.852644	236.505861	334.621184	377.733401	272.925494	330.217754	211.586436	293.497241	289.479671	259.20741	359.399557
ENSG00000042062	172.825034	85.423913	54.093401	68.293209	77.452515	48.247347	202.750178	126.448765	60.169019	122.816486	86.498639	292.403798	69.065745	120.50563	50.075587	67.212924	92.293871	25.063667	122.4915	70.10529	273.052462	320.667685	260.251621	292.78837	76.250024	155.374204	157.859091	212.479842	157.376595	144.397941	78.657019	111.493918	201.122867	328.277731	303.338566	96.470107	158.284202	172.037559	125.725494	91.538342	52.066284	188.781517	93.40585	173.091205	161.632894	178.809084	211.693012	329.982867	355.482488
ENSG00000042088	427.094164	515.840092	256.426337	587.645854	476.359505	595.180135	499.148179	533.111977	457.781085	410.491086	537.687889	303.016954	415.853506	451.21168	464.830248	452.903669	547.642347	352.421882	591.619651	507.371509	343.595222	296.97252	343.229809	399.888218	482.104989	459.130112	409.896257	254.842465	389.080898	430.091986	379.054033	506.756012	333.71207	357.894351	196.451814	481.787714	284.29747	309.438024	378.367126	454.767533	441.118844	432.495764	588.554251	513.441072	370.402363	471.239638	453.636277	440.59738	291.444407
ENSG00000042286	320.068821	249.252546	112.846596	347.530162	270.645225	328.738353	414.856021	330.903098	241.874955	279.313827	240.868004	490.815702	159.475322	307.441477	237.530427	292.599057	268.199287	171.828756	374.92697	298.856	438.504791	376.100909	410.410489	439.439658	301.343903	322.669462	277.787867	575.177189	359.533548	363.649908	326.421464	240.18834	428.206978	360.934066	639.988213	263.47976	487.226969	339.776619	473.420554	302.111966	200.232896	330.791586	283.224961	276.208698	439.656262	326.688005	444.727485	439.397356	463.34415
ENSG00000042304	46.903558	29.59123	13.170396	35.958257	33.284862	19.751157	32.015049	33.755835	22.867733	30.914499	32.355955	35.472039	18.923989	20.167545	12.108984	14.83932	28.947255	8.704901	35.536999	25.181139	37.820298	53.88305	39.46971	49.100357	15.889506	45.481233	31.707728	24.660032	33.069451	37.357714	27.873189	28.974306	32.954458	34.907581	37.445992	23.011821	33.926042	41.464929	30.906243	31.121935	21.35843	46.730328	24.28777	24.053028	30.885974	38.437243	42.410921	40.451461	39.115435
ENSG00000042317	753.199521	1143.307778	666.549344	971.97822	1029.185347	1092.496283	960.316857	848.311739	864.518248	704.074335	1261.985976	689.196246	1226.555717	871.429152	1299.704355	849.046053	915.127372	1859.350836	900.264909	1256.553655	679.60277	691.955175	575.665332	831.398099	1024.555863	736.84433	886.302594	769.915082	1034.678237	886.580195	867.7114	815.891354	818.945571	792.947351	292.783351	1002.004363	761.165406	823.723925	967.774059	1116.034915	1056.8914	583.353926	919.112306	711.458476	745.667872	673.471941	697.487916	663.401975	481.545413
ENSG00000042429	1051.222543	1051.897005	962.132858	995.881248	954.413783	873.807587	864.765651	888.096943	1002.229219	754.137144	1130.991178	823.301322	1047.113181	972.834119	1120.305404	859.742297	1041.951763	988.168687	969.348881	1100.999349	863.288949	1018.798396	806.678434	996.839265	760.5623	1032.271575	881.510957	753.375732	849.692034	883.757504	798.559023	943.046192	726.071853	898.669858	575.414019	895.555594	734.918013	874.066855	796.161257	944.834593	1013.065732	943.419574	902.525316	1108.443647	925.855107	992.313392	1048.486166	1108.113438	689.041413
ENSG00000042445	910.965547	1666.908169	642	1135.999999	1067	1564.921452	1145.814769	1185.974756	1333.962807	777.689812	1564.892057	993.947607	901.999999	936.996881	1464.000001	1255.951771	1220.904482	973.95615	1051.992175	1476.510153	809.829548	447.491093	775	1015.725914	1072.795362	801.554486	850.419338	1591.58415	1031.688934	1173.432068	1026.542439	1250.515458	1073.904623	741.427747	1355.999999	894	1128.992728	1139.987271	868.898651	1487.920438	1246.917572	770.932687	1224.000001	634	963.000001	735.000001	782.676744	763.974505	668.285061
ENSG00000042493	457	485	820	307.999999	852	619	621.999999	364	530	338	256	590.000001	350	490	461	392	245	369	385.999999	621.999999	235	282	428.999998	346.999999	688.999999	227.999999	598	468	458	302	197.000001	236.999999	435	240	379.999998	264	804	368	303.000001	373	278.999999	150	203	177.000001	444.999999	185.000001	297.000001	326	278.999999
ENSG00000042753	990	1552.999999	2216.999999	1370.000001	1774	2004	1523	1331	2363	1114.999999	2012	400	3364	1248	2407.000001	1998.000001	1426	3141.000001	1494.000001	2598	659	497.000001	670.999999	796	2318.999999	1075	812.999999	432.999999	799.999999	858.999999	1292.999999	1841	597	609.999999	521.999999	1805	688.000001	884	1008	1427	2459.000002	755	1871.000001	1370.999999	794.000001	1278	883.999999	732.000001	633
ENSG00000042781	123	108.999999	89.000001	138.000001	105	91	116	114	77	100.999999	149	96	102	145	107	97.52828	131	76	118	84.999999	108	108	147	149	116.000001	162.685657	106	92	115	141	111	116.999999	104	134	57	114	116	104.000001	127	59	87	162.000001	119	152	116	111.413313	100	133	98
ENSG00000042813	21	14	7	12.000001	7	5	15	14	12	13	17	13	10	7	9	8	24	17	23	8	12	7	24	19	15	16	14	14	20	21	9	4	29	22	9	14.999999	27	6	12	6	12	11.000001	20	9.999999	20	12	12	16	7
ENSG00000042832	52.033114	38.999999	21.004879	29	22	31.999999	39.999999	15.000001	32	35.03053	11	38	27.000001	28.000001	22.142055	40.999999	48.043915	34	37.014317	22.016646	32.999999	63.000001	66.033554	66.063588	44.007026	33	63.000002	72.000001	27.999999	40	60.033091	49.999999	42	52.000001	29	20	38.056587	69.000001	28.033475	17.012865	18.999999	39.095911	38	58.000001	70.062658	60.000001	70.000001	62.147298	64.018046
ENSG00000042980	790.451946	664.820711	225.053113	304.37168	526.388136	621.7202	627.631473	691.85057	442.138221	347.089086	442.384431	457.807268	346.67404	362.081581	394.340341	398.44695	361.518358	323.000001	468.58092	516.466468	419.821941	550.414588	1500.556134	558.347814	532.030193	427.624706	944.073181	156.47444	641.258145	458.340998	309.872556	437.005214	222.54157	386.8406	148.679591	443.324553	361.459047	293.756058	375.094166	313.784848	311.095864	422.304284	326.094834	273.073691	663.906045	483.898577	540.993824	872.072208	334.801586
ENSG00000043039	74.098303	56.849247	24.250671	61.025478	53.90522	56.067922	44.950628	71.796411	40.697348	62.565006	60.13556	77.475848	27.414924	57.243247	61.975504	45.690884	67.148827	23.41994	72.843841	44.353603	72.85751	73.771058	64.428234	74.286513	36.874497	83.905882	57.722792	48.908624	55.453323	72.535597	40.717587	44.142996	50.635818	75.292342	43.745861	48.160945	59.460061	59.495699	64.843631	50.420207	40.176776	90.361197	67.569841	59.510729	77.472196	52.55105	95.508131	104.485238	88.398401
ENSG00000043093	2307.315001	3788.188094	2856.151252	2884.067702	2734.728972	3617.679303	2651.845606	2539.400827	3353.980232	2212.475488	3178.344097	2405.938033	3769.701255	2463.882185	3668.131752	2997.938358	2961.978843	4101.111143	2484.702813	3596.687735	2161.045086	2014.711992	1564.552734	2460.941777	2454.20023	2606.586711	2156.787048	2757.916458	2223.063959	2416.93346	2453.788167	2508.215956	1743.279418	2370.538755	3661.292274	2701.534084	2744.216924	2331.638448	2385.924188	2823.64397	3346.223903	2305.564484	3319.83685	2677.601071	2167.757182	1689.685658	1956.766974	2151.141169	2188.760168
ENSG00000043143	3603.500721	2963.000001	1711.000001	3435.999999	3321.290631	3493.999999	3800.999999	3296.999998	3850.000001	3803.999999	3323	1872.364407	2613	3942.999999	3840.000001	3823.18821	4144.999999	1628.999999	3353.456069	3406	3555.424347	3824.000001	2185.000001	3590	4273.999999	4408.000002	3114.999999	1855	2750	3012.860131	2785.294635	3080	2910.999999	3798.523988	2030	3848.999998	2895	3556.999999	3292	2823.433365	4067.383346	3757.441761	4788.000001	4329	3106.000001	3306	3550.999999	4239	3163
ENSG00000043355	238.999999	216	141	186	171	286	347	264	289	184	187.999999	702	163	239	233.000001	250	239	128	195	176.000001	369	912	381.282516	359.687363	152	335	257.516054	1058.774794	265	543.000001	235	135	329.000001	441.999999	1096	199	462	502	367	214.565405	120	313.000001	232	249.999999	388.999999	129	227	441.990827	595.646774
ENSG00000043462	437.883589	240	373.000002	315	449.000001	351.000001	449.999999	310.000001	271.999999	350	449	254	370.000001	326	338.983891	276.999999	223.999998	259.999999	350	611	256	327	649.999999	324	662	316.999999	387.000001	135.999998	226.999999	281	421	385	160.999999	171.000001	149.000001	327	154.000001	153.999999	171	275	290.999998	189	263.999999	154	469.785116	588.000001	253.882119	375.000001	127
ENSG00000043514	389.999999	580.563861	391.000001	508.000001	471	572.999998	515	507.999999	564.999999	414	714.000002	321.000002	742.519029	487	603.155072	508	509	849.000001	608.000001	705.826746	390.385942	349	393.679449	497	533.418361	455.999999	395.642934	291	471	453.999999	447.999999	511	347	492.000001	223.000001	446.344048	394	380.000001	402	491.999999	553.893495	476.643594	643	538	529.480755	600.000002	444.732747	499	358.643478
ENSG00000043591	448.242881	318.251054	428.755506	509.832297	563.771955	524.034526	589.50737	396.293714	543.475009	455.854168	574.873075	397.129922	397.496119	516.461834	558.156801	488.141814	547.065373	321.862469	580.010839	523.49366	549.292709	441.44183	428.282639	492.551688	571.659066	655.253068	433.098265	410.554072	448.470348	552.051313	504.779169	418.775871	459.515497	423.933695	555.828107	457.260741	529.511902	424.494934	580.041707	354.11151	588.614623	525.027801	731.281854	541.775953	518.127544	860.327265	527.19311	499.896091	526.380834
ENSG00000044012	0	0	0	0	0	0	0	0	0	0	0	0	1	0	0	0	0	0	0	0	0	0	0	0	0	0	0	0	0	0	0	0	0	0	0	0	0	0	0	0	0	0	0	0	0	0	0	0	0
ENSG00000044090	676.156424	594.740326	486.760417	940.688461	887.850192	783.867108	1080.884371	828.119767	1070.900593	849.916361	833.20911	605.999999	827.035333	795.800855	941.196929	1014.661009	954.351496	556.353948	917.271638	977.47859	894.163805	679.046119	653.032343	822.620542	997.195779	846.687607	717.132941	737.412478	826.999999	763.255374	623.446882	901.625687	749.667452	780.388485	617.497435	965.885161	738.388137	855.233041	885.477743	795.285523	1021.371504	849.005406	1088.099625	1004.484446	827.091613	803.628285	864.714342	854.856724	754.010472
ENSG00000044115	5134.528284	9747.332288	3961.503592	5330.165004	5724.113735	6568.371114	7701.360242	4763.472	6021.808133	4049.869135	8189.162499	5134.795984	4525.205632	4777.918366	5480.755917	5489.539343	4690.671934	3796.023614	4571.851225	6296.294503	3961.00813	6009.548643	3922.21536	4660.040823	5029.237834	4372.309659	4588.400221	6118.901953	3794.335367	5558.139594	3922.408844	4849.14896	4280.763742	4976.983725	5121.587704	5491.337491	4789.126266	5338.821584	4417.13474	8220.34417	5162.443959	4872.237001	4652.915101	4313.374511	4571.948389	3903.882491	3615.781128	4751.169921	4129.332884
ENSG00000044446	575.298608	644.111567	246.074432	632.914074	515.917412	588.664744	549.393468	633.110248	576.676889	432.193573	681.317518	789.222532	423.193984	567.513171	518.290687	519.497575	626.759691	297.403116	593.367615	548.592524	611.736265	560.766799	847.086788	733.845019	586.989981	664.594175	623.150834	786.961008	705.274683	703.535918	558.709927	624.919192	686.211289	751.945142	678.820383	691.259893	742.643685	587.195612	628.258806	669.983961	534.738569	659.093789	583.070858	581.517358	682.849889	532.623907	644.559463	778.073666	667.933135
ENSG00000044459	568.935761	596.266178	396.97421	481.236031	521.784801	468.586769	723.298367	470.424865	394.914025	331.018997	585.970226	655.802297	361.590637	557.858153	447.622571	426.240733	511.921502	307.830163	503.616776	416.505982	695.178319	708.935206	743.423982	611.136878	509.521402	639.942072	580.234611	756.866212	556.995195	573.370302	451.463868	425.739735	577.051732	658.890485	714.609159	453.69327	637.370507	519.1168	523.811805	531.233728	381.018499	528.046886	439.98433	545.129409	604.48334	359.216638	499.340632	599.022477	502.060893
ENSG00000044524	485.530308	475.830414	631.356291	643.903768	682.329005	742.792141	584.136914	513.231876	764.191491	490.514855	766.336009	439.490587	1167.424735	560.287491	976.30526	594.348603	689.871764	1347.420142	603.550817	697.696935	419.43504	462.390909	369.879249	426.796463	744.962309	483.494794	534.688542	401.970038	495.966441	348.157151	509.661022	499.757597	481.156001	314.138403	405.899029	498.697142	374.827522	329.151228	438.900502	455.664832	1123.19072	621.534193	759.857722	524.218938	524.740658	569.983085	496.372448	451.179633	359.588313
ENSG00000044574	7303.378691	5005.187876	15756.80216	6978.293499	11390.49878	6045.643318	17868.70639	6546.753511	7972.496125	8457.066109	10808.61907	3417.214884	9395.140478	5752.00643	7734.805827	7091.869581	6643.803806	6016.036373	6724.936491	11281.40319	7586.601599	9668.462496	3440.136324	4994.399566	9589.574791	6146.824509	6295.697784	2717.518235	5700.785812	6149.388272	7776.767343	6707.163947	3995.607478	2622.109634	3513.95204	7054.974163	3440.494347	6607.935488	7200.013168	6640.879647	8061.344112	7730.627443	7018.146209	6081.9386	10441.68883	10760.27726	8658.339508	7101.415005	6298.449775
ENSG00000046604	48.212569	65.34281	50.305132	58.342243	101.841698	61.837412	192.980338	76.100584	62.629856	43.025505	42.82952	50.938514	65.832723	42.201948	47.423612	75.09048	51.113874	42.961545	59.987065	57.841915	73.990876	301.177876	98.422111	53.745447	34.690415	51.449777	57.899661	34.911538	95.985623	210.155343	63.978396	61.398198	77.017201	64.948383	44.714693	71.520196	48.769047	54.271183	71.996554	38.716577	55.057333	59.388132	81.299358	53.173876	63.090295	72.582871	64.707159	63.596013	68.750541
ENSG00000046647	237	517.000001	254	330	355	358	272.000001	330.999999	320	223	498	361.000001	391.902628	271.999999	361	317.000001	287.000001	366	339.999999	331	193	142	248.999999	259	280.000001	264	258	346.000001	321.000001	279	305.000001	255	288	265	281.850736	379	278	341	216	430	318	234	259	217	243	268	260.892809	225.000001	253.000001
ENSG00000046651	864.750155	1002.842282	506.927164	832	692.939695	745.898883	764.78718	876.443089	628.82274	735.795206	827.638007	987.786996	552.859427	732.297452	570.000001	605.76584	767.689221	561.992922	664.798636	707.9532	1103.429868	840.602462	800.910005	952.502725	587.958244	801.525337	770.895523	862.000001	780.853349	801.659857	698.88721	705.820516	805.607416	940.583505	818.782243	760.537798	768.812666	775.887148	958.580657	796.540925	544	1028.789576	662.897993	794.796378	860.683043	1109.785997	961.833531	1170.521456	1383.817116
ENSG00000046653	29589.78927	65027.73792	43803.36711	33468.15708	33782.16155	44811.57039	28250.85305	32076.48868	46194.49778	24187.47694	38956.25308	33032.54803	45476.51513	28633.11915	43005.68456	39851.86816	34844.48801	43764.52084	30030.50774	49254.13033	26490.14442	18471.66354	11044.20418	27789.1721	21616.84964	28584.67854	25869.80514	38782.93399	26476.11241	28060.05928	24808.22487	23807.47441	21539.12076	23308.99571	33818.20801	30260.25764	33598.90324	42205.26675	32571.65827	49631.38746	29985.22341	26776.05269	30074.55205	25222.78298	31498.30113	16522.91269	20151.84516	25299.01951	27897.25922
ENSG00000046774	0	0	0	0	0	0	0	0	0	0	0	0	0	0	0	0	0	1	0	0	0	0	0	0	0	0	0	0	0	0	0	0	0	0	0	0	0	0	0	0	0	0	0	0	0	0	0	0	0
ENSG00000046889	5279.985932	4360.11159	3520.419443	5223.194757	4708.228875	5806.990711	6127.647322	5316.273135	6167.437498	3382.333936	6113.391064	10150.90762	3586.421011	6362.299791	6412.896239	5785.379725	5830.980846	4388.912805	4809.001098	4273.209418	8945.678626	5062.933996	3279.36319	6670.528683	2840.687485	5535.329749	6290.857905	14353.98638	7081.423519	8857.679629	6155.424002	3507.809308	7914.030181	6055.8932	17987.66385	4034.581992	11729.3258	7787.609829	7242.954326	5285.715113	4702.343381	4654.706284	7549.823055	3964.008369	6353.66588	2374.129073	3561.711007	4314.270876	9266.21195
ENSG00000047056	2382.762009	2939.644283	1841.253303	3833.57495	3277.220919	4019.514713	3857.218098	3151.902436	3904.024135	2634.031451	3492.446804	1476.790948	2727.354861	3689.98842	4117.572717	3825.686289	3903.9475	1919.78119	3837.255272	3820.972867	2243.492142	1463.343884	2045.01118	2474.630301	4413.728385	3211.534723	2157.075198	1727.33142	2694.14092	2859.899663	3172.117932	3786.122906	2097.288428	2221.657207	1473.100278	3909.179091	2278.936309	2423.678778	2487.733619	2583.841465	4763.558294	2604.648384	5172.219526	3533.444531	2100.463177	3015.930149	2854.366595	2409.604961	1952.590008
ENSG00000047188	1948.334816	2395.184492	1821.983541	2633.356763	2463.78953	2400.874183	2292.351513	2359.240468	2730.383663	2087.121238	2455.478541	1283.012543	2704.36466	1961.356286	3095.381723	2606.005137	2658.990775	2727.270341	2627.513579	2879.872182	1615.842799	1409.486427	1663.475741	2161.195395	2962.352958	2092.564447	1641.977497	1457.886098	1991.576604	1760.314817	1978.785623	2294.883359	1455.303052	1458.165104	779.703048	2788.063095	1783.258551	1356.616742	1793.24678	2014.486452	3087.142765	2243.333275	3380.877522	2107.461495	1808.696618	2645.615897	2047.118383	1952.86615	1345.561731
ENSG00000047230	681.45413	838.034164	431.855924	706.152609	630.702873	678.005919	782.144569	741.387989	550.014187	569.222784	739.8483	653.251153	508.833829	642.94301	487.493428	565.417283	670.39496	433.79907	544.805641	632.993777	569.854498	544.828584	559.60435	603.172554	476.856256	556.099768	602.12437	674.318459	585.176495	648.605037	423.35643	548.853482	511.406701	611.446887	579.508563	558.850667	573.617839	594.092154	570.251786	731.331463	482.795143	573.127954	598.95528	592.424351	573.907664	421.447965	577.768571	572.803017	520.748526
ENSG00000047249	3284.465489	5284.220396	9784.041497	5501.911725	6328.06221	7458.661005	7334.812827	4691.717075	8301.790991	4902.342603	5847.972684	1640.443466	12253.8533	5338.654196	9002.690334	7187.402091	5770.530603	11289.04972	6628.272071	9389.289775	1879.497945	1420.12504	1842.113802	3529.300063	8400.252251	4178.773751	2895.29364	1829.870341	4142.038694	2890.368086	4767.387736	6402.312206	2544.379936	1814.209538	1597.211319	5815.409588	2855.263893	2641.442	3693.858569	4457.111705	8330.035507	2772.149857	6521.310718	4859.815496	3071.523327	5091.184571	3713.250871	3046.843478	1448.477039
ENSG00000047315	2837.057986	5015.397605	5105.469791	4134.804846	5168.358904	6520.386906	5130.832624	3415.31197	6184.063849	3621.754695	5678.235556	1566.726534	7028.943241	3614.247552	7194.849693	5701.926433	4012.584561	6937.534704	4261.435514	6933.458377	1480.28192	1687.885654	1464.041303	2358.799124	6158.859099	2842.30859	2006.602062	1609.760621	2327.399294	2213.962038	3200.434886	4871.390465	1556.234076	1805.154425	1497.636787	4486.711142	1703.526192	1971.904816	2331.904878	4382.318768	7078.255565	2080.147286	5176.401533	3439.665596	2139.513109	3321.989719	2439.566829	2204.411042	1163.846871
ENSG00000047346	1083.501048	1612.000002	616.85318	1136.000001	861.999999	1393	857.45516	1079.594538	986.915014	698	1133.869077	1276.793921	851.999999	1153.000001	868.999999	955.784722	1274.854306	841.963455	1144.704312	1129.999999	878	1147	1192.999999	1089	928	1240	856.741543	1514	960.999999	1210.794715	982.999999	1008.737489	1058	1330.593573	962.937111	1052.67277	1345.679527	1034.000001	1028.628612	1132.000001	1005.000001	1086.851418	1233.342956	1198.000001	1022.622637	807.828115	1010.784119	1401	971.362387
ENSG00000047365	7257.159707	11412.04444	5329.053422	8025.418315	6531.432818	7563.010222	6282.319275	7566.56805	7174.003962	5531.642045	8981.024822	7600.403192	5609.007031	6994.926054	7623.00555	7329.999999	7833.871082	5434.013997	7057.999998	7739.013546	5339.604355	5410.520915	5002.408418	7741.648521	5723.01204	6587.496834	6587.613412	8314.064875	6203.077565	6715.785131	5253.645881	6089.978743	5494.332797	8417.867734	7453.063666	7356.039467	5790.834001	8571.068285	6998.719914	9652.519009	7832.370192	6982.064511	7684.019112	7698.095937	6635.312827	4635.842466	5327.042703	7533.530762	5075.023202
ENSG00000047410	4318.138507	6202.909665	2284.431649	5599.937078	4989.7381	6628.153758	5726.947517	4623.086049	5658.330608	3685.23497	5891.728613	5096.565871	3902.304403	4355.213073	6095.512606	5901.605666	5507.627886	3189.158426	5328.280434	5535.577772	3508.159597	3974.924559	4026.008843	4458.975527	5908.68426	4458.40111	4345.960303	6112.590195	4938.708109	5186.4896	4882.472064	5210.378195	5356.921035	4176.921858	5396.181624	5631.008167	5926.915573	4696.45876	4813.439369	5595.084399	6396.858438	4019.572215	6003.152036	4641.766308	4334.489189	4018.624811	4088.759832	4249.53762	3565.461926
ENSG00000047457	1765.288709	2122.609103	1647.210396	1630.625781	2017.125028	1110.657068	5730.427752	1379.611831	336.254974	693.328646	1335.957433	4260.628188	1274.015842	1054.330171	100.415453	805.307767	537.938197	161.573113	817.289354	2812.690126	2115.368114	988.663801	3099.372723	497.761855	1574.354618	470.132627	1364.84198	1517.269657	227.011417	941.940063	663.843934	1330.208302	1947.436275	923.678826	1062.914602	109.913512	1182.017029	442.155994	537.289409	479.909751	68.303831	341.651865	59.534621	277.77924	2642.393815	1022.990124	1037.997731	728.277092	755.026902
ENSG00000047578	929.741398	1080.885388	289.680173	938.974984	720.356426	989.33738	943.07614	1038.126894	849.520826	737.081009	947.315906	1071.573298	575.553115	892.704762	761.961851	862.281201	1128.994213	416.705934	971.89825	709.475414	1012.156461	1076.242589	1123.92444	1244.844126	817.391022	1029.296024	1019.306539	1286.983477	1225.526516	1186.962328	845.647145	982.655802	1204.980093	1330.7703	1219.294363	1069.528667	1176.28383	1109.439431	1029.503899	914.311647	791.142285	1148.632999	1108.182949	1124.385488	1141.046447	1014.635769	1080.645998	1218.23487	1116.717744
ENSG00000047579	378.999999	526.999999	496.999999	665	624	705	754.999999	602.000002	728.999999	511	510.999999	402.000001	798	575	656.999999	597.999999	698.000002	781.999999	487.000002	664.999999	496.000001	378.000001	339	385	758	557	499	506.999999	457.000001	400.999999	715	626	394	464.000001	483	549.999999	540.999999	470.000001	451	557.999999	645.999999	414.999999	793.000001	501	383.999999	518.999999	515	428.000001	386
ENSG00000047597	723	1082	1103	1397	1134	1633	1240	945	1471	1010	1244	125	1961	1000	1746	1439	1477	1281	1300	1779	383	244	218	421	1576	737	494	124	578	382	964	1156	268	330	107	1082	362	389	572	734	1585	479	1417	1044	407	1042	861	427	256
ENSG00000047617	138.000001	66	106	137	104	91.000001	292	140.000001	77	93.999999	121	188	114.999999	100	69	148.999999	88	85	119.999999	127	135	334	133	124.000001	101	72.999999	135.999999	234	70	169.000001	78.999999	164	115	140	241.999999	57	96.999999	79	216.999999	114.999999	81.999999	107.000001	50.000001	135	152	129	160	160	163.000001
ENSG00000047621	1100.303025	1030.176048	1687.997729	1077.796701	1591.622785	1541.389209	1373.35249	1130.091635	1740.17679	1128.631443	1703.968204	530.853275	2233.940052	1188.134415	1955.579306	1444.030915	1364.41094	2895.545657	1225.781159	1818.011659	807.185582	623.710218	697.145295	854.908304	1664.839627	939.262201	889.280117	478.867304	888.857447	762.55894	1178.056565	1281.007561	618.155495	632.883732	579.341972	1303.465935	701.186614	727.259179	998.060181	1125.714	1914.631118	825.262197	1623.166102	1077.341247	800.118289	1205.469441	1066.703948	843.064783	713.470168
ENSG00000047634	178.999999	432	513	435.999999	385	338.000001	496	267	340.789047	202	364	392.999999	413.625925	267.999999	372.000001	295	279.999999	478	358	432.999999	306	243	216	300	294.564484	193.000001	237.763962	436	333	279	367	241	238.000002	203.645044	316	273	347.000001	228.999999	212	286	271	226.486488	420.999999	243	309	318	240	230	229.795983
ENSG00000047644	1203.58581	1436.032107	996.36683	1165.915054	980.128931	974.645242	1136.958815	1198.801844	1067.136906	974.580838	1478.13672	1467.065422	880.620124	986.360308	929.484266	945.513039	1095.008982	1153.707945	1035.164355	1172.294352	1413.473791	1696.149445	1182.969869	1354.37984	941.288932	1262.67605	1334.023914	1913.742761	1290.040359	1541.930189	974.724568	934.085113	1499.580612	1904.784172	2116.418675	1193.091068	1548.21317	1737.021299	1331.815164	1340.788867	935.308725	1410.927436	1035.07028	1295.53765	1477.630989	1132.419481	1144.176364	1638.520181	1545.132115
ENSG00000047648	189.999999	205	128	136.000001	146	199	356	168.999999	224	140	133.000001	140	151.999999	133	126.999999	192	145	106.000001	152	232	141	317.999999	246	166	159.000001	110	211	158	164	141.999999	105.000001	179.999999	197.000001	158	108.999999	162.999998	161	173	170.000001	118.000001	103	125	101	187	214	200	183.000002	193	142
ENSG00000047662	205.86213	219.371476	87.036059	207.645312	157.389287	202.176042	245.971378	263.148304	233.156244	192.425199	206.902144	297.436382	126.138441	207.577636	191.810996	211.002578	213.605748	80.897007	248.013929	179.951261	277.652409	297.29044	348.195876	342.046273	217.687834	235.390891	278.455299	239.364917	389.541228	344.05767	237.859256	211.264596	384.194216	338.510752	241.196461	255.22942	419.486502	272.285817	265.459302	240.0615	206.02195	308.483517	256.705733	241.519628	308.853306	300.990607	267.917404	338.404815	297.602099
ENSG00000047849	12620.46505	22960.32416	14334.56939	16699.50351	16640.02544	20348.31493	17330.20841	14500.96941	19795.43429	12534.4661	20042.43097	18820.02368	18215.9462	13600.86081	20176.81405	17459.38678	18039.81873	17534.17778	14769.27249	19687.43915	12714.96201	12276.8462	11557.30093	12043.51471	22512.84499	13403.52338	18743.54599	23636.95386	14422.73073	18560.89318	16514.95975	18417.58623	17302.01328	13541.1239	29256.30318	19830.14585	16324.73123	20809.47646	13394.3379	19088.29878	20958.93915	13361.2349	17574.94523	16694.25251	12301.63067	13997.62493	12236.81188	14496.89782	13016.14428
ENSG00000047932	2297.158878	3431.000001	3155.021028	3499.351964	3408.027595	4008.073223	4010.928936	2769.259165	3976	2699.329753	3900.966148	1132.51493	4479.880408	2435.410369	4220.018043	3567.968159	3550.235951	3264	3242.76736	4279.054625	1469.378097	1325.065737	1151.794348	1701.270988	3855.972342	2034.916213	1953.264231	1050.999999	1909.065664	1678.886244	2432.152125	3466.973054	1178.455888	1227.394613	976.000001	3232.020427	1202.898287	1622.363378	2124.124922	2894.052703	4780.032532	1937.440667	4293.046713	3131.106203	1659.025501	3027.257482	2338.074036	1786.952206	1164.121151
ENSG00000047936	792.688883	390	738.951276	1012.613026	422.945357	632.849109	669.894245	731.740834	290	828.670247	646	263.339386	792	1382.479755	692.940565	922.954168	1343.729975	131	1049.182747	761.900891	517.621903	669.815708	572.751815	933.729012	966	1386.944407	207.652167	101	706.934335	518.909404	729.797027	901.999999	340.544113	635.302845	177	625.893397	685.999999	259.636622	1727.875077	585.897801	591.967467	563.559333	613.88294	1238.846098	888.869069	541.610202	920.749716	1125.796094	421.878848
ENSG00000048028	1121.548217	626.282303	933.841835	924.952223	772.363842	555.927472	1123.654053	1024.76035	672.246574	1018.101838	1081.130953	611.045607	926.633876	985.655247	653.644762	728.862607	1055.783481	653.949654	1018.244642	791.707071	968.651638	739.148742	920.777935	1136.280273	614.173545	1059.330164	882.991213	519.087343	942.335287	801.380736	709.938785	855.334906	706.419148	839.216807	562.726164	724.858085	735.949263	884.709136	1011.530235	752.53186	677.91198	959.040409	773.556075	1183.899653	984.855433	1067.745091	1123.519538	1083.567965	743.690393
ENSG00000048052	2146.942031	1895.778272	2858.994437	2869.353812	2609.317194	3403.054398	3635.183206	2414.037026	3896.610701	2414.094415	2788.053564	982.254071	4302.469012	2016.505929	4068.095063	3123.749513	3208.147221	4333.522582	2457.887363	2772.525295	1812.555877	1278.813314	1237.27191	1643.576041	3402.520542	1987.284783	1777.170145	684.856688	2314.637394	1747.972583	2650.017997	2658.765662	1733.005099	1299.981932	786.890204	3035.231909	1979.003427	1371.912587	2319.105721	2702.551556	5341.331496	1823.295439	4139.532518	2056.228012	1664.394283	2218.27679	1933.452935	1574.108374	1249.958364
ENSG00000048140	861	526.000002	1027.999999	582	901.000001	879.999999	1043	732.000002	1007	707.999999	811	512.999999	1122	950	1030.999999	860	882	1057.000001	1134.999999	1280.000001	989.999999	920.000001	664	1043	939	910	763	621	706.999998	758.000001	738.999999	645	627.000002	1048	823.000001	1043.000001	609.999999	880.999999	786	585.000001	1182	759	1153.000001	887.999999	841.999999	1225.000001	903.000001	962	887.000001
ENSG00000048162	270.698049	228.734367	312.810332	256.021361	270.290557	290.640842	374.443844	246.136269	307.413803	288.142077	330.018196	156.732681	345.996344	241.06444	296.325456	291.039773	268.087254	335.231447	309.490672	380.16479	194.497164	185.463377	211.98275	258.553774	330.161018	300.361602	235.143945	161.271496	219.774147	213.542954	227.330321	308.763811	186.487344	254.206158	170.060289	296.090226	170.692677	234.570191	227.624991	243.288444	325.299641	262.500878	323.360344	282.289995	259.616349	316.97267	248.619098	285.905224	211.377205
ENSG00000048342	1343.849052	787.653142	424.670778	1185.804637	732.717467	865.623227	1243.423491	1042.071215	850.212115	957.342115	1111.027728	1174.03245	622.512445	1168.170805	781.641925	837.690746	1122.506283	634.135346	1005.663938	716.960848	1774.88132	1250.221397	1102.372568	1223.328201	793.526004	1233.426424	1125.302486	1410.308353	1138.055464	1367.130276	902.456668	801.708131	1110.76204	1172.810041	1536.467288	916.186715	1371.687952	1147.463044	1253.175165	803.007438	702.298705	1339.612579	995.757947	1051.380943	1181.115134	935.420471	1038.253428	1200.047854	1674.471259
ENSG00000048392	1404.055807	2981.039285	3561.001833	2421.062464	2855	3022.057938	3141.057565	1904.183768	3089.220343	1776.210596	3067.009069	1181.157098	4168.042691	1719.15026	3686	2662.009407	2043.079319	4335.000554	2248.047339	3600.002317	925.077623	988.130636	1002.027141	1728	3148.004202	1523.112621	1284.270881	1442.16576	1433.094263	1526.00948	2069.041257	2336	935.041394	919.43492	1207.070039	2324.154953	1107.046206	1202.042773	1318.000001	2609.000001	3725.062197	922.047907	2840.999999	1547.186568	1174.043203	1615.06329	1117.173151	1104.084873	659.071817
ENSG00000048405	1256.999999	1763.999999	1489	1348.999999	1207	1154	1388	1206	1331	1036	1391.999999	917	1843	1241.999999	1336	1446	1334	1797	1118.999999	2075	1107	1304.000001	979	1304	1115	1229.000001	1373	1117	1039	1187	1089	1389	929.999999	1205.999999	1163	1088.000001	979.999999	1247.000001	1263.999999	1184.000001	1815.999999	1302.000001	1271	1174.000001	1213	956	1346	1432	880.999999
ENSG00000048462	20.654888	11.993453	9.331442	6.649021	10.589294	3.248348	12.198873	22.297303	12	2.241782	6.188257	3.976598	9.431657	18.134899	3.003439	5.026437	11.060543	3.048725	17.093658	2.151068	17.735705	7.425358	12.501236	7.541324	7.882325	15.749221	7.648657	7.623519	3.39249	27.248628	7.939898	6.426043	8.811344	18.10706	8.305647	0	12.409345	13.640043	18.900044	17.690094	2.049423	39.305696	11.676934	6.169056	8.551336	14.022485	23.125729	17.722001	18.399145
ENSG00000048471	1419.19835	2260.109758	700.410617	1623.561977	1398.535968	1901.735016	1296.39349	1709.043461	1495.544398	1137.604856	1724.374824	1572.907204	846.907614	1288.019105	1493.307468	1420.103877	1496.098418	710.668057	1623.663921	1389.266407	1176.991212	1228.263179	1865.413042	1492.934574	1358.687833	1508.569059	1647.476841	2034.377614	1503.546746	2142.004295	1397.809777	1639.383184	1665.255732	1826.581391	1940.56752	1868.535761	1781.329303	1643.46395	1388.221471	2058.726367	1547.204781	1466.373627	1745.101489	1341.168275	1395.487555	1106.941044	1310.223983	1457.583545	1248.996496
ENSG00000048540	9281.582444	12368.7126	10522.20547	11351.0709	13310.45131	16928.58555	12394.61682	10385.67066	17473.86482	10644.73711	12202.84532	4826.559129	22708.41378	11720.25127	17350.98442	14651.10405	13307.39976	21811.94158	9766.793439	18126.83126	5769.97989	3586.964112	2917.85365	7806.997858	12375.39636	10381.2117	7283.948969	5489.472521	7229.467962	5630.932115	9195.149582	10832.78317	4755.790843	5305.192101	5493.444915	11086.63131	6719.991502	7404.207104	9086.986248	7377.886507	15516.19985	7319.943533	16287.13683	13319.90669	7211.866781	9129.247381	8309.323412	6738.598165	4931.812388
ENSG00000048544	746.494226	1225.060345	1591.939989	1279.491807	1366.773989	1449.721478	1262.735183	992.695556	1506.167377	876.746178	1401.473702	557.553914	2136.022813	885.57079	1743.822568	1229.110524	1089.620762	2684.087607	1201.118344	1811.76807	748.970397	571.340172	538.627843	689.444887	1417.531386	927.127524	718.775743	606.794234	705.960669	586.326101	967.523831	1155.28119	516.609618	589.812107	583.420661	1145.627192	553.265034	694.529383	785.895696	1178.236638	1536.189402	729.144873	1252.38504	882.589847	638.209431	1124.621557	706.980925	681.644703	562.060892
ENSG00000048545	10	31	31	28	10	35	15	17	32	16	21	5	43	11	63	21	18	34	24	19	14	9	9	16	28	9	14	0	16	8	23	23	12	7	4	21	14	15	19	17	42	17	34.000001	18	17	16	15	5	4
ENSG00000048649	4639.214434	6063.070928	4341.526619	6221.703544	5936.341534	6906.364891	6378.238146	5321.798762	6620.396918	4900.943639	6080.340277	3837.13397	6138.346814	5568.652036	6710.811751	6201.793304	6371.91673	4497.484931	5330.84995	6794.539408	3799.10606	4354.077428	3154.861327	5396.412249	6689.663758	5545.497283	4946.271147	4774.112079	4758.491095	4620.574277	4906.085547	5575.193138	4250.563745	4420.796876	4713.862148	5802.388366	5055.317818	4934.21549	4853.424291	5085.766394	6493.651244	4620.753006	7585.887525	5944.710347	4708.430535	4328.691938	4713.305172	4875.338986	3362.086526
ENSG00000048707	9590.373387	11472.22424	8317.947838	12474.05957	10713.38291	14709.20031	13145.00461	11332.62029	12775.81781	10250.30991	13654.01061	7913.669401	10376.97516	12087.8899	13156.57804	13958.95071	14375.07728	6180.711842	13765.5486	12073.43725	7913.635675	8032.761451	8873.06811	11667.81606	17904.41289	12324.67866	9720.750171	9599.183752	10685.28022	11184.91608	11065.21153	16207.85416	9018.480834	10005.63475	8468.418524	14678.54772	10091.02854	9638.259776	8912.045921	10587.26893	15205.52153	10082.74005	17174.98449	13238.70092	10951.82988	10175.16124	10988.90508	10583.73569	7374.769355
ENSG00000048740	11242	11477	6056.999999	13549	12709	14663	10326	12384	15447	10261	10638	5921.000001	9639	13285	14518	13937	16267	6253.999999	14311	13702	9319	6576.999999	7394	11522	14357	12246	12327	6678	11453	9287.999998	11459	12145	9775.000001	8906.000002	6497	13524	9141.999999	11777	11526	8540	15450.86064	10660	20111	13494	11122	11540	13554	10775	8185.841823
ENSG00000048828	2965.223507	3377.980357	2606.019333	3058.513822	3297.856414	3582.692243	3711.025525	3038.978706	3914.383551	2455.932207	3448.437268	2860.095741	3212.824184	3091.055475	3701.756436	3268.306319	3520.605577	3097.929931	3116.733403	3322.48136	3096.507926	3199.274223	2600.961872	3048.671158	3569.607271	2738.323134	3056.949604	3074.147421	2901.188291	3308.564015	2976.813713	2878.950582	3002.297163	2918.948418	4141.943128	3340.292827	3292.289889	3187.965132	2849.061246	3123.196083	3303.335117	2891.518571	4071.840378	2996.629433	3092.856826	2863.067208	3157.333687	3321.388187	3035.031634
ENSG00000048991	6714.210538	4563.607214	3695.544585	6059.82961	5578.546639	6321.781588	7717.583305	6868.720247	6386.736843	5764.387551	5399.871118	3225.233196	5620.026363	7246.486823	6419.953191	6265.378979	7650.29621	4760.426935	8607.649192	6327.199023	6035.187127	5125.33472	5447.673107	8178.837865	7176.08251	7832.926646	6126.583634	3041.413847	7082.147769	5055.29622	6120.191211	4884.356204	6856.357664	5816.118747	2589.241749	5777.272014	7714.327217	4778.09278	8885.9643	4831.744773	6704.545579	6094.593912	9696.654131	7022.642712	7075.146833	9575.331853	8053.617934	7567.749414	5804.037644
ENSG00000049089	441	1815	123	656.000002	536.999999	1062	266.000001	707	829	372.999999	1375	784	196	310.999998	773.000001	609	667.999999	176.000001	520	571	363	547	547	462	294.999999	380	673.999999	1198.999999	627	1520.000001	595	905	617.000001	667.999999	794.000001	1854	837	954	542.000001	1769	709	710	580.999998	640.000001	445	526	440	679	400
ENSG00000049130	1525	1618	3609	2165.999999	2360	3130.000001	3993	1584	3343	2385.999999	2379	570.000001	5000	1973	3955	2817	2579	4722	2002.000001	3287	1382	900	714	1375.999999	3710	1885.000001	1110	1001	1580	1623	2334.999999	2366	1170	863.000001	506.999999	2374.999999	1231	1355.000001	1698.000001	1805	3997.999999	947.000001	3356	1682.999999	1412	2003	1279	1272.999999	1208
ENSG00000049167	367.456503	503.793436	346.923033	473.51938	437.198347	466.457319	429.834921	403.661505	464.163327	323.960583	453.753344	313.339523	476.634763	405.667718	417.674433	416.495245	429.888056	449.585778	401.417054	498.710663	350.959141	293.814786	302.181754	405.894946	444.543336	390.835795	331.711917	326.868889	354.565785	378.905124	331.111902	403.352105	339.155646	390.629036	320.196934	376.766465	354.836583	308.843383	350.973967	444.150018	433.531238	377.008059	496.145209	360.886337	350.159276	334.986367	364.94092	352.764756	295.998559
ENSG00000049192	90	59	172	110.999999	104	122	223.999999	111.999998	123	60.000001	140	83.999999	167.000001	97.000001	99.999999	116	96.000001	291	111	142.000001	104	117.999999	113	90	177.999999	117	107.000001	149.000001	122.000001	93.999998	120.999999	104	150.999999	98.999999	127	96.000002	157	92.999999	115.000001	92	144.000001	77.999999	142.999999	84	93	109.000001	75	95.000001	63.999999
ENSG00000049239	1015.810814	1487.421259	271.034442	1019.457637	953.513239	1238.600838	983.084654	1142.973961	802.492403	567.627555	1067.892264	1716.643357	385.377527	1102.124642	835.243575	874.439032	940.707621	270.559373	1061.080762	677.917837	1030.227243	827.536402	1418.354044	1186.185351	743.907329	962.789009	1048.233361	1780.139918	1251.878823	1646.349748	956.902541	1025.512223	1547.485263	1560.159103	1405.199709	1234.035202	1553.131671	1162.696229	1024.370152	1120.511366	707.40726	1066.718668	1044.918986	980.107266	1133.478666	769.866096	884.105155	1392.459862	917.995879
ENSG00000049245	1437.992873	3410.949799	1403.959894	1580.936428	1830.997198	1754.603131	1693.482109	1628.065191	1816.670645	1188.11672	2048.21512	1984.409151	1490.097047	1341.536174	1713.636217	1469.746989	1284.979609	1274.650793	1424.839471	2188.905766	1214.359629	1602.908146	1259.499772	1507.692182	1039.240113	1192.254374	1446.78867	2116.839567	1130.777295	1643.538958	992.163931	1323.172192	1210.486789	1532.123526	1914.961879	1585.06328	1337.000002	1939.622079	1325.018829	3063.794444	1073.416526	1336.598542	1095.424871	1113.142953	1595.073192	734.117624	966.967389	1453.847175	1087.737894
ENSG00000049246	1426.251679	2051.716649	576.966298	2071.061108	1540.313879	1527.235701	1609.461633	1933.451942	1842.762374	1500.419263	1819.473243	2002.118879	1297.90392	1692.832787	2088.547533	1721.982703	2271.849455	1051.538714	2286.081704	1693.780772	2004.105265	1529.19463	1549.373909	1719.877182	1389.301892	1945.021548	1755.815577	2216.132363	1937.800474	2038.575709	1575.45531	1406.601465	1978.832665	1759.97652	2125.628681	2002.549932	2203.353689	1976.590808	2168.508809	1900.707858	1397.306052	1930.130354	2195.396689	1981.518768	1886.449685	1456.835917	1773.610299	1744.193088	1861.512531
ENSG00000049247	8.068245	0	4.033702	1	2.012607	5.044508	3.026125	7.051369	1	8.053048	3	5.013589	1	4.019182	1	1	5.023265	1	7.060846	0	13.078173	9.067347	2	4.006421	3.038546	7.118392	2	3.021958	5.025514	7.048213	3.028734	1	3.011754	4.02348	7.038835	2.025767	9.075071	3.010294	9.04838	1	1	5.061966	3.021429	8.112216	1	3	7.018852	8.05766	4.017241
ENSG00000049249	79.375111	43.480196	4.230515	36.570114	22.142295	30.576209	37.467041	43.607177	19.9736	36.369264	28.844272	54.054913	18.116081	40.728381	13.43115	19.19973	38.363078	8.386036	51.511679	23.304543	61.994992	46.412455	52.645051	52.776587	37.751054	49.296973	55.82807	54.707899	55.671341	67.382647	43.294229	31.411146	66.488813	60.34373	46.422929	41.272776	58.40146	51.213449	43.10802	30.874994	11.474663	65.665525	45.309966	55.293157	55.850409	59.075252	61.142575	79.857096	74.083444
ENSG00000049283	118.999999	51.628428	112.999999	151.000001	156	117	263.999999	195.999999	123	145	201.000001	95.999998	118.0665	215	131.906297	169.999999	167	51	246.638019	198.999999	162.999999	186.423116	367.361524	200.999999	273.942509	354.999998	131.999999	100.824322	178	464.85228	229	290	186.999999	161	166.210181	161.999999	196	114.999999	341	179.000002	186.480886	165.999999	204.373024	205	268.999999	180.883863	205.799352	184.473846	133
ENSG00000049319	0	0	0	0	3	0	1	2	1	1	1	2	0	1	1	0	2	0	0	0	0	0	1	2	2	0	0	1	0	3	0	0	0	0	2	3	0	1	0	2	0	0	2	0	1	0	0	0	0
ENSG00000049323	672	1182	590.000001	599.999999	971.000001	609.999999	2028.999999	699.999999	670	478	1020.999999	710	582.999999	1122	689.999999	970	881	467.999999	570	1506	669	3776.000001	754	738.000001	444	596.999999	586.999998	1122	605	957	542	621.000001	769	772.999999	634.999999	496	844.000001	886	495	960.999999	491.999999	400.999999	582.999998	497.000001	965.000001	554.000001	478.000002	522	434.000001
ENSG00000049449	1028.486453	864.541495	1731.032311	981.563133	1360.803261	1704.037623	3469.851227	1105.484784	1489.373853	1216.301917	1196.349531	889.481142	1850.429277	1210.654194	1448.500523	1261.073973	1496.776281	1250.407551	1123.266801	1797.32975	1350.586695	968.706077	619.473075	997.410992	1970.627181	1590.720528	867.352029	1233.138048	1043.567539	1098.979804	1032.170241	886.831018	888.125201	757.150609	1035.423567	772.863177	957.5222	1104.622593	1280.983994	994.222451	1749.0027	743.245874	1588.612609	951.045061	1162.989392	1171.990362	782.316689	795.645795	1169.061574
ENSG00000049540	454.918198	595.735784	115.967396	321.996642	288.218262	277.149662	603.776202	454.971309	341.402721	305.328636	524.043944	539.614126	164.567491	311.144409	237.119926	416.905603	575.227541	117.094165	294.884865	455.342868	511.99934	1044.769588	491.072664	409.862572	268.487573	418.526609	460.183995	534.717874	434.861273	760.648193	264.682214	355.828389	444.287989	622.187198	426.28882	499.797844	354.61807	525.973054	337.409614	623.051817	230.070259	603.371797	364.40181	476.132713	587.168031	353.654564	413.418318	537.627229	414.97546
ENSG00000049541	285.592013	404.770778	515.307998	396.548603	572.970933	565.462224	483.736128	341.142683	490.096299	283.841606	531.856267	226.531544	545.878188	314.989057	499.455758	470.277942	394.722283	601.114469	367.576123	715.557628	252.63104	212.959875	217.284365	224.43834	570.480133	289.211751	265.94183	226.232709	228.308077	255.052005	298.91608	359.129794	240.762975	246.402461	247.56583	375.406584	264.961767	248.695725	272.075576	370.263199	558.25433	241.377539	424.882882	278.158487	237.166631	305.349115	262.651336	253.624263	227.209315
ENSG00000049618	3660.882348	3713.264145	2205.618493	3885.001609	3295.784037	3838.569603	4008.232699	3795.71001	3603.668171	3468.061747	3661.998461	2726.303831	3058.88546	3577.03744	3509.721521	3750.519809	4152.753249	2158.577827	3657.763025	3487.947386	3041.632318	3235.08562	2840.067092	3698.547528	4169.518051	4049.552705	3156.070275	2551.394094	3378.208974	3118.929569	2980.341539	3588.474496	3001.860068	3460.734327	2995.13487	3721.246278	3251.381988	3458.94724	3519.802035	3115.946373	3917.124223	3671.285306	4465.812104	4005.38146	3408.089507	3542.073029	3603.3106	3733.777548	3222.644669
ENSG00000049656	1063.999999	1217.999999	1089.999999	1238	1448.999998	1551.000001	1666.999999	1187.322352	1677	1171.000002	1495	770.999999	1487.000001	1305.999999	1807	1539	1425.000001	1192	1282	1697.000002	1118	1048.999999	802	1011.999999	1698.000002	1162.000002	1022.000002	784	951	1191	1190.000001	1309	843.999998	985	1025.999999	1549.999999	767.000001	1053	1029.999999	1252	1818.999999	1011.000002	1826.999998	1226	1105.000001	1264	1041	957	817
ENSG00000049759	5806.236608	5627.155534	5051.159116	7685.738086	6803.847519	8303.232743	8159.485471	6693.162338	8368.72158	6786.40863	6137.162155	2232.152635	7740.81365	7126.269506	7854.022545	8184.363116	8891.755998	5090.366983	8361.370963	9058.144885	5193.734669	3436.14862	3318.475183	5524.692771	9308.821311	6888.294117	5426.385674	2289.136263	5214.201669	4421.197772	5636.18019	7135.395322	4239.796112	3909.439497	2595.575359	6648.275617	4230.149221	4856.833255	5983.863715	4196.789321	8589.053758	5414.790779	9706.192095	7557.405528	5029.132335	7731.079103	6898.284208	5270.373086	4349.238413
ENSG00000049768	16	19	3	12	11.000001	12	9.999999	21	11	11	11	28	11	7	11	9.999999	21.071607	3	17	3	29	39	17	21.000001	9	17.999999	16	21	20	22	13	9	34	24.046857	23.999999	17	16.000001	10.999999	16	14.00998	7.022018	29	7	13	18	25	20	22.999999	26
ENSG00000049769	1410.665555	1625.817772	1021.017872	1990.71561	1494.207677	2080.955108	1979.282913	1618.492454	1908.474259	1538.123363	1836.691852	793.373873	1461.150952	1563.602473	2325.016238	2027.44371	1840.631987	1095.324291	1655.195995	2029.547878	1395.043098	1233.202576	999.788655	1475.791321	2310.305695	1773.644307	1422.449376	1168.566492	1591.702475	1638.594031	1706.779691	2106.847018	1316.745699	1497.274156	1227.331221	2261.974145	1707.152379	1469.672987	1614.750735	1643.97128	2472.105037	1482.454771	2496.001052	2012.17231	1349.877761	1696.084305	1414.544982	1478.154027	1264.104222
ENSG00000049860	860.335237	831.192374	1257.474985	1000.852524	1267.0713	1178.662376	1408.95077	894.68572	1275.96588	892.962634	1075.04369	524.760243	1885.189718	932.750558	1556.344046	1168.035604	988.784169	1509.329233	1236.854363	1368.793164	514.533869	604.049289	690.622361	723.161002	1308.72623	820.501623	706.793923	521.736056	749.277562	765.244671	839.078476	1007.426117	646.506232	476.71326	408.367571	887.289324	551.39153	623.030417	687.907631	995.457711	1402.402589	563.383157	1118.55887	811.676979	627.259828	975.551837	771.50523	703.138159	435.603735
ENSG00000049883	334.008788	351.726963	379.13904	440.006392	481.561734	575.980703	543.343216	465.660337	597.593187	398.646886	557.401056	332.914314	508.088459	344.080408	622.66513	522.469492	528.451581	524.463948	546.255767	588.647022	340.079287	238.015257	242.869417	322.475494	606.130561	387.654048	306.208533	263.400924	315.037129	355.963155	447.640509	502.795822	277.813083	292.500203	209.826108	559.217904	265.91021	313.517995	384.074079	481.886946	608.933603	323.542332	558.418419	392.984692	289.948604	485.154782	351.518388	300.301214	295.717554
ENSG00000050030	1803.291278	2640.732305	1963.610118	3144.381165	2859.991639	3932.006121	2892.493323	2403.383778	3677.884549	2483.09533	2718.215103	551.368454	3159.303525	2463.684641	3639.048326	3368.542859	3465.907731	2264.415424	2668.422476	3430.686678	1318.605094	921.113986	853.768107	1680.589256	3666.570091	2040.304407	1510.183132	588.408525	1732.01958	1374.120581	2146.574356	2945.148152	1215.048419	1081.166905	626.591528	2736.488644	1452.073487	1450.570829	1712.941629	1645.193757	3878.433169	1621.343952	4033.932455	2801.489149	1610.125863	2042.789237	2247.884239	1625.891214	808.24846
ENSG00000050130	1054.79127	1550.031251	1641.554558	1158.094052	1542.300754	1631.826346	1358.217296	1107.397278	1597.031817	1015.793458	1692.172573	751.678279	2101.906947	1046.555277	1909.757084	1404.516135	1169.480319	2164.984383	1252.928804	1820.436906	828.027479	723.615855	641.175223	907.635216	1283.648493	944.323926	857.630285	724.172522	759.611164	893.573397	964.136579	1173.878607	576.71733	681.196316	588.706722	1294.631311	547.157859	892.996259	822.99556	1485.414082	1627.643252	839.71368	1368.745567	950.434869	774.311311	960.269168	967.373731	789.751345	770.676755
ENSG00000050165	11805	18672	17465	21003	19438	25738	22769	18178	25017	16892	18444	9902.999999	26867	17853	25640	24434	20675	17141	17087	29441	10122	6278	4985.999999	13895	25648	15178	11251	12536	12932	10753	17110	22104	8782.999998	8221.999999	12087	20439	11412	14546	12616	14246	22455	10832	21571	20924	12240	16173	13118	10517	8966.000003
ENSG00000050327	35.92563	36.358261	5.985106	31.336725	20.332809	39.888923	107.448398	28.123961	22.444755	5.457444	27.034829	56.018396	8.767656	33.888237	4.801014	2.526849	49.38693	6.83869	8.678358	23.004301	34.586878	78.85072	49.693777	22.189151	23.842024	10.902856	33.387854	79.419365	40.029586	69.853494	21.424922	11.345387	68.841977	36.068908	30.140512	10.970695	21.986785	37.308813	18.181209	25.235099	12.418933	16.047582	19.205622	8.594184	51.322501	24.263081	15.515479	23.983899	73.58191
ENSG00000050344	881.6607	693.925012	155.990134	525.962963	240	329	347.706435	486.999999	231.999999	454	347.818464	678.192607	126.000001	449.960083	175.974608	248.945012	487.828078	76	415	212	740.409294	743.575979	602.761512	670.836289	179.678523	553.762122	623.637919	515.591883	400.92949	500.955759	344.934231	320.776397	422.749421	869.476235	420.221495	378.727031	406.000001	399.87985	409.773409	398.000001	163.999999	787.379632	376.925633	601.91597	502.931533	495.7436	546.805986	684.288516	634.756077
ENSG00000050393	1448.212872	1871.340728	1627.947861	2325.046582	2184.6887	1884.036766	2323.475143	1788.003724	2432.40113	1756.871412	2154.677594	1203.848678	2141.49817	1856.484506	2586.573541	1915.347127	1962.251254	1959.986388	2116.665756	2359.822946	1738.178072	1215.823042	824.958701	1624.194023	1845.63914	1839.52473	1622.657259	1555.459227	1548.724052	1336.416247	1648.06489	1928.456041	1245.764314	1481.126632	1958.249945	1907.972142	1286.280541	1833.09096	1479.777222	1474.222155	1971.622942	1502.559083	2383.752752	1873.065128	1509.374541	1797.025932	1663.496486	1607.676183	1419.974568
ENSG00000050405	485.671354	647.320837	345.377891	440.246618	544.852116	447.140295	641.737185	492.289878	482.28133	327.277079	639.057941	723.206944	422.672827	496.414623	506.654364	502.691599	433.301848	418.403624	488.909168	616.388635	433.2675	668.01404	571.574967	595.061297	417.233808	446.342535	561.482101	735.961409	464.927498	679.813088	397.502772	407.53032	579.768802	697.013341	698.253198	493.554359	679.407414	602.151908	532.383308	630.807866	399.983333	486.932421	371.248049	400.085517	556.682248	344.654306	439.68654	529.901466	432.830127
ENSG00000050426	958.606177	1404.171083	972.07616	1433.167508	1485.369862	1621.618129	1531.224763	1245.25364	1709.598937	1005.624994	1547.512004	796.683908	1859.984068	1049.190996	1570.744774	1510.19863	1511.979892	1310.201324	1343.798414	1742.000081	750.599329	558.55003	751.182646	867.05753	1690.196633	973.97538	767.351841	722.623443	1037.063856	941.768906	1262.487628	1586.975622	720.956218	764.040317	736.916935	1461.850974	845.627345	735.14228	777.376333	1197.473843	1638.347688	763.411995	1653.78749	999.006308	824.536825	1166.981983	995.3124	771.020519	521.473359
ENSG00000050438	3285.245145	4147.829069	1988.721469	5195.1612	3760.795479	4903.701972	4154.627769	4080.378168	4146.668114	3545.516349	5231.663144	1416.397876	3325.416265	4202.365929	4378.888252	4691.428144	5363.304082	1856.464477	4830.702975	4632.100107	1753.361606	1481.696225	3005.668526	3318.624639	8028.504136	4741.093701	2634.396558	1194.333341	3644.939429	3915.441113	4913.075704	6446.421752	2134.165056	2326.959696	1038.552104	5390.834089	2274.909575	2437.441189	2916.981169	3803.60943	6267.289678	2827.500419	6766.200436	5220.521828	2467.276429	3915.467155	3465.303422	3164.275486	1465.111148
ENSG00000050555	152.091257	129.867875	59.0376	116.763076	95.417899	132.083985	258.398612	172.577867	161.833948	83.472128	111.412862	366.096301	106.600265	102.469524	191.287702	194.326383	168.522084	73	195.391278	197.225279	148.805578	306.633436	244.234341	140.67264	162.329089	93.993272	163.963038	164.003252	223.835961	279.732277	91.68773	105.317735	251.394853	188.364479	186.705442	228.916153	168.337751	232.205927	123.427034	171.67089	100.015575	97.466259	158.771609	98.209517	185.915531	99.601132	148.841009	123.858742	94.958207
ENSG00000050628	316.676923	356.912639	263.714934	196.18367	82.224497	226.661862	732.664028	173.265126	700.983784	686.195586	237.776654	43.993424	759.83727	144.2437	322.762079	211.483138	160.843823	589.287619	123.599874	694.718989	100.845233	213.147343	88.658147	115.527315	122.830572	305.657704	150.194979	36.555532	359.494593	65.022448	259.627058	84.692394	73.32096	127.201334	40.190067	301.77072	99.945757	84.40572	202.296917	113.53551	323.322924	129.449096	649.37016	302.852079	256.256975	672.520835	136.247556	185.511885	85.816668
ENSG00000050730	84.790573	75.088865	17.636713	54.746874	60.785773	68.35325	39.564286	74.503322	65.422058	68.176362	50.612554	38.047978	34.398307	58.437325	58.86793	66.417067	72.194698	42.656653	56.457669	48.588263	60.471145	33.414145	63.265235	72.757652	78.988111	49.469721	75.406363	25.615367	57.230799	60.625259	46.830843	76.025357	29.049168	45.346985	34.323408	82.708603	34.600416	55.529466	51.232761	55.895472	54.373244	67.153902	73.658944	78.157518	55.256172	86.91278	97.490789	74.088624	39.139863
ENSG00000050748	3891.455811	5832.025352	4236.453318	7088.237499	6641.107036	8070.642406	6422.603275	5482.305541	8047.217192	5100.131114	6734.478533	1474.330314	7267.996393	4875.609517	8808.852055	7503.661995	7468.744411	6006.163238	6383.45217	7764.532082	2508.760129	2116.175249	2541.306374	3949.711525	9023.325128	4766.963609	3972.060272	1614.164087	4408.670718	4026.440006	6377.347813	8037.483363	2542.124239	2708.525991	1430.869233	7838.929562	2902.038009	3161.053775	3709.314231	5255.779438	9885.727881	3691.774759	10449.88615	6014.757907	3605.221704	5797.268567	4757.994367	3256.285478	1691.358154
ENSG00000050767	124	146	62	148.003248	145.432421	190.132847	305.926845	149	165	136.000001	108.673281	219.999999	142.003994	138	169	167.084314	144.71283	149.966584	203.418021	164.926778	171.950697	182.910802	160.718732	242.006691	220.935654	194.412689	155.119005	181.292003	253.272056	162	170.960951	127.95738	202	186.986656	257	240.241803	313.974288	157.242114	177.004968	103	231	520	286.943913	192.139623	174.667806	222.486029	187.949215	314.990224	215.980527
ENSG00000050820	1870.000001	1915.999997	632.000001	1399	1193.000001	1154.000001	1182.999999	1465.000001	1278.000002	1283.999999	1734.999999	1403.000001	851.000002	1394.000001	1140	1178.000001	1311.000001	519.000002	1250	1353.000001	2219.000001	2349	1752.000002	1675.999999	1104	1570.999997	1577.000001	1233.987613	1164.000002	1439.972631	1099.999999	1255	1379.000002	2034.984291	1909.000001	1664.000001	1229.992075	1682.000001	1652	1617.991815	1084	2039.000001	1428.999999	1747.999997	1605.994076	2467	1841	2099.000001	2738.999999
ENSG00000051009	638	660.999999	331.000001	824	746	831	855.000001	778.000001	854	607.999999	740.999999	578	592	692	841.000001	764	900.000001	453.000001	913	789.999999	646.000001	440	625	565	927	698	646	472	740.000001	682.000001	736.999999	754	670	627.000001	506	903.999999	607	692	678.000001	652	866	597.999999	1041	701.999999	556.999999	837	722.000001	637	622
ENSG00000051108	1498.034139	1615.758872	2431.077072	1475.746315	1706.856226	1579.725779	3281.850252	1429.800557	1823.843563	1563.799415	2067.517887	1119.447585	2728.069881	1534.351359	1840.134906	1766.422312	1834.478301	2066.038041	1549.804633	2464.765034	1754.651109	2201.086991	2040.749647	1321.178585	1825.292654	1373.648565	1230.750659	1357.569847	1050.048991	1658.522004	1261.525361	1417.340767	912.367537	1114.403321	1637.188266	1389.986393	723.304131	1236.437379	1277.570242	1413.010247	1912.070372	1299.111412	1487.559612	1434.708966	1823.213275	1616.577113	1593.264944	1647.330787	1776.957655
ENSG00000051128	294.741317	494.221507	238.033302	260.566772	312.941434	272.348629	330.014479	305.552199	314.833577	226.34479	491.580706	370.329802	248.062261	234.339963	302.632857	280.427966	271.497038	230.632802	246.083718	325.163607	294.202834	410.252065	402.774875	371.867583	287.934298	419.69124	394.945088	622.390908	419.376841	454.787512	251.467498	344.806231	339.975093	440.438983	568.262926	489.171552	367.211014	449.461929	311.401583	608.623128	355.843026	420.368252	310.095319	271.287059	405.199009	262.912498	282.414421	517.555858	326.516522
ENSG00000051180	59.143177	33.860422	30.140725	37.321804	45.154664	14.24361	37.855854	36.775099	27.225594	22.503247	43.000546	44.970512	29.189718	29.75399	39.197541	15.733089	28.357515	24.417341	35.793236	23.274475	65.44984	62.557067	38.769283	50.309678	31.626221	48.394867	38.792279	43.752127	37.682077	36.814249	29.343006	32.659374	40.338433	48.460862	38.575767	23.453373	31.767099	33.439268	29.491286	21.329532	21.664344	66.276468	34.700547	29.779138	39.373936	39.138388	53.286006	54.182952	64.878539
ENSG00000051341	387.374194	126.071856	136.063838	275.533825	157.263916	173.776304	212.053594	250.434238	138.548146	218.507294	167.261442	76.455557	133.127818	257.308988	114.301083	125.3777	193.613841	92.555364	257.789692	163.785592	245.527759	244.007299	238.900505	323.594226	204.918652	273.209715	164.211211	150.859625	220.76867	198.523263	194.347088	170.143539	179.974475	238.582609	93.095791	170.474467	247.664691	160.542935	293.101984	137.671271	115.501803	245.87009	124.590177	297.116827	210.638363	251.208114	302.292927	343.014735	276.960519
ENSG00000051382	2566.579422	3158.719719	2606.132191	3831.466368	3565.351097	4209.976602	3932.854625	3379.84999	4188.020374	3360.316484	4356.062217	1076.879021	3956.199841	3193.65178	4511.243979	3894.494951	4398.761888	2814.083391	3335.668042	4220.595848	1682.818147	1491.769776	1574.038028	2247.320099	4875.711166	3311.600325	2226.353251	1147.231144	2240.196842	2432.770607	3358.517685	4330.360268	1514.809081	1688.588255	1063.314865	4080.428592	1524.75387	1978.302163	2162.983965	2722.528296	5018.76626	2397.195335	5299.608643	3773.433209	2076.670599	2875.771208	2497.415097	2123.299557	1175.640832
ENSG00000051523	409.24515	242.376119	541.020893	183.331845	542.036282	334.015814	641.004113	246.020357	262.064011	149.216932	258.847603	318.852854	530.158997	206.139847	223.001754	165.011085	156.110795	203.014586	196.158566	560.484105	135.52743	221.408179	521.872725	235.228213	553.728187	145.172566	305.107606	138.858981	195.018262	177.25787	176.181267	245.035443	200.148553	95.934132	128.22122	202.987301	205.513615	118.223517	132.137251	175.013992	146.00118	154.449304	100.179877	71.045054	335.11497	168.640762	285.059721	334.959154	83.908311
ENSG00000051596	587.398652	888.340192	972.600497	1012.831754	1505.050218	1252.499121	1475.578361	503.628812	1375.983376	730.523441	1271.415313	162.541738	2146.765104	675.300363	1170.454533	810.183819	884.84688	1111.654397	1005.601681	1191.626178	263.734377	255.489112	279.54798	395.9871	899.352192	637.697019	344.860655	180.079772	369.054432	359.677916	440.226146	1143.517156	340.834011	292.32029	178.380019	669.329834	367.512743	344.717263	585.928034	1054.434992	1884.000767	439.66983	1074.932027	737.437801	438.997321	522.815024	523.274996	378.214656	257.150168
ENSG00000051620	699.147441	577.212405	780.851528	532.810325	449.94565	439.730818	848.030231	511.07502	392.774652	507.829173	531.873955	666.011198	537.877469	621.044472	366.806025	458.001629	574.732508	500.656581	525.980692	627.856814	845.600492	976.522578	568.378102	802.4114	412.315247	646.794641	582.598037	804.116393	483.036337	447.98654	417.109508	482.343979	476.978226	770.254549	1026.744116	384.518707	517.497837	623.263699	653.414863	388.627353	319.583084	730.471222	438.494737	670.868173	673.196315	441.798529	721.297011	832.420376	958.591842
ENSG00000051825	1940.044187	1637.867313	1310.657951	1726.534178	1482.170756	1447.833918	1951.28282	1912.962098	1535.178626	1523.443949	1651.404016	1731.493658	1436.969188	1759.003091	1559.582602	1392.417706	1800.773644	1583.05211	1969.780946	1747.931515	2073.907159	1930.818024	1845.489776	2092.133588	1398.610109	1976.837735	1847.512227	1631.670043	2055.100786	1797.069835	1521.386033	1482.371039	1873.207996	1760.045968	1311.685178	1574.003266	1922.255458	1773.509053	2133.278755	1601.509272	1502.784284	2013.00085	1870.487865	1988.572262	2032.301434	1794.895253	2142.275258	2249.179708	1840.132824
ENSG00000052126	5157.973925	4232.187672	2931.755656	5054.645589	3600.883807	4121.006893	5293.50677	4973.217929	3947.06205	4190.730488	3983.114846	3281.277739	3321.370224	5136.78895	3795.283368	4049.329334	5268.933925	2798.635389	5142.666975	4085.49082	4643.862136	4953.174472	4629.334664	6009.771663	3950.642909	5606.180598	4871.258011	3101.991199	5116.04907	4189.967231	4085.032068	3791.797205	4591.786886	4745.353281	2372.97232	3971.884857	5145.998196	4023.984775	5877.777167	3653.705991	3684.10829	5359.791494	5171.922771	5329.92501	5421.660673	5684.333226	5477.490137	6040.679528	4413.142196
ENSG00000052344	109.660933	56.200169	28.260531	45.634737	48.932961	42.131822	42.239507	60.17457	46.461565	98.423224	47.417682	123.249152	24.340092	69.776464	29.968394	45.189601	70.051153	6.167432	60.857855	31.055449	135.517065	109.871797	109.423902	129.665357	37.644027	98.163942	93.248856	85.338266	98.876958	83.008177	47.258919	49.370209	98.49173	137.16151	110.207314	75.092653	93.801736	78.404273	77.631872	49.097267	24.045972	134.162853	56.339268	80.805458	107.636614	82.951302	131.092655	113.319845	122.543456
ENSG00000052723	1039.116773	1674.67874	1600.497451	1483.594037	1546.447145	1646.388482	1639.259833	1197.438456	1648.58562	1104.324548	1763.120062	1028.158645	1887.467378	1123.493709	1979.085564	1514.132723	1480.607659	2071.562503	1481.505289	1959.216265	1073.737406	916.172737	842.224789	1112.422447	1728.126311	1186.976366	992.75096	1061.237051	1073.094497	1286.656336	1245.511452	1508.772398	889.108016	931.019468	998.534068	1487.655001	956.561827	1026.638963	1056.731209	1490.383902	1885.425659	987.308456	1977.764742	1127.829112	852.570993	1159.634925	1020.873945	923.421595	719.973045
ENSG00000052749	806.604665	857.696546	546.955674	1172.815099	1171.870186	1029.000001	1099.633031	1087.000001	1141.32312	960.13673	1214.837005	454.107697	897.945161	1045.476898	1431.016684	1013.897173	1026.999999	626.236488	1335.89609	1369.926294	890.621217	720.805613	1168.771088	1193.610983	1360.811554	1150.819301	1003.086426	493	864	1103.76692	1226.901992	1359.601575	850.358323	914.571509	583.911643	1427.629987	652	876.000002	1177.656391	989.96392	1271.462284	1035.484101	1461.970221	1270.477218	972.668446	1731.570795	998.502368	1162.327036	836.04415
ENSG00000052795	3434.902802	4800.644047	2965.686332	4204.316316	3740.704825	4376.623195	5101.863168	3772.956472	4314.736368	3729.431405	4167.337145	1669.651235	4515.609658	4156.865179	4055.214689	4133.166256	4626.975532	2653.081066	4366.02464	5353.32637	2411.602746	2366.508861	2266.9673	3385.587673	4900.46846	4181.925223	2857.473969	1496.600023	2768.10739	2609.352645	3259.154721	4157.023863	2078.372566	2878.31908	1302.079439	3679.020438	1814.733846	2828.543379	2888.310374	3628.454076	4243.84238	3132.412143	4774.082821	4393.291912	2878.548823	4052.511153	3855.395053	3395.115391	1902.776382
ENSG00000052802	1161.928547	2490.460681	7464.559175	2793.698523	3770.777428	3408.669315	3834.934998	1788.44441	4177.969465	2543.842313	4102.973181	1527.244213	5760.53653	1869.633463	4979.348525	3230.023091	2266.92957	7922.758805	2346.245322	5816.811643	1597.431398	1047.242162	1015.04977	2281.12325	1799.615813	1904.167274	1984.89721	2387.021683	1803.655438	2107.888903	2568.423974	2618.046217	1422.325615	980.826954	1733.338844	2959.922018	1401.235085	2080.203453	1580.496294	3703.019727	3677.493691	2034.02111	3016.534771	2459.510828	2065.247812	2528.935964	1752.566522	1680.377577	1581.955436
ENSG00000052841	1778.265117	1828.648538	1217.825856	1817.392508	1653.502388	1606.379332	2099.059383	1922.272653	1546.479249	1645.158554	1801.100811	1661.110693	1480.682238	1756.621883	1485.745759	1584.685207	1796.105114	1074.53107	1834.754055	1647.017467	1623.581207	1535.314182	1624.775221	1886.582258	1479.080714	1902.954144	1742.947119	1599.21971	1799.067708	1820.750128	1406.162814	1491.592336	1450.210868	1812.57666	1329.65376	1706.418923	1448.922427	1487.107417	1631.494813	1686.55281	1461.273169	1787.796191	1909.870779	1880.682402	1740.999709	1576.842948	1793.533928	1979.033041	1716.924692
ENSG00000052850	95	68	8	98	54	64	122	71	43	34	45	90	9	89	42	85	69	5	91	42	140	358	219	122	70	82	56	98	63	128	50	64	77	150	109	48	78	68	86	48	54	117	68	56	128	61	90	132	111
ENSG00000053108	1230.083654	1229.627699	728.943849	1741.424202	1593.301065	1337.267842	1139.406171	1689.614771	1639.780394	1134.572794	1216.096289	580.572542	1012.516237	1766.483407	1585.833935	1688.942752	1997.636017	712.563358	1946.941068	1495.327909	1082.555886	839.872664	1129.969353	1629.574914	2162.643356	1416.779637	1208.349522	508.633948	1520.356932	1312.558563	1465.393287	1722.380819	1492.017523	1238.455464	450.841389	1918.733891	1100.026504	1199.627322	1510.881688	1403.409146	1715.581662	1302.134518	2355.097647	1779.136533	1290.047436	1622.350684	1600.163114	1501.96738	933.187289
ENSG00000053254	3332.036973	3523.115651	1784.243975	3002.945652	2866.7045	3205.543528	3693.827043	3153.825506	3204.985327	2841.011474	3220.544009	2818.968092	2321.748155	3019.527443	2925.915321	3092.317485	3461.524046	1519.035397	2804.799467	2871.667895	3384.344023	3996.584837	2397.502947	3355.365136	3408.017331	3748.121153	3639.762132	2999.53583	2637.351849	3238.290467	2734.98727	2790.842932	2355.336435	3213.306211	5017.451007	2848.491389	2734.715971	3695.657648	2660.998189	2631.667178	3151.741292	3472.204307	4083.612523	3298.178316	3284.428121	2136.68167	2996.027454	3589.897518	3375.195318
ENSG00000053328	48	66	85	82	89	81	100	83	71	63	96	63	113	67	35	91	83	116	64	89	77	99	96	76	114	54	59	93	101	107	113	77	99	81	97	84	106	77	125	78	84	57	88	73	72	83	69	66	93
ENSG00000053371	367.941447	748.448939	523.903692	585.728399	650.628518	697.559382	623.676252	596.768992	724.800444	394.807052	667.621821	578.184467	793.921335	468.328172	684.824366	631.860721	520.694947	796.808658	473.738435	752.846503	456.218257	397.394364	383.594438	500.72461	523.90037	464.958285	486.534143	779.548678	544.183861	644.043658	570.413339	488.973268	561.946506	481.107108	798.502636	627.845613	660.386598	722.717085	505.678495	727.571094	615.996222	468.98693	567.526611	465.787373	579.077117	394.852019	366.175387	543.889484	565.756931
ENSG00000053372	554.498166	836.464853	1045.068549	881.777097	984.635561	1167.915542	924.42128	684.133522	1224.545779	608.321169	967.11084	395.071024	1511.186853	724.937112	1222.218872	1068.576419	919.692793	1611.647213	809.345317	1139.343854	609.194509	514.726137	456.154231	622.642569	1178.315956	713.31299	585.495971	472.963604	730.160181	714.435595	679.790317	887.537059	632.683052	613.022374	475.327156	953.045943	699.73845	655.475208	629.702453	798.502783	1339.925002	566.768397	1147.729219	770.149462	704.531638	772.016455	678.826619	626.293436	530.723865
ENSG00000053438	570.810932	820.897546	668.927722	812	1071	1245.961664	885	668	2041.959388	1017	819	243	1496	639	1654.915945	1513.930302	1203.925966	1382.962248	719	1358	627	1063.859624	399	722	1566	608	613.844104	226	748	1086	806	956	526.791177	516.805507	256	1506.923787	569.622402	651	570	836.916561	1775.974643	471.574099	2333	840	580	1317	961	525.716675	478.709766
ENSG00000053501	354.787916	457.246695	448.624664	431.722789	479.893762	497.889321	457.635119	444.471221	560.419272	325.461108	560.164061	374.533371	780.854574	436.141978	528.35318	416.199485	460.612647	796.680426	393.195066	607.289992	373.311259	385.230668	299.584578	448.914454	500.951475	459.291064	419.932392	424.118957	390.721126	449.639841	377.900951	435.143649	401.342283	468.242309	410.414666	560.598267	445.319164	498.968044	485.034159	521.939971	558.91387	476.555731	559.834456	491.264681	449.60588	455.040435	441.467502	479.129417	320.213304
ENSG00000053524	4880.3128	4693.892779	3124.571832	7087.857357	4547.718193	5159.402853	5868.037366	6008.832139	4739.819513	4889.535393	5105.855921	5623.045515	3935.487	6475.953905	5014.085835	5724.665226	5742.424803	3231.499777	5400.966064	5296.724608	6519.934401	7122.02417	5996.01541	7918.132057	5919.425266	6434.06822	6026.232405	8472.823196	6617.26074	4848.454861	4440.416946	5475.787116	6764.735832	6458.486904	4604.159223	5062.262341	7684.920232	6541.802145	6854.814054	4816.059343	5579.890007	7345.919153	5737.875192	7112.62933	7717.725576	6659.866154	6544.61363	9150.516031	7130.159948
ENSG00000053702	543.914505	751.026163	249.469902	406.444704	552.448984	476.310871	397.457759	524.449802	460.867563	501.556387	861.231835	370.05807	366.536771	577.423969	370.654945	473.149815	401.181004	224.764429	389.393717	525.032687	368.714811	667.460449	653.586785	799.410576	526.729476	904.512579	433.725896	348.177217	377.468307	746.107917	501.464968	760.034185	375.186891	792.161331	416.682338	622.126719	370.151906	483.051547	390.778926	717.30091	462.523366	625.14123	504.91907	824.018646	564.989138	332.803345	488.833032	815.875126	354.14852
ENSG00000053747	380.999999	244	149.999999	324.000001	319.000001	270.000001	667.000002	421.999999	315	321.999999	263	580.999999	196	371.999998	252.999999	344	284	165.999999	396	312.000001	532.999999	459.999999	590	422.999999	215.000001	481	445	581.000001	511.000001	434.999999	277	258.999999	487.999999	500.000001	962	315	461.000001	380.999999	444	327.999999	254.999999	411	314.000001	397.999999	467.999999	368	433.999999	518	501
ENSG00000053770	1499	2550.637163	2321	2325.65368	2337.000001	2953	2741	1966.999999	2498	1810	2828	1087	2589	2218.000001	2904.999999	2414.000001	2106	2532.999999	2205	3281.999998	1560.000001	1343.999999	1064	1623	2718.693382	2032	1318.188556	1328.999999	1486.999999	1477.636641	2015.000001	2470	1101	1248.000001	1267.000002	2162	1189	1492	1742.000001	2155	2753	1688	2744.024842	2128	1402	1838	1565	1689.999998	1151.999999
ENSG00000053900	785.632215	1041.6504	509.785768	953.965941	1000.022212	952.200177	832.088199	1022.864286	961.571387	769.475819	1025.985083	608.899607	1001.081559	859.326361	1076.677073	917.911926	907.624764	1143.355433	1044.760735	1057.301425	625.427358	478.088844	711.677991	809.366132	921.429252	819.878141	719.181432	618.862574	794.209824	757.780383	768.248698	850.206791	590.520192	752.529147	464.417108	891.946852	670.869947	600.010912	695.289353	947.395237	996.819356	727.642112	1104.54505	865.354144	666.713078	692.597757	770.686621	719.552884	517.950031
ENSG00000053918	71	43	30	21	57	60	90	39	55	37.109146	37	53.000001	53	54	48	51	31	26	50.000001	41	27.040037	38	118	54	108	48	93.999999	37.043515	62	54	31	47	21	46	35	55	68.10503	36	25	56	21	23	45.05658	17	59	20.999999	38	69	17.025561
ENSG00000054116	870.739043	1306.580171	1873.484906	908.318596	1534.221114	1395.02448	1387.951572	1032.097683	1628.742824	1107.279059	1611.511459	626.216226	2252.347724	983.370607	1554.161912	1449.243301	1126.683123	2290.134161	1076.457348	1849.499697	671.687292	755.067584	594.58692	782.229057	1548.200231	988.85491	739.454601	604.733447	751.674161	751.209385	842.99966	1225.189368	523.549081	667.981794	550.605407	1174.564932	584.891389	785.61203	829.173136	1164.496452	1824.468706	722.475079	1344.428227	1014.311568	801.087603	1049.52303	776.495137	749.160465	534.427149
ENSG00000054118	2966.866543	4585.957634	1684.991476	4199.977233	3729	6452.945511	4199.977484	3927.959036	5111.954659	2933.999038	4668	2895.933211	3424.987751	3656	5612.931114	5053	4227.976065	2731.971459	4616.95664	5258.976529	2134	2225	2952.921377	2843.870019	5508	3210.978908	2769	3204.93499	3425.960935	3332.792657	3663	4144.976832	3185	2787.912969	2646.999999	4676.966683	3463.91232	3144.999999	3445	4183.982262	5387.985054	2548.961777	4811.94315	3152.975193	3122.972225	3383.947779	2989.935205	2990.996852	2275.858569
ENSG00000054148	533	943.944129	1380.992689	582.989239	860.98325	846.523501	699.396346	580.933743	990.960722	490.923768	825.811501	565.866921	1768.917611	458.999999	929.542862	804.946906	558.922041	2128.909745	613.927847	1266.928011	560.683645	574.86014	423.892582	564.30195	841.981079	501.961324	522.958717	584.879101	504.92487	471	554.972823	612.969467	464.897167	499.909863	880.102648	764.941431	617.942511	693.917302	781.953663	810.965116	878.9856	552.447317	653.983822	608.441058	672.000001	674.633531	553.777956	672.909755	631.566868
ENSG00000054179	80	161	21	111	76	121	88	110.999999	86	38	115	406	27	94.000001	66	62	149	44.000001	51	94	107	90	92	116	98	92	96	540	209	164	106	186.999999	297	146	245	168	257	197	136	151	145.000001	75	100.999999	98	167.000001	98	139	135	121.000001
ENSG00000054219	246.985045	244.24927	99.989715	168.640253	298.262712	240.145424	381.692678	261.904667	266.151224	167.176327	145.925907	213.972046	252.954646	228.793677	260.252126	201.935513	159.098574	215.138516	230.110924	262.310898	165.012033	420.72241	389.107653	210.26088	374.825937	142.864496	237.745409	272.309086	282.546457	354.191385	116.334791	171.244769	246.756066	224.998243	251.207294	194.472443	142.576665	165.526773	193.258648	224.466213	237.030157	177.789928	126.888068	134.013258	200.849711	73.800437	155.884062	204.876741	57.506857
ENSG00000054267	2789.869316	4160.949949	2453.577843	3705.874403	3294.95587	3496.63841	3445.753333	3184.501834	3359.337562	2700.588069	3698.321144	2592.327933	3068.291538	2957.535018	3282.432129	3389.024349	3461.629163	2269.539071	3159.128816	3661.330062	2161.443306	2836.473744	2573.491712	2958.238507	3357.186764	3114.881495	2690.161136	2675.091523	2899.766321	3137.755156	2799.794823	2984.532464	2971.549428	2823.557966	2269.207997	3161.946931	2871.023768	2862.634261	2843.738352	3549.919496	3337.488828	3003.64571	3432.193146	3217.19572	2919.500322	2996.493603	2777.309559	3223.194327	1844.046148
ENSG00000054277	699.836949	755.575139	1188.498235	1144.959402	939.314764	1498.668551	1473.667217	1109.383965	1341.530305	1043.76894	1099.976638	269.94499	1562.125596	870.427802	1732.475533	1235.882904	1357.949613	1218.071449	1117.514128	1104.696262	629.608691	457.696438	310.809352	595.104557	1536.868973	905.662329	569.933002	213.709654	753.412839	737.487522	859.324969	1196.896965	439.415549	456.522857	228.240592	1168.073435	478.937766	507.565269	869.355295	744.983419	1968.660048	689.096779	1744.267863	1172.325517	721.56464	917.281505	633.701615	516.233427	315.095822
ENSG00000054282	2184.731422	2685.172183	2550.007738	2554.240472	2373.076343	2861.455959	2391.781695	2350.734389	2741.653498	1923.069136	2994.451411	1928.375687	2907.94568	2329.777966	2828.17442	2467.208486	2537.071828	3367.06675	2306.890922	2853.322173	1967.880334	1926.841502	1935.422032	2210.226406	3078.440381	2193.149659	2249.935637	2072.756377	2299.711589	2171.759197	2474.191378	2521.159972	2060.22484	2001.896642	2039.373318	2449.028909	2574.988774	2235.13529	2405.284243	2331.010734	3128.445902	2242.451215	2923.127083	2409.383643	2171.702151	2355.274171	2114.406867	2649.402114	1981.221816
ENSG00000054356	4119.737206	5219.913354	4785.96554	7340.092075	7425.082592	8357.273938	6073.61144	7174.260975	9141.153482	5103.787485	5860.159335	2055.937157	6422.812381	5942.03902	8956.159178	8054.044743	7530.161435	4525.113793	7287.064745	8360.705554	4649.954939	2827.520395	4582.511217	5053.434216	9732	5741.974818	4311.358012	2092.660529	6087.382674	5446.377672	6228.84039	7687.838853	4396.727186	3790.325285	2085.504873	9048.061033	4395.078549	4338.18905	5185.434616	5281.493927	10797.65046	3879.075271	10330.75164	6970.077127	4153.653533	7910.603497	5820.550106	3823.667175	4720.255833
ENSG00000054392	263.000001	240.000002	449.999999	349	393.000002	471.000001	473.000001	390	435	362.000001	372	240.999999	391.000001	423.000001	400	389.999999	304	414.999999	330	383	277.999999	219.000001	237	345.000001	314.000001	431.000001	218.000001	338.000002	332.000001	329	256.999999	295	355	223	254.999999	346	334.000001	266.000001	371	339	310	269	462.000002	314	327.999999	513.999999	304.999998	250	262
ENSG00000054523	29307.65083	44746.68963	18139.49783	40844.06945	36573.23343	44251.62422	36971.2394	35246.36728	42599.0182	32293.75316	39587.95057	22396.0902	28981.02112	36379.17794	43403.46349	44995.51411	42309.15331	18146.60401	36315.19445	39249.72138	21488.63745	19147.59801	16764.68083	31819.86306	44699.205	35675.05297	28095.42551	27956.6894	29307.82032	29946.39992	30527.09084	40720.33894	23704.70168	27216.2113	19903.26579	45108.42041	28831.89798	35524.82613	25741.41992	37817.02761	46799.09653	31036.67905	48342.00786	40407.01465	29876.66843	32255.0649	30929.85975	31280.26766	23311.79523
ENSG00000054598	166	144.983663	152	175	347	136	761	145	216	106	228	436	150	141	178	293	189	115	143	328	270	1327	356	192	168	147	149	397	140	409	117	114	207	277	465	159	98	197	140	189	122	200	103	110	262	123	149	250	221
ENSG00000054611	778.036255	933.720311	478.342285	791.989773	861.140563	961.058797	805.289158	846.645976	912.71536	647.125138	840.925096	812.224767	688.799322	778.634952	928.145504	891.439196	864.996862	526.191093	888.787723	863.980583	859.335283	741.530949	1056.339392	897.016913	1032.019644	815.076526	865.350307	795.728864	864.700098	889.290482	739.322811	928.454109	949.094914	834.772872	932.63772	918.150509	1017.492838	894.294463	836.475615	826.500131	924.965177	786.166569	899.784165	833.642814	869.952089	904.957951	846.072255	875.808524	786.397551
ENSG00000054654	2505.893291	2290.47773	1236.583364	2522.2148	2343.465748	2147.445805	5412.904344	2663.207697	2054.499622	1903.07401	2123.423884	5127.957356	1357.887992	2517.100948	1970.253887	2391.518513	2827.629775	987.199424	2461.33677	2278.055036	3033.582407	6880.801344	3539.425898	2576.237087	2016.981727	2428.482628	2682.163906	5076.129915	2315.321083	3494.423382	1859.20448	1484.771095	2865.853348	3931.690239	5504.671028	1918.745226	2026.619377	2954.577514	2372.27896	2360.888036	1930.065697	2715.784151	2138.259907	2491.022706	3039.172521	2057.255767	2349.769135	3175.161044	2725.507181
ENSG00000054690	4165.595104	13791.76648	533.666036	3839.497893	2608.730507	3643.497542	939.747611	5586.884155	3187.76397	2040.07886	7795.721815	4737.395199	822.752319	2589.327246	2631.018519	2276.744409	3794.307541	536.319464	2746.058427	2174.632314	1914.347513	1958.144452	2974.178242	2269.529813	1048.9735	2601.88097	2764.568648	2844.347035	2200.052721	7480.067707	2180.756729	4522.367246	1556.801937	6703.371054	1222.075344	7924.114611	1253.004415	4311.037987	2382.405226	11181.86661	2162.29792	3677.734814	2643.448009	3380.03868	2242.893819	1707.414941	1841.807328	2720.675185	1525.614322
ENSG00000054793	19100.70818	26729.20864	13910.99624	29173.1731	26508.11245	40031.55193	30213.9932	26147.3873	35192.17062	23074.17804	28398.72402	10198.80699	22284.99352	25531.45548	37014.77068	35881.53664	32952.51507	14589.81712	26218.18834	31333.67154	15553.45967	8782.408734	10885.79322	16362.30071	40332.75234	22823.41649	16773.80577	11235.63517	19296.73934	18178.99172	25257.36553	32155.7019	13902.30798	14912.1092	11952.74782	33622.13292	15740.32389	19174.61323	19761.69369	23720.1858	41030.38046	15981.5099	41720.39559	25559.58064	15296.98854	25465.60659	19435.08489	13624.89785	12732.35625
ENSG00000054796	0	0	0	0	0	0	0	0	0	1	0	0	0	0	0	0	0	0	0	0	0	0	0	0	0	0	0	1	0	0	2	1	1	0	1	0	0	0	0	0	0	0	0	1	0	0	0	0	1
ENSG00000054803	599	569	1726	1248	1785	1818	2283	934	2578	1079	1116	139	2468	1139	2672	1729	1460	3043	1493	1903	628	385	382	514	2724	951	519	152	1259	1099	1340	1094	801	567	317	1557	969	342	814	1424	3577	292	2862	844	522	1284	629	359	403
ENSG00000054938	2	7	0	2	3	6	4	6	6	4	3	18.000001	4	8	2	10	9	3	9	4	10	4	11	8	1	6	7	15	13.000001	12	8.999999	7	9	11	7	9	15	8.000001	8	7	6	9	4.999999	5	6.999999	8	9.999999	4	10.999999
ENSG00000054965	8401.940766	11860.03501	4955.668371	12245.09686	10999.92346	15259.64935	12471.48966	10934.61381	12785.13085	9097.760254	12831.51826	9617.988896	6995.836339	10214.82801	13138.2957	12063.94053	13375.4724	4922.999999	10962.37424	10533.75027	10436.46713	7432.427051	8387.127345	11255.10005	13871.80024	11282.40305	9621.536301	12492.68494	10702.80074	13148.59009	12432.18673	12587.76844	11074.96132	9450.485409	14548.75327	12803.6247	13092.84666	11715.16101	9586.399617	10875.78678	13665.44126	9356.318356	16374.09954	10898.05931	9730.73207	9565.286707	9534.095937	9712.323968	10226.1877
ENSG00000054967	301	561	220.999999	419.999999	367	392	410	345.999999	290.999999	272	502.999999	305	215	230	319.999999	309.000001	286	144	334	335	267.082396	347.000001	493.000001	347	422.830536	346.411708	316.399494	322.000002	356.999999	466.162308	470	437.000001	274	325.000001	328	422.000001	270	310.404957	246.818354	395.999999	375	351.465756	439.642869	345.000001	309	625.903258	281.999999	442	277
ENSG00000054983	1821.29324	3254.869893	1658.357552	2461.905243	2083.957473	2725.038741	2198.774152	2062.888128	2563.143806	1580.198526	2775.314142	1712.321104	2336.64462	1726.437612	2593.264831	2308.691321	1984.67542	2099.527533	1864.348112	2613.559903	1406.184027	1173.607593	1193.319776	1638.028116	1885.612858	1553.16679	1653.380707	1838.00363	1407.352202	1795.5866	1333.644112	1758.057128	1135.851847	1399.455391	1394.301085	2054.058388	1285.626364	1641.602051	1485.681035	2862.742155	2296.252682	1442.63291	2062.300909	1681.063507	1576.072622	1177.765601	1290.431029	1408.90519	1173.084269
ENSG00000055044	879.999999	1002	1281	1043	1150.091433	1306	1449.999999	978	1166	1049	1246	756	1218.000001	887.000003	1244.999999	1173.000001	1026.999999	1177	1031.598381	1305	863	804.999999	793	849.000001	1305.000001	902	810.000001	635.000001	878	811.999999	1019.999999	983.000001	842.999999	687.999998	520.999999	943	916.000001	796	1006	924	1272.999998	880	1058	893.213746	913.000002	2036	1102	1038	815.293778
ENSG00000055070	1093.878964	1809.591795	1306.956882	1162.868309	1302.941191	1481.854311	1636.919449	1130.880972	1328.8486	897.947418	1561.83602	1661.841772	1356.924381	1149.921935	1299.945489	1250.895098	1118.922607	1208.784611	1097.832609	1588.855091	1244.5772	1582.76031	1097.65068	1301.878994	1270.96337	1204.818438	1195.857214	2455.789041	1166.744516	1550.712562	1036.793072	1098.861517	1507.868819	1524.715451	2679.696018	1171.834552	1909.597557	1666.834653	1220.803254	1611.861179	1118.979174	1114.51832	1300.877936	1124.700077	1445.728612	875.771577	928.822135	1375.43915	1178.916761
ENSG00000055118	398.000001	375.999998	228.000001	469.999999	414.999999	485.999999	500	502	497.000002	470.000001	452	295	266.000001	502	597	533.999999	517.999999	217	503	443.999999	506.999999	481.999999	580.999998	622	637.999999	617	451	398	678	554	429.000001	613.097915	534	578.000001	508.000001	593	564	487	600	462.000001	655	634.274098	732	577.999999	512	686.897846	435	563.000001	542.000001
ENSG00000055130	2222.321204	2662.426985	2507.885889	2816.000001	3174.998796	3342.820229	3426.996669	2405.547163	3406.979732	2636.051452	3397.559308	1151.418578	3935.648917	2496.995931	3703.095458	3372.878423	3073.647174	3118.150605	2921.540639	3734.327301	1522.828671	1641	1395	1977.53688	4030.056352	2367	1840	1324.357217	1959.622039	1757	2244.710534	3067.220642	1337.985723	1395.999999	1219.201021	2802.996346	1517.98072	1712.125734	1987.113233	2562.264299	3994.659033	1892.999999	3466.995595	2638.176317	1926.976332	2521.087033	2201.017098	1954.702863	1502.996572
ENSG00000055147	538.884815	639.000002	838	672.181615	719.240877	747.999999	885.000001	570.145371	821.999999	392.000001	702.000001	534.155256	1229.999999	546.000002	715	627.999999	582.999999	1301.000001	531.999998	873.999999	546.999999	583	443.297308	524.000002	700	543.648026	591.348759	613.348961	457	494.999999	556	520.207765	471.165978	494.381158	648.74453	502.000001	488.000001	617.743725	663.999998	692.236001	741.000001	481	567.999999	520.375084	559.999998	533.341418	523.328944	564.240635	563.254448
ENSG00000055163	11218.216	13561.8058	8547.9514	16300.13041	15080.43949	21379.43584	18195.80281	16365.42976	20879.97888	14976.35835	16767.73172	5482.676954	17347.75315	16596.88236	22275.27826	20701.48533	19073.68056	10770.11329	16364.44786	19461.23246	10008.86846	6037.805454	7244.710977	11333.06037	23000.54163	14666.18706	10325.17263	6642.947619	12096.81407	11083.1325	15096.62339	19779.19278	9264.354326	8696.258911	8509.651467	18404.29823	10814.50606	10900.71924	12165.48619	12807.06575	22514.39935	10457.2411	23245.90439	17175.93175	9845.110142	15735.66866	12934.36746	9567.116656	10177.48069
ENSG00000055208	3120.946404	2836.71653	2210.662762	2837.719473	2975.736397	2776.532603	4244.416716	2807.498987	2995.858207	2377.378378	3020.566537	2257.461773	2669.755312	3512.816256	2521.173897	2813.720303	2785.644426	1921.590926	2174.272915	2737.935132	2782.454264	3160.405706	2401.624495	3362.534816	2649.51194	2988.956555	3054.012648	3362.670501	2559.829404	2191.138822	2288.247447	2491.915736	2681.637149	2748.507437	3731.880822	2104.442524	2490.916069	2795.853644	2487.919687	2241.514477	2142.18612	2483.383939	3049.611029	2633.294565	2660.938716	1895.17114	2698.300089	2883.710455	3004.77688
ENSG00000055211	774.090438	1289.918775	1056.950226	902.01903	942.308458	956.228856	1014.484526	819.131016	990.7613	595.885184	966.530233	949.535322	1309.937462	797.935082	957.842448	875.2231	897.562719	1328.208819	812.329206	1192.737422	791.345935	817.949505	695.409484	863.046782	679.548802	776.852812	690.824738	1147.041046	806.326583	908.857502	682.276762	719.051646	787.87794	829.148515	958.163987	808.979332	906.920009	884.36542	910.502619	1131.686497	792.307777	767.653311	842.624862	826.910138	864.849351	651.684581	619.307434	879.087208	697.901664
ENSG00000055332	5589.292963	6589.008061	6846.054727	6373.3934	7018.063241	7812.989143	7151.071243	5769.914915	7397.673735	5789.230574	7551.148722	3677.140388	7273.706183	6030.573506	7975.995829	7308.809562	6776.928245	6089.929576	5855.122255	7465.869791	4720.577192	4370.246143	3172.647179	4409.127612	9226.903927	5716.930872	4831.944149	5662.049839	4388.089478	4371.667419	5508.253753	5582.282559	3971.436612	4128.79839	4528.720746	5963.139938	4001.889933	4948.406045	4666.821726	5796.18268	7281.854117	4701.798758	7550.857749	6087.654119	4409.171941	5874.164239	5322.29967	4613.243382	4169.255567
ENSG00000055483	1183	1284	383.000001	964	830.999998	1000.999999	1132.999999	1154.999999	938	957.999999	1335.999999	1177.999999	552.000001	816	837.000001	982.000002	1126.999999	372	1177.000002	919	1497.999999	1251	1522.999999	1330.000002	996.000002	1212.999999	958.999999	1128	1342.000001	1335	1021.999999	972.999999	1253.000001	1480.999997	1158	1329.000001	1266.000001	1079.000003	1010	1095.999998	982	1339	1090	1147.999999	1108.999999	1679	1427.000001	1494.999998	1717.000001
ENSG00000055609	9746.668252	9547.051882	4403.194028	8201.69352	7089.493803	7871.338084	9130.818273	9079.875116	7545.632402	7729.814331	8925.427771	10293.901	4937.616044	9182.753838	6864.284686	7470.417375	9675.561674	3950.592522	8191.01321	6912.991711	9965.062009	10409.4238	8842.934692	10789.89265	7255.45818	10216.19875	9860.432738	11550.13034	9465.063977	11496.54854	7404.277169	8621.895806	9325.41205	11515.22888	13629.1551	8583.827819	10478.14493	11114.9401	9462.797868	8618.796935	7014.367657	10581.85784	9896.972543	9996.978478	9809.396032	7838.836692	9567.261963	11374.62557	10597.22761
ENSG00000055732	255.85618	214.778954	109.133933	215.059036	183.942023	134.317865	235.566545	206.498355	138.047253	221.44604	155.116733	212.692141	112.284114	195.447847	114.834036	153.010671	224.445821	113.872755	225.130883	116.494521	279.632113	230.065555	232.737661	231.574536	103.655093	250.50836	217.225358	185.132204	220.430805	269.134608	218.291428	169.158219	176.120574	256.746446	162.75205	154.034484	201.712742	204.857644	201.172679	157.374584	95.42296	206.896949	229.537647	236.916394	236.108833	215.823651	254.673108	228.49831	299.023532
ENSG00000055813	1207.144702	1114.670179	789.559649	1955.575215	1724.028188	2587.550136	2549.124352	1520.63353	2157.526645	1847.322905	1744.267012	543.032442	2193.629753	1681.835008	2908.746232	2410.405032	2321.772284	1499.742774	1513.880617	2249.991304	1039.704912	766.586249	766.283342	1301.96629	2928.524489	1651.346403	1098.843313	547.152282	1439.521628	932.781199	1932.251113	2143.158612	1051.182875	1104.41548	546.314682	2477.228804	1204.587862	1151.204353	1324.549921	1384.331724	3435.057511	1277.545013	3458.327199	1855.689203	1190.826534	1675.210383	1558.411705	1065.932513	852.256064
ENSG00000055917	7171	7915	6729.999999	9278.999999	8565	8794.999999	9750.000002	7891.000002	8699.000001	7293.999999	8512.000002	4787.000002	10212.58894	8067.000001	9145.000001	8703.000001	9751.000001	7634	7805	9543	7211	6834.999999	4582	6533.999999	9915.999999	7693	6767	5464	6369.000001	6735	6959.000001	7878	5776	6232	6349.999999	7427.000001	5741.999999	6934.999999	6535.000001	6922.000001	9819.604331	6762	10608	8108.000001	6160	6067.999999	7169	6839.000001	5633.000001
ENSG00000055950	456.702585	765.261403	885.547825	582.787702	743.370021	636.307612	740.783682	617.798133	803.825552	546.62223	852.574787	468.097675	1283.774779	562.858845	764.447336	731.731427	554.389153	1433.32366	615.464862	986.22328	522.546358	477.92725	384.724923	501.206828	681.85796	557.50885	450.695952	505.334142	494.848824	543.164679	495.274804	598.785223	384.502146	506.41679	553.613877	673.3408	428.432326	525.429064	580.142111	778.76087	778.466492	590.141251	625.61792	552.863798	573.069963	458.337079	465.597576	544.404156	497.658355
ENSG00000055955	129.717378	69.961837	19.737262	73.294562	76.742889	76.294412	124.390965	143.929816	82.301273	115.653238	106.264122	127.153265	26.810968	83.257108	80.739936	66.729423	84.372228	22.540852	94.474186	51.929026	183.526811	105.87618	240.858452	155.919169	77.063755	122.879979	122.207985	89.438696	129.902245	178.506422	79.734994	120.698154	161.738742	165.573963	157.795064	111.709923	156.247174	117.104014	146.562615	95.12463	71.490305	157.989899	95.753995	71.600981	120.283885	205.034977	182.456618	159.368539	177.408289
ENSG00000055957	33.679405	22.572784	6.141349	35.433874	22.252994	27.80087	27.956486	47.250502	11.344965	15.025925	27.418534	49.725774	10.150795	29.852242	9.281697	20.523044	24.625274	2.119162	31.94014	19.514108	46.941039	55.246598	56.133865	58.027194	21.892884	42.140238	34.127773	41.213496	32.31314	54.224151	29.270358	30.101547	45.829231	53.589856	54.647915	17.775131	40.507603	33.232545	39.39227	28.948532	9.170339	40.258888	30.475675	27.361578	48.942982	25.111104	41.94093	57.45387	59.101096
ENSG00000056050	407.746651	817.914743	1121.898314	799.79058	988.77706	931.936689	771.080577	547.766356	1068.530182	530.796455	1096.543494	228.236099	1340.87682	498.921866	1198.734975	881.916567	677.781005	1882.434052	686.199803	1263.773452	276.57611	280.911547	256	332.803002	1037.537462	465.745745	316.850305	292.745865	379.870669	420.711305	544.576184	789.86686	323.751001	304.880322	260.83886	697.778608	363.855924	335.954135	429.853584	848.69163	1191.758841	336.761296	803.915656	503.802564	301.916563	482.592107	379.818528	361.913066	214.994289
ENSG00000056097	6231.409261	8511	10104	6725.000001	8493.000001	8684.000001	8988.379148	6085.61915	9116.137686	6616	8202.337992	3923.000001	12141	8068.000001	8902	8253	7631	10540	6769.812665	11153	4721	5141.000001	3773.26581	6565.253067	8039.544737	7203.257515	5242	4836.558654	4996	4901	5492	6354.375387	4174.999998	5528.999999	5362	6466	5248.361124	5835	7154	6541	8755.567686	5692.999999	7820.946458	7652.878993	5868	6508.999999	5798.068468	5960.142253	4480.999999
ENSG00000056277	244.232973	364.782823	240.053206	329.490852	326.176521	340.31035	341.731257	334.991429	331.081893	275.996974	247.066055	259.967919	315.194215	301.667278	366.174998	316.306346	334.5863	294.306261	333.515846	350.847463	238.141858	246.346047	260.00291	302.892328	306.511601	335.107645	246.279164	258.075421	354.202718	305.962586	254.471035	254.427304	290.420899	275.455832	201.587434	349.188258	301.400697	278.576673	326.479409	296.413773	326.192367	241.721502	438.689187	282.395828	269.123099	237.848663	258.795563	328.232058	171.169643
ENSG00000056291	61.518284	105.942374	51.150896	57.369157	62.482843	82.718872	15.413988	66.42279	63.43498	44.535379	103.479089	14.452105	154.238639	46.194678	58.040987	65.505354	53.10427	57.060472	74.449464	63.291007	10.436615	17.525915	19.638756	71.180141	36.873696	30.784263	46.870962	14.72662	40.527969	13.476718	53.242185	98.959728	28.209882	17.097767	8.08037	79.128789	17.146234	63.447256	24.593063	36.264436	63.430937	76.370492	59.601027	92.090826	44.081622	70.224197	108.733173	70.751679	12.085499
ENSG00000056487	157	126	58	131	75	110	172	170.999999	81	145	158	473.000001	46	118.999998	86	93	119.999999	32.000001	111	63	292.999999	328.000001	350.999998	264	171.000001	227.999999	232.000001	564.999999	284.999999	259	217	157	303	368	969	161.999999	459	217	201	139	141	283	207	199.999999	263	149	225.999999	322	621
ENSG00000056558	368.999999	808.999999	75	330	141	277	262	333	188	195	356	551	91.000001	219	178	203	323.000001	45	193	121	397	368	503	319	215.999999	246	318.999999	452	310	443	222	296	322	628	482	365.999999	291	293	261.000001	278.000001	141	427	229.999999	289	307.000001	282	298	365	509
ENSG00000056586	5129.88436	6194.055788	3909.697362	6404.517947	5950.834181	7064.068979	6996.905151	5333.73441	6392.307208	5108.4233	6742.226567	2892.807498	6633.374753	5994.527549	6591.663676	6275.051806	6757.674992	4404.687869	5853.057613	7375.661669	4176.346492	4302.231261	3076.603452	5174.323097	6817.752405	5762.661945	4340.055286	3686.244386	3985.493643	4289.424725	4422.311153	6032.944138	3477.874351	4598.835351	3827.788565	5364.745659	3425.408884	4605.124375	4667.021583	4644.627267	6416.355195	4818.277801	7262.387535	6373.985664	4239.498041	4635.191991	5060.146475	4744.872184	3247.995007
ENSG00000056661	307.276458	293.983492	115.287726	382.771554	283.016259	278.601051	403.621096	351.611673	244.114493	336.193708	286.422691	232.851326	167.542551	317.573966	250.191517	276.17487	375.344547	87.433532	318.39419	268.841921	373.674648	453.842254	359.727873	326.791226	283.733273	361.934799	296.831806	361.112939	287.141075	335.469948	237.06467	312.344582	279.051138	403.330041	380.624921	284.107761	320.590142	402.781628	261.603161	275.644468	258.612572	335.102872	352.226596	402.822793	321.810122	332.764608	375.637219	366.430393	363.744792
ENSG00000056736	808	623.753388	649	512	521	956.000001	783.758314	667	664	801.739394	656.737896	1029	860.823062	1149.841128	648	626	614	745	468	683.518569	1079	690	457.740271	1435.859547	460	1175.999999	782	1273.882851	553.749007	548.000001	746.69516	542	635.790672	1230	1039.000001	506.999999	865	980.868737	1000.845581	501	557.698148	996	595	914	1206	351	781	1186.817635	1412.685042
ENSG00000056972	802.325874	593.080841	438.56584	536.485885	592.482618	604.941569	806.679404	681.181704	373.778849	503.008397	649.473605	1040.297792	374.709409	785.485881	363.206199	420.529583	575.997592	312.515951	575.262498	530.423659	887.528664	761.006157	769.710456	838.964889	497.899441	727.076948	878.828787	1217.243351	748.676116	777.134728	584.981999	462.793638	781.72433	882.954335	1274.817844	440.656187	939.5684	899.257208	743.800533	448.092621	253.667072	690.293174	465.554299	598.10941	765.226186	630.476912	731.947731	801.765341	1074.009432
ENSG00000056998	280.906237	492.174778	116.433686	267.625485	394.235002	294.065321	540.864359	241.999999	269.588668	210.485484	424.863533	424.525228	238.093588	252.279249	286.636177	301.443835	267.141209	134.999999	197.519466	366.622275	338.658984	143.882131	248	203.498511	263.691769	241.812138	232.444776	528.6416	237.172366	247.45161	258.000001	442.424631	391.931874	271.698113	279.349817	230.118212	319.255285	273.678235	158.652462	362.395704	420.850439	125.046308	329.028255	173.779216	249	186.820161	221.923469	178.168425	155.937052
ENSG00000057019	1229.373851	1127.893868	951.694421	1352.937684	1195.525132	1248.838242	1386.114515	1338.814033	1253.00744	1110.882715	1536.494209	775.331803	1162.310028	1355.088778	1631.919348	1162.465696	1341.708049	768.143909	1304.766036	1306.678895	967.781715	1349.388679	1000.53614	1050.080457	1453.286047	1379.470292	1119.398914	722.549727	1090.637337	1150.288954	1295.601881	1121.977327	834.69287	1035.586363	654.351015	1224.253498	758.199377	962.495537	986.108294	1095.658505	1571.994332	1227.505374	1592.14854	1263.844708	884.302025	1080.597046	1165.073905	1157.611498	913.714999
ENSG00000057149	0	0	0	0	0	0	0	0	1	0	0	0	0	0	0	1	0	0	0	0	0	0	0	0	0	0	0	0	0	0	0	0	2	0	0	0	1	0	0	0	2	0	0	0	0	0	0	0	0
ENSG00000057252	1484.296175	1225.495787	1565.976857	1375.726313	1678.539951	1274.42764	1987.006156	1246.709089	1222.519356	1231.167153	1719.676442	1093.61709	1709.698439	1375.563601	1287.57476	1193.11519	1320.527674	1134.659248	1300.12896	2037.036601	1228.564817	1245.822172	1422.579993	1268.661829	1594.028046	1475.793909	1517.53699	1120.558764	1093.56196	1232.617296	1197.998025	1207.028374	903.621941	995.818907	877.852719	1100.19807	854.039642	1351.345482	1087.661477	1158.022566	1136.266105	1231.855943	1108.270388	1368.409326	1629.288997	1362.595688	1228.244266	1558.233483	898.213005
ENSG00000057294	135.551369	121.738098	199.10469	171.361357	359.181902	254.134398	665.692593	165.390267	346.689262	152.238954	186.448731	86.598806	307.103277	103.14935	327.489309	329.593437	222.502949	294.020783	128.530157	278.374011	146.040875	1085.497627	297.196473	179.772589	308.064022	196.801603	111.436669	102.405969	201.287327	670.538733	192.346417	186.235023	228.865422	137.754744	101.472692	206.239309	273.317929	148.424613	127.795888	115.332056	343.043285	110.899903	235.634017	118.374563	269.594398	121.388717	140.636174	142.868567	129.521414
ENSG00000057468	217	61	189	61	143	45	100	114	72	165	96	71	110	139	67	51	80	106	100	76	245	216	148	105	86	171	240	65	99	130	95	62	76	93	71	64	65	138	180	57	69	502	47	130	157	233	213	221	190
ENSG00000057593	22.000001	22	13.999999	40.000001	21	68	43	47	43.000001	51.999999	34	34	17	28	86.000001	55	41	21	58	27	53	32.999999	46	50	83	33	23	38.000001	80.000001	59	49	58.999999	41	32	30	73.999999	56	23	30	36.000001	81	24	79	26	29	61	31.999999	23	30
ENSG00000057608	4163.088447	6784.71614	9485.626483	5459.758446	8256.801949	8234.659212	7959.353054	4844.187254	8262.362694	4340.40969	8269.968462	2827.790705	12306.60978	4630.570027	8075.571778	6917.334967	5413.919705	13021.71588	5396.3098	10006.82011	2391.227399	3294.582982	2847.798442	3353.953938	7619.084403	3806.941166	3572.205267	3062.310587	3256.093031	3297.056121	4672.313209	5858.146278	2742.014826	2400.72064	2962.604576	6045.957684	3173.416886	3590.486647	3539.831318	6478.750809	8182.835134	3146.438924	5486.833664	4218.31892	3612.004037	4206.340615	3610.686028	3308.361493	2263.631125
ENSG00000057657	115.116114	136.212949	83.058191	192.119406	99.111299	305.130972	159	110.130822	154.099155	83.034686	118.044697	181.123344	116	97.042083	156.009604	163	180.144194	91	127	167.114791	104.384745	131	258	124.174661	255.068241	105.094339	176.344551	116.269063	151.066883	132.225711	173	115.069122	135.167454	108.175765	123.067445	136	93.004386	84.068827	95.060939	100.037435	167.062253	56.142358	209.081058	70.09388	106.111384	250.542915	85.116767	113.062075	76.124947
ENSG00000057663	999.999999	1629	2973	1533.000001	1908	1856.999999	2128	1341	2165.000001	1434	2004	583.000001	3467.000001	1356.999999	2481	1754.999999	1582.999999	4049	1423.000001	2472.000001	861	789	659	906	2292.999999	1206.000001	930	712	1035	930	1271	1458.000001	718	697.999999	675.999999	1445	794	830	1161	1570	2505	953	2000.000001	1330	952	1477.000001	1040.999999	982.000001	688.000001
ENSG00000057704	865.329844	2835.467837	510.779848	861.331481	1025.170769	1058.531322	731.184407	986.403363	1109.90108	587.367418	1625.98853	1192.088975	691.789902	667.07415	781.040155	705.213509	651.234109	510.730942	716.538526	1035.447237	371.327261	865.06534	795.226083	677.182819	554.158065	720.575245	944.735916	820.062586	466.393885	1392.222224	452.821113	850.500943	440.75163	1062.553441	740.052016	1424.186262	447.656868	1038.920052	549.278263	2468.927695	893.771699	1109.223328	563.299702	703.199041	759.018879	368.396184	452.04085	1134.488903	261.720651
ENSG00000057757	2285.332222	4022.923618	4655	3799.944725	4392.585834	5249.502274	4113.402599	3128.184706	5156	3233	4591.269031	763.473137	5732.451285	2978	5647	4710.133475	3669.384646	4529	3757.000001	5418	1227.879099	1166.796667	1114.622598	1869.334939	5278.643003	2592.420687	1812.559467	854.295578	1766	1612.851472	3193.990814	4259.419601	1362.834041	1472.59244	826.173481	4370.561828	1370.999999	1851.268716	1936.964236	3750.000001	5469	1853.815421	4347.972505	3293.05821	1764	3783.843084	2238.798177	1801.75599	965.158161
ENSG00000057935	2836.235569	3134.874504	2388.249507	3677.729148	3618.321727	4909.465646	4675.935528	3496.375302	4483.774432	3570.678764	3497.679556	1915.709601	3822.21463	3877.676915	4371.738247	4402.081391	4145.985506	2992.552555	3955.66019	4606.817023	3196.128836	2524.465104	2416.042336	3277.610185	4946.059469	3596.369388	3206.826741	2367.814464	3262.116185	3077.3662	3311.210801	3769.082908	3233.072209	3231.346389	2654.878434	4002.121662	3727.797488	3356.962757	3738.569639	3106.027662	4590.295284	2920.159752	5555.008969	4098.359498	3310.482922	4159.147454	3716.94694	3201.524315	2773.251778
ENSG00000058056	799.395671	1207.562128	623.589674	1200.949396	1025.837423	1481.737577	984.380674	1063.019684	1190.208453	700.162137	1337.822838	725.65623	898.772362	913.45669	1187.678169	1117.2876	1149.833564	815.834209	1102.216733	1198.434066	601.191782	566.539017	702.242698	623.163974	1048.146751	811.851005	659.927365	615.043697	880.054457	1006.595016	905.255729	964.63993	628.222217	677.5811	465.08857	1157.570108	752.136876	706.073112	724.778625	1098.077849	1226.564531	706.210089	1318.904032	918.24499	637.65281	765.834466	749.623103	579.254867	472.882221
ENSG00000058063	2226.678147	2573.851079	2122.784529	2143.471593	2156.8942	2207.799961	3179.455119	1903.760741	2220.823084	1983.433254	2534.541991	1272.645867	2015.8564	2085.999999	2102.63719	2102.868845	2378.806463	1517.754362	2121.80848	2386.431424	1479.434394	2046.83043	1560.697097	1957.77828	2410.819708	2129.095205	1750.909316	1247.669019	1581.748971	1690.83558	1711.508158	2199.663537	1290.543175	1769.772027	1088.614348	2071.21176	1159.492528	1453.650732	1649.150489	2003.489434	2265.715784	1755.25512	2587.579761	2163.41364	1659.849727	2045.60391	1879.688045	2078.807103	1159.999999
ENSG00000058085	42.777648	35.615416	44.338587	29.904109	21.958291	24.601515	43.386152	46.833558	58.774298	39.579033	25.978992	53.785174	131.578256	27.059683	33.962136	41.347207	39.301247	33.571877	76.766545	37.248411	41.240914	49.048881	50.015769	49.007773	32.555157	42.896269	74.999104	32.100667	26.917071	41.461711	50.280915	26.784981	36.550593	54.662551	23.435902	42.085391	38.064242	37.127486	38.931309	18.529176	29.467999	50.707876	73.110796	49.486495	34.038638	97.456394	85.633897	44.449653	55.168233
ENSG00000058091	4731	6487	7577.000002	7465.452773	8252	10213.65286	8399.999999	6857.366825	10160.82391	6525	9902.770037	1581.797457	12350.8233	6506.999999	12470	9033.505114	8685.734808	12042.61805	6203.000001	9334.999999	3432	2320.999997	2853.999999	4181.999999	12639.32	5908.314856	4394.413088	1633.999999	4357.999999	4244.536489	8176.542255	10254	3158.026515	2774	1699.000002	9604.741457	2946	3798.405516	3969.482805	5677.999998	13877.74692	4329.000001	12670	7283.999999	3678.000002	6574	5280.321388	3489.999999	2391.403439
ENSG00000058262	1891.31768	2346.419858	1891.96393	1935.173745	2346.989526	2685.143424	3342.738287	1937.733603	2357.318425	1663.328683	2503.692701	2334.464561	1883.865691	1960.576381	2425.315389	2164.849419	1971.352487	1306.876286	2254.525261	2727.680176	1961.736898	1982.933736	1775.576318	2004.167205	2285.541162	2086.568005	1893.281156	2871.662383	1802.095681	2404.919588	1890.313676	1871.547695	2139.708002	2008.270952	2901.928336	2164.713658	2230.467539	2436.920018	1764.173778	2121.669195	2008.099949	1811.563586	2298.582883	2046.383147	2331.328484	1729.613591	1671.291788	2125.226983	1780.919975
ENSG00000058272	6587.171461	6936.597059	7550.046967	8840.707484	7799.407131	8679.379644	10173.04131	7523.386165	8947.286523	7017.625445	7829.166604	3946.586288	9918.739987	6874.513688	9217.100366	9241.866432	8861.536846	7167.726109	8177.088111	9363.037825	4904.156079	5879.624397	4726.307986	6441.133932	8840.666072	6767.129089	6119.204462	3882.943421	6418.796416	5137.477051	6665.680119	7490.016571	5766.106501	4685.084747	4166.954666	7136.166298	5582.731847	5175.100499	7444.638451	6124.158091	9492.032657	6550.255064	9123.148721	7901.952	6308.256597	8154.647922	7250.272276	6216.195033	4729.078172
ENSG00000058335	3033.273838	2624.738891	1847.103036	4572.273481	4256.917037	5464.442832	4152.286465	4471.177186	5005.544552	4220.785391	5648.200467	1124.654955	3245.951333	3213.57037	6596.269139	5316.20833	5634.916374	2440.523706	4652.755243	3508.181004	2882.233482	1734.890079	3695.964372	2876.41125	7776.020298	4110.761895	2804.693003	944.730246	5215.713644	5345.424556	4867.115846	6230.113897	2985.323639	2136.638389	966.307222	6159.607716	3128.222413	2520.66113	3296.901851	4758.08942	8202.397007	3086.051428	8526.510591	3602.755145	2670.408888	4666.266295	3767.508383	2246.260353	2146.947863
ENSG00000058404	7548.000001	6727.48543	5061.208027	9385.022578	8704.000002	12131.84399	8814.726499	10763.47437	12034.81304	8532	10545.77356	4259.000002	7942.999998	10628.27508	12792.74671	11506.84222	11526.775	5389.738969	9856.597307	10671.6757	7102.213404	5637.000003	6772.238051	9237.624147	14367.2256	10885	7600.977988	4671.522067	9011.022615	8941.64481	9228	11153	7547.616493	7199.6101	4646.112997	12766.50853	7326.259112	9269.686029	9192	7542.695568	14950.87472	8374.490091	13947.81643	12351.20025	8601.393341	10667.68608	8990.629491	7937.81061	7047.554757
ENSG00000058453	1107.350245	732.979744	305.941548	681.890459	479.739426	475.43858	639.685019	957.950267	591.736448	626.054738	901.532616	1026.724448	250.729433	704.468693	527.907937	535.166141	666.062044	140.425598	891.617869	444.691196	1354.769125	1630.23192	1546.09228	1283.041712	645.836016	1097.883087	977.401792	1089.957108	999.796261	1467.270539	616.58206	698.216543	1102.082896	1697.244103	1335.954586	889.804798	1163.562011	1049.699621	1230.373867	670.444925	632.363306	1233.416092	750.651374	1112.729174	1860.43765	1196.64841	1108.033231	1841.771957	1311.202531
ENSG00000058600	827.805442	1142.987268	448.4484	995.641298	850.193304	969.531806	1075.574164	953.411253	996.424609	764.633949	1040.89839	995.435057	831.248719	814.530003	1058.448824	992.593005	1047.869259	545.273111	1135.711232	1002.313416	718.638415	705.575942	718.099156	985.836903	1125.705551	985.103881	779.691983	845.988306	911.819341	996.751587	821.352779	985.841442	902.96646	1033.708712	758.20251	1180.257571	904.648525	789.4782	1036.725262	992.825874	1066.463708	868.554962	1299.502799	1059.43234	850.90844	771.339152	850.15949	935.512456	674.499118
ENSG00000058668	10693	14680	6652.768233	13571	14560	18899	15018	13138	17427	13462.88455	12462	6171	14978	14999.85938	16049	17633	17078	8485.999999	12413	19125	8858	7131	5637.421664	10642	14870.77086	11909	10342.98101	7433.999999	8701.000001	5851	9211.999999	15070.92343	7682.000001	8377.228738	7247	13077	7738.999999	12150	9871.771834	9399	13135	10654	17160	16064	10059.72496	12590	11591.88159	9340	8393.704644
ENSG00000058673	6073.404251	5734.531799	4095.031438	4958.732555	5136.103576	4531.757529	6858.167256	5486.101694	5188.212506	5414.32466	6318.591361	4419.153799	4810.492885	5331.453687	5015.282201	4964.946264	5643.1014	2952.428655	5194.996396	5424.948396	5016.361727	6931.064857	4521.906372	6381.277542	5032.011339	5922.705114	5345.510979	4640.748059	4485.437765	5172.775777	4211.690077	5105.041749	3919.48173	5830.221443	4838.844583	5395.787886	3814.000488	5103.344518	4621.082635	5332.704808	4894.651187	6462.323963	5747.68334	6745.087321	5363.461142	5245.054485	5622.549351	6929.316018	4760.638151
ENSG00000058729	555.028678	790.605024	929.034297	687.200777	908.584862	917.644797	858.852042	626.032631	1073.850582	604.562365	954.278872	445.264347	1206.723518	637.993771	966.348094	895.468954	719.777819	1132.613166	758.892173	1154.732331	474.209131	492.230018	392.959239	521.621669	709.363942	586.288244	528.758315	480.343892	542.849113	473.892613	527.607877	635.264901	414.009507	419.049355	362.050892	645.471604	491.602829	466.636577	550.934764	703.25606	966.598248	517.06152	745.13979	605.120154	519.292748	644.03107	544.219637	501.270498	402.536872
ENSG00000058799	429	420	628.999999	383	621.999999	574	634	425.000001	641.000001	390.999998	536	257.999999	734.999999	363	733.000001	528	361	732	470.000002	596	361.000001	262	276	335	684.000001	331.999999	270.000001	269	294.999999	309	365	466	187	252.000001	245	527	233.000002	286	258.999999	478.999999	690	268.000002	545	384.000002	340.999999	410	352	332.999999	325
ENSG00000058804	582.000001	924.999999	902	911	996.999999	972	932.316717	627	1064	628.999999	977	375	1213.000001	659	1195	920.999999	786	1192	743	1166	452.999999	384	299	525	1078.000001	567	468	456	500	536	585	737	385	430	402	754	461.000001	507	553.000001	760	1122	453.000001	1044	692	514.999999	512.999999	569	517.000001	343.000001
[truncated: 56,647 more rows]
